# Supplementary material for: Integrated transcriptomic and metabolomic analysis identifies host response mechanisms to oncogenic Marek’s disease virus in Wenchang chickens
Source: Vet Res. 2025 Oct 7;56:190. doi: 10.1186/s13567-025-01618-5 (PMC12505730; doi:10.1186/s13567-025-01618-5)
Supplement: Supplementary file 1 — Additional file 1. Sequences of Primers used for qPCR validation. [file 13567_2025_1618_MOESM1_ESM.xlsx]

## Sheet: QTLR-DEGs
Supplementary table 9b 263 DEGs within QTLRs in this study			Additional file 10 DEGs within QTLR to MD resistance
ID	Name	Description	Chromosome	Start Site	End Site	Direction	Length	baseMean	baseMean_N	baseMean_B	foldChange(B/N)	log2FoldChange	FDR	pval	BP	CC	MF	Pathway
ENSGALG00000014754	-	-	1	78777330	78971694	-	2622	1625.89	230.698	3021.08	13.0954	3.71098	2.0101e-16	1.4083e-17	GO:0002376//immune system process;GO:0002376//immune system process;GO:0002376//immune system process;GO:0002376//immune system process;GO:0002376//immune system process;GO:0002376//immune system process;GO:0006910//phagocytosis, recognition;GO:0006911//phagocytosis, engulfment;GO:0006958//complement activation, classical pathway;GO:0042742//defense response to bacterium;GO:0045087//innate immune…	GO:0016020//membrane;GO:0016021//integral component of membrane;GO:0016020//membrane;GO:0016021//integral component of membrane;GO:0016020//membrane;GO:0016021//integral component of membrane;GO:0016020//membrane;GO:0016021//integral component of membrane;GO:0016020//membrane;GO:0016021//integral component of membrane;GO:0009897//external side of plasma membrane;GO:0016020//membrane;GO:0016021//i…	GO:0003823//antigen binding;GO:0034987//immunoglobulin receptor binding;GO:0005515//protein binding;	-
ENSGALG00000028411	-	-	Z	9006673	9015300	+	3559	117.573	18.1448	217.002	11.9595	3.58008	2.06052e-09	2.93672e-10	-	-	GO:0005515//protein binding;GO:0005515//protein binding;	-
ENSGALG00000003857	-	-	13	12132157	12149954	-	345	55.0118	13.0895	96.9341	7.40551	2.8886	4.89803e-08	8.17215e-09	-	-	-	-
ENSGALG00000014750	-	-	1	78771732	78773515	+	1694	234.866	66.1851	403.548	6.09726	2.60816	3.30923e-05	8.0154e-06	GO:0007166//cell surface receptor signaling pathway;	GO:0005886//plasma membrane;	-	-
ENSGALG00000052632	-	-	Z	31940763	31942282	-	489	8.4521	3.08623	13.818	4.47731	2.16263	0.0274363	0.0119303	-	GO:0005765//lysosomal membrane;GO:0005774//vacuolar membrane;	-	-
ENSGALG00000008803	-	-	7	13788835	13797934	+	3230	124.873	65.7627	183.984	2.79769	1.48424	8.88603e-07	1.74869e-07	GO:0006996//organelle organization;GO:0007049//cell cycle;GO:0051301//cell division;GO:0051754//meiotic sister chromatid cohesion, centromeric;GO:0051754//meiotic sister chromatid cohesion, centromeric;GO:0000070//mitotic sister chromatid segregation;GO:0006996//organelle organization;GO:0007049//cell cycle;GO:0045132//meiotic chromosome segregation;GO:0045132//meiotic chromosome segregation;GO:0…	GO:0000775//chromosome, centromeric region;GO:0000775//chromosome, centromeric region;GO:0000775//chromosome, centromeric region;GO:0000793//condensed chromosome;GO:0005694//chromosome;GO:0000775//chromosome, centromeric region;GO:0000775//chromosome, centromeric region;GO:0000775//chromosome, centromeric region;GO:0000776//kinetochore;GO:0000793//condensed chromosome;GO:0005634//nucleus;GO:00056…	-	-
ENSGALG00000013101	-	-	16	2276258	2395893	+	2656	63.942	110.672	17.2118	0.155521	-2.68482	0.0434695	0.0200637	-	-	-	-
ENSGALG00000009693	-	-	6	32715646	32724206	-	753	61.1612	113.456	8.86611	0.0781456	-3.67769	1.35594e-17	8.51477e-19	GO:0006508//proteolysis;GO:0006508//proteolysis;GO:0006518//peptide metabolic process;GO:0016485//protein processing;	GO:0005615//extracellular space;	GO:0004181//metallocarboxypeptidase activity;GO:0004181//metallocarboxypeptidase activity;GO:0004181//metallocarboxypeptidase activity;GO:0008270//zinc ion binding;GO:0008270//zinc ion binding;	-
ENSGALG00000026952	-	-	4	89054104	89055558	+	1455	498.374	974.581	22.1667	0.0227449	-5.45832	1.39058e-60	3.07476e-63	-	-	-	-
ENSGALG00000016919	ACOD1	aconitate decarboxylase 1 [Source:NCBI gene;Acc:418812]	1	155850483	155873611	-	3300	1523.41	32.1641	3014.66	93.7277	6.5504	8.33126e-35	1.41056e-36	GO:0002760//positive regulation of antimicrobial humoral response;GO:0006952//defense response;GO:0071222//cellular response to lipopolysaccharide;GO:0072573//tolerance induction to lipopolysaccharide;	-	GO:0016829//lyase activity;GO:0016829//lyase activity;GO:0016829//lyase activity;GO:0016829//lyase activity;GO:0016829//lyase activity;GO:0047613//aconitate decarboxylase activity;	-
ENSGALG00000003744	ADAM19	ADAM metallopeptidase domain 19 [Source:NCBI gene;Acc:416244]	13	12027893	12054652	+	2703	96.2405	163.665	28.8158	0.176066	-2.50582	1.34596e-14	1.12497e-15	GO:0006508//proteolysis;GO:0006508//proteolysis;GO:0006509//membrane protein ectodomain proteolysis;GO:0006509//membrane protein ectodomain proteolysis;GO:0006509//membrane protein ectodomain proteolysis;GO:0010628//positive regulation of gene expression;GO:0016485//protein processing;GO:0042987//amyloid precursor protein catabolic process;GO:2000049//positive regulation of cell-cell adhesion med…	GO:0005634//nucleus;GO:0005794//Golgi apparatus;GO:0005794//Golgi apparatus;GO:0016020//membrane;GO:0016021//integral component of membrane;GO:0016021//integral component of membrane;GO:0016021//integral component of membrane;	GO:0004222//metalloendopeptidase activity;GO:0004222//metalloendopeptidase activity;GO:0004222//metalloendopeptidase activity;GO:0004222//metalloendopeptidase activity;GO:0008237//metallopeptidase activity;GO:0008237//metallopeptidase activity;GO:0017124//SH3 domain binding;GO:0017124//SH3 domain binding;GO:1902945//metalloendopeptidase activity involved in amyloid precursor protein catabolic pro…	-
ENSGALG00000020554	ADAMTSL1	ADAMTS like 1 [Source:NCBI gene;Acc:431603]	Z	33117991	33546156	+	6351	187.933	344.296	31.5699	0.0916939	-3.44703	0.000132136	3.57365e-05	-	-	-	-
ENSGALG00000014280	AICDA	activation induced cytidine deaminase [Source:NCBI gene;Acc:418257]	1	75632084	75637754	-	2505	63.3008	11.3871	115.215	10.118	3.33886	2.87592e-08	4.65482e-09	GO:0009972//cytidine deamination;GO:0016445//somatic diversification of immunoglobulins;GO:0016446//somatic hypermutation of immunoglobulin genes;GO:0033262//regulation of nuclear cell cycle DNA replication;GO:0042742//defense response to bacterium;GO:0045190//isotype switching;GO:0071222//cellular response to lipopolysaccharide;GO:0080111//DNA demethylation;GO:0090310//negative regulation of DNA…	GO:0005634//nucleus;GO:0005737//cytoplasm;GO:0032991//protein-containing complex;	GO:0003824//catalytic activity;GO:0004126//cytidine deaminase activity;GO:0004126//cytidine deaminase activity;GO:0008270//zinc ion binding;GO:0016787//hydrolase activity;GO:0031625//ubiquitin protein ligase binding;GO:0042802//identical protein binding;	ko04672(Intestinal immune network for IgA production)
ENSGALG00000029150	AK1	adenylate kinase 1 [Source:NCBI gene;Acc:396002]	17	5248227	5254025	+	1904	671.452	1206.11	136.79	0.113414	-3.14033	5.00703e-43	4.30195e-45	GO:0006139//nucleobase-containing compound metabolic process;GO:0006139//nucleobase-containing compound metabolic process;GO:0006165//nucleoside diphosphate phosphorylation;GO:0006165//nucleoside diphosphate phosphorylation;GO:0006165//nucleoside diphosphate phosphorylation;GO:0006172//ADP biosynthetic process;GO:0009142//nucleoside triphosphate biosynthetic process;GO:0009142//nucleoside triphos…	GO:0005737//cytoplasm;GO:0005737//cytoplasm;GO:0005737//cytoplasm;GO:0005737//cytoplasm;GO:0005829//cytosol;GO:0005829//cytosol;GO:0036126//sperm flagellum;GO:0005737//cytoplasm;GO:0005737//cytoplasm;GO:0005737//cytoplasm;GO:0005737//cytoplasm;GO:0005829//cytosol;GO:0005737//cytoplasm;GO:0005737//cytoplasm;GO:0005737//cytoplasm;GO:0005737//cytoplasm;GO:0005829//cytosol;GO:0005737//cytoplasm;GO:00…	GO:0000166//nucleotide binding;GO:0004017//adenylate kinase activity;GO:0004017//adenylate kinase activity;GO:0004017//adenylate kinase activity;GO:0004017//adenylate kinase activity;GO:0004017//adenylate kinase activity;GO:0004017//adenylate kinase activity;GO:0004550//nucleoside diphosphate kinase activity;GO:0004550//nucleoside diphosphate kinase activity;GO:0004550//nucleoside diphosphate kin…	ko00730(Thiamine metabolism);ko00230(Purine metabolism)
ENSGALG00000008229	ALDH7A1	aldehyde dehydrogenase 7 family member A1 [Source:NCBI gene;Acc:426812]	Z	79146009	79164153	+	2071	1610.42	2469.71	751.129	0.304137	-1.71721	7.7766e-17	5.30591e-18	-	GO:0005739//mitochondrion;GO:0005829//cytosol;	GO:0016491//oxidoreductase activity;GO:0016620//oxidoreductase activity, acting on the aldehyde or oxo group of donors, NAD or NADP as acceptor;	ko00620(Pyruvate metabolism);ko00561(Glycerolipid metabolism);ko00410(beta-Alanine metabolism);ko00380(Tryptophan metabolism);ko00340(Histidine metabolism);ko00330(Arginine and proline metabolism);ko00310(Lysine degradation);ko00280(Valine, leucine and isoleucine degradation);ko00260(Glycine, serine and threonine metabolism);ko00071(Fatty acid degradation);ko00053(Ascorbate and aldarate metabolis…
ENSGALG00000007114	APOA1	apolipoprotein A1 [Source:NCBI gene;Acc:396536]	24	5140181	5141930	-	1239	21673.1	5814.18	37532	6.45526	2.69047	0.0134349	0.00539978	GO:0001932//regulation of protein phosphorylation;GO:0001935//endothelial cell proliferation;GO:0002719//negative regulation of cytokine production involved in immune response;GO:0006644//phospholipid metabolic process;GO:0006656//phosphatidylcholine biosynthetic process;GO:0006695//cholesterol biosynthetic process;GO:0006869//lipid transport;GO:0007186//G protein-coupled receptor signaling pathw…	GO:0005576//extracellular region;GO:0005576//extracellular region;GO:0005615//extracellular space;GO:0005615//extracellular space;GO:0030139//endocytic vesicle;GO:0031410//cytoplasmic vesicle;GO:0034361//very-low-density lipoprotein particle;GO:0034364//high-density lipoprotein particle;GO:0034366//spherical high-density lipoprotein particle;	GO:0001540//amyloid-beta binding;GO:0005102//signaling receptor binding;GO:0005319//lipid transporter activity;GO:0005543//phospholipid binding;GO:0008035//high-density lipoprotein particle binding;GO:0008289//lipid binding;GO:0008289//lipid binding;GO:0015485//cholesterol binding;GO:0019899//enzyme binding;GO:0031072//heat shock protein binding;GO:0034190//apolipoprotein receptor binding;GO:0034…	ko03320(PPAR signaling pathway)
ENSGALG00000003226	APOBEC2	apolipoprotein B mRNA editing enzyme catalytic subunit 2 [Source:NCBI gene;Acc:419915]	26	4710399	4718290	+	1548	2364.01	4336.31	391.721	0.0903353	-3.46857	2.4336e-59	6.45722e-62	GO:0016554//cytidine to uridine editing;GO:0016554//cytidine to uridine editing;GO:0016556//mRNA modification;GO:0080111//DNA demethylation;	-	GO:0003824//catalytic activity;GO:0004126//cytidine deaminase activity;GO:0004126//cytidine deaminase activity;GO:0042802//identical protein binding;	-
ENSGALG00000006978	APOOL	apolipoprotein O like [Source:NCBI gene;Acc:422271]	4	8717385	8732413	-	3267	991.557	1500.62	482.491	0.321527	-1.63699	9.92351e-15	8.17503e-16	GO:0042407//cristae formation;GO:0042407//cristae formation;GO:0042407//cristae formation;	GO:0005739//mitochondrion;GO:0061617//MICOS complex;GO:0061617//MICOS complex;GO:0005739//mitochondrion;GO:0005743//mitochondrial inner membrane;GO:0016020//membrane;GO:0016021//integral component of membrane;GO:0061617//MICOS complex;GO:0061617//MICOS complex;GO:0061617//MICOS complex;	-	-
ENSGALG00000007160	ARHGAP36	Rho GTPase activating protein 36 [Source:NCBI gene;Acc:100859007]	4	9504323	9521047	+	1613	113.877	178.864	48.8895	0.273333	-1.87127	1.39092e-09	1.9446e-10	GO:0007165//signal transduction;	-	-	-
ENSGALG00000017326	ARHGEF17	Rho guanine nucleotide exchange factor 17 [Source:NCBI gene;Acc:777518]	1	196400110	196613874	-	5045	267.244	360.548	173.94	0.482434	-1.0516	2.29442e-05	5.47042e-06	GO:0030036//actin cytoskeleton organization;	-	GO:0005085//guanyl-nucleotide exchange factor activity;GO:0005515//protein binding;GO:0005085//guanyl-nucleotide exchange factor activity;GO:0005085//guanyl-nucleotide exchange factor activity;	-
ENSGALG00000002599	ARHGEF39	rho guanine nucleotide exchange factor 39 [Source:NCBI gene;Acc:431661]	Z	9282572	9296247	+	1656	60.6504	23.6066	97.6942	4.13843	2.04908	0.000287542	8.21129e-05	GO:0030335//positive regulation of cell migration;	GO:0005886//plasma membrane;	GO:0005085//guanyl-nucleotide exchange factor activity;	-
ENSGALG00000004438	ARSB	arylsulfatase B [Source:NCBI gene;Acc:771459]	Z	22502339	22568346	+	1783	207.472	104.79	310.155	2.95977	1.56548	1.39164e-09	1.94649e-10	GO:0010632//regulation of epithelial cell migration;GO:0061580//colon epithelial cell migration;	-	GO:0003824//catalytic activity;GO:0003943//N-acetylgalactosamine-4-sulfatase activity;GO:0008484//sulfuric ester hydrolase activity;	ko04142(Lysosome);ko00531(Glycosaminoglycan degradation)
ENSGALG00000007038	ASTN2	astrotactin 2 [Source:NCBI gene;Acc:417242]	17	3593160	3854597	-	3960	31.1193	51.1891	11.0494	0.215855	-2.21187	8.65719e-06	1.94047e-06	GO:2000009//negative regulation of protein localization to cell surface;	GO:0005768//endosome;GO:0016021//integral component of membrane;GO:0060187//cell pole;	GO:0005515//protein binding;GO:0005509//calcium ion binding;GO:0005515//protein binding;GO:0043533//inositol 1,3,4,5 tetrakisphosphate binding;	-
ENSGALG00000015196	ASXL3	additional sex combs like 3, transcriptional regulator [Source:NCBI gene;Acc:421102]	2	106885853	107013873	+	7524	213.3	347.189	79.4104	0.228724	-2.12832	2.76517e-16	1.94605e-17	GO:0006355//regulation of transcription, DNA-templated;GO:0006355//regulation of transcription, DNA-templated;GO:0051055//negative regulation of lipid biosynthetic process;	-	GO:0003677//DNA binding;GO:0003677//DNA binding;GO:0003677//DNA binding;GO:0003677//DNA binding;	-
ENSGALG00000001812	ATCAY	ATCAY, caytaxin [Source:NCBI gene;Acc:420094]	28	1582029	1594481	-	2325	31.4627	49.2701	13.6553	0.277151	-1.85126	0.000219033	6.13969e-05	GO:0031175//neuron projection development;GO:0032880//regulation of protein localization;GO:2000212//negative regulation of glutamate metabolic process;	GO:0005737//cytoplasm;GO:0031966//mitochondrial membrane;GO:0043005//neuron projection;GO:0043005//neuron projection;	GO:0019894//kinesin binding;	-
ENSGALG00000009286	ATP5G3	ATP synthase, H+ transporting, mitochondrial Fo complex subunit C3 (subunit 9) [Source:NCBI gene;Acc:424142]	7	16638236	16652554	+	2078	1871.27	2847.15	895.39	0.314486	-1.66893	3.79738e-16	2.70368e-17	GO:0015986//ATP synthesis coupled proton transport;GO:1902600//proton transmembrane transport;GO:0015986//ATP synthesis coupled proton transport;GO:1902600//proton transmembrane transport;	GO:0033177//proton-transporting two-sector ATPase complex, proton-transporting domain;GO:0045263//proton-transporting ATP synthase complex, coupling factor F(o);GO:0033177//proton-transporting two-sector ATPase complex, proton-transporting domain;GO:0045263//proton-transporting ATP synthase complex, coupling factor F(o);	GO:0015078//proton transmembrane transporter activity;GO:0015078//proton transmembrane transporter activity;	ko00190(Oxidative phosphorylation)
ENSGALG00000015751	ATP5PF	ATP synthase, H+ transporting, mitochondrial Fo complex subunit F6 [Source:NCBI gene;Acc:418477]	1	103855858	103860617	-	1407	1935.11	3257.08	613.142	0.188249	-2.40929	4.11137e-31	9.61025e-33	GO:0015986//ATP synthesis coupled proton transport;GO:0042776//mitochondrial ATP synthesis coupled proton transport;	GO:0000276//mitochondrial proton-transporting ATP synthase complex, coupling factor F(o);GO:0005739//mitochondrion;GO:0005753//mitochondrial proton-transporting ATP synthase complex;	GO:0015078//proton transmembrane transporter activity;GO:0046933//proton-transporting ATP synthase activity, rotational mechanism;	ko00190(Oxidative phosphorylation)
ENSGALG00000025945	AVD	avidin [Source:NCBI gene;Acc:396260]	Z	9164659	9166088	+	1346	23156.4	84.4496	46228.3	547.407	9.09647	1.32703e-29	3.31989e-31	-	-	GO:0009374//biotin binding;GO:0009374//biotin binding;	-
ENSGALG00000002160	B2M	beta-2-microglobulin [Source:NCBI gene;Acc:414830]	10	1784065	1786985	+	1729	17876.9	7543.09	28210.7	3.73995	1.90302	6.22e-22	2.80959e-23	GO:0002726//positive regulation of T cell cytokine production;GO:0006955//immune response;GO:0007611//learning or memory;GO:0019885//antigen processing and presentation of endogenous peptide antigen via MHC class I;GO:0032092//positive regulation of protein binding;GO:0034756//regulation of iron ion transport;GO:0048260//positive regulation of receptor-mediated endocytosis;GO:0050680//negative re…	GO:0005794//Golgi apparatus;GO:0005829//cytosol;GO:0005886//plasma membrane;GO:0042612//MHC class I protein complex;GO:0042824//MHC class I peptide loading complex;GO:1990712//HFE-transferrin receptor complex;	GO:0042802//identical protein binding;GO:0042803//protein homodimerization activity;	ko05168(Herpes simplex virus 1 infection)
ENSGALG00000001433	B3GNTL1	UDP-GlcNAc:betaGal beta-1,3-N- acetylglucosaminyltransferase-like 1 [Source:NCBI gene;Acc:417333]	18	3121259	3232611	+	2172	122.028	43.4782	200.578	4.61329	2.2058	5.58565e-06	1.222e-06	-	-	-	-
ENSGALG00000011544	BCL2L14	BCL2 like 14 [Source:NCBI gene;Acc:419096]	1	71628882	71641293	+	2741	153.327	14.6517	292.001	19.9296	4.31684	7.06481e-10	9.57358e-11	GO:0042981//regulation of apoptotic process;GO:0042981//regulation of apoptotic process;	-	-	-
ENSGALG00000004518	BHMT2	betaine--homocysteine S-methyltransferase 2 [Source:NCBI gene;Acc:416371]	Z	22436116	22452194	-	1617	50.7687	74.5311	27.0064	0.362351	-1.46454	0.000339419	9.79509e-05	GO:0009086//methionine biosynthetic process;	-	GO:0008270//zinc ion binding;GO:0047150//betaine-homocysteine S-methyltransferase activity;	ko00270(Cysteine and methionine metabolism);ko00260(Glycine, serine and threonine metabolism)
ENSGALG00000004783	C17H9orf16	chromosome 17 C9orf16 homolog [Source:NCBI gene;Acc:417215]	17	5472223	5475502	-	1733	291.589	397.857	185.321	0.465797	-1.10223	9.87204e-06	2.23585e-06	-	-	-	-
ENSGALG00000014555	C1H12ORF57	chromosome 1 open reading frame, human C12orf57 [Source:NCBI gene;Acc:771099]	1	77991895	77993033	+	986	524.161	792.584	255.737	0.322663	-1.6319	8.45372e-13	8.26733e-14	GO:0009791//post-embryonic development;GO:0014819//regulation of skeletal muscle contraction;GO:0021540//corpus callosum morphogenesis;GO:0021678//third ventricle development;GO:0036343//psychomotor behavior;GO:0048593//camera-type eye morphogenesis;GO:0050890//cognition;	GO:0005737//cytoplasm;GO:0016607//nuclear speck;	-	-
ENSGALG00000014659	C1R	complement C1r [Source:NCBI gene;Acc:418295]	1	78058485	78065761	-	2527	1071.89	538.98	1604.8	2.97747	1.57409	1.95116e-08	3.09519e-09	GO:0006508//proteolysis;GO:0006958//complement activation, classical pathway;	-	GO:0004252//serine-type endopeptidase activity;GO:0005509//calcium ion binding;	ko04145(Phagosome)
ENSGALG00000014603	C1S	complement C1s [Source:NCBI gene;Acc:418294]	1	78045961	78055022	+	3047	2609.64	1663.36	3555.92	2.13779	1.09612	0.0023353	0.000790041	GO:0006508//proteolysis;GO:0006958//complement activation, classical pathway;	-	GO:0004252//serine-type endopeptidase activity;GO:0004252//serine-type endopeptidase activity;GO:0005509//calcium ion binding;GO:0042802//identical protein binding;	-
ENSGALG00000007941	C5H11orf74	chromosome 5 C11orf74 homolog [Source:NCBI gene;Acc:423166]	5	19755982	19795325	+	853	37.1442	57.1987	17.0897	0.298778	-1.74286	0.000146626	3.99611e-05	GO:0007283//spermatogenesis;GO:0007340//acrosome reaction;GO:0009566//fertilization;	GO:0005829//cytosol;GO:0097731//9+0 non-motile cilium;	GO:0120160//intraciliary transport particle A binding;GO:0120160//intraciliary transport particle A binding;	-
ENSGALG00000021340	CA9	carbonic anhydrase 9 [Source:NCBI gene;Acc:770004]	Z	9225475	9236423	-	2326	270.468	398.357	142.578	0.357915	-1.48231	1.45568e-08	2.277e-09	GO:0002009//morphogenesis of an epithelium;GO:0046903//secretion;	GO:0005886//plasma membrane;	GO:0004089//carbonate dehydratase activity;GO:0008270//zinc ion binding;	ko00910(Nitrogen metabolism)
ENSGALG00000002018	CAPN15	calpain 15 [Source:NCBI gene;Acc:416389]	14	13807325	13851939	+	5532	614.02	392.788	835.252	2.12647	1.08846	1.07327e-06	2.13719e-07	GO:0006508//proteolysis;GO:0006508//proteolysis;	-	GO:0004198//calcium-dependent cysteine-type endopeptidase activity;GO:0004198//calcium-dependent cysteine-type endopeptidase activity;	-
ENSGALG00000027785	CCBE1	collagen and calcium binding EGF domains 1 [Source:NCBI gene;Acc:770043]	Z	9303582	9323467	-	990	70.1636	126.284	14.0432	0.111203	-3.16873	3.80179e-05	9.32615e-06	GO:0001946//lymphangiogenesis;GO:0010575//positive regulation of vascular endothelial growth factor production;GO:0010954//positive regulation of protein processing;GO:1900748//positive regulation of vascular endothelial growth factor signaling pathway;	GO:0005615//extracellular space;GO:0031012//extracellular matrix;	GO:0002020//protease binding;GO:0005509//calcium ion binding;GO:0005518//collagen binding;	-
ENSGALG00000045092	CCDC112	coiled-coil domain containing 112 [Source:NCBI gene;Acc:770644]	Z	79040637	79049732	-	2165	51.3275	85.9164	16.7386	0.194825	-2.35975	1.52003e-06	3.08636e-07	-	-	-	-
ENSGALG00000020788	CCDC141	coiled-coil domain containing 141 [Source:NCBI gene;Acc:770766]	7	15082040	15139517	+	5308	12807.1	22131.4	3482.77	0.157368	-2.66778	1.65282e-14	1.39397e-15	GO:0007155//cell adhesion;GO:0007411//axon guidance;GO:0021799//cerebral cortex radially oriented cell migration;GO:0051642//centrosome localization;	GO:0005737//cytoplasm;GO:0005813//centrosome;GO:0005886//plasma membrane;	GO:0005515//protein binding;	-
ENSGALG00000019484	CCDC178	coiled-coil domain containing 178 [Source:NCBI gene;Acc:428531]	2	106812257	106856788	-	1845	6.96945	11.5372	2.40171	0.208171	-2.26416	0.0360398	0.0162588	-	-	-	-
ENSGALG00000028256	CCL19	C-C motif chemokine ligand 19 [Source:NCBI gene;Acc:427406]	Z	8363698	8366694	-	1810	811.322	52.0331	1570.61	30.1849	4.91575	1.27774e-12	1.27782e-13	GO:0006955//immune response;	GO:0005576//extracellular region;	GO:0008009//chemokine activity;	ko04060(Cytokine-cytokine receptor interaction)
ENSGALG00000023411	CD180	CD180 molecule [Source:NCBI gene;Acc:431584]	Z	21298598	21307258	-	2463	129.021	23.6696	234.372	9.90179	3.30769	1.19679e-07	2.10794e-08	GO:0002224//toll-like receptor signaling pathway;GO:0006955//immune response;GO:0002224//toll-like receptor signaling pathway;GO:0002322//B cell proliferation involved in immune response;GO:0006955//immune response;GO:0031666//positive regulation of lipopolysaccharide-mediated signaling pathway;GO:0031666//positive regulation of lipopolysaccharide-mediated signaling pathway;GO:0071222//cellular r…	GO:0016021//integral component of membrane;GO:0016021//integral component of membrane;	GO:0004888//transmembrane signaling receptor activity;GO:0005515//protein binding;GO:0004888//transmembrane signaling receptor activity;GO:0005515//protein binding;	-
ENSGALG00000015032	CD274	CD274 molecule [Source:NCBI gene;Acc:427224]	Z	27663890	27681451	+	3614	1407.87	298.749	2516.99	8.42508	3.07469	1.03526e-17	6.44873e-19	-	GO:0016020//membrane;GO:0016021//integral component of membrane;GO:0016020//membrane;GO:0016021//integral component of membrane;GO:0016020//membrane;GO:0016021//integral component of membrane;GO:0016020//membrane;GO:0016021//integral component of membrane;	-	-
ENSGALG00000007418	CD3D	CD3d molecule [Source:NCBI gene;Acc:396518]	24	5487325	5489870	-	1239	1288.07	203.383	2372.75	11.6664	3.54429	4.05402e-20	2.09757e-21	GO:0007166//cell surface receptor signaling pathway;GO:0007166//cell surface receptor signaling pathway;	GO:0042101//T cell receptor complex;GO:0016020//membrane;GO:0042101//T cell receptor complex;	GO:0004888//transmembrane signaling receptor activity;GO:0004888//transmembrane signaling receptor activity;	-
ENSGALG00000007416	CD3E	CD3e molecule [Source:NCBI gene;Acc:396062]	24	5480338	5485277	+	1897	4364.34	487.273	8241.4	16.9133	4.08009	3.00183e-20	1.53609e-21	GO:0001954//positive regulation of cell-matrix adhesion;GO:0002669//positive regulation of T cell anergy;GO:0007166//cell surface receptor signaling pathway;GO:0007166//cell surface receptor signaling pathway;GO:0010628//positive regulation of gene expression;GO:0010629//negative regulation of gene expression;GO:0016358//dendrite development;GO:0021549//cerebellum development;GO:0031295//T cell c…	GO:0001772//immunological synapse;GO:0005783//endoplasmic reticulum;GO:0005886//plasma membrane;GO:0005886//plasma membrane;GO:0005911//cell-cell junction;GO:0009897//external side of plasma membrane;GO:0009897//external side of plasma membrane;GO:0016020//membrane;GO:0042101//T cell receptor complex;GO:0042105//alpha-beta T cell receptor complex;GO:0042105//alpha-beta T cell receptor complex;GO:…	GO:0004888//transmembrane signaling receptor activity;GO:0017124//SH3 domain binding;GO:0042802//identical protein binding;	-
ENSGALG00000014477	CD4	CD4 molecule [Source:NCBI gene;Acc:395362]	1	77873930	77885897	+	2575	390.769	140.001	641.536	4.58237	2.19609	0.00532075	0.00194759	GO:0006955//immune response;GO:0006955//immune response;GO:0006955//immune response;	GO:0016020//membrane;GO:0016020//membrane;GO:0016020//membrane;	GO:0015026//coreceptor activity;GO:0015026//coreceptor activity;GO:0015026//coreceptor activity;	ko04514(Cell adhesion molecules);ko04060(Cytokine-cytokine receptor interaction)
ENSGALG00000002383	CD72AG	CD72 antigen [Source:NCBI gene;Acc:427415]	Z	9066022	9069155	-	1284	127.786	4.40549	251.166	57.0121	5.8332	0.000455278	0.000133773	-	GO:0005887//integral component of plasma membrane;	GO:0004888//transmembrane signaling receptor activity;	-
ENSGALG00000021353	CD72L2	CD72 antigen-like [Source:NCBI gene;Acc:768355]	Z	9061604	9064699	+	972	5.8704	1.23876	10.502	8.47786	3.0837	0.048094	0.0224747	-	GO:0005887//integral component of plasma membrane;GO:0005887//integral component of plasma membrane;	GO:0004888//transmembrane signaling receptor activity;GO:0004888//transmembrane signaling receptor activity;	-
ENSGALG00000000251	CD79B	CD79b molecule [Source:NCBI gene;Acc:419940]	27	4040247	4045220	-	2127	92.2466	52.1723	132.321	2.53623	1.34268	0.0177822	0.00735709	GO:0007166//cell surface receptor signaling pathway;GO:0050853//B cell receptor signaling pathway;	GO:0005654//nucleoplasm;GO:0005829//cytosol;GO:0005886//plasma membrane;GO:0016020//membrane;GO:0019815//B cell receptor complex;	GO:0004888//transmembrane signaling receptor activity;GO:0042802//identical protein binding;	-
ENSGALG00000015474	CD80	CD80 molecule [Source:NCBI gene;Acc:768950]	1	93674849	93698837	+	4331	813.065	176.949	1449.18	8.1898	3.03383	1.5888e-41	1.54574e-43	GO:0006955//immune response;GO:0007166//cell surface receptor signaling pathway;GO:0031295//T cell costimulation;GO:0042102//positive regulation of T cell proliferation;GO:0042130//negative regulation of T cell proliferation;GO:0071222//cellular response to lipopolysaccharide;GO:0006955//immune response;GO:0007166//cell surface receptor signaling pathway;GO:0031295//T cell costimulation;GO:004210…	GO:0009897//external side of plasma membrane;GO:0016020//membrane;GO:0016021//integral component of membrane;GO:0009897//external side of plasma membrane;GO:0016020//membrane;GO:0016021//integral component of membrane;	-	ko04672(Intestinal immune network for IgA production);ko04620(Toll-like receptor signaling pathway);ko04514(Cell adhesion molecules)
ENSGALG00000014362	CD86	CD86 molecule [Source:NCBI gene;Acc:427944]	1	77307980	77318936	+	2362	65.8717	27.3432	104.4	3.81815	1.93287	0.000356656	0.000103173	-	-	-	ko04672(Intestinal immune network for IgA production);ko04620(Toll-like receptor signaling pathway);ko04514(Cell adhesion molecules)
ENSGALG00000014513	CDCA3	cell division cycle associated 3 [Source:NCBI gene;Acc:770517]	1	77922769	77924912	-	1101	95.313	33.9005	156.726	4.62311	2.20886	4.50182e-07	8.54064e-08	-	GO:0005912//adherens junction;	-	-
ENSGALG00000034505	CDKN2A	cyclin-dependent kinase inhibitor 2A (melanoma, p16, inhibits CDK4) [Source:NCBI gene;Acc:395077]	Z	78846780	78856728	-	1521	204.59	39.9262	369.253	9.24837	3.2092	1.2146e-09	1.68504e-10	-	-	-	-
ENSGALG00000026137	CDKN2B	cyclin dependent kinase inhibitor 2B [Source:NCBI gene;Acc:395076]	Z	78858726	78862135	-	1898	25.8609	6.86707	44.8547	6.53185	2.70749	2.80479e-06	5.90408e-07	-	-	GO:0005515//protein binding;	ko04350(TGF-beta signaling pathway);ko04218(Cellular senescence);ko04110(Cell cycle);ko04068(FoxO signaling pathway)
ENSGALG00000014788	CENPH	centromere protein H [Source:NCBI gene;Acc:395316]	Z	21910292	21917147	+	2122	97.6249	51.676	143.574	2.77834	1.47423	5.94937e-06	1.30496e-06	GO:0007052//mitotic spindle organization;GO:0007059//chromosome segregation;GO:0051382//kinetochore assembly;GO:0051382//kinetochore assembly;	GO:0000775//chromosome, centromeric region;GO:0000776//kinetochore;GO:0000776//kinetochore;GO:0000776//kinetochore;GO:0000776//kinetochore;GO:0000776//kinetochore;GO:0000776//kinetochore;GO:0005634//nucleus;GO:0005634//nucleus;GO:0005634//nucleus;GO:0005634//nucleus;GO:0005654//nucleoplasm;GO:0005694//chromosome;GO:0005694//chromosome;GO:0005730//nucleolus;	GO:0005515//protein binding;GO:0043515//kinetochore binding;GO:0043515//kinetochore binding;GO:0043515//kinetochore binding;	-
ENSGALG00000016692	CENPQ	centromere protein Q [Source:NCBI gene;Acc:422048]	3	108792603	108799691	-	2086	89.4901	55.7783	123.202	2.20878	1.14325	0.000766741	0.000235365	GO:0051310//metaphase plate congression;GO:1905342//positive regulation of protein localization to kinetochore;	GO:0005654//nucleoplasm;GO:0015629//actin cytoskeleton;	-	-
ENSGALG00000004986	CERCAM	cerebral endothelial cell adhesion molecule [Source:NCBI gene;Acc:427768]	17	5306106	5311904	-	3166	286.728	415.555	157.9	0.379975	-1.39602	1.08195e-08	1.66438e-09	GO:0007155//cell adhesion;	-	GO:0042802//identical protein binding;	-
ENSGALG00000044801	CHIR-B5	Gallus gallus immunoglobulin-like receptor CHIR-B5 (CHIR-B5), mRNA. [Source:RefSeq mRNA;Acc:NM_001146136]	31	3434861	3444008	-	975	11.4869	2.40129	20.5725	8.56724	3.09883	0.00189381	0.000627999	-	-	-	-
ENSGALG00000015805	CHMP3	charged multivesicular body protein 3 [Source:NCBI gene;Acc:422918]	4	85603433	85607432	-	1106	883.238	1208.38	558.096	0.461855	-1.11449	2.33646e-07	4.24958e-08	GO:0007034//vacuolar transport;GO:0007034//vacuolar transport;	-	-	ko04217(Necroptosis);ko04144(Endocytosis)
ENSGALG00000009293	CHN1	chimerin 1 [Source:NCBI gene;Acc:429021]	7	16717993	16797948	+	2445	425.686	649.425	201.946	0.310961	-1.68519	2.03086e-13	1.86676e-14	GO:0007165//signal transduction;GO:0035556//intracellular signal transduction;GO:0043547//positive regulation of GTPase activity;GO:0051056//regulation of small GTPase mediated signal transduction;GO:0007165//signal transduction;GO:0008045//motor neuron axon guidance;GO:0035556//intracellular signal transduction;GO:0043087//regulation of GTPase activity;GO:0043547//positive regulation of GTPase a…	-	GO:0005096//GTPase activator activity;GO:0005096//GTPase activator activity;GO:0046875//ephrin receptor binding;	-
ENSGALG00000017025	CKAP2	cytoskeleton associated protein 2 [Source:NCBI gene;Acc:418882]	1	171725372	171734808	-	2749	303.336	166.808	439.864	2.63695	1.39887	1.41087e-08	2.20067e-09	GO:0000281//mitotic cytokinesis;GO:0045944//positive regulation of transcription by RNA polymerase II;	GO:0005813//centrosome;GO:0005829//cytosol;GO:0015630//microtubule cytoskeleton;	-	-
ENSGALG00000015602	CKMT2	creatine kinase, mitochondrial 2 [Source:NCBI gene;Acc:396508]	Z	63955273	63976950	-	1506	2722.16	5383.03	61.2942	0.0113866	-6.45653	3.79114e-50	1.67654e-52	GO:0046314//phosphocreatine biosynthetic process;	-	GO:0003824//catalytic activity;GO:0004111//creatine kinase activity;GO:0016301//kinase activity;GO:0016772//transferase activity, transferring phosphorus-containing groups;	ko00330(Arginine and proline metabolism)
ENSGALG00000007234	CLCN5	chloride voltage-gated channel 5 [Source:NCBI gene;Acc:422285]	4	9540599	9582501	+	5167	708.991	307.309	1110.67	3.6142	1.85368	2.02985e-17	1.30545e-18	GO:0006821//chloride transport;GO:0055085//transmembrane transport;GO:0006821//chloride transport;GO:0055085//transmembrane transport;GO:0006821//chloride transport;GO:0055085//transmembrane transport;GO:0006811//ion transport;GO:0006821//chloride transport;GO:0006821//chloride transport;GO:0034220//ion transmembrane transport;GO:0055085//transmembrane transport;GO:0055085//transmembrane transpor…	GO:0016020//membrane;GO:0016020//membrane;GO:0005794//Golgi apparatus;GO:0005829//cytosol;GO:0005886//plasma membrane;GO:0016020//membrane;GO:0016020//membrane;GO:0045177//apical part of cell;GO:0000139//Golgi membrane;GO:0005768//endosome;GO:0005794//Golgi apparatus;GO:0005886//plasma membrane;GO:0010008//endosome membrane;GO:0016020//membrane;GO:0016020//membrane;GO:0016020//membrane;GO:0016021…	GO:0005247//voltage-gated chloride channel activity;GO:0005247//voltage-gated chloride channel activity;GO:0005247//voltage-gated chloride channel activity;GO:0042802//identical protein binding;GO:0000166//nucleotide binding;GO:0005247//voltage-gated chloride channel activity;GO:0005247//voltage-gated chloride channel activity;GO:0005247//voltage-gated chloride channel activity;GO:0005524//ATP bi…	-
ENSGALG00000029035	CLEC5A	C-type lectin domain family 5, member A [Source:NCBI gene;Acc:100859051]	Z	9069756	9071860	-	947	62.842	2.68847	122.995	45.7492	5.51568	0.00130037	0.000418231	-	-	-	-
ENSGALG00000026553	CMYA5	cardiomyopathy associated 5 [Source:NCBI gene;Acc:427177]	Z	22126658	22173992	-	13242	14196.9	26303.2	2090.6	0.0794806	-3.65325	1.19132e-67	1.27945e-70	-	-	GO:0005515//protein binding;	-
ENSGALG00000007028	CNKSR2L	connector enhancer of kinase suppressor of ras 2- like [Source:NCBI gene;Acc:101749809]	4	8732666	8906442	-	4059	156.993	49.6689	264.318	5.3216	2.41186	0.000458666	0.000134943	GO:0009966//regulation of signal transduction;	GO:0005737//cytoplasm;GO:0016020//membrane;	GO:0005515//protein binding;	-
ENSGALG00000006958	COL27A1	collagen type XXVII alpha 1 chain [Source:NCBI gene;Acc:417231]	17	5031761	5159465	+	7403	136.133	193.654	78.612	0.40594	-1.30066	0.00505962	0.0018437	-	-	GO:0005201//extracellular matrix structural constituent;GO:0005201//extracellular matrix structural constituent;	-
ENSGALG00000006861	COQ7	coenzyme Q7, hydroxylase [Source:NCBI gene;Acc:416609]	14	8873314	8882226	-	2082	764.755	1274.67	254.835	0.199922	-2.32249	2.15137e-26	6.60539e-28	GO:0006744//ubiquinone biosynthetic process;GO:0006744//ubiquinone biosynthetic process;GO:0006744//ubiquinone biosynthetic process;	GO:0005634//nucleus;	GO:0004497//monooxygenase activity;GO:0004497//monooxygenase activity;GO:0004497//monooxygenase activity;	ko00130(Ubiquinone and other terpenoid-quinone biosynthesis)
ENSGALG00000002150	CPEB1	cytoplasmic polyadenylation element binding protein 1 [Source:NCBI gene;Acc:415326]	10	1793936	1820488	-	3932	49.9762	19.7998	80.1527	4.04816	2.01727	9.48934e-07	1.87341e-07	GO:0006417//regulation of translation;	-	GO:0003676//nucleic acid binding;GO:0003730//mRNA 3'-UTR binding;GO:0045182//translation regulator activity;	ko04914(Progesterone-mediated oocyte maturation);ko04114(Oocyte meiosis)
ENSGALG00000002523	CREB3	cAMP responsive element binding protein 3 like 4 [Source:NCBI gene;Acc:427417]	Z	9167587	9172144	-	2264	1206.3	446.132	1966.48	4.40783	2.14007	2.71973e-09	3.93466e-10	GO:0006355//regulation of transcription, DNA-templated;GO:0006990//positive regulation of transcription from RNA polymerase II promoter involved in unfolded protein response;GO:0030968//endoplasmic reticulum unfolded protein response;GO:0045944//positive regulation of transcription by RNA polymerase II;GO:0045944//positive regulation of transcription by RNA polymerase II;GO:0090026//positive regu…	GO:0005634//nucleus;GO:0005783//endoplasmic reticulum;GO:0005829//cytosol;	GO:0000977//RNA polymerase II transcription regulatory region sequence-specific DNA binding;GO:0000978//RNA polymerase II cis-regulatory region sequence-specific DNA binding;GO:0000981//DNA-binding transcription factor activity, RNA polymerase II-specific;GO:0001228//DNA-binding transcription activator activity, RNA polymerase II-specific;GO:0003700//DNA-binding transcription factor activity;GO:0…	ko04916(Melanogenesis);ko04261(Adrenergic signaling in cardiomyocytes)
ENSGALG00000014994	CRHBP	corticotropin releasing hormone binding protein [Source:NCBI gene;Acc:427214]	Z	23367125	23375581	-	1608	21.0602	42.1204	0	0	-Inf	2.32956e-08	3.7293e-09	GO:0006954//inflammatory response;GO:0009755//hormone-mediated signaling pathway;GO:0035865//cellular response to potassium ion;GO:0045055//regulated exocytosis;GO:0048149//behavioral response to ethanol;GO:0051459//regulation of corticotropin secretion;GO:0051460//negative regulation of corticotropin secretion;GO:0071356//cellular response to tumor necrosis factor;GO:0071391//cellular response t…	GO:0005615//extracellular space;GO:0030141//secretory granule;	GO:0051424//corticotropin-releasing hormone binding;GO:0051424//corticotropin-releasing hormone binding;	-
ENSGALG00000002484	CRYM	crystallin mu [Source:NCBI gene;Acc:427008]	14	15374063	15382016	-	2505	109.13	146.473	71.7858	0.490094	-1.02887	0.0241215	0.0103426	GO:0000122//negative regulation of transcription by RNA polymerase II;GO:0007605//sensory perception of sound;GO:0042403//thyroid hormone metabolic process;GO:0070327//thyroid hormone transport;	GO:0005634//nucleus;GO:0005737//cytoplasm;GO:0005739//mitochondrion;GO:0005829//cytosol;	GO:0003714//transcription corepressor activity;GO:0042562//hormone binding;GO:0042803//protein homodimerization activity;GO:0047127//thiomorpholine-carboxylate dehydrogenase activity;GO:0050661//NADP binding;GO:0070324//thyroid hormone binding;	-
ENSGALG00000014412	CSTA	cystatin A [Source:NCBI gene;Acc:418268]	1	77439994	77445026	-	448	1091.55	21.5524	2161.55	100.293	6.64808	7.10539e-08	1.21468e-08	GO:0010466//negative regulation of peptidase activity;GO:0018149//peptide cross-linking;GO:0030216//keratinocyte differentiation;GO:0045861//negative regulation of proteolysis;GO:0098609//cell-cell adhesion;	GO:0001533//cornified envelope;GO:0005615//extracellular space;GO:0005654//nucleoplasm;GO:0005737//cytoplasm;GO:0005829//cytosol;	GO:0002020//protease binding;GO:0004866//endopeptidase inhibitor activity;GO:0004869//cysteine-type endopeptidase inhibitor activity;GO:0004869//cysteine-type endopeptidase inhibitor activity;	-
ENSGALG00000027853	CTNNA2	catenin alpha 2 [Source:NCBI gene;Acc:396035]	4	87427085	87823826	-	2718	40.741	72.9001	8.58195	0.117722	-3.08654	2.01573e-11	2.29346e-12	GO:0007155//cell adhesion;GO:0010975//regulation of neuron projection development;GO:0034316//negative regulation of Arp2/3 complex-mediated actin nucleation;GO:0048854//brain morphogenesis;GO:2001222//regulation of neuron migration;	GO:0005737//cytoplasm;GO:0005912//adherens junction;GO:0015629//actin cytoskeleton;	GO:0005198//structural molecule activity;GO:0045296//cadherin binding;GO:0051015//actin filament binding;GO:0051015//actin filament binding;	-
ENSGALG00000001607	CYBC1	chromosome 18 C17orf62 homolog [Source:NCBI gene;Acc:417342]	18	3496809	3506892	+	3733	1126.63	589.561	1663.69	2.82191	1.49667	4.17633e-07	7.89147e-08	GO:0045087//innate immune response;GO:0045087//innate immune response;GO:0045728//respiratory burst after phagocytosis;GO:0045728//respiratory burst after phagocytosis;	GO:0005783//endoplasmic reticulum;	-	-
ENSGALG00000003818	CYFIP2	cytoplasmic FMR1 interacting protein 2 [Source:NCBI gene;Acc:416246]	13	12072751	12112751	-	3786	588.589	206.751	970.427	4.69369	2.23072	1.99477e-10	2.53678e-11	GO:0006915//apoptotic process;GO:0030833//regulation of actin filament polymerization;GO:0031175//neuron projection development;GO:0045862//positive regulation of proteolysis;GO:0051388//positive regulation of neurotrophin TRK receptor signaling pathway;GO:0097202//activation of cysteine-type endopeptidase activity;GO:0097484//dendrite extension;GO:0098609//cell-cell adhesion;	GO:0005737//cytoplasm;GO:0045202//synapse;GO:0045202//synapse;GO:0048471//perinuclear region of cytoplasm;	GO:0031267//small GTPase binding;	ko05132(Salmonella infection);ko04810(Regulation of actin cytoskeleton)
ENSGALG00000007149	CYTH3	cytohesin 3 [Source:NCBI gene;Acc:416626]	14	9258448	9306090	+	1705	606.596	962.507	250.684	0.260449	-1.94093	1.49311e-18	8.6687e-20	GO:0032012//regulation of ARF protein signal transduction;GO:0032012//regulation of ARF protein signal transduction;GO:0045785//positive regulation of cell adhesion;GO:0048193//Golgi vesicle transport;GO:0090162//establishment of epithelial cell polarity;	GO:0001726//ruffle;GO:0005654//nucleoplasm;GO:0005737//cytoplasm;GO:0005829//cytosol;GO:0005886//plasma membrane;GO:0005886//plasma membrane;GO:0005912//adherens junction;GO:0005923//bicellular tight junction;GO:0031234//extrinsic component of cytoplasmic side of plasma membrane;	GO:0005085//guanyl-nucleotide exchange factor activity;GO:0005085//guanyl-nucleotide exchange factor activity;GO:0005085//guanyl-nucleotide exchange factor activity;GO:0005547//phosphatidylinositol-3,4,5-trisphosphate binding;GO:0005547//phosphatidylinositol-3,4,5-trisphosphate binding;	ko05132(Salmonella infection);ko04144(Endocytosis)
ENSGALG00000006886	DACH2	dachshund family transcription factor 2 [Source:NCBI gene;Acc:395576]	4	8277517	8541470	-	1874	157.469	247.022	67.9155	0.274937	-1.86283	1.64328e-11	1.84583e-12	GO:0046545//development of primary female sexual characteristics;	-	-	-
ENSGALG00000021365	DCTN3	dynactin subunit 3 [Source:NCBI gene;Acc:427404]	Z	7913360	7921570	-	1558	534.028	713.166	354.891	0.497628	-1.00686	9.71008e-06	2.19549e-06	GO:0007017//microtubule-based process;GO:0061640//cytoskeleton-dependent cytokinesis;GO:0061640//cytoskeleton-dependent cytokinesis;	GO:0005730//nucleolus;GO:0005813//centrosome;GO:0005829//cytosol;GO:0005869//dynactin complex;GO:0005869//dynactin complex;GO:0005869//dynactin complex;GO:0005875//microtubule associated complex;GO:0048471//perinuclear region of cytoplasm;	-	ko05132(Salmonella infection)
ENSGALG00000016003	DDRGK1	DDRGK domain containing 1 [Source:NCBI gene;Acc:422941]	4	88742558	88767126	-	1971	1959.82	1113.09	2806.55	2.52141	1.33423	7.54494e-11	9.14697e-12	GO:0008284//positive regulation of cell population proliferation;GO:0010628//positive regulation of gene expression;GO:0010629//negative regulation of gene expression;GO:0030335//positive regulation of cell migration;GO:0031647//regulation of protein stability;GO:0032435//negative regulation of proteasomal ubiquitin-dependent protein catabolic process;GO:0032436//positive regulation of proteasoma…	GO:0005730//nucleolus;GO:0005783//endoplasmic reticulum;GO:0005783//endoplasmic reticulum;GO:0005789//endoplasmic reticulum membrane;	GO:0044389//ubiquitin-like protein ligase binding;GO:0061629//RNA polymerase II-specific DNA-binding transcription factor binding;	-
ENSGALG00000016215	DIPK2B	chromosome 1 open reading frame, human CXorf36 [Source:NCBI gene;Acc:418555]	1	112117781	112133306	+	2241	274.343	463.744	84.9426	0.183167	-2.44877	1.7196e-22	7.40898e-24	-	-	-	-
ENSGALG00000005551	DKK3	dickkopf WNT signaling pathway inhibitor 3 [Source:NCBI gene;Acc:396023]	5	8397385	8419626	+	1383	10013.7	17401.2	2626.13	0.150916	-2.72818	1.65324e-31	3.72863e-33	GO:0007275//multicellular organism development;GO:0030178//negative regulation of Wnt signaling pathway;GO:0030178//negative regulation of Wnt signaling pathway;GO:0050794//regulation of cellular process;GO:0090090//negative regulation of canonical Wnt signaling pathway;GO:2000272//negative regulation of signaling receptor activity;	GO:0005576//extracellular region;GO:0005576//extracellular region;GO:0005576//extracellular region;GO:0005615//extracellular space;	GO:0039706//co-receptor binding;GO:0048019//receptor antagonist activity;	-
ENSGALG00000000158	DMA	major histocompatibility complex, class II, DM alpha [Source:NCBI gene;Acc:417050]	16	2584405	2586614	+	915	53.5089	25.282	81.7359	3.23297	1.69286	0.0261415	0.0113012	GO:0002503//peptide antigen assembly with MHC class II protein complex;GO:0002503//peptide antigen assembly with MHC class II protein complex;GO:0006955//immune response;GO:0006955//immune response;GO:0019882//antigen processing and presentation;GO:0019882//antigen processing and presentation;GO:0019886//antigen processing and presentation of exogenous peptide antigen via MHC class II;GO:0050870/…	GO:0005765//lysosomal membrane;GO:0009986//cell surface;GO:0016020//membrane;GO:0016020//membrane;GO:0016020//membrane;GO:0016021//integral component of membrane;GO:0031902//late endosome membrane;GO:0042613//MHC class II protein complex;GO:0042613//MHC class II protein complex;GO:0042613//MHC class II protein complex;GO:0042613//MHC class II protein complex;GO:0043231//intracellular membrane-bou…	GO:0023026//MHC class II protein complex binding;GO:0023026//MHC class II protein complex binding;	ko05168(Herpes simplex virus 1 infection);ko05164(Influenza A);ko04672(Intestinal immune network for IgA production);ko04514(Cell adhesion molecules);ko04145(Phagosome)
ENSGALG00000004491	DMGDH	dimethylglycine dehydrogenase [Source:NCBI gene;Acc:416370]	Z	22452215	22497335	+	2711	37.4615	65.3383	9.58479	0.146695	-2.76911	4.32667e-09	6.38518e-10	GO:0042426//choline catabolic process;	GO:0005739//mitochondrion;	GO:0005515//protein binding;GO:0016491//oxidoreductase activity;GO:0047865//dimethylglycine dehydrogenase activity;	ko00260(Glycine, serine and threonine metabolism)
ENSGALG00000001918	DNAJB5	DnaJ heat shock protein family (Hsp40) member B5 [Source:NCBI gene;Acc:427409]	Z	8525124	8538233	+	2922	925.993	1384.73	467.256	0.337434	-1.56732	5.39567e-08	9.08766e-09	GO:0006457//protein folding;GO:0006457//protein folding;GO:0006457//protein folding;	-	GO:0051082//unfolded protein binding;GO:0051082//unfolded protein binding;GO:0051082//unfolded protein binding;	-
ENSGALG00000015140	DSC1	desmocollin 1 [Source:NCBI gene;Acc:428527]	2	105940768	105962020	-	2674	665.96	957.823	374.096	0.390569	-1.35635	6.63999e-06	1.46315e-06	GO:0007155//cell adhesion;GO:0007156//homophilic cell adhesion via plasma membrane adhesion molecules;GO:0007155//cell adhesion;GO:0007156//homophilic cell adhesion via plasma membrane adhesion molecules;GO:0007155//cell adhesion;GO:0007156//homophilic cell adhesion via plasma membrane adhesion molecules;	GO:0005886//plasma membrane;GO:0016020//membrane;GO:0005886//plasma membrane;GO:0016020//membrane;GO:0005886//plasma membrane;GO:0016020//membrane;	GO:0005509//calcium ion binding;GO:0005509//calcium ion binding;GO:0005509//calcium ion binding;	-
ENSGALG00000015142	DSG2	desmoglein 2 [Source:NCBI gene;Acc:428529]	2	106086315	106107525	+	3646	1503.59	2321.12	686.062	0.295573	-1.75841	2.29401e-17	1.47968e-18	GO:0002934//desmosome organization;GO:0003165//Purkinje myocyte development;GO:0007155//cell adhesion;GO:0007155//cell adhesion;GO:0007156//homophilic cell adhesion via plasma membrane adhesion molecules;GO:0007156//homophilic cell adhesion via plasma membrane adhesion molecules;GO:0086073//bundle of His cell-Purkinje myocyte adhesion involved in cell communication;GO:0086091//regulation of heart…	GO:0005886//plasma membrane;GO:0005886//plasma membrane;GO:0014704//intercalated disc;GO:0016020//membrane;GO:0030054//cell junction;GO:0030057//desmosome;GO:0030057//desmosome;GO:0043231//intracellular membrane-bounded organelle;	GO:0005509//calcium ion binding;GO:0050839//cell adhesion molecule binding;	-
ENSGALG00000017398	DSG4	desmoglein 4 [Source:NCBI gene;Acc:428528]	2	106059525	106075529	+	2928	24.4046	47.8434	0.965893	0.0201887	-5.63031	4.55633e-10	6.01312e-11	GO:0007155//cell adhesion;GO:0007155//cell adhesion;GO:0007155//cell adhesion;GO:0007156//homophilic cell adhesion via plasma membrane adhesion molecules;GO:0007156//homophilic cell adhesion via plasma membrane adhesion molecules;GO:0030216//keratinocyte differentiation;GO:0030509//BMP signaling pathway;GO:0098609//cell-cell adhesion;GO:0098609//cell-cell adhesion;	GO:0005886//plasma membrane;GO:0005886//plasma membrane;GO:0005886//plasma membrane;GO:0005911//cell-cell junction;GO:0016020//membrane;GO:0016020//membrane;GO:0016020//membrane;GO:0016021//integral component of membrane;GO:0030057//desmosome;GO:0030057//desmosome;	GO:0005509//calcium ion binding;GO:0005509//calcium ion binding;GO:0005509//calcium ion binding;GO:0005509//calcium ion binding;	-
ENSGALG00000015211	DTNA	dystrobrevin alpha [Source:NCBI gene;Acc:421104]	2	107360212	107534708	+	2624	558.342	855.322	261.362	0.305571	-1.71042	7.21116e-15	5.85859e-16	-	GO:0005654//nucleoplasm;GO:0030054//cell junction;GO:0032991//protein-containing complex;GO:0045111//intermediate filament cytoskeleton;	GO:0008270//zinc ion binding;GO:0008270//zinc ion binding;GO:0008270//zinc ion binding;GO:0008270//zinc ion binding;GO:0008270//zinc ion binding;GO:0008270//zinc ion binding;	-
ENSGALG00000007466	EDNRB2	endothelin receptor B subtype 2 [Source:NCBI gene;Acc:373909]	4	11158706	11169798	+	2743	43.5259	63.3801	23.6716	0.373487	-1.42087	0.00102118	0.000321017	GO:0007165//signal transduction;GO:0007186//G protein-coupled receptor signaling pathway;GO:0007186//G protein-coupled receptor signaling pathway;GO:0007186//G protein-coupled receptor signaling pathway;GO:0008015//blood circulation;GO:0008217//regulation of blood pressure;GO:0008217//regulation of blood pressure;GO:0042310//vasoconstriction;GO:0042310//vasoconstriction;GO:0048484//enteric nervou…	GO:0005886//plasma membrane;GO:0016020//membrane;GO:0016021//integral component of membrane;GO:0016021//integral component of membrane;GO:0016021//integral component of membrane;GO:0016021//integral component of membrane;GO:0005886//plasma membrane;GO:0016020//membrane;GO:0016021//integral component of membrane;GO:0016021//integral component of membrane;GO:0016021//integral component of membrane;…	GO:0004930//G protein-coupled receptor activity;GO:0004930//G protein-coupled receptor activity;GO:0004930//G protein-coupled receptor activity;GO:0004962//endothelin receptor activity;GO:0004962//endothelin receptor activity;GO:0004930//G protein-coupled receptor activity;GO:0004962//endothelin receptor activity;GO:0004930//G protein-coupled receptor activity;GO:0004930//G protein-coupled recept…	ko04916(Melanogenesis);ko04080(Neuroactive ligand-receptor interaction);ko04020(Calcium signaling pathway)
ENSGALG00000014528	ENO2	enolase 2 [Source:NCBI gene;Acc:395689]	1	77952924	77962832	+	2432	244.912	28.2489	461.576	16.3396	4.0303	1.66837e-08	2.62234e-09	GO:0006096//glycolytic process;GO:0006096//glycolytic process;GO:0006096//glycolytic process;	GO:0000015//phosphopyruvate hydratase complex;GO:0001917//photoreceptor inner segment;GO:0005737//cytoplasm;GO:0005829//cytosol;GO:0005886//plasma membrane;GO:0016020//membrane;GO:0043025//neuronal cell body;GO:0043204//perikaryon;GO:0000015//phosphopyruvate hydratase complex;GO:0000015//phosphopyruvate hydratase complex;	GO:0000287//magnesium ion binding;GO:0004634//phosphopyruvate hydratase activity;GO:0000287//magnesium ion binding;GO:0004634//phosphopyruvate hydratase activity;GO:0000287//magnesium ion binding;GO:0004634//phosphopyruvate hydratase activity;	ko03018(RNA degradation);ko00010(Glycolysis / Gluconeogenesis)
ENSGALG00000026038	ERI2	ERI1 exoribonuclease family member 2 [Source:NCBI gene;Acc:427000]	14	15219039	15224073	-	2835	104.841	33.4767	176.206	5.26353	2.39603	2.36335e-07	4.30595e-08	-	-	GO:0003676//nucleic acid binding;GO:0008270//zinc ion binding;GO:0003676//nucleic acid binding;GO:0003676//nucleic acid binding;GO:0008270//zinc ion binding;GO:0008270//zinc ion binding;GO:0046872//metal ion binding;GO:0003676//nucleic acid binding;GO:0008270//zinc ion binding;	-
ENSGALG00000000438	ERMP1	endoplasmic reticulum metallopeptidase 1 [Source:NCBI gene;Acc:426644]	Z	27771796	27786843	-	2418	269.338	90.4022	448.273	4.95865	2.30995	1.66695e-12	1.68496e-13	GO:0030968//endoplasmic reticulum unfolded protein response;GO:0034599//cellular response to oxidative stress;	-	GO:0008235//metalloexopeptidase activity;	-
ENSGALG00000012921	ETV6	ETS variant 6 [Source:NCBI gene;Acc:395750]	1	71449364	71582019	+	5586	1168.63	419.088	1918.18	4.57702	2.19441	2.89797e-13	2.70226e-14	GO:0000122//negative regulation of transcription by RNA polymerase II;GO:0006355//regulation of transcription, DNA-templated;GO:0006355//regulation of transcription, DNA-templated;GO:0007296//vitellogenesis;GO:0022008//neurogenesis;GO:0030154//cell differentiation;GO:0045944//positive regulation of transcription by RNA polymerase II;GO:0071425//hematopoietic stem cell proliferation;GO:0097152//me…	GO:0005730//nucleolus;GO:0005829//cytosol;	GO:0000977//RNA polymerase II transcription regulatory region sequence-specific DNA binding;GO:0000978//RNA polymerase II cis-regulatory region sequence-specific DNA binding;GO:0001227//DNA-binding transcription repressor activity, RNA polymerase II-specific;GO:0001228//DNA-binding transcription activator activity, RNA polymerase II-specific;GO:0003677//DNA binding;GO:0003700//DNA-binding transcr…	-
ENSGALG00000014983	F2R	coagulation factor II thrombin receptor [Source:NCBI gene;Acc:427212]	Z	23447817	23454784	-	1224	87.9581	117.774	58.1421	0.493675	-1.01837	0.00293696	0.0010164	GO:0002248//connective tissue replacement involved in inflammatory response wound healing;GO:0006919//activation of cysteine-type endopeptidase activity involved in apoptotic process;GO:0006954//inflammatory response;GO:0007186//G protein-coupled receptor signaling pathway;GO:0007200//phospholipase C-activating G protein-coupled receptor signaling pathway;GO:0007204//positive regulation of cytoso…	GO:0005769//early endosome;GO:0005770//late endosome;GO:0005886//plasma membrane;GO:0005901//caveola;GO:0009986//cell surface;GO:0016021//integral component of membrane;GO:0031094//platelet dense tubular network;	GO:0001965//G-protein alpha-subunit binding;GO:0004930//G protein-coupled receptor activity;GO:0004930//G protein-coupled receptor activity;GO:0005102//signaling receptor binding;GO:0015057//thrombin-activated receptor activity;GO:0015057//thrombin-activated receptor activity;GO:0031681//G-protein beta-subunit binding;	-
ENSGALG00000023379	F2RL2	coagulation factor II thrombin receptor like 2 [Source:NCBI gene;Acc:768449]	Z	23491652	23495738	+	2376	88.681	145.638	31.724	0.217828	-2.19874	5.81044e-11	6.97077e-12	GO:0007186//G protein-coupled receptor signaling pathway;GO:0007596//blood coagulation;GO:0070493//thrombin-activated receptor signaling pathway;	GO:0016021//integral component of membrane;GO:0016324//apical plasma membrane;GO:0032991//protein-containing complex;	GO:0004930//G protein-coupled receptor activity;GO:0015057//thrombin-activated receptor activity;	ko04080(Neuroactive ligand-receptor interaction)
ENSGALG00000015937	FABP1	fatty acid binding protein 1 [Source:NCBI gene;Acc:374015]	4	85982308	85986038	-	526	90.1327	150.889	29.3762	0.194687	-2.36077	0.00109476	0.000346084	GO:0043066//negative regulation of apoptotic process;GO:0043154//negative regulation of cysteine-type endopeptidase activity involved in apoptotic process;GO:0070301//cellular response to hydrogen peroxide;GO:0071456//cellular response to hypoxia;GO:0098869//cellular oxidant detoxification;	GO:0005634//nucleus;GO:0005654//nucleoplasm;GO:0005737//cytoplasm;GO:0005829//cytosol;	GO:0003682//chromatin binding;GO:0005504//fatty acid binding;GO:0005504//fatty acid binding;GO:0008289//lipid binding;GO:0008289//lipid binding;GO:0016209//antioxidant activity;	ko03320(PPAR signaling pathway)
ENSGALG00000007378	FAM162A	family with sequence similarity 162, member A [Source:NCBI gene;Acc:418270]	1	77463747	77472850	+	2020	637.019	1101.8	172.235	0.156321	-2.67742	1.26217e-32	2.59149e-34	GO:0006919//activation of cysteine-type endopeptidase activity involved in apoptotic process;GO:0043065//positive regulation of apoptotic process;GO:0043065//positive regulation of apoptotic process;GO:0051402//neuron apoptotic process;GO:0071456//cellular response to hypoxia;GO:0071456//cellular response to hypoxia;GO:0090200//positive regulation of release of cytochrome c from mitochondria;GO:0…	GO:0005739//mitochondrion;GO:0005829//cytosol;	-	-
ENSGALG00000021364	FAM173A	family with sequence similarity 173 member A [Source:NCBI gene;Acc:416404]	14	13580809	13582729	+	1212	227.895	304.692	151.098	0.495906	-1.01186	8.14287e-05	2.12407e-05	GO:0018023//peptidyl-lysine trimethylation;GO:0018022//peptidyl-lysine methylation;GO:0032259//methylation;	GO:0005739//mitochondrion;GO:0016020//membrane;GO:0016021//integral component of membrane;GO:0031966//mitochondrial membrane;	GO:0016279//protein-lysine N-methyltransferase activity;GO:0016279//protein-lysine N-methyltransferase activity;GO:0016279//protein-lysine N-methyltransferase activity;GO:0008168//methyltransferase activity;GO:0016279//protein-lysine N-methyltransferase activity;GO:0016279//protein-lysine N-methyltransferase activity;GO:0016279//protein-lysine N-methyltransferase activity;GO:0016740//transferase …	-
ENSGALG00000015110	FAM189A2	family with sequence similarity 189 member A2 [Source:HGNC Symbol;Acc:HGNC:24820]	Z	34698424	34709646	+	2048	219.698	340.805	98.5914	0.28929	-1.78941	3.77927e-12	3.94664e-13	-	-	-	-
ENSGALG00000002009	FANCG	Fanconi anemia complementation group G [Source:NCBI gene;Acc:378893]	Z	8563543	8574697	-	2400	74.7803	41.1428	108.418	2.63515	1.39789	8.81193e-05	2.31418e-05	GO:0001541//ovarian follicle development;GO:0006974//cellular response to DNA damage stimulus;GO:0007005//mitochondrion organization;GO:0007286//spermatid development;GO:0009314//response to radiation;GO:0036297//interstrand cross-link repair;	GO:0005730//nucleolus;GO:0005739//mitochondrion;GO:0005829//cytosol;GO:0005886//plasma membrane;GO:0043240//Fanconi anaemia nuclear complex;GO:0043240//Fanconi anaemia nuclear complex;	GO:0005515//protein binding;	ko03460(Fanconi anemia pathway)
ENSGALG00000013999	FBXO40	F-box protein 40 [Source:HGNC Symbol;Acc:HGNC:29816]	1	77526063	77541005	+	6171	723.134	1290.58	155.685	0.120631	-3.05133	5.81495e-42	5.47368e-44	GO:0016567//protein ubiquitination;GO:0016567//protein ubiquitination;GO:0016567//protein ubiquitination;GO:0016567//protein ubiquitination;GO:0016567//protein ubiquitination;	GO:0005737//cytoplasm;	GO:0005515//protein binding;GO:0008270//zinc ion binding;GO:0008270//zinc ion binding;GO:0046872//metal ion binding;GO:0061630//ubiquitin protein ligase activity;GO:0061630//ubiquitin protein ligase activity;GO:0005515//protein binding;GO:0008270//zinc ion binding;GO:0008270//zinc ion binding;GO:0046872//metal ion binding;GO:0061630//ubiquitin protein ligase activity;GO:0061630//ubiquitin protein…	-
ENSGALG00000017029	FGL1B	fibrinogen-like protein 1-like [Source:NCBI gene;Acc:428073]	1	171794980	171799117	-	777	54.1191	87.8555	20.3826	0.232002	-2.10779	3.93921e-05	9.70058e-06	-	-	-	-
ENSGALG00000001531	FN3K	fructosamine 3 kinase [Source:NCBI gene;Acc:417335]	18	3342109	3349216	-	2865	198.049	304.695	91.4035	0.299984	-1.73704	0.011912	0.00473123	GO:0030389//fructosamine metabolic process;GO:0030855//epithelial cell differentiation;GO:0036525//protein deglycation;GO:0036525//protein deglycation;	-	GO:0102194//protein-fructosamine 3-kinase activity;GO:0102194//protein-fructosamine 3-kinase activity;	-
ENSGALG00000007320	FXYD2	FXYD domain containing ion transport regulator 2 [Source:NCBI gene;Acc:419770]	24	5405480	5406721	-	502	59.0564	112.222	5.8907	0.0524915	-4.25177	8.04868e-08	1.38364e-08	GO:0043269//regulation of ion transport;	GO:0016020//membrane;	GO:0099106//ion channel regulator activity;	ko04261(Adrenergic signaling in cardiomyocytes);ko04260(Cardiac muscle contraction)
ENSGALG00000025937	FXYD6	FXYD domain containing ion transport regulator 6 [Source:NCBI gene;Acc:770406]	24	5408192	5416185	-	2152	3520.52	6138.62	902.416	0.147006	-2.76605	2.86352e-22	1.2545e-23	GO:0043269//regulation of ion transport;	GO:0005886//plasma membrane;GO:0016020//membrane;GO:0098978//glutamatergic synapse;GO:0099055//integral component of postsynaptic membrane;GO:0099056//integral component of presynaptic membrane;	GO:0099106//ion channel regulator activity;	-
ENSGALG00000020292	GABRE	gamma-aminobutyric acid (GABA) A receptor, epsilon [Source:NCBI gene;Acc:396173]	4	10827137	10859217	+	1890	5.5817	9.71648	1.44693	0.148915	-2.74744	0.0310145	0.0137128	GO:0006811//ion transport;GO:0006811//ion transport;GO:0006811//ion transport;GO:0006821//chloride transport;GO:0006821//chloride transport;GO:0006821//chloride transport;GO:0007165//signal transduction;GO:0007214//gamma-aminobutyric acid signaling pathway;GO:0007214//gamma-aminobutyric acid signaling pathway;GO:0007214//gamma-aminobutyric acid signaling pathway;GO:0007268//chemical synaptic tran…	GO:0005886//plasma membrane;GO:0005887//integral component of plasma membrane;GO:0016020//membrane;GO:0016021//integral component of membrane;GO:0016021//integral component of membrane;GO:0016021//integral component of membrane;GO:0030054//cell junction;GO:0032590//dendrite membrane;GO:0034707//chloride channel complex;GO:0043005//neuron projection;GO:0045202//synapse;GO:0045202//synapse;GO:00452…	GO:0004888//transmembrane signaling receptor activity;GO:0004888//transmembrane signaling receptor activity;GO:0004890//GABA-A receptor activity;GO:0004890//GABA-A receptor activity;GO:0004890//GABA-A receptor activity;GO:0005216//ion channel activity;GO:0005216//ion channel activity;GO:0005230//extracellular ligand-gated ion channel activity;GO:0005230//extracellular ligand-gated ion channel act…	ko04080(Neuroactive ligand-receptor interaction)
ENSGALG00000005584	GALNT18	polypeptide N-acetylgalactosaminyltransferase 18 [Source:NCBI gene;Acc:423034]	5	8537044	8777333	+	2745	252.17	412.252	92.0883	0.223379	-2.16244	1.4584e-17	9.17662e-19	GO:0006486//protein glycosylation;GO:0006493//protein O-linked glycosylation;GO:0006486//protein glycosylation;	GO:0000139//Golgi membrane;GO:0005794//Golgi apparatus;GO:0005794//Golgi apparatus;GO:0016020//membrane;GO:0016021//integral component of membrane;GO:0000139//Golgi membrane;GO:0005794//Golgi apparatus;GO:0005794//Golgi apparatus;GO:0016020//membrane;GO:0016021//integral component of membrane;	GO:0004653//polypeptide N-acetylgalactosaminyltransferase activity;GO:0004653//polypeptide N-acetylgalactosaminyltransferase activity;GO:0016740//transferase activity;GO:0016757//glycosyltransferase activity;GO:0030246//carbohydrate binding;GO:0004653//polypeptide N-acetylgalactosaminyltransferase activity;GO:0016740//transferase activity;GO:0016757//glycosyltransferase activity;GO:0030246//carbo…	ko00514(Other types of O-glycan biosynthesis);ko00512(Mucin type O-glycan biosynthesis)
ENSGALG00000005909	GATA2	GATA binding protein 2 [Source:NCBI gene;Acc:416018]	12	9596109	9612130	+	3064	204.621	337.602	71.6412	0.212206	-2.23646	4.05604e-17	2.69309e-18	GO:0000122//negative regulation of transcription by RNA polymerase II;GO:0001655//urogenital system development;GO:0001709//cell fate determination;GO:0006355//regulation of transcription, DNA-templated;GO:0006355//regulation of transcription, DNA-templated;GO:0006357//regulation of transcription by RNA polymerase II;GO:0006357//regulation of transcription by RNA polymerase II;GO:0006357//regulat…	GO:0005634//nucleus;GO:0005634//nucleus;GO:0005634//nucleus;GO:0005634//nucleus;GO:0005634//nucleus;GO:0005654//nucleoplasm;GO:0005667//transcription regulator complex;GO:0005737//cytoplasm;GO:0005634//nucleus;GO:0005634//nucleus;GO:0005634//nucleus;	GO:0000978//RNA polymerase II cis-regulatory region sequence-specific DNA binding;GO:0000978//RNA polymerase II cis-regulatory region sequence-specific DNA binding;GO:0000981//DNA-binding transcription factor activity, RNA polymerase II-specific;GO:0000981//DNA-binding transcription factor activity, RNA polymerase II-specific;GO:0000981//DNA-binding transcription factor activity, RNA polymerase I…	-
ENSGALG00000019171	GATD3A	glutamine amidotransferase like class 1 domain containing 3A [Source:NCBI gene;Acc:418552]	1	111636894	111658284	+	1726	5783.28	10520.1	1046.45	0.0994715	-3.32957	2.78222e-41	2.82986e-43	-	-	-	-
ENSGALG00000000249	GH	growth hormone [Source:NCBI gene;Acc:378781]	27	4034905	4038410	-	780	63.134	26.1318	100.136	3.83197	1.93809	0.000573894	0.000172396	GO:0006915//apoptotic process;GO:0010628//positive regulation of gene expression;GO:0010629//negative regulation of gene expression;GO:0031667//response to nutrient levels;GO:0032094//response to food;GO:0032869//cellular response to insulin stimulus;GO:0035846//oviduct epithelium development;GO:0040018//positive regulation of multicellular organism growth;GO:0042531//positive regulation of tyros…	GO:0005576//extracellular region;GO:0005576//extracellular region;GO:0005576//extracellular region;GO:0005615//extracellular space;GO:0005615//extracellular space;GO:0005615//extracellular space;GO:0005615//extracellular space;GO:0005615//extracellular space;GO:0005634//nucleus;GO:0005802//trans-Golgi network;GO:0005886//plasma membrane;GO:0030141//secretory granule;	GO:0005131//growth hormone receptor binding;GO:0005131//growth hormone receptor binding;GO:0005131//growth hormone receptor binding;GO:0005131//growth hormone receptor binding;GO:0005179//hormone activity;GO:0005179//hormone activity;GO:0005179//hormone activity;GO:0005179//hormone activity;GO:0005515//protein binding;GO:0005515//protein binding;GO:0008083//growth factor activity;GO:0046872//meta…	ko04080(Neuroactive ligand-receptor interaction);ko04060(Cytokine-cytokine receptor interaction)
ENSGALG00000021262	GHITM	growth hormone inducible transmembrane protein [Source:NCBI gene;Acc:423621]	6	3825088	3833797	-	2450	5936.65	8594.39	3278.91	0.381517	-1.39018	4.53927e-12	4.77757e-13	GO:0007007//inner mitochondrial membrane organization;GO:0090201//negative regulation of release of cytochrome c from mitochondria;	GO:0005739//mitochondrion;GO:0031305//integral component of mitochondrial inner membrane;	-	-
ENSGALG00000025991	GLOD5	glyoxalase domain containing 5 [Source:NCBI gene;Acc:771737]	4	11340030	11346550	-	519	6.79534	0.492271	13.0984	26.6081	4.73379	0.000423282	0.000123891	-	-	-	-
ENSGALG00000022926	GPR162	G protein-coupled receptor 162 [Source:NCBI gene;Acc:418288]	1	77894615	77899113	+	2970	115.427	155.432	75.4213	0.485237	-1.04324	0.000565404	0.000169561	GO:0007186//G protein-coupled receptor signaling pathway;	GO:0016021//integral component of membrane;	GO:0004930//G protein-coupled receptor activity;	-
ENSGALG00000008237	GRAMD2B	GRAM domain containing 3 [Source:NCBI gene;Acc:426813]	Z	79172117	79205381	-	2486	176.223	249.175	103.27	0.414446	-1.27074	2.2162e-06	4.61048e-07	-	GO:0005881//cytoplasmic microtubule;	GO:0042802//identical protein binding;	-
ENSGALG00000005423	GRHPR	glyoxylate and hydroxypyruvate reductase [Source:NCBI gene;Acc:426806]	Z	81867579	81872830	-	1165	91.1449	157.543	24.7465	0.157077	-2.67045	1.36655e-15	1.0239e-16	GO:0007588//excretion;GO:0046487//glyoxylate metabolic process;	GO:0005737//cytoplasm;GO:1902494//catalytic complex;	GO:0008465//glycerate dehydrogenase activity;GO:0016616//oxidoreductase activity, acting on the CH-OH group of donors, NAD or NADP as acceptor;GO:0016618//hydroxypyruvate reductase activity;GO:0030267//glyoxylate reductase (NADP+) activity;GO:0042803//protein homodimerization activity;GO:0051287//NAD binding;GO:0070402//NADPH binding;	ko00630(Glyoxylate and dicarboxylate metabolism);ko00620(Pyruvate metabolism);ko00260(Glycine, serine and threonine metabolism)
ENSGALG00000015835	GRIK1	glutamate ionotropic receptor kainate type subunit 1 [Source:NCBI gene;Acc:418489]	1	105503331	105582844	-	3064	92.5547	168.192	16.9169	0.100581	-3.31357	4.70995e-22	2.11262e-23	GO:0006811//ion transport;GO:0006811//ion transport;GO:0006811//ion transport;GO:0006811//ion transport;	GO:0016020//membrane;GO:0016020//membrane;GO:0016020//membrane;GO:0016020//membrane;	GO:0004970//ionotropic glutamate receptor activity;GO:0005216//ion channel activity;GO:0015276//ligand-gated ion channel activity;GO:0038023//signaling receptor activity;GO:0004970//ionotropic glutamate receptor activity;GO:0005216//ion channel activity;GO:0015276//ligand-gated ion channel activity;GO:0038023//signaling receptor activity;GO:0004970//ionotropic glutamate receptor activity;GO:00052…	ko04080(Neuroactive ligand-receptor interaction)
ENSGALG00000009403	GRK5	G protein-coupled receptor kinase 5 [Source:NCBI gene;Acc:423929]	6	30989133	31145085	+	1773	171.44	278.899	63.9816	0.229407	-2.12402	8.49723e-15	6.94101e-16	GO:0006468//protein phosphorylation;GO:0007165//signal transduction;GO:0007217//tachykinin receptor signaling pathway;GO:0008284//positive regulation of cell population proliferation;GO:0043066//negative regulation of apoptotic process;GO:0045444//fat cell differentiation;GO:0046777//protein autophosphorylation;GO:0051726//regulation of cell cycle;	GO:0005829//cytosol;GO:0005886//plasma membrane;GO:0016607//nuclear speck;GO:0031965//nuclear membrane;	GO:0004672//protein kinase activity;GO:0004674//protein serine/threonine kinase activity;GO:0004674//protein serine/threonine kinase activity;GO:0004703//G protein-coupled receptor kinase activity;GO:0005524//ATP binding;GO:0047696//beta-adrenergic receptor kinase activity;	ko04144(Endocytosis)
ENSGALG00000014708	GSTK1	glutathione S-transferase kappa 1 [Source:NCBI gene;Acc:418302]	1	78425057	78436557	-	2895	2640.23	4479.53	800.941	0.1788	-2.48358	2.3301e-33	4.54861e-35	GO:0006749//glutathione metabolic process;GO:0006749//glutathione metabolic process;GO:0030855//epithelial cell differentiation;GO:0006749//glutathione metabolic process;	GO:0005739//mitochondrion;GO:0005777//peroxisome;	GO:0004364//glutathione transferase activity;GO:0004364//glutathione transferase activity;GO:0004364//glutathione transferase activity;GO:0004602//glutathione peroxidase activity;GO:0004602//glutathione peroxidase activity;GO:0004602//glutathione peroxidase activity;GO:0016491//oxidoreductase activity;GO:0004364//glutathione transferase activity;GO:0004602//glutathione peroxidase activity;GO:0016…	ko04146(Peroxisome);ko00982(Drug metabolism - cytochrome P450);ko00980(Metabolism of xenobiotics by cytochrome P450);ko00480(Glutathione metabolism)
ENSGALG00000026449	H2A2BL	histone H2A type 2-B-like [Source:NCBI gene;Acc:101751709]	12	9524603	9524983	+	381	53.2503	77.4882	29.0123	0.37441	-1.41731	0.000456563	0.00013418	-	GO:0000786//nucleosome;	GO:0003677//DNA binding;GO:0046982//protein heterodimerization activity;	ko04217(Necroptosis)
ENSGALG00000027418	HINT1	histidine triad nucleotide binding protein 1 [Source:NCBI gene;Acc:100859112]	Z	9092401	9093974	+	1492	50.994	83.3959	18.5921	0.222938	-2.16529	1.79215e-07	3.22336e-08	-	-	GO:0003824//catalytic activity;GO:0003824//catalytic activity;GO:0003824//catalytic activity;	-
ENSGALG00000007131	HMGN5	high mobility group nucleosome binding domain 5 [Source:NCBI gene;Acc:422278]	4	9383205	9391216	+	1004	609.444	356.463	862.425	2.4194	1.27465	8.92769e-09	1.36208e-09	GO:0006325//chromatin organization;	GO:0000785//chromatin;GO:0000785//chromatin;GO:0005634//nucleus;GO:0005634//nucleus;GO:0005634//nucleus;GO:0005634//nucleus;	GO:0003677//DNA binding;GO:0003682//chromatin binding;GO:0031492//nucleosomal DNA binding;GO:0031492//nucleosomal DNA binding;	-
ENSGALG00000023415	HMX3	H6 family homeobox 3 [Source:NCBI gene;Acc:429199]	6	32447795	32448904	+	927	3.38796	0	6.77592	Inf	Inf	0.0294092	0.0129108	GO:0006355//regulation of transcription, DNA-templated;GO:0007420//brain development;GO:0042472//inner ear morphogenesis;GO:0043583//ear development;GO:0050885//neuromuscular process controlling balance;	-	GO:0000977//RNA polymerase II transcription regulatory region sequence-specific DNA binding;GO:0000981//DNA-binding transcription factor activity, RNA polymerase II-specific;GO:0003677//DNA binding;GO:0043565//sequence-specific DNA binding;	-
ENSGALG00000015879	HUNK	hormonally up-regulated Neu-associated kinase [Source:NCBI gene;Acc:418493]	1	106074483	106129164	+	1983	242.042	390.685	93.3992	0.239065	-2.06452	6.5516e-16	4.76811e-17	GO:0006468//protein phosphorylation;GO:0006468//protein phosphorylation;	-	GO:0004672//protein kinase activity;GO:0004672//protein kinase activity;GO:0004674//protein serine/threonine kinase activity;GO:0005524//ATP binding;	-
ENSGALG00000002325	IGFALS	insulin like growth factor binding protein acid labile subunit [Source:HGNC Symbol;Acc:HGNC:5468]	14	13600259	13604377	+	1770	6.23197	1.98019	10.4838	5.29432	2.40444	0.0442863	0.0204827	GO:0099151//regulation of postsynaptic density assembly;GO:0099560//synaptic membrane adhesion;GO:1905606//regulation of presynapse assembly;	GO:0009986//cell surface;GO:0042567//insulin-like growth factor ternary complex;GO:0098978//glutamatergic synapse;GO:0099061//integral component of postsynaptic density membrane;	GO:0005515//protein binding;	-
ENSGALG00000007059	IGSF6	immunoglobulin superfamily member 6 [Source:NCBI gene;Acc:771906]	14	9142666	9148845	-	1775	222.501	58.5884	386.414	6.5954	2.72146	2.18385e-24	7.9468e-26	-	-	-	-
ENSGALG00000005848	IL11RA	interleukin 11 receptor subunit alpha [Source:NCBI gene;Acc:693251]	Z	8328565	8349086	+	2138	94.4466	130.262	58.6314	0.450105	-1.15167	0.000458666	0.000134913	-	GO:0016020//membrane;GO:0016020//membrane;GO:0016020//membrane;GO:0016020//membrane;	GO:0004896//cytokine receptor activity;GO:0005515//protein binding;GO:0004896//cytokine receptor activity;GO:0005515//protein binding;GO:0004896//cytokine receptor activity;GO:0005515//protein binding;GO:0004896//cytokine receptor activity;GO:0005515//protein binding;	ko04060(Cytokine-cytokine receptor interaction)
ENSGALG00000000081	IL4I1	interleukin 4 induced 1 [Source:NCBI gene;Acc:417039]	16	2367597	2478250	+	2924	1179.69	4.26013	2355.12	552.828	9.11069	1.39866e-10	1.74248e-11	GO:0009063//cellular amino acid catabolic process;GO:0009063//cellular amino acid catabolic process;	-	GO:0001716//L-amino-acid oxidase activity;GO:0016491//oxidoreductase activity;GO:0016491//oxidoreductase activity;GO:0016491//oxidoreductase activity;GO:0016491//oxidoreductase activity;GO:0046592//polyamine oxidase activity;GO:0001716//L-amino-acid oxidase activity;GO:0016491//oxidoreductase activity;GO:0016491//oxidoreductase activity;GO:0016491//oxidoreductase activity;GO:0016491//oxidoreducta…	ko00400(Phenylalanine, tyrosine and tryptophan biosynthesis);ko00380(Tryptophan metabolism);ko00360(Phenylalanine metabolism);ko00350(Tyrosine metabolism);ko00280(Valine, leucine and isoleucine degradation);ko00270(Cysteine and methionine metabolism);ko00250(Alanine, aspartate and glutamate metabolism)
ENSGALG00000015783	IMMT	inner membrane mitochondrial protein [Source:NCBI gene;Acc:422912]	4	85480276	85493124	-	2705	4262.15	6171.01	2353.28	0.381343	-1.39084	3.66467e-12	3.82002e-13	GO:0042407//cristae formation;GO:0051560//mitochondrial calcium ion homeostasis;	GO:0005739//mitochondrion;GO:0005739//mitochondrion;GO:0005743//mitochondrial inner membrane;GO:0005758//mitochondrial intermembrane space;GO:0061617//MICOS complex;	-	-
ENSGALG00000026536	IP6K3	inositol hexakisphosphate kinase 3 [Source:NCBI gene;Acc:419908]	26	4604661	4612635	+	1188	339.702	558.127	121.277	0.217293	-2.20229	6.74111e-20	3.53899e-21	GO:0006468//protein phosphorylation;GO:0032958//inositol phosphate biosynthetic process;GO:0032958//inositol phosphate biosynthetic process;GO:0040011//locomotion;GO:0046488//phosphatidylinositol metabolic process;	GO:0005634//nucleus;GO:0005737//cytoplasm;	GO:0000828//inositol hexakisphosphate kinase activity;GO:0000831//inositol hexakisphosphate 6-kinase activity;GO:0016301//kinase activity;	ko04070(Phosphatidylinositol signaling system)
ENSGALG00000028197	IQCK	IQ motif containing K [Source:NCBI gene;Acc:426993]	14	15036611	15091332	-	2032	85.9966	131.56	40.4337	0.307341	-1.70209	3.19355e-07	5.9255e-08	-	-	GO:0005515//protein binding;	-
ENSGALG00000014978	IQGAP2	IQ motif containing GTPase activating protein 2 [Source:NCBI gene;Acc:427211]	Z	23461532	23577608	-	5846	3034.38	700.709	5368.04	7.66087	2.93751	6.35021e-45	4.41293e-47	GO:0007165//signal transduction;GO:0043087//regulation of GTPase activity;GO:0007165//signal transduction;GO:0034314//Arp2/3 complex-mediated actin nucleation;GO:0043087//regulation of GTPase activity;GO:0070493//thrombin-activated receptor signaling pathway;GO:2000249//regulation of actin cytoskeleton reorganization;GO:0007165//signal transduction;GO:0043087//regulation of GTPase activity;GO:000…	GO:0005737//cytoplasm;GO:0005902//microvillus;GO:0009986//cell surface;GO:0030027//lamellipodium;GO:0030175//filopodium;	GO:0005515//protein binding;GO:0005515//protein binding;GO:0005516//calmodulin binding;GO:0005547//phosphatidylinositol-3,4,5-trisphosphate binding;GO:0031267//small GTPase binding;GO:0051015//actin filament binding;GO:0071933//Arp2/3 complex binding;GO:0005515//protein binding;GO:0005515//protein binding;GO:0005515//protein binding;	ko04810(Regulation of actin cytoskeleton)
ENSGALG00000015746	JAM2	junctional adhesion molecule 2 [Source:NCBI gene;Acc:418476]	1	103822633	103856294	+	1773	265.118	402.944	127.293	0.315906	-1.66243	2.60637e-11	3.00336e-12	GO:0045123//cellular extravasation;GO:0050901//leukocyte tethering or rolling;GO:0071593//lymphocyte aggregation;GO:0097241//hematopoietic stem cell migration to bone marrow;GO:0098609//cell-cell adhesion;GO:2000403//positive regulation of lymphocyte migration;	GO:0005886//plasma membrane;GO:0005887//integral component of plasma membrane;GO:0009986//cell surface;GO:0044291//cell-cell contact zone;GO:0098636//protein complex involved in cell adhesion;	GO:0005178//integrin binding;	ko04530(Tight junction);ko04514(Cell adhesion molecules)
ENSGALG00000015803	KDM3A	lysine demethylase 3A [Source:NCBI gene;Acc:422917]	4	85573746	85600909	+	4735	1425.16	926.288	1924.03	2.07713	1.05459	4.8361e-07	9.20537e-08	GO:0007283//spermatogenesis;GO:0007290//spermatid nucleus elongation;GO:0009755//hormone-mediated signaling pathway;GO:0010468//regulation of gene expression;GO:0030521//androgen receptor signaling pathway;GO:0033169//histone H3-K9 demethylation;GO:0033169//histone H3-K9 demethylation;GO:0036123//histone H3-K9 dimethylation;GO:0045893//positive regulation of transcription, DNA-templated;GO:004594…	GO:0005634//nucleus;GO:0005634//nucleus;GO:0005654//nucleoplasm;GO:0005737//cytoplasm;	GO:0003682//chromatin binding;GO:0003712//transcription coregulator activity;GO:0005506//iron ion binding;GO:0032454//histone H3-methyl-lysine-9 demethylase activity;GO:0050681//androgen receptor binding;	-
ENSGALG00000014736	KEL	Kell blood group, metallo-endopeptidase [Source:NCBI gene;Acc:418306]	1	78552909	78576195	+	2340	28.5263	39.7114	17.3412	0.436681	-1.19535	0.0280862	0.0122483	GO:0006508//proteolysis;GO:0006508//proteolysis;	-	GO:0004222//metalloendopeptidase activity;GO:0008237//metallopeptidase activity;GO:0004222//metalloendopeptidase activity;GO:0008237//metallopeptidase activity;	-
ENSGALG00000005806	KIF24	kinesin family member 24 [Source:NCBI gene;Acc:427398]	Z	7583295	7612042	-	5325	34.1458	14.3412	53.9504	3.76191	1.91147	0.000123153	3.31593e-05	GO:0007018//microtubule-based movement;GO:0007019//microtubule depolymerization;GO:0060271//cilium assembly;GO:1902018//negative regulation of cilium assembly;GO:0007018//microtubule-based movement;	GO:0005813//centrosome;GO:0005814//centriole;GO:0032991//protein-containing complex;	GO:0003777//microtubule motor activity;GO:0003777//microtubule motor activity;GO:0005515//protein binding;GO:0005524//ATP binding;GO:0008017//microtubule binding;GO:0042802//identical protein binding;GO:1990939//microtubule motor activity;GO:0003777//microtubule motor activity;GO:0005515//protein binding;GO:0005524//ATP binding;GO:0008017//microtubule binding;GO:1990939//microtubule motor activit…	-
ENSGALG00000027374	KLF9	Kruppel like factor 9 [Source:NCBI gene;Acc:770238]	Z	35032928	35045290	-	904	66.9878	94.758	39.2177	0.413872	-1.27274	0.000526143	0.000156889	GO:0007623//circadian rhythm;GO:0010839//negative regulation of keratinocyte proliferation;GO:0071387//cellular response to cortisol stimulus;GO:0097067//cellular response to thyroid hormone stimulus;	GO:0005634//nucleus;GO:0005654//nucleoplasm;GO:0005829//cytosol;GO:0005886//plasma membrane;	-	-
ENSGALG00000004604	KYAT1	cysteine conjugate-beta lyase, cytoplasmic [Source:NCBI gene;Acc:417202]	17	5656357	5665722	-	3168	287.465	389.889	185.042	0.474602	-1.07521	1.78145e-05	4.19e-06	GO:0006575//cellular modified amino acid metabolic process;GO:0006575//cellular modified amino acid metabolic process;GO:0009058//biosynthetic process;GO:0009058//biosynthetic process;GO:0070189//kynurenine metabolic process;GO:0070189//kynurenine metabolic process;GO:0097052//L-kynurenine metabolic process;GO:0006575//cellular modified amino acid metabolic process;GO:0009058//biosynthetic proces…	-	GO:0003824//catalytic activity;GO:0003824//catalytic activity;GO:0016212//kynurenine-oxoglutarate transaminase activity;GO:0016212//kynurenine-oxoglutarate transaminase activity;GO:0030170//pyridoxal phosphate binding;GO:0030170//pyridoxal phosphate binding;GO:0047804//cysteine-S-conjugate beta-lyase activity;GO:0047804//cysteine-S-conjugate beta-lyase activity;GO:0070548//L-glutamine aminotransf…	-
ENSGALG00000017036	LHFPL6	lipoma HMGIC fusion partner-like 1 [Source:NCBI gene;Acc:418889]	1	172289679	172427314	+	1777	347.421	519.865	174.977	0.336581	-1.57097	2.57591e-11	2.96501e-12	-	-	-	-
ENSGALG00000046192	LOC100857191	c-C motif chemokine 26-like [Source:NCBI gene;Acc:100857191]	Z	8370305	8373001	-	1741	2198.69	181.115	4216.27	23.2796	4.54099	1.40137e-29	3.52357e-31	GO:0006955//immune response;	GO:0005576//extracellular region;	GO:0008009//chemokine activity;	-
ENSGALG00000021355	LOC100858919	receptor-type tyrosine-protein phosphatase S-like [Source:NCBI gene;Acc:100858919]	Z	9015759	9024777	+	2733	264.421	34.1721	494.67	14.4759	3.85558	2.86708e-15	2.23331e-16	GO:0006470//protein dephosphorylation;GO:0016311//dephosphorylation;GO:0006470//protein dephosphorylation;GO:0016311//dephosphorylation;	-	GO:0004725//protein tyrosine phosphatase activity;GO:0016791//phosphatase activity;GO:0004725//protein tyrosine phosphatase activity;GO:0016791//phosphatase activity;	-
ENSGALG00000007123	LOC101750621	uncharacterized LOC101750621 [Source:NCBI gene;Acc:101750621]	4	9336822	9341547	-	2112	450.499	20.7129	880.284	42.4994	5.40937	7.92188e-15	6.46102e-16	GO:0034121//regulation of toll-like receptor signaling pathway;GO:0034121//regulation of toll-like receptor signaling pathway;GO:0035751//regulation of lysosomal lumen pH;GO:0034121//regulation of toll-like receptor signaling pathway;GO:0034121//regulation of toll-like receptor signaling pathway;GO:0035751//regulation of lysosomal lumen pH;	-	-	-
ENSGALG00000004078	LOC416263	LON peptidase N-terminal domain and RING finger protein 2-like [Source:NCBI gene;Acc:416263]	13	13001201	13010129	+	1976	5.13016	9.12679	1.13353	0.124198	-3.00928	0.0215325	0.0090951	-	-	GO:0005515//protein binding;	-
ENSGALG00000007118	LOC422276	sodium/hydrogen exchanger 2-like [Source:NCBI gene;Acc:422276]	4	9308659	9332151	-	2975	26.8656	2.15026	51.581	23.9883	4.58426	3.51838e-09	5.14342e-10	GO:0006812//cation transport;GO:0006814//sodium ion transport;GO:0006885//regulation of pH;GO:0055085//transmembrane transport;GO:0006811//ion transport;GO:0006812//cation transport;GO:0006812//cation transport;GO:0006814//sodium ion transport;GO:0006814//sodium ion transport;GO:0006814//sodium ion transport;GO:0006885//regulation of pH;GO:0006885//regulation of pH;GO:0035725//sodium ion transmem…	GO:0016021//integral component of membrane;GO:0016020//membrane;GO:0016021//integral component of membrane;GO:0016021//integral component of membrane;GO:0016021//integral component of membrane;	GO:0015299//solute:proton antiporter activity;GO:0015385//sodium:proton antiporter activity;GO:0015297//antiporter activity;GO:0015299//solute:proton antiporter activity;GO:0015299//solute:proton antiporter activity;GO:0015385//sodium:proton antiporter activity;GO:0015385//sodium:proton antiporter activity;	-
ENSGALG00000045636	LOC427400	uncharacterized LOC427400 [Source:NCBI gene;Acc:427400]	Z	7621689	7637215	-	2452	609.023	1164.95	53.0921	0.0455744	-4.45563	1.1827e-73	5.97737e-77	-	-	-	-
ENSGALG00000026655	LOC427416	avidin-related protein 2-like [Source:NCBI gene;Acc:427416]	Z	9145291	9146416	-	1042	2.62121	0	5.24242	Inf	Inf	0.0234549	0.0100212	-	-	GO:0009374//biotin binding;GO:0009374//biotin binding;GO:0009374//biotin binding;	-
ENSGALG00000025921	LOC431653	LOC431653 [Source:NCBI gene;Acc:431653]	Z	7645535	7647631	+	2097	24.3321	46.2732	2.39092	0.0516697	-4.27454	1.17392e-11	1.2934e-12	GO:0005975//carbohydrate metabolic process;	-	GO:0004553//hydrolase activity, hydrolyzing O-glycosyl compounds;	-
ENSGALG00000017558	LOC768709	uncharacterized LOC768709 [Source:NCBI gene;Acc:768709]	Z	81801034	81807114	+	1190	95.5079	146.17	44.8462	0.306809	-1.70459	1.2341e-07	2.17676e-08	-	-	GO:0051920//peroxiredoxin activity;GO:0051920//peroxiredoxin activity;	-
ENSGALG00000014455	LPAR5	lysophosphatidic acid receptor 5 [Source:NCBI gene;Acc:418279]	1	77694435	77702350	-	2040	184.395	18.7123	350.077	18.7084	4.22561	7.33078e-10	9.94326e-11	GO:0007165//signal transduction;GO:0007186//G protein-coupled receptor signaling pathway;GO:0007186//G protein-coupled receptor signaling pathway;GO:0007186//G protein-coupled receptor signaling pathway;GO:0032793//positive regulation of CREB transcription factor activity;GO:0048266//behavioral response to pain;GO:0007165//signal transduction;GO:0007186//G protein-coupled receptor signaling pathw…	GO:0016020//membrane;GO:0016021//integral component of membrane;GO:0016021//integral component of membrane;GO:0016021//integral component of membrane;GO:0016020//membrane;GO:0016021//integral component of membrane;GO:0016021//integral component of membrane;GO:0016021//integral component of membrane;	GO:0004930//G protein-coupled receptor activity;GO:0004930//G protein-coupled receptor activity;GO:0004930//G protein-coupled receptor activity;GO:0004930//G protein-coupled receptor activity;GO:0004930//G protein-coupled receptor activity;GO:0004930//G protein-coupled receptor activity;	-
ENSGALG00000015115	MAMDC2	MAM domain containing 2 [Source:NCBI gene;Acc:427247]	Z	34893638	34957995	+	2225	583.297	988.979	177.615	0.179595	-2.47718	5.90821e-17	3.9826e-18	-	GO:0005783//endoplasmic reticulum;GO:0016020//membrane;GO:0016020//membrane;	-	-
ENSGALG00000016224	MAOA	monoamine oxidase A [Source:NCBI gene;Acc:418563]	1	112604059	112660963	-	2836	957.273	1444.24	470.309	0.325645	-1.61863	2.72606e-14	2.33013e-15	GO:0009967//positive regulation of signal transduction;GO:0042420//dopamine catabolic process;	GO:0005739//mitochondrion;GO:0005829//cytosol;	GO:0008131//primary amine oxidase activity;GO:0016491//oxidoreductase activity;GO:0016491//oxidoreductase activity;	ko00982(Drug metabolism - cytochrome P450);ko00380(Tryptophan metabolism);ko00360(Phenylalanine metabolism);ko00350(Tyrosine metabolism);ko00340(Histidine metabolism);ko00330(Arginine and proline metabolism);ko00260(Glycine, serine and threonine metabolism)
ENSGALG00000015822	MAP3K7CL	MAP3K7 C-terminal like [Source:NCBI gene;Acc:418487]	1	105378074	105407520	+	2100	49.6104	82.6027	16.618	0.201179	-2.31345	2.85757e-05	6.87629e-06	-	-	-	-
ENSGALG00000014784	MAST4	microtubule associated serine/threonine kinase family member 4 [Source:NCBI gene;Acc:427169]	Z	21008217	21296403	+	10895	1267.68	1720.36	814.997	0.473738	-1.07784	2.9206e-07	5.38213e-08	GO:0006468//protein phosphorylation;GO:0006468//protein phosphorylation;GO:0006468//protein phosphorylation;GO:0016310//phosphorylation;GO:0006468//protein phosphorylation;GO:0006468//protein phosphorylation;GO:0006468//protein phosphorylation;GO:0006468//protein phosphorylation;GO:0006468//protein phosphorylation;GO:0006468//protein phosphorylation;GO:0006468//protein phosphorylation;GO:0006468/…	-	GO:0000287//magnesium ion binding;GO:0004672//protein kinase activity;GO:0004674//protein serine/threonine kinase activity;GO:0005515//protein binding;GO:0005524//ATP binding;GO:0000166//nucleotide binding;GO:0000287//magnesium ion binding;GO:0000287//magnesium ion binding;GO:0004672//protein kinase activity;GO:0004672//protein kinase activity;GO:0004674//protein serine/threonine kinase activity;…	-
ENSGALG00000012915	MCM4	minichromosome maintenance complex component 4 [Source:NCBI gene;Acc:426764]	2	108001950	108013186	+	2940	741.986	222.164	1261.81	5.67962	2.50579	1.81097e-17	1.15553e-18	GO:0006260//DNA replication;GO:0006268//DNA unwinding involved in DNA replication;GO:0006270//DNA replication initiation;GO:0032508//DNA duplex unwinding;	GO:0005654//nucleoplasm;GO:0042555//MCM complex;GO:0042555//MCM complex;	GO:0003677//DNA binding;GO:0003678//DNA helicase activity;GO:0003678//DNA helicase activity;GO:0003678//DNA helicase activity;GO:0003697//single-stranded DNA binding;GO:0005524//ATP binding;	ko04110(Cell cycle);ko03030(DNA replication)
ENSGALG00000007044	METTL9	methyltransferase like 9 [Source:NCBI gene;Acc:416623]	14	9132050	9150359	+	1612	203.758	280.464	127.053	0.453011	-1.14238	1.74558e-05	4.1001e-06	-	GO:0005783//endoplasmic reticulum;	GO:0106370//protein-L-histidine N-pros-methyltransferase activity;GO:0106370//protein-L-histidine N-pros-methyltransferase activity;GO:0106370//protein-L-histidine N-pros-methyltransferase activity;GO:0106370//protein-L-histidine N-pros-methyltransferase activity;	-
ENSGALG00000002012	MMRN2	multimerin 2 [Source:NCBI gene;Acc:423611]	6	3313775	3317807	-	1907	1172.71	1801.85	543.563	0.301669	-1.72896	1.59484e-16	1.1083e-17	GO:0030948//negative regulation of vascular endothelial growth factor receptor signaling pathway;GO:0090051//negative regulation of cell migration involved in sprouting angiogenesis;	-	GO:0005515//protein binding;	-
ENSGALG00000016697	MMUT	methylmalonyl-CoA mutase [Source:NCBI gene;Acc:422049]	3	108799743	108819150	+	2750	1184.88	1953.33	416.442	0.213196	-2.22975	6.46716e-26	2.06041e-27	GO:0009791//post-embryonic development;GO:0043547//positive regulation of GTPase activity;GO:0050667//homocysteine metabolic process;	GO:0005737//cytoplasm;GO:0005739//mitochondrion;GO:0005759//mitochondrial matrix;	GO:0003824//catalytic activity;GO:0003924//GTPase activity;GO:0004494//methylmalonyl-CoA mutase activity;GO:0004494//methylmalonyl-CoA mutase activity;GO:0004494//methylmalonyl-CoA mutase activity;GO:0016853//isomerase activity;GO:0016866//intramolecular transferase activity;GO:0031419//cobalamin binding;GO:0031419//cobalamin binding;GO:0042802//identical protein binding;GO:0042803//protein homod…	ko00640(Propanoate metabolism);ko00630(Glyoxylate and dicarboxylate metabolism);ko00280(Valine, leucine and isoleucine degradation)
ENSGALG00000003919	MRPL22	mitochondrial ribosomal protein L22 [Source:NCBI gene;Acc:416253]	13	12712730	12720801	-	2969	568.609	779.857	357.362	0.458241	-1.12582	4.4e-07	8.33356e-08	GO:0006412//translation;GO:0006412//translation;	GO:0005840//ribosome;GO:0015934//large ribosomal subunit;GO:0005840//ribosome;GO:0015934//large ribosomal subunit;	GO:0003735//structural constituent of ribosome;GO:0003735//structural constituent of ribosome;	ko03010(Ribosome)
ENSGALG00000015742	MRPL39	mitochondrial ribosomal protein L39 [Source:NCBI gene;Acc:418475]	1	103804015	103813504	-	2233	413.946	607.76	220.132	0.362202	-1.46513	3.2198e-10	4.18422e-11	-	GO:0005739//mitochondrion;GO:0005762//mitochondrial large ribosomal subunit;	GO:0000166//nucleotide binding;GO:0000166//nucleotide binding;GO:0000166//nucleotide binding;	-
ENSGALG00000014118	MRPS26	mitochondrial ribosomal protein S26 [Source:NCBI gene;Acc:426561]	4	88644122	88649461	+	1807	964.1	1325.65	602.546	0.454527	-1.13756	9.46505e-08	1.64259e-08	-	GO:0005763//mitochondrial small ribosomal subunit;	-	-
ENSGALG00000014789	MRPS36	mitochondrial ribosomal protein S36 [Source:NCBI gene;Acc:771273]	Z	21916343	21924487	+	2133	211.965	348.813	75.1157	0.215346	-2.21527	2.49399e-17	1.61655e-18	-	-	-	-
ENSGALG00000009264	MTX2	metaxin 2 [Source:NCBI gene;Acc:424138]	7	16208242	16240983	-	1314	730.833	1090.78	370.886	0.340019	-1.55631	6.0792e-13	5.84531e-14	-	GO:0001401//SAM complex;GO:0005730//nucleolus;GO:0005739//mitochondrion;	-	-
ENSGALG00000014807	MTX3	metaxin 3 [Source:NCBI gene;Acc:427176]	Z	22058070	22068952	+	3365	399.442	590.625	208.259	0.352608	-1.50386	1.05231e-10	1.29237e-11	-	GO:0001401//SAM complex;GO:0001401//SAM complex;GO:0001401//SAM complex;	-	-
ENSGALG00000037611	MYO3AL	myosin IIIA-like [Source:NCBI gene;Acc:427419]	Z	9259275	9283017	-	3944	353.531	57.4934	649.569	11.2982	3.49802	6.12103e-13	5.88939e-14	-	GO:0016459//myosin complex;GO:0016459//myosin complex;	GO:0003774//cytoskeletal motor activity;GO:0005515//protein binding;GO:0005524//ATP binding;GO:0003774//cytoskeletal motor activity;GO:0005515//protein binding;GO:0005524//ATP binding;	-
ENSGALG00000005814	MYORG	KIAA1161 [Source:NCBI gene;Acc:427401]	Z	7654557	7656593	-	2037	136.217	217.418	55.0152	0.253039	-1.98257	4.5745e-11	5.41865e-12	GO:0005975//carbohydrate metabolic process;	-	GO:0004553//hydrolase activity, hydrolyzing O-glycosyl compounds;	-
ENSGALG00000008098	NAMPTP1	nicotinamide phosphoribosyltransferase pseudogene 1 [Source:NCBI gene;Acc:417707]	1	14365885	14392312	-	1664	1761.28	996.588	2525.97	2.53462	1.34177	4.60413e-06	9.94183e-07	GO:0007165//signal transduction;GO:0007623//circadian rhythm;GO:0009435//NAD biosynthetic process;GO:0009435//NAD biosynthetic process;GO:0009435//NAD biosynthetic process;GO:0009435//NAD biosynthetic process;GO:0009435//NAD biosynthetic process;GO:0009987//cellular process;GO:0019363//pyridine nucleotide biosynthetic process;GO:0032922//circadian regulation of gene expression;GO:0032922//circadi…	GO:0005576//extracellular region;GO:0005615//extracellular space;GO:0005634//nucleus;GO:0005737//cytoplasm;GO:0005737//cytoplasm;GO:0016607//nuclear speck;GO:0030054//cell junction;	GO:0003824//catalytic activity;GO:0003824//catalytic activity;GO:0004514//nicotinate-nucleotide diphosphorylase (carboxylating) activity;GO:0004514//nicotinate-nucleotide diphosphorylase (carboxylating) activity;GO:0004514//nicotinate-nucleotide diphosphorylase (carboxylating) activity;GO:0005125//cytokine activity;GO:0016740//transferase activity;GO:0016757//glycosyltransferase activity;GO:00428…	ko04621(NOD-like receptor signaling pathway);ko00760(Nicotinate and nicotinamide metabolism)
ENSGALG00000016222	NDP	NDP, norrin cystine knot growth factor [Source:NCBI gene;Acc:418560]	1	112500338	112520391	+	2021	9.03996	16.3354	1.74454	0.106795	-3.22708	0.000875778	0.000271492	GO:0016055//Wnt signaling pathway;GO:0016055//Wnt signaling pathway;GO:0016055//Wnt signaling pathway;GO:0016055//Wnt signaling pathway;	GO:0005615//extracellular space;GO:0005615//extracellular space;GO:0005615//extracellular space;GO:0005615//extracellular space;	-	-
ENSGALG00000002033	NDUFB6	NADH:ubiquinone oxidoreductase subunit B6 [Source:NCBI gene;Acc:416391]	14	13797492	13799633	+	569	1237.67	2054.39	420.965	0.20491	-2.28694	1.46275e-22	6.22841e-24	GO:0006120//mitochondrial electron transport, NADH to ubiquinone;GO:0032981//mitochondrial respiratory chain complex I assembly;GO:0042775//mitochondrial ATP synthesis coupled electron transport;	GO:0005654//nucleoplasm;GO:0005739//mitochondrion;GO:0005747//mitochondrial respiratory chain complex I;GO:0005747//mitochondrial respiratory chain complex I;GO:0031966//mitochondrial membrane;	-	ko00190(Oxidative phosphorylation)
ENSGALG00000001774	NEO1	neogenin 1 [Source:NCBI gene;Acc:395822]	10	2272014	2467955	+	5178	328.458	462.244	194.672	0.421145	-1.24761	1.87871e-07	3.38498e-08	GO:0007399//nervous system development;GO:0007411//axon guidance;GO:0030513//positive regulation of BMP signaling pathway;GO:0055072//iron ion homeostasis;GO:0055072//iron ion homeostasis;GO:0007399//nervous system development;GO:0007411//axon guidance;GO:0030513//positive regulation of BMP signaling pathway;GO:0055072//iron ion homeostasis;GO:0007399//nervous system development;GO:0007411//axon …	GO:0005654//nucleoplasm;GO:0005794//Golgi apparatus;GO:0005886//plasma membrane;GO:0005887//integral component of plasma membrane;GO:0016021//integral component of membrane;GO:0098797//plasma membrane protein complex;GO:0005887//integral component of plasma membrane;GO:0016021//integral component of membrane;GO:0005887//integral component of plasma membrane;GO:0016021//integral component of membr…	GO:0005515//protein binding;GO:0038023//signaling receptor activity;GO:0039706//co-receptor binding;GO:0005515//protein binding;GO:0038023//signaling receptor activity;GO:0005515//protein binding;GO:0038023//signaling receptor activity;GO:0005515//protein binding;GO:0038023//signaling receptor activity;GO:0005515//protein binding;GO:0038023//signaling receptor activity;	ko04514(Cell adhesion molecules);ko04350(TGF-beta signaling pathway)
ENSGALG00000030730	NOL6	nucleolar protein 6 [Source:NCBI gene;Acc:100858366]	Z	7254427	7288141	-	4205	224.607	141.629	307.585	2.17177	1.11887	1.62975e-05	3.81055e-06	-	GO:0000794//condensed nuclear chromosome;GO:0005654//nucleoplasm;GO:0005730//nucleolus;GO:0005730//nucleolus;GO:0005739//mitochondrion;	-	-
ENSGALG00000021647	NRTN	neurturin [Source:NCBI gene;Acc:428340]	28	1622219	1636765	-	2843	56.9778	99.3125	14.643	0.147444	-2.76176	2.46849e-12	2.53874e-13	GO:0001755//neural crest cell migration;GO:0007169//transmembrane receptor protein tyrosine kinase signaling pathway;GO:0021675//nerve development;GO:0031175//neuron projection development;	-	GO:0008083//growth factor activity;GO:0030116//glial cell-derived neurotrophic factor receptor binding;GO:0030971//receptor tyrosine kinase binding;GO:0008083//growth factor activity;GO:0008083//growth factor activity;GO:0030116//glial cell-derived neurotrophic factor receptor binding;GO:0030971//receptor tyrosine kinase binding;GO:0008083//growth factor activity;GO:0030116//glial cell-derived ne…	-
ENSGALG00000007493	NSDHL	NAD(P) dependent steroid dehydrogenase-like [Source:NCBI gene;Acc:422302]	4	11273078	11283634	-	1813	65.9818	33.3215	98.6422	2.96032	1.56575	3.97552e-05	9.80196e-06	GO:0006694//steroid biosynthetic process;	GO:0005783//endoplasmic reticulum;GO:0005811//lipid droplet;	GO:0003854//3-beta-hydroxy-delta5-steroid dehydrogenase activity;GO:0016616//oxidoreductase activity, acting on the CH-OH group of donors, NAD or NADP as acceptor;	ko00100(Steroid biosynthesis)
ENSGALG00000002316	NUBP2	nucleotide binding protein 2 [Source:NCBI gene;Acc:416402]	14	13605907	13610327	-	2347	228.173	115.781	340.566	2.94148	1.55654	1.2936e-09	1.80037e-10	GO:0016226//iron-sulfur cluster assembly;GO:0016226//iron-sulfur cluster assembly;GO:0016226//iron-sulfur cluster assembly;GO:0016226//iron-sulfur cluster assembly;GO:0016226//iron-sulfur cluster assembly;	GO:0005634//nucleus;GO:0005737//cytoplasm;GO:0005829//cytosol;GO:0031616//spindle pole centrosome;	GO:0000166//nucleotide binding;GO:0005524//ATP binding;GO:0005524//ATP binding;GO:0005524//ATP binding;GO:0016887//ATP hydrolysis activity;GO:0016887//ATP hydrolysis activity;GO:0046872//metal ion binding;GO:0051536//iron-sulfur cluster binding;GO:0051536//iron-sulfur cluster binding;GO:0051536//iron-sulfur cluster binding;GO:0051536//iron-sulfur cluster binding;GO:0051539//4 iron, 4 sulfur clust…	-
ENSGALG00000027295	NUDT2	nudix hydrolase 2 [Source:NCBI gene;Acc:427399]	Z	7613662	7620056	+	2259	165.17	252.126	78.2148	0.310222	-1.68863	7.04451e-10	9.53272e-11	GO:0006167//AMP biosynthetic process;GO:0006754//ATP biosynthetic process;GO:0006167//AMP biosynthetic process;GO:0006754//ATP biosynthetic process;	-	GO:0000166//nucleotide binding;GO:0004081//bis(5'-nucleosyl)-tetraphosphatase (asymmetrical) activity;GO:0004081//bis(5'-nucleosyl)-tetraphosphatase (asymmetrical) activity;GO:0004081//bis(5'-nucleosyl)-tetraphosphatase (asymmetrical) activity;GO:0008796//bis(5'-nucleosyl)-tetraphosphatase activity;GO:0008796//bis(5'-nucleosyl)-tetraphosphatase activity;GO:0016787//hydrolase activity;GO:0016787//…	ko00240(Pyrimidine metabolism);ko00230(Purine metabolism)
ENSGALG00000003228	OARD1	O-acyl-ADP-ribose deacylase 1 [Source:NCBI gene;Acc:419916]	26	4719126	4722373	-	1682	680.961	1027.02	334.902	0.326091	-1.61665	2.0032e-13	1.83628e-14	GO:0006974//cellular response to DNA damage stimulus;GO:0042278//purine nucleoside metabolic process;GO:0051725//protein de-ADP-ribosylation;GO:0140291//peptidyl-glutamate ADP-deribosylation;	GO:0005654//nucleoplasm;GO:0005730//nucleolus;GO:0090734//site of DNA damage;	GO:0001883//purine nucleoside binding;GO:0061463//O-acetyl-ADP-ribose deacetylase activity;GO:0140293//ADP-ribosylglutamate hydrolase activity;	-
ENSGALG00000001618	OGFOD3	2-oxoglutarate and iron dependent oxygenase domain containing 3 [Source:NCBI gene;Acc:769717]	18	3513612	3547810	+	1126	49.3085	26.9587	71.6583	2.65808	1.41038	0.000710793	0.000216933	-	-	GO:0005506//iron ion binding;GO:0016705//oxidoreductase activity, acting on paired donors, with incorporation or reduction of molecular oxygen;GO:0031418//L-ascorbic acid binding;GO:0005506//iron ion binding;GO:0016705//oxidoreductase activity, acting on paired donors, with incorporation or reduction of molecular oxygen;GO:0031418//L-ascorbic acid binding;GO:0005506//iron ion binding;GO:0016705//…	-
ENSGALG00000009172	OSBPL6	oxysterol binding protein like 6 [Source:NCBI gene;Acc:424130]	7	15434552	15516341	-	3141	112.365	165.784	58.9462	0.35556	-1.49183	1.32361e-06	2.66578e-07	GO:0032374//regulation of cholesterol transport;	GO:0005789//endoplasmic reticulum membrane;GO:0005829//cytosol;GO:0005886//plasma membrane;GO:0031901//early endosome membrane;GO:0031965//nuclear membrane;GO:0097038//perinuclear endoplasmic reticulum;	GO:0008289//lipid binding;GO:0008289//lipid binding;GO:0008289//lipid binding;GO:0008289//lipid binding;	-
ENSGALG00000007070	OTOA	otoancorin [Source:NCBI gene;Acc:416624]	14	9166630	9185734	+	2864	86.9605	120.223	53.6978	0.446651	-1.16278	0.000498183	0.000147702	GO:0007160//cell-matrix adhesion;	GO:0009986//cell surface;GO:0016020//membrane;GO:0110165//cellular anatomical entity;	-	-
ENSGALG00000011930	OVSTL	ovostatin-like [Source:NCBI gene;Acc:425757]	1	76409969	76447113	-	4873	16.6196	1.4255	31.8136	22.3175	4.4801	3.33278e-08	5.43216e-09	-	GO:0005576//extracellular region;GO:0005615//extracellular space;GO:0005576//extracellular region;GO:0005615//extracellular space;	GO:0004866//endopeptidase inhibitor activity;GO:0004866//endopeptidase inhibitor activity;	-
ENSGALG00000017327	P2RY6	pyrimidinergic receptor P2Y6 [Source:NCBI gene;Acc:396114]	1	196442816	196449067	-	2302	265.684	171.018	360.35	2.10709	1.07525	0.0351689	0.0158103	GO:0007165//signal transduction;GO:0007186//G protein-coupled receptor signaling pathway;GO:0007186//G protein-coupled receptor signaling pathway;GO:0007186//G protein-coupled receptor signaling pathway;GO:0007200//phospholipase C-activating G protein-coupled receptor signaling pathway;GO:0007200//phospholipase C-activating G protein-coupled receptor signaling pathway;GO:0035589//G protein-couple…	GO:0005886//plasma membrane;GO:0016020//membrane;GO:0016021//integral component of membrane;GO:0016021//integral component of membrane;GO:0016021//integral component of membrane;GO:0005886//plasma membrane;GO:0016020//membrane;GO:0016021//integral component of membrane;GO:0016021//integral component of membrane;GO:0016021//integral component of membrane;	GO:0004930//G protein-coupled receptor activity;GO:0004930//G protein-coupled receptor activity;GO:0004930//G protein-coupled receptor activity;GO:0045028//G protein-coupled purinergic nucleotide receptor activity;GO:0045028//G protein-coupled purinergic nucleotide receptor activity;GO:0001621//G protein-coupled ADP receptor activity;GO:0004930//G protein-coupled receptor activity;GO:0004930//G p…	ko04080(Neuroactive ligand-receptor interaction)
ENSGALG00000014490	P3H3	prolyl 3-hydroxylase 3 [Source:NCBI gene;Acc:418289]	1	77900316	77910271	+	2151	122.484	168.715	76.2531	0.451963	-1.14572	0.000119962	3.22244e-05	GO:0008285//negative regulation of cell population proliferation;GO:0017185//peptidyl-lysine hydroxylation;GO:0032963//collagen metabolic process;GO:0032964//collagen biosynthetic process;	GO:1902494//catalytic complex;	GO:0005506//iron ion binding;GO:0016705//oxidoreductase activity, acting on paired donors, with incorporation or reduction of molecular oxygen;GO:0031418//L-ascorbic acid binding;	-
ENSGALG00000002167	PATL2	PAT1 homolog 2 [Source:NCBI gene;Acc:415327]	10	1778245	1784620	-	3099	190.963	65.1138	316.811	4.8655	2.28259	3.20289e-17	2.0983e-18	GO:0000290//deadenylation-dependent decapping of nuclear-transcribed mRNA;	-	-	-
ENSGALG00000031794	PDCD1LG2	programmed cell death 1 ligand 2 [Source:NCBI gene;Acc:427225]	Z	27685252	27700855	+	3914	524.162	74.9502	973.375	12.987	3.69899	2.41238e-35	3.85579e-37	-	GO:0016020//membrane;GO:0016021//integral component of membrane;	-	-
ENSGALG00000016205	PDXK	pyridoxal (pyridoxine, vitamin B6) kinase [Source:NCBI gene;Acc:418549]	1	111372132	111410212	+	1114	951.996	199.259	1704.73	8.55537	3.09683	0.000523003	0.000155787	GO:0009443//pyridoxal 5'-phosphate salvage;GO:0009443//pyridoxal 5'-phosphate salvage;GO:0009443//pyridoxal 5'-phosphate salvage;	GO:0005654//nucleoplasm;	GO:0008478//pyridoxal kinase activity;GO:0000287//magnesium ion binding;GO:0005524//ATP binding;GO:0008270//zinc ion binding;GO:0008478//pyridoxal kinase activity;GO:0008478//pyridoxal kinase activity;GO:0030170//pyridoxal phosphate binding;GO:0030955//potassium ion binding;GO:0031402//sodium ion binding;GO:0031403//lithium ion binding;GO:0042803//protein homodimerization activity;	ko00750(Vitamin B6 metabolism)
ENSGALG00000002854	PDZD2	PDZ domain containing 2 [Source:NCBI gene;Acc:427421]	Z	9455347	9647483	-	10499	221.202	342.627	99.7773	0.291213	-1.77985	1.28078e-09	1.78091e-10	-	GO:0005737//cytoplasm;GO:0005829//cytosol;GO:0005886//plasma membrane;GO:0034451//centriolar satellite;GO:0043231//intracellular membrane-bounded organelle;	GO:0005515//protein binding;GO:0005515//protein binding;GO:0005515//protein binding;GO:0005515//protein binding;GO:0005515//protein binding;	-
ENSGALG00000014567	PHB2	prohibitin 2 [Source:NCBI gene;Acc:771124]	1	78015335	78020461	-	906	3070.59	4216.04	1925.13	0.45662	-1.13093	2.78817e-08	4.50574e-09	GO:0000423//mitophagy;GO:0000423//mitophagy;GO:0002639//positive regulation of immunoglobulin production;GO:0006606//protein import into nucleus;GO:0007005//mitochondrion organization;GO:0007062//sister chromatid cohesion;GO:0007202//activation of phospholipase C activity;GO:0016477//cell migration;GO:0023035//CD40 signaling pathway;GO:0031536//positive regulation of exit from mitosis;GO:0033147/…	GO:0005634//nucleus;GO:0005634//nucleus;GO:0005737//cytoplasm;GO:0005739//mitochondrion;GO:0005739//mitochondrion;GO:0005741//mitochondrial outer membrane;GO:0005743//mitochondrial inner membrane;GO:0005743//mitochondrial inner membrane;GO:0005886//plasma membrane;GO:0009986//cell surface;GO:0009986//cell surface;GO:0016020//membrane;GO:0016363//nuclear matrix;GO:0032991//protein-containing compl…	GO:0008022//protein C-terminus binding;GO:0033218//amide binding;GO:0042802//identical protein binding;GO:0042803//protein homodimerization activity;GO:0046625//sphingolipid binding;GO:0046625//sphingolipid binding;GO:0046982//protein heterodimerization activity;GO:0047485//protein N-terminus binding;	-
ENSGALG00000008081	PIK3CG	phosphatidylinositol-4,5-bisphosphate 3-kinase catalytic subunit gamma [Source:NCBI gene;Acc:417706]	1	14541326	14569607	+	3477	891.133	376.433	1405.83	3.73461	1.90096	4.60607e-19	2.56362e-20	GO:0001932//regulation of protein phosphorylation;GO:0003376//sphingosine-1-phosphate receptor signaling pathway;GO:0003376//sphingosine-1-phosphate receptor signaling pathway;GO:0006468//protein phosphorylation;GO:0007186//G protein-coupled receptor signaling pathway;GO:0010595//positive regulation of endothelial cell migration;GO:0010595//positive regulation of endothelial cell migration;GO:001…	GO:0005737//cytoplasm;GO:0005829//cytosol;GO:0005886//plasma membrane;GO:0005944//phosphatidylinositol 3-kinase complex, class IB;GO:0016020//membrane;	GO:0016301//kinase activity;GO:0016301//kinase activity;GO:0016303//1-phosphatidylinositol-3-kinase activity;GO:0016303//1-phosphatidylinositol-3-kinase activity;GO:0035005//1-phosphatidylinositol-4-phosphate 3-kinase activity;GO:0042802//identical protein binding;GO:0046875//ephrin receptor binding;GO:0046934//phosphatidylinositol-4,5-bisphosphate 3-kinase activity;	ko05132(Salmonella infection);ko04371(Apelin signaling pathway);ko04261(Adrenergic signaling in cardiomyocytes);ko00562(Inositol phosphate metabolism)
ENSGALG00000026884	PINLYP	phospholipase A2 inhibitor and LY6/PLAUR domain containing [Source:NCBI gene;Acc:426893]	Z	7161279	7165204	-	924	183.15	63.5715	302.729	4.76202	2.25157	1.85948e-10	2.35415e-11	-	GO:0005576//extracellular region;	GO:0004859//phospholipase inhibitor activity;	-
ENSGALG00000015107	PIP5K1B	phosphatidylinositol-4-phosphate 5-kinase type 1 beta [Source:NCBI gene;Acc:427243]	Z	34485673	34580466	+	3549	773.676	1257.42	289.938	0.230582	-2.11665	1.52406e-18	8.86762e-20	GO:0046488//phosphatidylinositol metabolic process;GO:0046488//phosphatidylinositol metabolic process;GO:0006661//phosphatidylinositol biosynthetic process;GO:0046488//phosphatidylinositol metabolic process;GO:0046488//phosphatidylinositol metabolic process;GO:0046488//phosphatidylinositol metabolic process;	GO:0001931//uropod;GO:0005829//cytosol;	GO:0016307//phosphatidylinositol phosphate kinase activity;GO:0016307//phosphatidylinositol phosphate kinase activity;GO:0016307//phosphatidylinositol phosphate kinase activity;GO:0016308//1-phosphatidylinositol-4-phosphate 5-kinase activity;GO:0016307//phosphatidylinositol phosphate kinase activity;	ko04810(Regulation of actin cytoskeleton);ko04510(Focal adhesion);ko04144(Endocytosis);ko04070(Phosphatidylinositol signaling system);ko00562(Inositol phosphate metabolism)
ENSGALG00000004689	PKN1	protein kinase N3 [Source:NCBI gene;Acc:417209]	17	5590367	5608468	+	3555	298.39	471.912	124.868	0.2646	-1.91812	4.0376e-15	3.19101e-16	GO:0006357//regulation of transcription by RNA polymerase II;GO:0006468//protein phosphorylation;GO:0006468//protein phosphorylation;GO:0007165//signal transduction;GO:0010631//epithelial cell migration;GO:0035407//histone H3-T11 phosphorylation;GO:2000145//regulation of cell motility;GO:0006468//protein phosphorylation;GO:0007165//signal transduction;	GO:0005634//nucleus;GO:0005737//cytoplasm;GO:0005768//endosome;GO:0030496//midbody;GO:0032154//cleavage furrow;	GO:0003682//chromatin binding;GO:0004672//protein kinase activity;GO:0004674//protein serine/threonine kinase activity;GO:0004674//protein serine/threonine kinase activity;GO:0005080//protein kinase C binding;GO:0005524//ATP binding;GO:0030374//nuclear receptor coactivator activity;GO:0031267//small GTPase binding;GO:0031267//small GTPase binding;GO:0035402//histone kinase activity (H3-T11 specif…	-
ENSGALG00000000201	PLEKHM1	pleckstrin homology and RUN domain containing M1 [Source:NCBI gene;Acc:419939]	27	4004619	4020058	-	4748	526.305	293.248	759.363	2.58949	1.37267	1.97112e-09	2.80058e-10	GO:0006914//autophagy;GO:0009987//cellular process;GO:0006914//autophagy;GO:0009987//cellular process;GO:0032418//lysosome localization;GO:0061909//autophagosome-lysosome fusion;GO:1902774//late endosome to lysosome transport;	GO:0005764//lysosome;GO:0005768//endosome;GO:0005764//lysosome;GO:0005768//endosome;GO:0005730//nucleolus;GO:0005764//lysosome;GO:0043231//intracellular membrane-bounded organelle;GO:0044754//autolysosome;	-	ko05132(Salmonella infection)
ENSGALG00000035325	PMAIP1	phorbol-12-myristate-13-acetate-induced protein 1 [Source:NCBI gene;Acc:770077]	Z	9445555	9446532	+	792	121.367	35.7818	206.953	5.78375	2.532	2.40927e-16	1.68949e-17	GO:0001836//release of cytochrome c from mitochondria;GO:0006915//apoptotic process;GO:0006919//activation of cysteine-type endopeptidase activity involved in apoptotic process;GO:0006974//cellular response to DNA damage stimulus;	-	-	ko04210(Apoptosis);ko04115(p53 signaling pathway)
ENSGALG00000009369	PRDX3	peroxiredoxin 3 [Source:NCBI gene;Acc:428986]	6	30976326	30981760	-	1734	3678.85	6343.86	1013.85	0.159816	-2.64552	3.36061e-26	1.04667e-27	GO:0006979//response to oxidative stress;GO:0006979//response to oxidative stress;GO:0007005//mitochondrion organization;GO:0008284//positive regulation of cell population proliferation;GO:0018171//peptidyl-cysteine oxidation;GO:0030099//myeloid cell differentiation;GO:0032496//response to lipopolysaccharide;GO:0033673//negative regulation of kinase activity;GO:0034599//cellular response to oxida…	GO:0005737//cytoplasm;GO:0005739//mitochondrion;GO:0005769//early endosome;GO:0005829//cytosol;GO:0032991//protein-containing complex;	GO:0008022//protein C-terminus binding;GO:0008379//thioredoxin peroxidase activity;GO:0016209//antioxidant activity;GO:0016491//oxidoreductase activity;GO:0019900//kinase binding;GO:0019901//protein kinase binding;GO:0042802//identical protein binding;GO:0042802//identical protein binding;GO:0043027//cysteine-type endopeptidase inhibitor activity involved in apoptotic process;GO:0051920//peroxire…	-
ENSGALG00000015105	PSIP1	PC4 and SFRS1 interacting protein 1 [Source:NCBI gene;Acc:431605]	Z	31937116	31971222	-	1740	1140.41	592.106	1688.71	2.85204	1.512	2.81805e-09	4.08403e-10	GO:0000395//mRNA 5'-splice site recognition;GO:0006979//response to oxidative stress;GO:0009408//response to heat;	GO:0005654//nucleoplasm;	-	-
ENSGALG00000017295	PTHLH	parathyroid hormone like hormone [Source:NCBI gene;Acc:396281]	1	72752038	72764874	-	2547	10.6172	18.5835	2.65085	0.142645	-2.8095	0.00130062	0.000418559	GO:0001501//skeletal system development;GO:0007189//adenylate cyclase-activating G protein-coupled receptor signaling pathway;GO:0010468//regulation of gene expression;GO:0030282//bone mineralization;GO:0032331//negative regulation of chondrocyte differentiation;GO:0061182//negative regulation of chondrocyte development;GO:0030282//bone mineralization;GO:0030282//bone mineralization;GO:0030282//b…	GO:0005576//extracellular region;GO:0005654//nucleoplasm;GO:0005794//Golgi apparatus;GO:0005829//cytosol;GO:0005576//extracellular region;GO:0005576//extracellular region;GO:0005576//extracellular region;GO:0005576//extracellular region;GO:0005576//extracellular region;GO:0005576//extracellular region;GO:0005634//nucleus;GO:0005737//cytoplasm;	GO:0005179//hormone activity;GO:0051428//peptide hormone receptor binding;GO:0005179//hormone activity;GO:0005179//hormone activity;GO:0005179//hormone activity;GO:0005179//hormone activity;GO:0005179//hormone activity;GO:0005179//hormone activity;GO:0005179//hormone activity;GO:0051428//peptide hormone receptor binding;	-
ENSGALG00000022909	PTPN3	protein tyrosine phosphatase, non-receptor type 3 [Source:NCBI gene;Acc:420963]	2	84613361	84766062	-	2995	123.135	170.5	75.7703	0.444401	-1.17007	8.98966e-05	2.36923e-05	GO:0006470//protein dephosphorylation;GO:0006470//protein dephosphorylation;GO:0016311//dephosphorylation;GO:0045930//negative regulation of mitotic cell cycle;GO:0051045//negative regulation of membrane protein ectodomain proteolysis;GO:0098902//regulation of membrane depolarization during action potential;GO:2000649//regulation of sodium ion transmembrane transporter activity;GO:0006470//protei…	GO:0005737//cytoplasm;GO:0005856//cytoskeleton;GO:0009898//cytoplasmic side of plasma membrane;GO:0005856//cytoskeleton;	GO:0001784//phosphotyrosine residue binding;GO:0004725//protein tyrosine phosphatase activity;GO:0004725//protein tyrosine phosphatase activity;GO:0005515//protein binding;GO:0008092//cytoskeletal protein binding;GO:0016791//phosphatase activity;GO:0017080//sodium channel regulator activity;GO:0051117//ATPase binding;GO:0004725//protein tyrosine phosphatase activity;GO:0005515//protein binding;GO…	-
ENSGALG00000014561	PTPN6	protein tyrosine phosphatase, non-receptor type 6 [Source:NCBI gene;Acc:427947]	1	77994636	78014698	+	3048	1934.7	557.664	3311.74	5.93859	2.57012	5.25684e-35	8.76749e-37	GO:0006470//protein dephosphorylation;GO:0016311//dephosphorylation;GO:0006470//protein dephosphorylation;GO:0016311//dephosphorylation;GO:0002244//hematopoietic progenitor cell differentiation;GO:0002924//negative regulation of humoral immune response mediated by circulating immunoglobulin;GO:0006470//protein dephosphorylation;GO:0006470//protein dephosphorylation;GO:0006470//protein dephosphory…	GO:0005634//nucleus;GO:0005654//nucleoplasm;GO:0005730//nucleolus;GO:0005737//cytoplasm;GO:0005911//cell-cell junction;GO:0032991//protein-containing complex;GO:0042105//alpha-beta T cell receptor complex;	GO:0004725//protein tyrosine phosphatase activity;GO:0016791//phosphatase activity;GO:0004725//protein tyrosine phosphatase activity;GO:0016791//phosphatase activity;GO:0001784//phosphotyrosine residue binding;GO:0001784//phosphotyrosine residue binding;GO:0004725//protein tyrosine phosphatase activity;GO:0004725//protein tyrosine phosphatase activity;GO:0004725//protein tyrosine phosphatase acti…	ko04520(Adherens junction)
ENSGALG00000015183	RAB10L	Ras-related protein Rab-10-like [Source:NCBI gene;Acc:421099]	2	106515195	106545790	-	965	324.386	65.8662	582.905	8.84984	3.14565	3.70354e-11	4.3355e-12	-	-	GO:0003924//GTPase activity;GO:0005525//GTP binding;	-
ENSGALG00000001545	RAB40B	RAB40B, member RAS oncogene family [Source:NCBI gene;Acc:417338]	18	3365331	3388901	+	2053	39.7418	57.5373	21.9463	0.381427	-1.39052	0.00229731	0.000775735	GO:0035556//intracellular signal transduction;GO:1901998//toxin transport;	GO:0005635//nuclear envelope;GO:0048471//perinuclear region of cytoplasm;	GO:0003924//GTPase activity;GO:0005525//GTP binding;	-
ENSGALG00000014701	RAP1GAP1	RAP1 GTPase activating protein 1 [Source:NCBI gene;Acc:395647]	1	78380088	78418997	+	2654	444.879	759.609	130.15	0.171338	-2.54508	9.67877e-28	2.74545e-29	GO:0051056//regulation of small GTPase mediated signal transduction;GO:0051056//regulation of small GTPase mediated signal transduction;GO:0051056//regulation of small GTPase mediated signal transduction;	-	GO:0005096//GTPase activator activity;GO:0030695//GTPase regulator activity;GO:0005096//GTPase activator activity;GO:0030695//GTPase regulator activity;GO:0005096//GTPase activator activity;GO:0030695//GTPase regulator activity;	-
ENSGALG00000015598	RASGRF2	Ras protein specific guanine nucleotide releasing factor 2 [Source:NCBI gene;Acc:100859132]	Z	63986799	64109277	-	3699	35.7249	54.9883	16.4616	0.299365	-1.74002	0.000177485	4.91114e-05	GO:0007264//small GTPase mediated signal transduction;GO:0034976//response to endoplasmic reticulum stress;GO:0035023//regulation of Rho protein signal transduction;GO:0046578//regulation of Ras protein signal transduction;GO:0060291//long-term synaptic potentiation;GO:2000310//regulation of NMDA receptor activity;	GO:0005783//endoplasmic reticulum;	GO:0005085//guanyl-nucleotide exchange factor activity;GO:0005085//guanyl-nucleotide exchange factor activity;GO:0005515//protein binding;	ko04010(MAPK signaling pathway)
ENSGALG00000000243	RDM1	RAD52 motif containing 1 [Source:NCBI gene;Acc:395228]	27	4030006	4034840	-	1424	260.764	145.962	375.565	2.57304	1.36347	3.88238e-08	6.37947e-09	-	GO:0005730//nucleolus;GO:0005829//cytosol;	GO:0003676//nucleic acid binding;GO:0003723//RNA binding;	-
ENSGALG00000009422	RGS10	regulator of G-protein signaling 10 [Source:NCBI gene;Acc:423930]	6	31170655	31187619	-	3278	672.565	255.81	1089.32	4.25832	2.09028	1.87176e-05	4.41069e-06	GO:0007213//G protein-coupled acetylcholine receptor signaling pathway;GO:0008277//regulation of G protein-coupled receptor signaling pathway;GO:0043547//positive regulation of GTPase activity;	GO:0005634//nucleus;GO:0005829//cytosol;	GO:0001965//G-protein alpha-subunit binding;GO:0001965//G-protein alpha-subunit binding;GO:0005096//GTPase activator activity;	-
ENSGALG00000016684	RHAG	Rh associated glycoprotein [Source:NCBI gene;Acc:395118]	3	108759943	108772090	+	2556	21.7305	32.6207	10.8403	0.332314	-1.58938	0.00873361	0.00335076	GO:0006873//cellular ion homeostasis;GO:0015670//carbon dioxide transport;GO:0015696//ammonium transmembrane transport;GO:0015696//ammonium transmembrane transport;GO:0015696//ammonium transmembrane transport;GO:0048821//erythrocyte development;GO:0060586//multicellular organismal iron ion homeostasis;GO:0072488//ammonium transmembrane transport;GO:0098662//inorganic cation transmembrane transpor…	GO:0005886//plasma membrane;GO:0005887//integral component of plasma membrane;GO:0016020//membrane;GO:0016020//membrane;	GO:0008519//ammonium transmembrane transporter activity;GO:0008519//ammonium transmembrane transporter activity;GO:0022840//leak channel activity;GO:0030506//ankyrin binding;	-
ENSGALG00000001841	ROGDI	rogdi homolog [Source:NCBI gene;Acc:426990]	14	14764139	14776196	+	1248	212.559	299.385	125.733	0.41997	-1.25164	1.31292e-06	2.64342e-07	GO:0007420//brain development;GO:0022008//neurogenesis;	GO:0005635//nuclear envelope;	-	-
ENSGALG00000002371	RUSC2	RUN and SH3 domain containing 2 [Source:NCBI gene;Acc:431657]	Z	8966773	9000212	+	6052	1052.27	1570.75	533.798	0.339838	-1.55708	2.08178e-08	3.31159e-09	-	GO:0005737//cytoplasm;GO:0031410//cytoplasmic vesicle;GO:0031410//cytoplasmic vesicle;	GO:0005515//protein binding;GO:0031267//small GTPase binding;GO:0005515//protein binding;	-
ENSGALG00000007409	SCN4B	sodium voltage-gated channel beta subunit 4 [Source:NCBI gene;Acc:419774]	24	5447291	5451642	-	1028	64.3465	111.158	17.5346	0.157744	-2.66434	2.11846e-12	2.16678e-13	GO:0006814//sodium ion transport;GO:0010765//positive regulation of sodium ion transport;GO:0035725//sodium ion transmembrane transport;GO:0035725//sodium ion transmembrane transport;GO:0060048//cardiac muscle contraction;GO:0060307//regulation of ventricular cardiac muscle cell membrane repolarization;GO:0086002//cardiac muscle cell action potential involved in contraction;GO:0086012//membrane d…	GO:0001518//voltage-gated sodium channel complex;GO:0014704//intercalated disc;GO:0016020//membrane;GO:0031226//intrinsic component of plasma membrane;	GO:0005248//voltage-gated sodium channel activity;GO:0005248//voltage-gated sodium channel activity;GO:0017080//sodium channel regulator activity;GO:0044325//transmembrane transporter binding;GO:0086006//voltage-gated sodium channel activity involved in cardiac muscle cell action potential;	ko04261(Adrenergic signaling in cardiomyocytes)
ENSGALG00000006964	SDR42E2	short chain dehydrogenase/reductase family 42E, member 2 [Source:NCBI gene;Acc:416618]	14	9033722	9043723	+	1979	244.642	467.197	22.0879	0.0472776	-4.4027	0.000189413	5.26512e-05	GO:0006694//steroid biosynthetic process;	-	GO:0003854//3-beta-hydroxy-delta5-steroid dehydrogenase activity;GO:0016616//oxidoreductase activity, acting on the CH-OH group of donors, NAD or NADP as acceptor;	-
ENSGALG00000009031	SESTD1	SEC14 and spectrin domain containing 1 [Source:NCBI gene;Acc:424125]	7	15017686	15069511	+	3026	1352.72	1996.76	708.686	0.354919	-1.49444	6.1452e-10	8.23423e-11	GO:1904878//negative regulation of calcium ion transmembrane transport via high voltage-gated calcium channel;	GO:0034704//calcium channel complex;GO:0045111//intermediate filament cytoskeleton;	GO:0005546//phosphatidylinositol-4,5-bisphosphate binding;GO:0010314//phosphatidylinositol-5-phosphate binding;GO:0032266//phosphatidylinositol-3-phosphate binding;GO:0043325//phosphatidylinositol-3,4-bisphosphate binding;GO:0070273//phosphatidylinositol-4-phosphate binding;GO:0070300//phosphatidic acid binding;GO:0080025//phosphatidylinositol-3,5-bisphosphate binding;	-
ENSGALG00000003886	SGCD	sarcoglycan delta [Source:NCBI gene;Acc:416251]	13	12229467	12420212	-	1053	370.499	576.333	164.665	0.285712	-1.80737	1.74326e-14	1.47355e-15	GO:0003015//heart process;GO:0019722//calcium-mediated signaling;GO:0034629//protein-containing complex localization;GO:0055013//cardiac muscle cell development;GO:0055074//calcium ion homeostasis;GO:0060048//cardiac muscle contraction;GO:0060977//coronary vasculature morphogenesis;GO:0086003//cardiac muscle cell contraction;	GO:0005886//plasma membrane;GO:0016010//dystrophin-associated glycoprotein complex;GO:0016011//dystroglycan complex;GO:0016012//sarcoglycan complex;GO:0016012//sarcoglycan complex;GO:0016021//integral component of membrane;GO:0016529//sarcoplasmic reticulum;GO:0042383//sarcolemma;	-	-
ENSGALG00000007128	SH3BGRL	SH3 domain binding glutamate rich protein like [Source:NCBI gene;Acc:422277]	4	9342726	9373476	-	3124	3812.13	2021.53	5602.73	2.77152	1.47068	2.80289e-13	2.61183e-14	-	-	-	-
ENSGALG00000015096	SH3GL2	SH3 domain containing GRB2 like 2, endophilin A1 [Source:NCBI gene;Acc:395203]	Z	32971787	33062636	+	2526	14.0385	25.0385	3.03847	0.121352	-3.04273	5.77553e-05	1.46527e-05	GO:0006897//endocytosis;	GO:0005737//cytoplasm;GO:0005737//cytoplasm;GO:0005737//cytoplasm;GO:0005768//endosome;GO:0005769//early endosome;GO:0016020//membrane;GO:0030054//cell junction;GO:0042995//cell projection;GO:0045202//synapse;GO:0098793//presynapse;	GO:0005515//protein binding;GO:0008289//lipid binding;	ko04144(Endocytosis)
ENSGALG00000014324	SLC2A14	solute carrier family 2 member 14 [Source:NCBI gene;Acc:396517]	1	75548453	75558943	+	3977	2228.15	754.771	3701.52	4.90416	2.29401	5.46965e-16	3.94268e-17	GO:0055085//transmembrane transport;GO:0070837//dehydroascorbic acid transport;GO:1904659//glucose transmembrane transport;GO:1904659//glucose transmembrane transport;	GO:0002080//acrosomal membrane;GO:0005737//cytoplasm;GO:0005886//plasma membrane;GO:0016020//membrane;GO:0016021//integral component of membrane;	GO:0005355//glucose transmembrane transporter activity;GO:0022857//transmembrane transporter activity;GO:0033300//dehydroascorbic acid transmembrane transporter activity;GO:0055056//D-glucose transmembrane transporter activity;	-
ENSGALG00000017089	SLC46A3	solute carrier family 46 member 3 [Source:NCBI gene;Acc:418924]	1	177111041	177124879	+	4057	227.853	307.539	148.166	0.481782	-1.05355	5.30869e-05	1.33916e-05	GO:0034486//vacuolar transmembrane transport;GO:0055085//transmembrane transport;	GO:1905103//integral component of lysosomal membrane;	GO:0022857//transmembrane transporter activity;GO:0022857//transmembrane transporter activity;	-
ENSGALG00000016017	SLC4A11	solute carrier family 4 member 11 [Source:NCBI gene;Acc:422943]	4	88865896	88993479	-	4112	334.75	542.801	126.699	0.233418	-2.09901	3.77932e-17	2.49981e-18	GO:0006820//anion transport;GO:0006814//sodium ion transport;GO:0006820//anion transport;GO:0015701//bicarbonate transport;GO:0030003//cellular cation homeostasis;GO:0034599//cellular response to oxidative stress;GO:0042044//fluid transport;GO:0046713//borate transport;GO:0050801//ion homeostasis;GO:0051881//regulation of mitochondrial membrane potential;GO:0071476//cellular hypotonic response;GO…	GO:0016020//membrane;GO:0016021//integral component of membrane;GO:0016020//membrane;GO:0016021//integral component of membrane;GO:0016323//basolateral plasma membrane;GO:0016323//basolateral plasma membrane;GO:0016324//apical plasma membrane;	GO:0005452//inorganic anion exchanger activity;GO:0005272//sodium channel activity;GO:0005372//water transmembrane transporter activity;GO:0005452//inorganic anion exchanger activity;GO:0015078//proton transmembrane transporter activity;GO:0015106//bicarbonate transmembrane transporter activity;GO:0015252//proton channel activity;GO:0046715//active borate transmembrane transporter activity;GO:004…	-
ENSGALG00000017085	SLC7A1	solute carrier family 7 member 1 [Source:NCBI gene;Acc:418922]	1	176789375	176807957	+	1875	118.405	73.3708	163.44	2.22759	1.15549	0.000357183	0.000103388	GO:0006865//amino acid transport;GO:0015807//L-amino acid transport;GO:0015809//L-arginine transmembrane transport;GO:0015819//lysine transport;GO:0015822//ornithine transport;GO:0042102//positive regulation of T cell proliferation;GO:0055085//transmembrane transport;GO:0089718//amino acid import across plasma membrane;GO:1903810//L-histidine import across plasma membrane;GO:1903826//L-arginine t…	GO:0005886//plasma membrane;GO:0016020//membrane;GO:0016021//integral component of membrane;GO:0016323//basolateral plasma membrane;GO:0016324//apical plasma membrane;GO:0032991//protein-containing complex;	GO:0005290//L-histidine transmembrane transporter activity;GO:0015171//amino acid transmembrane transporter activity;GO:0015174//basic amino acid transmembrane transporter activity;GO:0015181//L-arginine transmembrane transporter activity;GO:0015181//L-arginine transmembrane transporter activity;GO:0022857//transmembrane transporter activity;	-
ENSGALG00000017050	SMAD9	SMAD family member 9 [Source:NCBI gene;Acc:395543]	1	173759258	173780357	+	1656	42.1297	58.4473	25.812	0.441629	-1.17909	0.00814448	0.00310467	GO:0006355//regulation of transcription, DNA-templated;GO:0007179//transforming growth factor beta receptor signaling pathway;	GO:0005667//transcription regulator complex;	GO:0005515//protein binding;	ko04350(TGF-beta signaling pathway)
ENSGALG00000015935	SMYD1	SET and MYND domain containing 1 [Source:NCBI gene;Acc:373960]	4	85957982	85980747	+	2491	2739.31	4780.72	697.904	0.145983	-2.77613	9.27289e-41	9.90029e-43	GO:0034968//histone lysine methylation;GO:0006338//chromatin remodeling;GO:0007507//heart development;GO:0010831//positive regulation of myotube differentiation;GO:0034968//histone lysine methylation;GO:0035914//skeletal muscle cell differentiation;GO:0045663//positive regulation of myoblast differentiation;GO:0045892//negative regulation of transcription, DNA-templated;	GO:0005634//nucleus;GO:0005737//cytoplasm;	GO:0005515//protein binding;GO:0018024//histone-lysine N-methyltransferase activity;GO:0003714//transcription corepressor activity;GO:0005515//protein binding;GO:0018024//histone-lysine N-methyltransferase activity;	ko00310(Lysine degradation)
ENSGALG00000007158	SOCS1	suppressor of cytokine signaling 1 [Source:NCBI gene;Acc:416630]	14	9342202	9344743	+	1003	424.283	127.391	721.174	5.6611	2.50108	3.49261e-10	4.55635e-11	GO:0001817//regulation of cytokine production;GO:0001932//regulation of protein phosphorylation;GO:0007259//receptor signaling pathway via JAK-STAT;GO:0009968//negative regulation of signal transduction;GO:0010533//regulation of activation of Janus kinase activity;GO:0016567//protein ubiquitination;GO:0019221//cytokine-mediated signaling pathway;GO:0035556//intracellular signal transduction;GO:00…	GO:0005654//nucleoplasm;GO:0005737//cytoplasm;GO:0005737//cytoplasm;GO:0005942//phosphatidylinositol 3-kinase complex;GO:0036464//cytoplasmic ribonucleoprotein granule;	GO:0005159//insulin-like growth factor receptor binding;GO:0019210//kinase inhibitor activity;GO:0019901//protein kinase binding;GO:0046935//1-phosphatidylinositol-3-kinase regulator activity;	ko04910(Insulin signaling pathway);ko04120(Ubiquitin mediated proteolysis)
ENSGALG00000007448	SPRY3	sprouty RTK signaling antagonist 3 [Source:NCBI gene;Acc:428712]	4	11028600	11029490	+	891	203.659	337.629	69.6902	0.206411	-2.27641	4.23334e-06	9.09035e-07	GO:0007275//multicellular organism development;GO:0009966//regulation of signal transduction;GO:0043409//negative regulation of MAPK cascade;GO:0061564//axon development;	GO:0016020//membrane;	-	-
ENSGALG00000004719	SPTAN1	spectrin alpha, non-erythrocytic 1 [Source:NCBI gene;Acc:374234]	17	5511446	5557670	+	8647	8108.96	11717.7	4500.22	0.384053	-1.38062	3.85297e-12	4.02847e-13	-	GO:0015630//microtubule cytoskeleton;GO:0043231//intracellular membrane-bounded organelle;	GO:0005509//calcium ion binding;GO:0005515//protein binding;GO:0005509//calcium ion binding;GO:0005515//protein binding;GO:0005509//calcium ion binding;GO:0005515//protein binding;GO:0005509//calcium ion binding;GO:0005515//protein binding;GO:0005509//calcium ion binding;GO:0005515//protein binding;GO:0005509//calcium ion binding;GO:0005515//protein binding;GO:0005509//calcium ion binding;GO:0005…	ko04210(Apoptosis)
ENSGALG00000023089	SSBP2	single stranded DNA binding protein 2 [Source:NCBI gene;Acc:770958]	Z	63726084	63891888	+	1843	68.1435	107.615	28.6724	0.266435	-1.90814	1.3919e-07	2.46917e-08	-	GO:0005737//cytoplasm;	GO:0003697//single-stranded DNA binding;GO:0005515//protein binding;	-
ENSGALG00000007003	ST3GAL9	CMP-N-acetylneuraminate-beta-galactosamide-alpha-2, 3-sialyltransferase 4-like [Source:NCBI gene;Acc:771388]	17	3921693	3933795	+	1957	6.71985	0.967244	12.4724	12.8948	3.68872	0.00281765	0.000969775	GO:0006486//protein glycosylation;	-	GO:0008373//sialyltransferase activity;	-
ENSGALG00000005298	ST6GALNAC6	ST6 N-acetylgalactosaminide alpha-2,6- sialyltransferase 6 [Source:NCBI gene;Acc:425243]	17	5241069	5246953	+	1017	333.855	465.747	201.963	0.433632	-1.20546	5.16407e-07	9.86519e-08	GO:0001574//ganglioside biosynthetic process;GO:0006486//protein glycosylation;GO:0009312//oligosaccharide biosynthetic process;GO:0006486//protein glycosylation;GO:0006486//protein glycosylation;	GO:0005737//cytoplasm;	GO:0001665//alpha-N-acetylgalactosaminide alpha-2,6-sialyltransferase activity;GO:0008373//sialyltransferase activity;GO:0008373//sialyltransferase activity;GO:0008373//sialyltransferase activity;GO:0008373//sialyltransferase activity;	ko00604(Glycosphingolipid biosynthesis - ganglio series)
ENSGALG00000015961	SUCLG1	succinate-CoA ligase alpha subunit [Source:NCBI gene;Acc:422932]	4	86200311	86215802	+	3414	3247.41	5255.42	1239.4	0.235832	-2.08417	8.47691e-25	2.97755e-26	-	-	GO:0003824//catalytic activity;	ko00640(Propanoate metabolism);ko00020(Citrate cycle (TCA cycle))
ENSGALG00000016705	SUPT3H	SPT3 homolog, SAGA and STAGA complex component [Source:NCBI gene;Acc:422053]	3	109064071	109337621	-	3472	164.507	90.406	238.608	2.6393	1.40015	7.40939e-07	1.44686e-07	GO:0006366//transcription by RNA polymerase II;GO:0006366//transcription by RNA polymerase II;GO:0006366//transcription by RNA polymerase II;GO:0016578//histone deubiquitination;GO:0043966//histone H3 acetylation;GO:0006366//transcription by RNA polymerase II;GO:0006366//transcription by RNA polymerase II;	GO:0005634//nucleus;GO:0000124//SAGA complex;GO:0005634//nucleus;GO:0005654//nucleoplasm;GO:0033276//transcription factor TFTC complex;	GO:0046982//protein heterodimerization activity;GO:0046982//protein heterodimerization activity;GO:0003713//transcription coactivator activity;GO:0046982//protein heterodimerization activity;GO:0046982//protein heterodimerization activity;GO:0046982//protein heterodimerization activity;	-
ENSGALG00000029006	SYPL1	synaptophysin like 1 [Source:NCBI gene;Acc:417708]	1	14331311	14337554	-	1930	25.7083	12.4879	38.9287	3.11732	1.64031	0.00264021	0.000903534	-	GO:0008021//synaptic vesicle;GO:0016020//membrane;GO:0016020//membrane;GO:0030141//secretory granule;	-	-
ENSGALG00000011902	TAGLN	transgelin [Source:NCBI gene;Acc:396490]	24	5236175	5239380	+	1619	482.896	648.873	316.918	0.488412	-1.03383	0.00287627	0.000992494	GO:0030855//epithelial cell differentiation;	GO:0005737//cytoplasm;GO:0005856//cytoskeleton;	GO:0005515//protein binding;GO:0051015//actin filament binding;GO:0051015//actin filament binding;	-
ENSGALG00000008022	TAPBP	TAP binding protein [Source:NCBI gene;Acc:417048]	16	2567828	2571359	-	1378	2039.64	1001.67	3077.61	3.07248	1.6194	1.27734e-15	9.54633e-17	-	-	-	ko05168(Herpes simplex virus 1 infection)
ENSGALG00000014428	TAPBPL	TAP binding protein like [Source:NCBI gene;Acc:426340]	1	77546387	77554991	+	3810	379.382	213.62	545.143	2.55192	1.35159	5.5858e-09	8.31747e-10	GO:0002502//peptide antigen assembly with MHC class I protein complex;GO:0002590//negative regulation of antigen processing and presentation of peptide antigen via MHC class I;	GO:0005783//endoplasmic reticulum;	GO:0023024//MHC class I protein complex binding;	-
ENSGALG00000004645	TBC1D13	TBC1 domain family member 13 [Source:NCBI gene;Acc:771771]	17	5637157	5645118	+	1751	463.162	649.199	277.126	0.426873	-1.22812	6.90448e-08	1.17903e-08	GO:0006886//intracellular protein transport;	GO:0005829//cytosol;GO:0016020//membrane;	GO:0005096//GTPase activator activity;GO:0031267//small GTPase binding;	-
ENSGALG00000014804	THBS4	thrombospondin 4 [Source:NCBI gene;Acc:396306]	Z	22015511	22053757	-	3731	46.5492	84.3896	8.70879	0.103197	-3.27652	0.00329947	0.00115541	GO:0007155//cell adhesion;GO:0007155//cell adhesion;	GO:0005576//extracellular region;GO:0005576//extracellular region;	GO:0005509//calcium ion binding;GO:0005509//calcium ion binding;	ko04512(ECM-receptor interaction);ko04510(Focal adhesion);ko04145(Phagosome)
ENSGALG00000015939	THNSL2	threonine synthase like 2 [Source:NCBI gene;Acc:422927]	4	85994262	86001997	+	2045	325.995	491.315	160.676	0.327033	-1.61249	1.11599e-08	1.72169e-09	GO:0009071//serine family amino acid catabolic process;GO:0016311//dephosphorylation;GO:0046360//2-oxobutyrate biosynthetic process;	-	GO:0030170//pyridoxal phosphate binding;GO:0070905//serine binding;	-
ENSGALG00000028083	THSD1	thrombospondin type 1 domain containing 1 [Source:NCBI gene;Acc:418884]	1	171764491	171790169	+	2821	103.45	187.01	19.8908	0.106362	-3.23294	9.60303e-23	3.99798e-24	GO:0048041//focal adhesion assembly;	GO:0005768//endosome;GO:0005829//cytosol;GO:0005925//focal adhesion;GO:0009986//cell surface;	GO:0050840//extracellular matrix binding;	-
ENSGALG00000015842	TIAM1	T-cell lymphoma invasion and metastasis 1 [Source:NCBI gene;Acc:418491]	1	105805720	105885857	-	4875	364.224	193.936	534.513	2.75613	1.46264	0.00144785	0.000470329	GO:0007160//cell-matrix adhesion;GO:0007165//signal transduction;GO:0007264//small GTPase mediated signal transduction;GO:0008284//positive regulation of cell population proliferation;GO:0010717//regulation of epithelial to mesenchymal transition;GO:0016477//cell migration;GO:0016601//Rac protein signal transduction;GO:0030335//positive regulation of cell migration;GO:0032092//positive regulation…	GO:0005829//cytosol;GO:0005886//plasma membrane;GO:0005911//cell-cell junction;GO:0031234//extrinsic component of cytoplasmic side of plasma membrane;GO:0044291//cell-cell contact zone;	GO:0005085//guanyl-nucleotide exchange factor activity;GO:0005085//guanyl-nucleotide exchange factor activity;GO:0005515//protein binding;GO:0019900//kinase binding;GO:0005085//guanyl-nucleotide exchange factor activity;	ko04810(Regulation of actin cytoskeleton);ko04530(Tight junction)
ENSGALG00000024480	TIMMDC1	translocase of inner mitochondrial membrane domain containing 1 [Source:NCBI gene;Acc:418453]	1	93698488	93704946	-	1740	654.309	875.141	433.477	0.495323	-1.01356	3.69917e-06	7.89424e-07	-	GO:0005654//nucleoplasm;GO:0005739//mitochondrion;	-	-
ENSGALG00000002548	TLN1	talin 1 [Source:NCBI gene;Acc:395194]	Z	9172857	9204072	+	8798	7078.16	3979.55	10176.8	2.55726	1.3546	1.36466e-11	1.52165e-12	GO:0006897//endocytosis;GO:0007044//cell-substrate junction assembly;GO:0007155//cell adhesion;GO:0007229//integrin-mediated signaling pathway;GO:0030866//cortical actin cytoskeleton organization;GO:0033622//integrin activation;GO:0006897//endocytosis;GO:0007155//cell adhesion;	GO:0001726//ruffle;GO:0005856//cytoskeleton;GO:0005912//adherens junction;GO:0005925//focal adhesion;GO:0005925//focal adhesion;GO:0005925//focal adhesion;GO:0001726//ruffle;GO:0005856//cytoskeleton;GO:0005925//focal adhesion;	GO:0001786//phosphatidylserine binding;GO:0003779//actin binding;GO:0005178//integrin binding;GO:0005178//integrin binding;GO:0005200//structural constituent of cytoskeleton;GO:0017166//vinculin binding;GO:0030274//LIM domain binding;GO:0030276//clathrin binding;GO:0035091//phosphatidylinositol binding;GO:0051015//actin filament binding;GO:0003779//actin binding;GO:0005200//structural constituent…	ko04510(Focal adhesion)
ENSGALG00000007001	TLR4	toll like receptor 4 [Source:NCBI gene;Acc:417241]	17	3938812	3944462	+	3731	799.437	149.949	1448.92	9.66277	3.27244	2.61389e-24	9.59422e-26	GO:0002218//activation of innate immune response;GO:0002224//toll-like receptor signaling pathway;GO:0002224//toll-like receptor signaling pathway;GO:0002224//toll-like receptor signaling pathway;GO:0002246//wound healing involved in inflammatory response;GO:0002322//B cell proliferation involved in immune response;GO:0002376//immune system process;GO:0002537//nitric oxide production involved in …	GO:0001891//phagocytic cup;GO:0005737//cytoplasm;GO:0005794//Golgi apparatus;GO:0005886//plasma membrane;GO:0005886//plasma membrane;GO:0005887//integral component of plasma membrane;GO:0005887//integral component of plasma membrane;GO:0009897//external side of plasma membrane;GO:0009986//cell surface;GO:0016020//membrane;GO:0016021//integral component of membrane;GO:0016021//integral component o…	GO:0001530//lipopolysaccharide binding;GO:0001530//lipopolysaccharide binding;GO:0001875//lipopolysaccharide immune receptor activity;GO:0001875//lipopolysaccharide immune receptor activity;GO:0001875//lipopolysaccharide immune receptor activity;GO:0003953//NAD+ nucleosidase activity;GO:0003953//NAD+ nucleosidase activity;GO:0004888//transmembrane signaling receptor activity;GO:0004888//transmemb…	ko05164(Influenza A);ko05132(Salmonella infection);ko04621(NOD-like receptor signaling pathway);ko04620(Toll-like receptor signaling pathway);ko04217(Necroptosis);ko04145(Phagosome)
ENSGALG00000006889	TMC7	transmembrane channel like 7 [Source:NCBI gene;Acc:416610]	14	8882558	8896929	-	3685	147.852	81.5805	214.123	2.62469	1.39215	8.24449e-07	1.61671e-07	-	GO:0005887//integral component of plasma membrane;GO:0016021//integral component of membrane;GO:0005887//integral component of plasma membrane;GO:0016021//integral component of membrane;GO:0005887//integral component of plasma membrane;GO:0016021//integral component of membrane;	-	-
ENSGALG00000015722	TMED11	transmembrane emp24 protein transport domain containing 11 [Source:NCBI gene;Acc:422906]	4	84902870	84908132	+	2130	23.5264	43.3622	3.69059	0.0851108	-3.55451	0.000439085	0.000128877	-	GO:0016021//integral component of membrane;	-	-
ENSGALG00000029047	TMEM204	transmembrane protein 204 [Source:NCBI gene;Acc:416759]	14	14114192	14142038	-	2568	798.098	1414.47	181.724	0.128475	-2.96044	3.41101e-40	3.90039e-42	GO:0001945//lymph vessel development;GO:0030947//regulation of vascular endothelial growth factor receptor signaling pathway;GO:0051145//smooth muscle cell differentiation;	GO:0005886//plasma membrane;	-	-
ENSGALG00000021273	TMPRSS13	transmembrane serine protease 13 [Source:NCBI gene;Acc:100859131]	24	5421298	5428328	-	1416	72.6996	21.4252	123.974	5.78635	2.53265	6.0233e-12	6.43465e-13	GO:0006508//proteolysis;	GO:0016020//membrane;	GO:0004252//serine-type endopeptidase activity;GO:0005044//scavenger receptor activity;GO:0005515//protein binding;	-
ENSGALG00000007240	TRAIL-LIKE	TNF-related apoptosis inducing ligand-like [Source:NCBI gene;Acc:395283]	4	9589706	9595509	-	1864	179.389	310.735	48.0431	0.154611	-2.69329	1.09655e-22	4.57864e-24	GO:0006955//immune response;GO:0006955//immune response;GO:0006955//immune response;GO:0006955//immune response;	GO:0005576//extracellular region;GO:0016020//membrane;GO:0016020//membrane;GO:0016020//membrane;GO:0016020//membrane;GO:0016020//membrane;	GO:0005164//tumor necrosis factor receptor binding;GO:0005164//tumor necrosis factor receptor binding;GO:0005515//protein binding;GO:0046872//metal ion binding;GO:0005164//tumor necrosis factor receptor binding;GO:0005515//protein binding;GO:0005164//tumor necrosis factor receptor binding;GO:0005515//protein binding;	-
ENSGALG00000023780	TREM-B2	triggering receptor expressed on myeloid cells B2 [Source:NCBI gene;Acc:768582]	26	4755127	4761551	-	2237	125.892	43.5994	208.185	4.77495	2.25549	1.1457e-13	1.02852e-14	-	-	-	-
ENSGALG00000019835	TRIM27.2	tripartite motif containing 27.2 [Source:NCBI gene;Acc:430359]	16	2493004	2535671	+	1702	144.563	18.0921	271.034	14.9808	3.90504	2.09917e-24	7.62537e-26	GO:0010468//regulation of gene expression;GO:0016567//protein ubiquitination;GO:0045087//innate immune response;	GO:0005737//cytoplasm;	GO:0005515//protein binding;GO:0005515//protein binding;GO:0008270//zinc ion binding;GO:0008270//zinc ion binding;GO:0046872//metal ion binding;GO:0061630//ubiquitin protein ligase activity;GO:0005515//protein binding;GO:0008270//zinc ion binding;	-
ENSGALG00000027747	TROJANZ	phosphotyrosine phosphatase kappa-like-Z [Source:NCBI gene;Acc:427414]	Z	9025003	9030333	-	2106	326.755	48.3227	605.188	12.5239	3.64661	6.97157e-10	9.42081e-11	-	-	GO:0005515//protein binding;	-
ENSGALG00000015126	TRPM3	transient receptor potential cation channel subfamily M member 3 [Source:NCBI gene;Acc:427249]	Z	35092121	35350353	-	5351	5.58236	0.823267	10.3414	12.5615	3.65093	0.00683476	0.00255877	GO:0006811//ion transport;GO:0006812//cation transport;GO:0016048//detection of temperature stimulus;GO:0034220//ion transmembrane transport;GO:0050951//sensory perception of temperature stimulus;GO:0051262//protein tetramerization;GO:0055085//transmembrane transport;GO:0006811//ion transport;GO:0006812//cation transport;GO:0016048//detection of temperature stimulus;GO:0034220//ion transmembrane …	GO:0016020//membrane;GO:0016021//integral component of membrane;GO:0016020//membrane;GO:0016021//integral component of membrane;	GO:0005216//ion channel activity;GO:0005227//calcium activated cation channel activity;GO:0005216//ion channel activity;GO:0005227//calcium activated cation channel activity;	-
ENSGALG00000003212	TSPO2	translocator protein 2 [Source:NCBI gene;Acc:419914]	26	4698648	4703751	+	1961	22.0556	38.2508	5.86038	0.153209	-2.70642	5.15358e-06	1.12259e-06	GO:0032367//intracellular cholesterol transport;GO:0034389//lipid droplet organization;GO:0043353//enucleate erythrocyte differentiation;GO:0089718//amino acid import across plasma membrane;GO:0098739//import across plasma membrane;	GO:0016021//integral component of membrane;GO:0005783//endoplasmic reticulum;GO:0005886//plasma membrane;GO:0016021//integral component of membrane;GO:0031090//organelle membrane;	GO:0015485//cholesterol binding;	ko04080(Neuroactive ligand-receptor interaction)
ENSGALG00000005416	TTC39B	tetratricopeptide repeat domain 39B [Source:NCBI gene;Acc:427354]	Z	31833333	31861093	-	1961	139.331	63.8301	214.832	3.36569	1.7509	1.44065e-08	2.25258e-09	GO:0010874//regulation of cholesterol efflux;GO:0010887//negative regulation of cholesterol storage;GO:0042632//cholesterol homeostasis;GO:0090181//regulation of cholesterol metabolic process;	-	GO:0005515//protein binding;GO:0005515//protein binding;	-
ENSGALG00000015143	TTR	transthyretin [Source:NCBI gene;Acc:396277]	2	106129430	106138301	+	736	31.2706	0.755588	61.7856	81.7715	6.35353	0.00395869	0.00141077	GO:0042572//retinol metabolic process;GO:0070327//thyroid hormone transport;	-	GO:0070324//thyroid hormone binding;	-
ENSGALG00000020793	UBE2E3	ubiquitin conjugating enzyme E2 E3 [Source:NCBI gene;Acc:424122]	7	14518494	14574608	-	3569	485.201	668.271	302.131	0.452107	-1.14526	4.58717e-07	8.71414e-08	GO:0000209//protein polyubiquitination;GO:0070534//protein K63-linked ubiquitination;GO:0070534//protein K63-linked ubiquitination;GO:0070936//protein K48-linked ubiquitination;GO:0070936//protein K48-linked ubiquitination;GO:0070979//protein K11-linked ubiquitination;GO:0070979//protein K11-linked ubiquitination;GO:0000209//protein polyubiquitination;GO:0070534//protein K63-linked ubiquitination…	GO:0005634//nucleus;GO:0005634//nucleus;GO:0005634//nucleus;GO:0005634//nucleus;	GO:0000166//nucleotide binding;GO:0004842//ubiquitin-protein transferase activity;GO:0005524//ATP binding;GO:0016740//transferase activity;GO:0061631//ubiquitin conjugating enzyme activity;GO:0061631//ubiquitin conjugating enzyme activity;GO:0000166//nucleotide binding;GO:0005524//ATP binding;GO:0016740//transferase activity;GO:0000166//nucleotide binding;GO:0005524//ATP binding;GO:0016740//trans…	ko04120(Ubiquitin mediated proteolysis)
ENSGALG00000005789	UQCRC1	ubiquinol-cytochrome c reductase core protein I [Source:NCBI gene;Acc:416013]	12	9456460	9465454	+	1693	7313.96	12212.9	2415.01	0.197743	-2.3383	4.01229e-31	9.32796e-33	GO:0006122//mitochondrial electron transport, ubiquinol to cytochrome c;	GO:0005739//mitochondrion;GO:0005739//mitochondrion;	GO:0031625//ubiquitin protein ligase binding;GO:0046872//metal ion binding;	ko04260(Cardiac muscle contraction);ko00190(Oxidative phosphorylation)
ENSGALG00000002490	UQCRC2	ubiquinol-cytochrome c reductase core protein II [Source:NCBI gene;Acc:427009]	14	15382194	15393648	+	1669	5798.21	9553.42	2043	0.21385	-2.22533	1.91565e-28	5.16763e-30	-	GO:0005654//nucleoplasm;GO:0005739//mitochondrion;GO:0005739//mitochondrion;GO:0005750//mitochondrial respiratory chain complex III;GO:0005750//mitochondrial respiratory chain complex III;GO:0005751//mitochondrial respiratory chain complex IV;	GO:0046872//metal ion binding;GO:0046872//metal ion binding;	ko04260(Cardiac muscle contraction);ko00190(Oxidative phosphorylation)
ENSGALG00000025819	UQCRFS1	ubiquinol-cytochrome c reductase, Rieske iron- sulfur polypeptide 1 [Source:NCBI gene;Acc:415752]	11	8114445	8118077	-	1331	4180.83	7344.04	1017.61	0.138563	-2.85139	2.76995e-43	2.262e-45	GO:0022904//respiratory electron transport chain;GO:0034551//mitochondrial respiratory chain complex III assembly;GO:1902600//proton transmembrane transport;	GO:0005739//mitochondrion;GO:0005739//mitochondrion;GO:0005743//mitochondrial inner membrane;GO:0005750//mitochondrial respiratory chain complex III;GO:0005750//mitochondrial respiratory chain complex III;GO:0005751//mitochondrial respiratory chain complex IV;GO:0016020//membrane;GO:0016020//membrane;GO:0016020//membrane;GO:0016021//integral component of membrane;GO:0070469//respirasome;	GO:0008121//ubiquinol-cytochrome-c reductase activity;GO:0008121//ubiquinol-cytochrome-c reductase activity;GO:0008121//ubiquinol-cytochrome-c reductase activity;GO:0008121//ubiquinol-cytochrome-c reductase activity;GO:0016491//oxidoreductase activity;GO:0046872//metal ion binding;GO:0051536//iron-sulfur cluster binding;GO:0051537//2 iron, 2 sulfur cluster binding;GO:0051537//2 iron, 2 sulfur clu…	ko04260(Cardiac muscle contraction);ko00190(Oxidative phosphorylation)
ENSGALG00000023581	UTS2R	urotensin-2 receptor-like [Source:NCBI gene;Acc:427799]	18	3547374	3566558	-	1694	23.0522	32.0027	14.1017	0.440641	-1.18232	0.0447454	0.0207232	GO:0007165//signal transduction;GO:0007186//G protein-coupled receptor signaling pathway;GO:0007186//G protein-coupled receptor signaling pathway;GO:0007186//G protein-coupled receptor signaling pathway;GO:0007218//neuropeptide signaling pathway;GO:0008217//regulation of blood pressure;GO:0008217//regulation of blood pressure;GO:0097746//blood vessel diameter maintenance;GO:0097746//blood vessel …	GO:0005886//plasma membrane;GO:0005887//integral component of plasma membrane;GO:0016020//membrane;GO:0016021//integral component of membrane;GO:0016021//integral component of membrane;GO:0016021//integral component of membrane;	GO:0001604//urotensin II receptor activity;GO:0001604//urotensin II receptor activity;GO:0001604//urotensin II receptor activity;GO:0004930//G protein-coupled receptor activity;GO:0004930//G protein-coupled receptor activity;GO:0004930//G protein-coupled receptor activity;GO:0008528//G protein-coupled peptide receptor activity;	-
ENSGALG00000001563	WDR45B	WD repeat domain 45B [Source:NCBI gene;Acc:417339]	18	3389456	3404559	+	2701	956.843	631.069	1282.62	2.03245	1.02322	1.40284e-05	3.24899e-06	GO:0000045//autophagosome assembly;GO:0000045//autophagosome assembly;GO:0000422//autophagy of mitochondrion;GO:0006497//protein lipidation;GO:0006914//autophagy;GO:0009267//cellular response to starvation;GO:0009267//cellular response to starvation;GO:0034497//protein localization to phagophore assembly site;GO:0044804//autophagy of nucleus;	GO:0000407//phagophore assembly site;GO:0000407//phagophore assembly site;GO:0005764//lysosome;GO:0005764//lysosome;GO:0005829//cytosol;GO:0019898//extrinsic component of membrane;GO:0034045//phagophore assembly site membrane;	GO:0005515//protein binding;GO:0005515//protein binding;GO:0032266//phosphatidylinositol-3-phosphate binding;GO:0032266//phosphatidylinositol-3-phosphate binding;GO:0032266//phosphatidylinositol-3-phosphate binding;GO:0062078//TSC1-TSC2 complex binding;GO:0080025//phosphatidylinositol-3,5-bisphosphate binding;GO:0080025//phosphatidylinositol-3,5-bisphosphate binding;GO:0080025//phosphatidylinosit…	-
ENSGALG00000028172	WDR90	WD repeat domain 90 [Source:NCBI gene;Acc:416407]	14	13494491	13524475	+	6830	581.641	827.081	336.202	0.406492	-1.2987	4.68609e-09	6.94521e-10	GO:0060271//cilium assembly;	GO:0005814//centriole;	GO:0005515//protein binding;	-
ENSGALG00000006757	XYLT1	xylosyltransferase 1 [Source:NCBI gene;Acc:414781]	14	8412741	8686419	+	3689	569.53	296.299	842.762	2.8443	1.50807	0.00023992	6.76609e-05	GO:0006024//glycosaminoglycan biosynthetic process;GO:0015012//heparan sulfate proteoglycan biosynthetic process;GO:0030166//proteoglycan biosynthetic process;GO:0030166//proteoglycan biosynthetic process;GO:0050650//chondroitin sulfate proteoglycan biosynthetic process;GO:0006024//glycosaminoglycan biosynthetic process;GO:0030166//proteoglycan biosynthetic process;GO:0006024//glycosaminoglycan b…	GO:0000139//Golgi membrane;GO:0005615//extracellular space;GO:0016020//membrane;GO:0016020//membrane;GO:0016020//membrane;GO:0016020//membrane;	GO:0016757//glycosyltransferase activity;GO:0030158//protein xylosyltransferase activity;GO:0030158//protein xylosyltransferase activity;GO:0016757//glycosyltransferase activity;GO:0030158//protein xylosyltransferase activity;GO:0016757//glycosyltransferase activity;GO:0030158//protein xylosyltransferase activity;GO:0016757//glycosyltransferase activity;GO:0030158//protein xylosyltransferase acti…	ko00534(Glycosaminoglycan biosynthesis - heparan sulfate / heparin);ko00532(Glycosaminoglycan biosynthesis - chondroitin sulfate / dermatan sulfate)
ENSGALG00000028675	ZCCHC7	zinc finger CCHC-type containing 7 [Source:NCBI gene;Acc:426807]	Z	81885604	81989922	-	3258	194.463	127.669	261.256	2.04635	1.03305	0.000174646	4.82266e-05	-	GO:0005730//nucleolus;GO:0005829//cytosol;	GO:0003676//nucleic acid binding;GO:0008270//zinc ion binding;GO:0003676//nucleic acid binding;GO:0008270//zinc ion binding;GO:0003676//nucleic acid binding;GO:0008270//zinc ion binding;GO:0003676//nucleic acid binding;GO:0008270//zinc ion binding;GO:0003676//nucleic acid binding;GO:0008270//zinc ion binding;	-
ENSGALG00000014688	ZYX	zyxin [Source:NCBI gene;Acc:418300]	1	78201045	78212460	-	2984	3306.34	1376.75	5235.92	3.80311	1.92718	3.81514e-21	1.83177e-22	GO:0007155//cell adhesion;GO:0007165//signal transduction;GO:0007179//transforming growth factor beta receptor signaling pathway;GO:0007229//integrin-mediated signaling pathway;GO:0007155//cell adhesion;GO:0007165//signal transduction;GO:0007179//transforming growth factor beta receptor signaling pathway;GO:0007229//integrin-mediated signaling pathway;GO:0007160//cell-matrix adhesion;GO:0007179//…	GO:0001725//stress fiber;GO:0001725//stress fiber;GO:0005634//nucleus;GO:0005737//cytoplasm;GO:0005737//cytoplasm;GO:0005737//cytoplasm;GO:0005856//cytoskeleton;GO:0005925//focal adhesion;GO:0005925//focal adhesion;GO:0005925//focal adhesion;GO:0030054//cell junction;GO:0001725//stress fiber;GO:0001725//stress fiber;GO:0005634//nucleus;GO:0005737//cytoplasm;GO:0005737//cytoplasm;GO:0005737//cytop…	GO:0005515//protein binding;GO:0005515//protein binding;GO:0005515//protein binding;GO:0046872//metal ion binding;GO:0051393//alpha-actinin binding;GO:0005515//protein binding;GO:0005515//protein binding;GO:0005515//protein binding;GO:0046872//metal ion binding;GO:0051393//alpha-actinin binding;	ko04510(Focal adhesion)

## Sheet: QTLR genes
1325 genes within QTLR to MD resistance
Ensembl Gene ID	Chromosome	Gene Name	Description	References
ENSGALG00000007378	1	FAM162A	family with sequence similarity 162, member A [Source:HGNC Symbol;Acc:HGNC:17865]	[1]
ENSGALG00000008081	1	PIK3CG	phosphatidylinositol-4,5-bisphosphate 3-kinase catalytic subunit gamma isoform [Source:RefSeq peptide;Acc:NP_001186467]	[1]
ENSGALG00000008098	1	PBEF1	nicotinamide phosphoribosyltransferase [Source:RefSeq peptide;Acc:NP_001025899]	[1]
ENSGALG00000008109	1	CDHR3	cadherin-related family member 3 [Source:HGNC Symbol;Acc:HGNC:26308]	[1]
ENSGALG00000008115	1	ATXN7L1	ataxin 7-like 1 [Source:HGNC Symbol;Acc:HGNC:22210]	[1]
ENSGALG00000008123	1	RINT1	RAD50-interacting protein 1 [Source:RefSeq peptide;Acc:NP_001265046]	[1]
ENSGALG00000008132	1	PUS7	pseudouridylate synthase 7 homolog [Source:RefSeq peptide;Acc:NP_001186468]	[1]
ENSGALG00000008154	1	SRPK2	SRSF protein kinase 2 [Source:HGNC Symbol;Acc:HGNC:11306]	[1]
ENSGALG00000008167	1	KMT2E	lysine (K)-specific methyltransferase 2E [Source:HGNC Symbol;Acc:HGNC:18541]	[1]
ENSGALG00000011214	1	SERPINH1	Serpin H1 [Source:UniProtKB/Swiss-Prot;Acc:P13731]	[1]
ENSGALG00000011544	1	BCL2L14	BCL2-like 14 (apoptosis facilitator) [Source:HGNC Symbol;Acc:HGNC:16657]	[1]
ENSGALG00000011558	1	LRP6	low density lipoprotein receptor-related protein 6 [Source:HGNC Symbol;Acc:HGNC:6698]	[1]
ENSGALG00000011926	1		Uncharacterized protein {ECO:0000313|Ensembl:ENSGALP00000019430} [Source:UniProtKB/TrEMBL;Acc:F1NF29]	[1]
ENSGALG00000011930	1	OVST	ovostatin precursor [Source:RefSeq peptide;Acc:NP_990557]	[1]
ENSGALG00000012557	1	ISX		[1]
ENSGALG00000012921	1	TEL	transcription factor ETV6 [Source:RefSeq peptide;Acc:NP_001186202]	[1]
ENSGALG00000013461	1	LOH12CR1	Loss of heterozygosity 12 chromosomal region 1 protein homolog [Source:UniProtKB/Swiss-Prot;Acc:Q5ZJA9]	[1]
ENSGALG00000013565	1	CHD4	chromodomain helicase DNA binding protein 4 [Source:HGNC Symbol;Acc:HGNC:1919]	[1]
ENSGALG00000013999	1	FBXO40	F-box protein 40 [Source:HGNC Symbol;Acc:HGNC:29816]	[1]
ENSGALG00000014141	1		Uncharacterized protein {ECO:0000313|Ensembl:ENSGALP00000022841} [Source:UniProtKB/TrEMBL;Acc:H9L0F6]	[1]
ENSGALG00000014147	1	MANSC1	MANSC domain-containing protein 1 precursor [Source:RefSeq peptide;Acc:NP_001026552]	[1]
ENSGALG00000014244	1	SCNN1A	amiloride-sensitive sodium channel subunit alpha [Source:RefSeq peptide;Acc:NP_990476]	[1]
ENSGALG00000014252	1	A2ML1	alpha-2-macroglobulin-like 1 [Source:HGNC Symbol;Acc:HGNC:23336]	[1]
ENSGALG00000014256	1	M6PR	mannose-6-phosphate receptor (cation dependent) [Source:HGNC Symbol;Acc:HGNC:6752]	[1]
ENSGALG00000014263	1	PHC1	polyhomeotic-like protein 1 [Source:RefSeq peptide;Acc:NP_001006249]	[1]
ENSGALG00000014274	1	RIMKLB	ribosomal modification protein rimK-like family member B [Source:HGNC Symbol;Acc:HGNC:29228]	[1]
ENSGALG00000014280	1	AICDA	activation-induced cytidine deaminase [Source:RefSeq peptide;Acc:NP_001230151]	[1]
ENSGALG00000014324	1	SLC2A3	solute carrier family 2, facilitated glucose transporter member 3 [Source:RefSeq peptide;Acc:NP_990842]	[1]
ENSGALG00000014361	1	MAN1A2	mannosidase, alpha, class 1A, member 2 [Source:HGNC Symbol;Acc:HGNC:6822]	[1]
ENSGALG00000014362	1	CD86	Gallus gallus CD86 molecule (CD86), mRNA. [Source:RefSeq mRNA;Acc:NM_001037839]	[1]
ENSGALG00000014407	1	CASR	calcium-sensing receptor [Source:HGNC Symbol;Acc:HGNC:1514]	[1]
ENSGALG00000014410	1	CSTB	cystatin B (stefin B) [Source:RefSeq peptide;Acc:NP_001185577]	[1]
ENSGALG00000014412	1	CSTA	cystatin A (stefin A) [Source:HGNC Symbol;Acc:HGNC:2481]	[1]
ENSGALG00000014413	1	CCDC58	coiled-coil domain-containing protein 58 isoform 2 [Source:RefSeq peptide;Acc:NP_001264962]	[1]
ENSGALG00000014426	1	KPNA1	Importin subunit alpha-5 [Source:UniProtKB/Swiss-Prot;Acc:Q5ZML1]	[1]
ENSGALG00000014428	1	TAPBPL	tapasin-related protein [Source:RefSeq peptide;Acc:NP_001026543]	[1]
ENSGALG00000014435	1	MRPL51	39S ribosomal protein L51, mitochondrial [Source:UniProtKB/Swiss-Prot;Acc:Q5ZKG1]	[1]
ENSGALG00000014439	1	NCAPD2	condensin complex subunit 1 [Source:RefSeq peptide;Acc:NP_001074331]	[1]
ENSGALG00000014442	1	GAPDH	Glyceraldehyde-3-phosphate dehydrogenase [Source:UniProtKB/Swiss-Prot;Acc:P00356]	[1]
ENSGALG00000014443	1	IFFO1	intermediate filament family orphan 1 [Source:HGNC Symbol;Acc:HGNC:24970]	[1]
ENSGALG00000014445	1	NOP2	NOP2 nucleolar protein [Source:HGNC Symbol;Acc:HGNC:7867]	[1]
ENSGALG00000014455	1	LPAR5	lysophosphatidic acid receptor 5 [Source:HGNC Symbol;Acc:HGNC:13307]	[1]
ENSGALG00000014456	1	ACRBP	acrosin binding protein [Source:HGNC Symbol;Acc:HGNC:17195]	[1]
ENSGALG00000014457	1	ING4	Inhibitor of growth protein 4 [Source:UniProtKB/Swiss-Prot;Acc:Q5ZKY4]	[1]
ENSGALG00000014459	1	ZNF384	zinc finger protein 384 [Source:RefSeq peptide;Acc:NP_001072964]	[1]
ENSGALG00000014466	1	PIANP	PILR alpha associated neural protein [Source:HGNC Symbol;Acc:HGNC:25338]	[1]
ENSGALG00000014467	1	COPS7A	COP9 signalosome complex subunit 7a [Source:RefSeq peptide;Acc:NP_001025946]	[1]
ENSGALG00000014468	1	MLF2	myeloid leukemia factor 2 [Source:RefSeq peptide;Acc:NP_001025947]	[1]
ENSGALG00000014476	1	LAG3	lymphocyte-activation gene 3 [Source:HGNC Symbol;Acc:HGNC:6476]	[1]
ENSGALG00000014477	1	CD4	T-cell surface glycoprotein CD4 precursor [Source:RefSeq peptide;Acc:NP_989980]	[1]
ENSGALG00000014490	1	P3H3	prolyl 3-hydroxylase 3 [Source:HGNC Symbol;Acc:HGNC:19318]	[1]
ENSGALG00000014513	1	CDCA3	cell division cycle-associated protein 3 isoform 1 [Source:RefSeq peptide;Acc:NP_001265065]	[1]
ENSGALG00000014525	1	USP5	ubiquitin specific peptidase 5 (isopeptidase T) [Source:HGNC Symbol;Acc:HGNC:12628]	[1]
ENSGALG00000014526	1	TPI1	Triosephosphate isomerase [Source:UniProtKB/Swiss-Prot;Acc:P00940]	[1]
ENSGALG00000014528	1	ENO2	gamma-enolase [Source:RefSeq peptide;Acc:NP_990207]	[1]
ENSGALG00000014554	1	ATN1	atrophin 1 [Source:HGNC Symbol;Acc:HGNC:3033]	[1]
ENSGALG00000014555	1	C12ORF57	protein C10 [Source:RefSeq peptide;Acc:NP_001265075]	[1]
ENSGALG00000014561	1	PTPN6	tyrosine-protein phosphatase non-receptor type 6 [Source:RefSeq peptide;Acc:NP_001026655]	[1]
ENSGALG00000014567	1	PHB2	prohibitin-2 [Source:RefSeq peptide;Acc:NP_001074354]	[1]
ENSGALG00000014568	1	EMG1	probable ribosome biogenesis protein NEP1 [Source:RefSeq peptide;Acc:NP_001264998]	[1]
ENSGALG00000014570	1	LPCAT3	lysophosphatidylcholine acyltransferase 3 [Source:HGNC Symbol;Acc:HGNC:30244]	[1]
ENSGALG00000014603	1	C1S	complement C1s subcomponent precursor [Source:RefSeq peptide;Acc:NP_001025948]	[1]
ENSGALG00000014659	1	C1R	complement C1r	[1]
ENSGALG00000014662	1	RBP5	retinol-binding protein 5 [Source:RefSeq peptide;Acc:NP_001264969]	[1]
ENSGALG00000014674	1	CLSTN3	calsyntenin 3 [Source:HGNC Symbol;Acc:HGNC:18371]	[1]
ENSGALG00000014680	1	SLC25A33L	solute carrier family 25 member 33-like	[1]
ENSGALG00000014683	1	PEX5	peroxisomal targeting signal 1 receptor [Source:RefSeq peptide;Acc:NP_001012836]	[1]
ENSGALG00000014685	1	OR10AC1	olfactory receptor family 10 subfamily AC member 1	[1]
ENSGALG00000014687	1	EPHA1	ephrin type-A receptor 1 precursor [Source:RefSeq peptide;Acc:NP_989691]	[1]
ENSGALG00000014688	1	ZYX	Zyxin [Source:UniProtKB/Swiss-Prot;Acc:Q04584]	[1]
ENSGALG00000014689	1	FAM131B	family with sequence similarity 131, member B [Source:HGNC Symbol;Acc:HGNC:22202]	[1]
ENSGALG00000014695	1	CLCN1	chloride channel, voltage-sensitive 1 [Source:HGNC Symbol;Acc:HGNC:2019]	[1]
ENSGALG00000014698	1	CASP2	caspase-2 [Source:RefSeq peptide;Acc:NP_001161173]	[1]
ENSGALG00000014701	1	RAP1GAP	RAP1 GTPase activating protein [Source:HGNC Symbol;Acc:HGNC:9858]	[1]
ENSGALG00000014708	1	GSTK1	glutathione S-transferase kappa 1 [Source:RefSeq peptide;Acc:NP_001185578]	[1]
ENSGALG00000014720	1		Uncharacterized protein {ECO:0000313|Ensembl:ENSGALP00000023692} [Source:UniProtKB/TrEMBL;Acc:F1N932]	[1]
ENSGALG00000014736	1	KEL	Kell blood group, metallo-endopeptidase [Source:HGNC Symbol;Acc:HGNC:6308]	[1]
ENSGALG00000014746	1	TRPV6	transient receptor potential cation channel, subfamily V, member 6	[1]
ENSGALG00000014749	1	EPHB6	ephrin type-B receptor 5 precursor [Source:RefSeq peptide;Acc:NP_001004387]	[1]
ENSGALG00000014750	1		Uncharacterized protein {ECO:0000313|Ensembl:ENSGALP00000023738} [Source:UniProtKB/TrEMBL;Acc:E1C0I1]	[1]
ENSGALG00000014754	1		Uncharacterized protein {ECO:0000313|Ensembl:ENSGALP00000036266} [Source:UniProtKB/TrEMBL;Acc:F1NQ19]	[1]
ENSGALG00000015469	1	IGSF3	immunoglobulin superfamily, member 3 [Source:HGNC Symbol;Acc:HGNC:5950]	[1]
ENSGALG00000015473	1	ADPRH	ADP-ribosylarginine hydrolase isoform 2 [Source:RefSeq peptide;Acc:NP_001025961]	[1]
ENSGALG00000015474	1	CD80	Gallus gallus CD80 molecule (CD80), mRNA. [Source:RefSeq mRNA;Acc:NM_001079739]	[1]
ENSGALG00000015480	1	POGLUT1	KTEL motif-containing protein 1 precursor [Source:RefSeq peptide;Acc:NP_001012560]	[1]
ENSGALG00000015484	1	BCL9	B-cell CLL/lymphoma 9 [Source:HGNC Symbol;Acc:HGNC:1008]	[1]
ENSGALG00000015485	1	ACP6	lysophosphatidic acid phosphatase type 6 isoform 1 precursor [Source:RefSeq peptide;Acc:NP_001265005]	[1]
ENSGALG00000015487	1	GJA5	gap junction alpha-5 protein [Source:RefSeq peptide;Acc:NP_990835]	[1]
ENSGALG00000015742	1	MRPL39	mitochondrial ribosomal protein L39 [Source:HGNC Symbol;Acc:HGNC:14027]	[1]
ENSGALG00000015746	1	JAM2	junctional adhesion molecule B precursor [Source:RefSeq peptide;Acc:NP_001006257]	[1]
ENSGALG00000015751	1	ATP5J	ATP synthase, H+ transporting, mitochondrial Fo complex, subunit F6 [Source:HGNC Symbol;Acc:HGNC:847]	[1]
ENSGALG00000015763	1	GABPA	GA-binding protein alpha chain [Source:RefSeq peptide;Acc:NP_001007859]	[1]
ENSGALG00000015770	1	APP	amyloid beta A4 protein precursor [Source:RefSeq peptide;Acc:NP_989639]	[1]
ENSGALG00000015774	1	CYYR1	cysteine/tyrosine-rich 1 [Source:HGNC Symbol;Acc:HGNC:16274]	[1]
ENSGALG00000015792	1	ADAMTS1	ADAM metallopeptidase with thrombospondin type 1 motif, 1 [Source:HGNC Symbol;Acc:HGNC:217]	[1]
ENSGALG00000015793	1		Uncharacterized protein {ECO:0000313|Ensembl:ENSGALP00000025421} [Source:UniProtKB/TrEMBL;Acc:F1P3S8]	[1]
ENSGALG00000015795	1	ADAMTS5	ADAM metallopeptidase with thrombospondin type 1 motif, 5 [Source:HGNC Symbol;Acc:HGNC:221]	[1]
ENSGALG00000015802	1	N6AMT1	N(6)-adenine-specific DNA methyltransferase 1 [Source:RefSeq peptide;Acc:NP_001265007]	[1]
ENSGALG00000015804	1	LTN1	listerin E3 ubiquitin protein ligase 1 [Source:HGNC Symbol;Acc:HGNC:13082]	[1]
ENSGALG00000015807	1	RWDD2B	RWD domain containing 2B [Source:HGNC Symbol;Acc:HGNC:1302]	[1]
ENSGALG00000015813	1	USP16	ubiquitin specific peptidase 16 [Source:HGNC Symbol;Acc:HGNC:12614]	[1]
ENSGALG00000015821	1	CCT8	T-complex protein 1 subunit theta [Source:RefSeq peptide;Acc:NP_001004389]	[1]
ENSGALG00000015822	1	MAP3K7CL	MAP3K7 C-terminal like [Source:HGNC Symbol;Acc:HGNC:16457]	[1]
ENSGALG00000015828	1	BACH1	BTB and CNC homology 1, basic leucine zipper transcription factor 1 [Source:HGNC Symbol;Acc:HGNC:935]	[1]
ENSGALG00000015835	1	GRIK1	glutamate receptor, ionotropic, kainate 1 [Source:HGNC Symbol;Acc:HGNC:4579]	[1]
ENSGALG00000015841	1	CLDN8	claudin 8 [Source:HGNC Symbol;Acc:HGNC:2050]	[1]
ENSGALG00000015842	1	TIAM1	T-cell lymphoma invasion and metastasis 1 [Source:HGNC Symbol;Acc:HGNC:11805]	[1]
ENSGALG00000015844	1	SOD1	superoxide dismutase [Source:RefSeq peptide;Acc:NP_990395]	[1]
ENSGALG00000015850	1	SCAF4	splicing factor, arginine/serine-rich 15 [Source:RefSeq peptide;Acc:NP_001012840]	[1]
ENSGALG00000015879	1	HUNK	hormonally up-regulated Neu-associated kinase [Source:HGNC Symbol;Acc:HGNC:13326]	[1]
ENSGALG00000015884	1	MIS18A	MIS18 kinetochore protein A [Source:HGNC Symbol;Acc:HGNC:1286]	[1]
ENSGALG00000015887	1	URB1	URB1 ribosome biogenesis 1 homolog (S. cerevisiae) [Source:HGNC Symbol;Acc:HGNC:17344]	[1]
ENSGALG00000015888	1		Uncharacterized protein {ECO:0000313|Ensembl:ENSGALP00000025562} [Source:UniProtKB/TrEMBL;Acc:F1NXQ0]	[1]
ENSGALG00000015891	1	C1H21ORF59	uncharacterized protein LOC418497 [Source:RefSeq peptide;Acc:NP_001006258]	[1]
ENSGALG00000015907	1	SYNJ1	synaptojanin 1 [Source:HGNC Symbol;Acc:HGNC:11503]	[1]
ENSGALG00000015933	1	PAXBP1	PAX3 and PAX7 binding protein 1 [Source:HGNC Symbol;Acc:HGNC:13579]	[1]
ENSGALG00000016205	1	PDXK	Gallus gallus pyridoxal (pyridoxine, vitamin B6) kinase (PDXK), transcript variant 2, mRNA. [Source:RefSeq mRNA;Acc:NM_001278085]	[1]
ENSGALG00000016206	1	AGPAT3	1-acylglycerol-3-phosphate O-acyltransferase 3 [Source:HGNC Symbol;Acc:HGNC:326]	[1]
ENSGALG00000016211	1		Uncharacterized protein {ECO:0000313|Ensembl:ENSGALP00000029699} [Source:UniProtKB/TrEMBL;Acc:E1C6Q2]	[1]
ENSGALG00000016212	1	LICOS	ICOS ligand precursor [Source:RefSeq peptide;Acc:NP_990415]	[1]
ENSGALG00000016213	1		Uncharacterized protein {ECO:0000313|Ensembl:ENSGALP00000026086} [Source:UniProtKB/TrEMBL;Acc:F1NKD3]	[1]
ENSGALG00000016214	1		Uncharacterized protein {ECO:0000313|Ensembl:ENSGALP00000026087} [Source:UniProtKB/TrEMBL;Acc:E1BYE1]	[1]
ENSGALG00000016215	1	CXorf36	chromosome X open reading frame 36 [Source:HGNC Symbol;Acc:HGNC:25866]	[1]
ENSGALG00000016217	1	KDM6A	lysine demethylase 6A	[1]
ENSGALG00000016221	1	EFHC2	EF-hand domain-containing family member C2 [Source:RefSeq peptide;Acc:NP_001032918]	[1]
ENSGALG00000016222	1	NDP	norrin precursor [Source:RefSeq peptide;Acc:NP_001265015]	[1]
ENSGALG00000016223	1	MAOB	monoamine oxidase B [Source:HGNC Symbol;Acc:HGNC:6834]	[1]
ENSGALG00000016224	1	MAOA	monoamine oxidase A [Source:RefSeq peptide;Acc:NP_001025970]	[1]
ENSGALG00000016601	1		Uncharacterized protein {ECO:0000313|Ensembl:ENSGALP00000026743} [Source:UniProtKB/TrEMBL;Acc:E1BRN0]	[1]
ENSGALG00000016919	1	IRG1	Immunoresponsive protein 1	[5]
ENSGALG00000017024	1	NEK3	NIMA-related kinase 3 [Source:HGNC Symbol;Acc:HGNC:7746]	[1]
ENSGALG00000017025	1	CKAP2	cytoskeleton-associated protein 2 [Source:RefSeq peptide;Acc:NP_001006274]	[1]
ENSGALG00000017026	1	VPS36	vacuolar protein sorting 36 homolog (S. cerevisiae) [Source:HGNC Symbol;Acc:HGNC:20312]	[1]
ENSGALG00000017027	1	THSD1	thrombospondin, type I, domain containing 1 [Source:HGNC Symbol;Acc:HGNC:17754]	[1]
ENSGALG00000017029	1	FGL1L	fibrinogen-like protein 1-like	[1]
ENSGALG00000017031	1	TPTE2	transmembrane phosphoinositide 3-phosphatase and tensin homolog 2	[1]
ENSGALG00000017032	1	SLC25A15	mitochondrial ornithine transporter 1 [Source:RefSeq peptide;Acc:NP_001008442]	[1]
ENSGALG00000017033	1	MRPS31	mitochondrial ribosomal protein S31 [Source:HGNC Symbol;Acc:HGNC:16632]	[1]
ENSGALG00000017034	1	FKHR	Gallus gallus forkhead box O1 (FOXO1), mRNA. [Source:RefSeq mRNA;Acc:NM_204328]	[1]
ENSGALG00000017035	1	COG6	component of oligomeric golgi complex 6 [Source:HGNC Symbol;Acc:HGNC:18621]	[1]
ENSGALG00000017036	1	LHFPL1	lipoma HMGIC fusion partner-like 1 [Source:HGNC Symbol;Acc:HGNC:6587]	[1]
ENSGALG00000017037	1	NHLRC3	NHL repeat containing 3 [Source:HGNC Symbol;Acc:HGNC:33751]	[1]
ENSGALG00000017038	1	PROSER1	proline and serine rich 1 [Source:HGNC Symbol;Acc:HGNC:20291]	[1]
ENSGALG00000017039	1	STOML3	stomatin (EPB72)-like 3 [Source:HGNC Symbol;Acc:HGNC:19420]	[1]
ENSGALG00000017040	1	C4A	complement C4A	[1]
ENSGALG00000017041	1	FREM2	FRAS1 related extracellular matrix protein 2 [Source:HGNC Symbol;Acc:HGNC:25396]	[1]
ENSGALG00000017042	1	UFM1	Ubiquitin-fold modifier 1 [Source:UniProtKB/Swiss-Prot;Acc:Q5ZMK7]	[1]
ENSGALG00000017044	1	TRPC4	transient receptor potential cation channel, subfamily C, member 4 [Source:HGNC Symbol;Acc:HGNC:12336]	[1]
ENSGALG00000017046	1	OSF2	periostin precursor [Source:RefSeq peptide;Acc:NP_001025712]	[1]
ENSGALG00000017047	1	SUPT20H	suppressor of Ty 20 homolog (S. cerevisiae) [Source:HGNC Symbol;Acc:HGNC:20596]	[1]
ENSGALG00000017048	1	EXOSC8	exosome component 8 [Source:HGNC Symbol;Acc:HGNC:17035]	[1]
ENSGALG00000017049	1	ALG5	ALG5, dolichyl-phosphate beta-glucosyltransferase [Source:HGNC Symbol;Acc:HGNC:20266]	[1]
ENSGALG00000017050	1	SMAD9	mothers against decapentaplegic homolog 9 [Source:RefSeq peptide;Acc:NP_001019997]	[1]
ENSGALG00000017052	1	CCNA1	cyclin A1 [Source:HGNC Symbol;Acc:HGNC:1577]	[1]
ENSGALG00000017053	1	SPG20	spastic paraplegia 20 (Troyer syndrome) [Source:HGNC Symbol;Acc:HGNC:18514]	[1]
ENSGALG00000017056	1	DCLK1	serine/threonine-protein kinase DCLK1 [Source:RefSeq peptide;Acc:NP_001244186]	[1]
ENSGALG00000017082	1	HMGB1	High mobility group protein B1 [Source:UniProtKB/Swiss-Prot;Acc:Q9YH06]	[1]
ENSGALG00000017083	1	KATNAL1	katanin p60 subunit A-like 1 [Source:HGNC Symbol;Acc:HGNC:28361]	[1]
ENSGALG00000017084	1	UBL3	ubiquitin-like protein 3 [Source:RefSeq peptide;Acc:NP_001012847]	[1]
ENSGALG00000017085	1	CAT1	high affinity cationic amino acid transporter 1 [Source:RefSeq peptide;Acc:NP_001138962]	[1]
ENSGALG00000017086	1	MTUS2	microtubule associated tumor suppressor candidate 2 [Source:HGNC Symbol;Acc:HGNC:20595]	[1]
ENSGALG00000017089	1	SLC46A3	solute carrier family 46 member 3 precursor [Source:RefSeq peptide;Acc:NP_001025999]	[1]
ENSGALG00000017090	1	POMP	proteasome maturation protein [Source:HGNC Symbol;Acc:HGNC:20330]	[1]
ENSGALG00000017091	1	FLT1	vascular endothelial growth factor receptor 1 precursor [Source:RefSeq peptide;Acc:NP_989583]	[1]
ENSGALG00000017092	1	PAN3	PAN3 poly(A) specific ribonuclease subunit [Source:HGNC Symbol;Acc:HGNC:29991]	[1]
ENSGALG00000017093	1	FLT3	fms-related tyrosine kinase 3 [Source:HGNC Symbol;Acc:HGNC:3765]	[1]
ENSGALG00000017096	1	LNX2	ligand of numb-protein X 2 [Source:HGNC Symbol;Acc:HGNC:20421]	[1]
ENSGALG00000017097	1	MTIF3	Gallus gallus mitochondrial translational initiation factor 3 (MTIF3), nuclear gene encoding mitochondrial protein, transcript variant 1, mRNA. [Source:RefSeq mRNA;Acc:NM_001277799]	[1]
ENSGALG00000017098	1	GTF3A	transcription factor IIIA [Source:RefSeq peptide;Acc:NP_001107043]	[1]
ENSGALG00000017099	1	RASL11A	RAS-like, family 11, member A [Source:HGNC Symbol;Acc:HGNC:23802]	[1]
ENSGALG00000017101	1	USP12	ubiquitin specific peptidase 12 [Source:HGNC Symbol;Acc:HGNC:20485]	[1]
ENSGALG00000017291	1	FAR2	fatty acyl CoA reductase 2 [Source:HGNC Symbol;Acc:HGNC:25531]	[1]
ENSGALG00000017295	1	PTHrP	Parathyroid hormone-related protein Osteostatin [Source:UniProtKB/Swiss-Prot;Acc:P17251]	[1]
ENSGALG00000017296	1	KLHL42	kelch-like family member 42 [Source:HGNC Symbol;Acc:HGNC:29252]	[1]
ENSGALG00000017319	1	MRPL48	mitochondrial ribosomal protein L48 [Source:RefSeq peptide;Acc:NP_001025224]	[1]
ENSGALG00000017320	1	RAB6A	Ras-related protein Rab-6A [Source:UniProtKB/Swiss-Prot;Acc:Q1KME6]	[1]
ENSGALG00000017321	1	PLEKHB1	pleckstrin homology domain-containing family B member 1 [Source:RefSeq peptide;Acc:NP_001012564]	[1]
ENSGALG00000017322	1		Uncharacterized protein {ECO:0000313|Ensembl:ENSGALP00000027941} [Source:UniProtKB/TrEMBL;Acc:E1C590]	[1]
ENSGALG00000017323	1	FAM168A	family with sequence similarity 168, member A [Source:HGNC Symbol;Acc:HGNC:28999]	[1]
ENSGALG00000017324	1		Uncharacterized protein {ECO:0000313|Ensembl:ENSGALP00000027944} [Source:UniProtKB/TrEMBL;Acc:F1NPC0]	[1]
ENSGALG00000017326	1	ARHGEF17	Rho guanine nucleotide exchange factor (GEF) 17 [Source:HGNC Symbol;Acc:HGNC:21726]	[1]
ENSGALG00000017327	1	P2RY6	P2Y purinoceptor 3 [Source:UniProtKB/Swiss-Prot;Acc:Q98907]	[1]
ENSGALG00000017328	1	P2RY2	purinergic receptor P2Y, G-protein coupled, 2 [Source:HGNC Symbol;Acc:HGNC:8541]	[1]
ENSGALG00000017329	1	FCHSD2	FCH and double SH3 domains 2 [Source:HGNC Symbol;Acc:HGNC:29114]	[1]
ENSGALG00000017330	1	RPS3	40S ribosomal protein S3 [Source:RefSeq peptide;Acc:NP_001026007]	[1]
ENSGALG00000017331	1	GDPD5	glycerophosphodiester phosphodiesterase domain-containing protein 5 [Source:RefSeq peptide;Acc:NP_001032348]	[1]
ENSGALG00000017811	1	SNORA27	Small nucleolar RNA SNORA27 [Source:RFAM;Acc:RF00443]	[1]
ENSGALG00000017817	1	SNORD15	Small nucleolar RNA SNORD15 [Source:RFAM;Acc:RF00067]	[1]
ENSGALG00000017818	1	SNORD15	Small nucleolar RNA SNORD15 [Source:RFAM;Acc:RF00067]	[1]
ENSGALG00000017897	1	U6	U6 spliceosomal RNA [Source:RFAM;Acc:RF00026]	[1]
ENSGALG00000018245	1	gga-mir-155	gga-mir-155 [Source:miRBase;Acc:MI0001176]	[1]
ENSGALG00000018247	1	gga-mir-221	gga-mir-221 [Source:miRBase;Acc:MI0001178]	[1]
ENSGALG00000019033	1	RELT	RELT tumor necrosis factor receptor [Source:HGNC Symbol;Acc:HGNC:13764]	[1]
ENSGALG00000019087	1	RFXAP	regulatory factor X-associated protein [Source:HGNC Symbol;Acc:HGNC:9988]	[1]
ENSGALG00000019171	1	C1H21ORF33	ES1 protein homolog, mitochondrial [Source:RefSeq peptide;Acc:NP_001025969]	[1]
ENSGALG00000019249	1		Uncharacterized protein {ECO:0000313|Ensembl:ENSGALP00000036257} [Source:UniProtKB/TrEMBL;Acc:F1NQ25]	[1]
ENSGALG00000019254	1		Uncharacterized protein {ECO:0000313|Ensembl:ENSGALP00000036429} [Source:UniProtKB/TrEMBL;Acc:F1NTK2]	[1]
ENSGALG00000022726	1	PDX1	pancreatic and duodenal homeobox 1 [Source:HGNC Symbol;Acc:HGNC:6107]	[1]
ENSGALG00000022787	1		Uncharacterized protein {ECO:0000313|Ensembl:ENSGALP00000035827} [Source:UniProtKB/TrEMBL;Acc:E1C841]	[1]
ENSGALG00000022791	1		Uncharacterized protein {ECO:0000313|Ensembl:ENSGALP00000026111} [Source:UniProtKB/TrEMBL;Acc:F1NIY6]	[1]
ENSGALG00000022802	1		rRNA processing in the nucleus and cytosol	[1]
ENSGALG00000022804	1	TRAPPC10	trafficking protein particle complex 10	[1]
ENSGALG00000022907	1		Uncharacterized protein {ECO:0000313|Ensembl:ENSGALP00000036265} [Source:UniProtKB/TrEMBL;Acc:E1C980]	[1]
ENSGALG00000022926	1	GPR162	G protein-coupled receptor 162 [Source:HGNC Symbol;Acc:HGNC:16693]	[1]
ENSGALG00000022955	1	VAMP1	Gallus gallus vesicle-associated membrane protein 1 (synaptobrevin 1) (VAMP1), mRNA. [Source:RefSeq mRNA;Acc:NM_001039486]	[1]
ENSGALG00000022962	1	OVST	ovostatin precursor [Source:RefSeq peptide;Acc:NP_990557]	[1]
ENSGALG00000022964	1		Uncharacterized protein {ECO:0000313|Ensembl:ENSGALP00000036406} [Source:UniProtKB/TrEMBL;Acc:E1C544]	[1]
ENSGALG00000022980	1	CDKN1B	cyclin-dependent kinase inhibitor 1B [Source:RefSeq peptide;Acc:NP_989587]	[1]
ENSGALG00000024480	1	TIMMDC1	translocase of inner mitochondrial membrane domain containing 1 [Source:RefSeq peptide;Acc:NP_001244219]	[1]
ENSGALG00000025180	1			[1]
ENSGALG00000025190	1	gga-mir-1646	gga-mir-1646 [Source:miRBase;Acc:MI0007378]	[1]
ENSGALG00000025198	1	gga-mir-1708	gga-mir-1708 [Source:miRBase;Acc:MI0007444]	[1]
ENSGALG00000025205	1	SNORD102	Small nucleolar RNA SNORD102 [Source:RFAM;Acc:RF00187]	[1]
ENSGALG00000025522	1	gga-mir-1738	gga-mir-1738 [Source:miRBase;Acc:MI0007477]	[1]
ENSGALG00000025564	1	SNORD15	Small nucleolar RNA SNORD15 [Source:RFAM;Acc:RF00067]	[1]
ENSGALG00000025615	1	SCARNA11	Small Cajal body specific RNA 11 [Source:RFAM;Acc:RF00564]	[1]
ENSGALG00000025653	1	snoU85	Small nucleolar RNA U85 [Source:RFAM;Acc:RF01296]	[1]
ENSGALG00000025752	1		Uncharacterized protein {ECO:0000313|Ensembl:ENSGALP00000042707} [Source:UniProtKB/TrEMBL;Acc:R4GKK5]	[1]
ENSGALG00000025782	1	gga-mir-6616	gga-mir-6616 [Source:miRBase;Acc:MI0022435]	[1]
ENSGALG00000026064	1	PRSS3	Gallus gallus protease, serine, 3 (PRSS3), mRNA. [Source:RefSeq mRNA;Acc:NM_205385]	[1]
ENSGALG00000026213	1		Uncharacterized protein {ECO:0000313|Ensembl:ENSGALP00000042649} [Source:UniProtKB/TrEMBL;Acc:R4GKF4]	[1]
ENSGALG00000026354	1		Uncharacterized protein {ECO:0000313|Ensembl:ENSGALP00000016612} [Source:UniProtKB/TrEMBL;Acc:F1N9P4]	[1]
ENSGALG00000026372	1	MANSC4	MANSC domain containing 4 [Source:HGNC Symbol;Acc:HGNC:40023]	[1]
ENSGALG00000026406	1	gga-mir-6553	gga-mir-6553 [Source:miRBase;Acc:MI0022371]	[1]
ENSGALG00000026498	1		Uncharacterized protein {ECO:0000313|Ensembl:ENSGALP00000042037} [Source:UniProtKB/TrEMBL;Acc:R4GIU1]	[1]
ENSGALG00000026705	1	gga-mir-6656	gga-mir-6656 [Source:miRBase;Acc:MI0022476]	[1]
ENSGALG00000026773	1	gga-mir-222a	gga-mir-222a [Source:miRBase;Acc:MI0001177]	[1]
ENSGALG00000026896	1	CDKN1AL	cyclin dependent kinase inhibitor 1A-like	[1]
ENSGALG00000026901	1	gga-mir-6606	gga-mir-6606 [Source:miRBase;Acc:MI0022425]	[1]
ENSGALG00000027028	1	EFCAB10	EF-hand calcium binding domain 10 [Source:HGNC Symbol;Acc:HGNC:34531]	[1]
ENSGALG00000027035	1	RPL21	ribosomal protein L21 [Source:HGNC Symbol;Acc:HGNC:10313]	[1]
ENSGALG00000027215	1		Uncharacterized protein {ECO:0000313|Ensembl:ENSGALP00000043004} [Source:UniProtKB/TrEMBL;Acc:R4GLC8]	[1]
ENSGALG00000027254	1		Uncharacterized protein {ECO:0000313|Ensembl:ENSGALP00000042066} [Source:UniProtKB/TrEMBL;Acc:R4GIX0]	[1]
ENSGALG00000027291	1	PRSS1	protease, serine 1	[1]
ENSGALG00000027350	1	CCDC71L	coiled-coil domain containing 71-like [Source:HGNC Symbol;Acc:HGNC:26685]	[1]
ENSGALG00000027471	1	MFAP5	microfibrillar associated protein 5 [Source:HGNC Symbol;Acc:HGNC:29673]	[1]
ENSGALG00000027764	1	CDX2	caudal type homeobox 2 [Source:HGNC Symbol;Acc:HGNC:1806]	[1]
ENSGALG00000027772	1	NANOG	nanog homeobox [Source:RefSeq peptide;Acc:NP_001139614]	[1]
ENSGALG00000027781	1	uc_338	TUC338 [Source:RFAM;Acc:RF02271]	[1]
ENSGALG00000028083	1	THSD1	Thrombospondin type 1 domain containing 1	[1]
ENSGALG00000028155	1	DUSP16	dual specificity phosphatase 16 [Source:HGNC Symbol;Acc:HGNC:17909]	[1]
ENSGALG00000028187	1	FUNDC1	Gallus gallus FUN14 domain containing 1 (FUNDC1), transcript variant 1, mRNA. [Source:RefSeq mRNA;Acc:NM_001276363]	[1]
ENSGALG00000028286	1	GPR19	G protein-coupled receptor 19 [Source:HGNC Symbol;Acc:HGNC:4473]	[1]
ENSGALG00000028398	1		Uncharacterized protein {ECO:0000313|Ensembl:ENSGALP00000042907} [Source:UniProtKB/TrEMBL;Acc:R4GL37]	[1]
ENSGALG00000028419	1			[1]
ENSGALG00000028453	1	MRPS35	28S ribosomal protein S35, mitochondrial isoform 2 [Source:RefSeq peptide;Acc:NP_001265021]	[1]
ENSGALG00000028574	1		Uncharacterized protein {ECO:0000313|Ensembl:ENSGALP00000041371} [Source:UniProtKB/TrEMBL;Acc:R4GH40]	[1]
ENSGALG00000028638	1	CNP1	C-type natriuretic peptide 1 precursor [Source:RefSeq peptide;Acc:NP_001180545]	[1]
ENSGALG00000028812	1	CREBL2	cAMP-responsive element-binding protein-like 2 [Source:RefSeq peptide;Acc:NP_001265039]	[1]
ENSGALG00000028868	1		miRNA	[1]
ENSGALG00000029006	1	SYPL1	synaptophysin-like protein 1 [Source:RefSeq peptide;Acc:NP_001186387]	[1]
ENSGALG00000004819	2	ZNF767	zinc finger family member 767 [Source:RefSeq peptide;Acc:NP_001265069]	[1]
ENSGALG00000004898	2		Uncharacterized protein {ECO:0000313|Ensembl:ENSGALP00000007808} [Source:UniProtKB/TrEMBL;Acc:F1NIR7]	[1]
ENSGALG00000004904	2		Uncharacterized protein {ECO:0000313|Ensembl:ENSGALP00000007830} [Source:UniProtKB/TrEMBL;Acc:E1BVI2]	[1]
ENSGALG00000004909	2	RARRES2	retinoic acid receptor responder protein 2 precursor [Source:RefSeq peptide;Acc:NP_001264405]	[1]
ENSGALG00000004919	2	SSPO	SCO-spondin [Source:HGNC Symbol;Acc:HGNC:21998]	[1]
ENSGALG00000004931	2		Uncharacterized protein {ECO:0000313|Ensembl:ENSGALP00000007875} [Source:UniProtKB/TrEMBL;Acc:F1NEN1]	[1]
ENSGALG00000004934	2	CDC25A	M-phase inducer phosphatase 1 [Source:RefSeq peptide;Acc:NP_001186501]	[1]
ENSGALG00000004938	2	MAP4	microtubule-associated protein 4 [Source:HGNC Symbol;Acc:HGNC:6862]	[1]
ENSGALG00000005027	2	DHX30	putative ATP-dependent RNA helicase DHX30 precursor [Source:RefSeq peptide;Acc:NP_001012869]	[1]
ENSGALG00000005048	2	SMARCC1	SWI/SNF related, matrix associated, actin dependent regulator of chromatin, subfamily c, member 1 [Source:HGNC Symbol;Acc:HGNC:11104]	[1]
ENSGALG00000005056	2	C2H3ORF75	elongator complex protein 6 [Source:RefSeq peptide;Acc:NP_001264419]	[1]
ENSGALG00000005072	2	SCAP	SREBF chaperone [Source:HGNC Symbol;Acc:HGNC:30634]	[1]
ENSGALG00000005097	2		Uncharacterized protein {ECO:0000313|Ensembl:ENSGALP00000038576} [Source:UniProtKB/TrEMBL;Acc:F1NUB0]	[1]
ENSGALG00000005650	2		Uncharacterized protein {ECO:0000313|Ensembl:ENSGALP00000009049} [Source:UniProtKB/TrEMBL;Acc:F1NGI2]	[1]
ENSGALG00000008915	2	GIMAP6	GTPase, IMAP family member 6 [Source:HGNC Symbol;Acc:HGNC:21918]	[1]
ENSGALG00000012051	2	STAC	SH3 and cysteine rich domain [Source:HGNC Symbol;Acc:HGNC:11353]	[1]
ENSGALG00000012054	2	DCLK3	doublecortin-like kinase 3 [Source:HGNC Symbol;Acc:HGNC:19005]	[1]
ENSGALG00000012057	2	TRANK1	tetratricopeptide repeat and ankyrin repeat containing 1 [Source:HGNC Symbol;Acc:HGNC:29011]	[1]
ENSGALG00000012060	2	MLH1	mutL homolog 1 [Source:HGNC Symbol;Acc:HGNC:7127]	[1]
ENSGALG00000012066	2	STARD3NL	STARD3 N-terminal like [Source:HGNC Symbol;Acc:HGNC:19169]	[1]
ENSGALG00000012069	2	EPDR1	ependymin related 1 [Source:HGNC Symbol;Acc:HGNC:17572]	[1]
ENSGALG00000012073	2	SFRP4	secreted frizzled-related protein 4 [Source:HGNC Symbol;Acc:HGNC:10778]	[1]
ENSGALG00000012078	2	NME8	NME/NM23 family member 8 [Source:HGNC Symbol;Acc:HGNC:16473]	[1]
ENSGALG00000012080	2		Uncharacterized protein {ECO:0000313|Ensembl:ENSGALP00000019709} [Source:UniProtKB/TrEMBL;Acc:F1NFB6]	[1]
ENSGALG00000012083	2	GPR141	G protein-coupled receptor 141 [Source:HGNC Symbol;Acc:HGNC:19997]	[1]
ENSGALG00000012914	2	PRKDC	DNA-dependent protein kinase catalytic subunit [Source:RefSeq peptide;Acc:NP_989989]	[1]
ENSGALG00000012915	2	MCM4	minichromosome maintenance complex component 4 [Source:HGNC Symbol;Acc:HGNC:6947]	[1]
ENSGALG00000013049	2	SMARCD3	SWI/SNF related, matrix associated, actin dependent regulator of chromatin, subfamily d, member 3 [Source:HGNC Symbol;Acc:HGNC:11108]	[1]
ENSGALG00000013341	2	AGAP3	ArfGAP with GTPase domain, ankyrin repeat and PH domain 3 [Source:HGNC Symbol;Acc:HGNC:16923]	[1]
ENSGALG00000013343	2	ASB10	ankyrin repeat and SOCS box containing 10 [Source:HGNC Symbol;Acc:HGNC:17185]	[1]
ENSGALG00000013346	2		Histone H2B {ECO:0000256|RuleBase:RU000451} [Source:UniProtKB/TrEMBL;Acc:F1NF30]	[1]
ENSGALG00000013354	2	ABCF2	ATP-binding cassette sub-family F member 2 [Source:RefSeq peptide;Acc:NP_001006562]	[1]
ENSGALG00000013359	2	CHPF2	chondroitin polymerizing factor 2 [Source:HGNC Symbol;Acc:HGNC:29270]	[1]
ENSGALG00000015140	2	DSC1	desmocollin 1	[1]
ENSGALG00000015142	2	DSG2	desmoglein 2 [Source:HGNC Symbol;Acc:HGNC:3049]	[1]
ENSGALG00000015143	2	TTR	Transthyretin [Source:UniProtKB/Swiss-Prot;Acc:P27731]	[1]
ENSGALG00000015151	2	B4GALT6	beta-1,4-galactosyltransferase 6 [Source:RefSeq peptide;Acc:NP_001026187]	[1]
ENSGALG00000015153	2	OPN5L1	Opsin 5-like 1	[1]
ENSGALG00000015157	2	TRAPPC8	trafficking protein particle complex 8 [Source:HGNC Symbol;Acc:HGNC:29169]	[1]
ENSGALG00000015163	2	RNF138	ring finger protein 138, E3 ubiquitin protein ligase [Source:HGNC Symbol;Acc:HGNC:17765]	[1]
ENSGALG00000015169	2	MEP1B	meprin A, beta [Source:HGNC Symbol;Acc:HGNC:7020]	[1]
ENSGALG00000015181	2	GAREM	GRB2 associated, regulator of MAPK1 [Source:HGNC Symbol;Acc:HGNC:26136]	[1]
ENSGALG00000015183	2	RAB10L	Ras-related protein Rab-10-like	[1]
ENSGALG00000015186	2	KLHL14	kelch-like family member 14 [Source:HGNC Symbol;Acc:HGNC:29266]	[1]
ENSGALG00000015196	2	ASXL3	additional sex combs like transcriptional regulator 3 [Source:HGNC Symbol;Acc:HGNC:29357]	[1]
ENSGALG00000015198	2	NOL4	Nucleolar protein 4	[1]
ENSGALG00000015199	2		Uncharacterized protein {ECO:0000313|Ensembl:ENSGALP00000024478} [Source:UniProtKB/TrEMBL;Acc:F1NTH0]	[1]
ENSGALG00000015211	2	DTNA	dystrobrevin, alpha [Source:HGNC Symbol;Acc:HGNC:3057]	[1]
ENSGALG00000015215	2	MAPRE2	Microtubule-associated protein RP/EB family member 2 [Source:UniProtKB/Swiss-Prot;Acc:Q5ZKK1]	[1]
ENSGALG00000015219	2	EPT1L	ethanolaminephosphotransferase 1-like	[1]
ENSGALG00000015220	2		Uncharacterized protein {ECO:0000313|Ensembl:ENSGALP00000024518} [Source:UniProtKB/TrEMBL;Acc:F1NRX6]	[1]
ENSGALG00000015226	2	SPIDR	scaffolding protein involved in DNA repair [Source:HGNC Symbol;Acc:HGNC:28971]	[1]
ENSGALG00000015234	2		Uncharacterized protein {ECO:0000313|Ensembl:ENSGALP00000024538} [Source:UniProtKB/TrEMBL;Acc:F1NRB6]	[1]
ENSGALG00000015241	2	SNAI2	snail family zinc finger 2 [Source:HGNC Symbol;Acc:HGNC:11094]	[1]
ENSGALG00000015242	2		Uncharacterized protein {ECO:0000313|Ensembl:ENSGALP00000024549} [Source:UniProtKB/TrEMBL;Acc:E1C374]	[1]
ENSGALG00000015248	2	SNTG1	syntrophin, gamma 1 [Source:HGNC Symbol;Acc:HGNC:13740]	[1]
ENSGALG00000015927	2	TRIQK	triple QxxK/R motif containing [Source:HGNC Symbol;Acc:HGNC:27828]	[1]
ENSGALG00000015929	2	FAM92A1	family with sequence similarity 92, member A1 [Source:HGNC Symbol;Acc:HGNC:30452]	[1]
ENSGALG00000015930	2	RBM12B	RNA-binding protein 12B [Source:RefSeq peptide;Acc:NP_001026115]	[1]
ENSGALG00000015940	2	TMEM67	transmembrane protein 67 [Source:HGNC Symbol;Acc:HGNC:28396]	[1]
ENSGALG00000015943	2	PDP1	pyruvate dehyrogenase phosphatase catalytic subunit 1 [Source:RefSeq peptide;Acc:NP_001186839]	[1]
ENSGALG00000015947	2	CDH17	cadherin-17 precursor [Source:RefSeq peptide;Acc:NP_001186424]	[1]
ENSGALG00000015954	2	GEM	GTP-binding protein GEM [Source:RefSeq peptide;Acc:NP_998744]	[1]
ENSGALG00000015955	2	RAD54B	DNA repair and recombination protein RAD54B [Source:RefSeq peptide;Acc:NP_990041]	[1]
ENSGALG00000015957	2	RNF151	ring finger protein 151 [Source:HGNC Symbol;Acc:HGNC:23235]	[1]
ENSGALG00000015965	2	KIAA1429	KIAA1429 [Source:HGNC Symbol;Acc:HGNC:24500]	[1]
ENSGALG00000015968	2	ESRP1	epithelial splicing regulatory protein 1 [Source:HGNC Symbol;Acc:HGNC:25966]	[1]
ENSGALG00000015975	2	DPY19L4	dpy-19-like 4 (C. elegans) [Source:HGNC Symbol;Acc:HGNC:27829]	[1]
ENSGALG00000015980	2		cHz-cadherin precursor [Source:RefSeq peptide;Acc:NP_001001754]	[1]
ENSGALG00000015984	2	INTS8	integrator complex subunit 8 [Source:RefSeq peptide;Acc:NP_001035318]	[1]
ENSGALG00000015985	2	CCNE2	G1/S-specific cyclin-E2 [Source:RefSeq peptide;Acc:NP_001026116]	[1]
ENSGALG00000015987	2	TP53INP1	tumor protein p53-inducible nuclear protein 1 [Source:RefSeq peptide;Acc:NP_001026117]	[1]
ENSGALG00000015988	2	PLEKHF2	pleckstrin homology domain-containing family F member 2 [Source:RefSeq peptide;Acc:NP_001026118]	[1]
ENSGALG00000015989	2	C8orf37	chromosome 8 open reading frame 37 [Source:HGNC Symbol;Acc:HGNC:27232]	[1]
ENSGALG00000015993	2	MTERF3	mTERF domain-containing protein 1, mitochondrial precursor [Source:RefSeq peptide;Acc:NP_001006348]	[1]
ENSGALG00000015998	2	PTDSS1	Phosphatidylserine synthase 1 [Source:UniProtKB/Swiss-Prot;Acc:Q5ZM65]	[1]
ENSGALG00000016004	2	MTDH	metadherin [Source:HGNC Symbol;Acc:HGNC:29608]	[1]
ENSGALG00000016308	2	MYC	Myc proto-oncogene protein [Source:UniProtKB/Swiss-Prot;Acc:P01109]	[1]
ENSGALG00000016310	2	FAM84B	family with sequence similarity 84, member B [Source:HGNC Symbol;Acc:HGNC:24166]	[1]
ENSGALG00000017398	2	DSG4	desmoglein 4	[1]
ENSGALG00000018597	2		Uncharacterized protein {ECO:0000313|Ensembl:ENSGALP00000028749} [Source:UniProtKB/TrEMBL;Acc:H9L0Z3]	[1]
ENSGALG00000018626	2		Uncharacterized protein {ECO:0000313|Ensembl:ENSGALP00000028786} [Source:UniProtKB/TrEMBL;Acc:F1NA67]	[1]
ENSGALG00000019447	2	NDUFAF6	NADH dehydrogenase (ubiquinone) complex I, assembly factor 6 [Source:HGNC Symbol;Acc:HGNC:28625]	[1]
ENSGALG00000019484	2	CCDC178	coiled-coil domain containing 178 [Source:HGNC Symbol;Acc:HGNC:29588]	[1]
ENSGALG00000019607	2		Uncharacterized protein {ECO:0000313|Ensembl:ENSGALP00000030484} [Source:UniProtKB/TrEMBL;Acc:E1BZZ7]	[1]
ENSGALG00000019710	2		Uncharacterized protein {ECO:0000313|Ensembl:ENSGALP00000007806} [Source:UniProtKB/TrEMBL;Acc:E1BVL4]	[1]
ENSGALG00000019711	2		Uncharacterized protein {ECO:0000313|Ensembl:ENSGALP00000007805} [Source:UniProtKB/TrEMBL;Acc:F1NIS0]	[1]
ENSGALG00000019713	2		Uncharacterized protein {ECO:0000313|Ensembl:ENSGALP00000007684} [Source:UniProtKB/TrEMBL;Acc:F1NFZ5]	[1]
ENSGALG00000021838	2		Uncharacterized protein {ECO:0000313|Ensembl:ENSGALP00000034654} [Source:UniProtKB/TrEMBL;Acc:E1BTR7]	[1]
ENSGALG00000021949	2	U6	U6 spliceosomal RNA [Source:RFAM;Acc:RF00026]	[1]
ENSGALG00000022789	2	CPQ	plasma glutamate carboxypeptidase precursor [Source:RefSeq peptide;Acc:NP_001264350]	[1]
ENSGALG00000022909	2	PTPN3	tyrosine phosphatase, non-receptor type 3	[5]
ENSGALG00000023632	2		Uncharacterized protein {ECO:0000313|Ensembl:ENSGALP00000038568} [Source:UniProtKB/TrEMBL;Acc:E1BVR2]	[1]
ENSGALG00000023643	2		Uncharacterized protein {ECO:0000313|Ensembl:ENSGALP00000038607} [Source:UniProtKB/TrEMBL;Acc:E1BTV5]	[1]
ENSGALG00000023647	2	GBX1	Transcription factor Gbx-1 {ECO:0000313|EMBL:BAB20016.1}; Uncharacterized protein {ECO:0000313|Ensembl:ENSGALP00000041607} [Source:UniProtKB/TrEMBL;Acc:Q9DEB1]	[1]
ENSGALG00000024487	2	C8orf22	chromosome 8 open reading frame 22 [Source:HGNC Symbol;Acc:HGNC:31745]	[1]
ENSGALG00000025364	2	gga-mir-1749	gga-mir-1749 [Source:miRBase;Acc:MI0007489]	[1]
ENSGALG00000025923	2	FASTK	Fas-activated serine/threonine kinase [Source:HGNC Symbol;Acc:HGNC:24676]	[1]
ENSGALG00000026155	2		Uncharacterized protein {ECO:0000313|Ensembl:ENSGALP00000042555} [Source:UniProtKB/TrEMBL;Acc:R4GK66]	[1]
ENSGALG00000026277	2	TIGD3	tigger transposable element derived 3 [Source:HGNC Symbol;Acc:HGNC:18334]	[1]
ENSGALG00000026753	2	FSBP	fibrinogen silencer binding protein [Source:HGNC Symbol;Acc:HGNC:43653]	[1]
ENSGALG00000026769	2		Uncharacterized protein {ECO:0000313|Ensembl:ENSGALP00000041212} [Source:UniProtKB/TrEMBL;Acc:R4GGP2]	[1]
ENSGALG00000026804	2	gga-mir-6707	gga-mir-6707 [Source:miRBase;Acc:MI0022529]	[1]
ENSGALG00000026922	2		Uncharacterized protein {ECO:0000313|Ensembl:ENSGALP00000042975} [Source:UniProtKB/TrEMBL;Acc:R4GLA1]	[1]
ENSGALG00000027043	2	KCNH2	potassium channel, voltage gated eag related subfamily H, member 2 [Source:HGNC Symbol;Acc:HGNC:6251]	[1]
ENSGALG00000027143	2		Uncharacterized protein {ECO:0000313|Ensembl:ENSGALP00000041188} [Source:UniProtKB/TrEMBL;Acc:R4GGL8]	[1]
ENSGALG00000027384	2	gga-mir-6710	gga-mir-6710 [Source:miRBase;Acc:MI0022532]	[1]
ENSGALG00000027669	2		Uncharacterized protein {ECO:0000313|Ensembl:ENSGALP00000043112} [Source:UniProtKB/TrEMBL;Acc:R4GLM4]	[1]
ENSGALG00000027894	2			[1]
ENSGALG00000027946	2		Uncharacterized protein {ECO:0000313|Ensembl:ENSGALP00000043105} [Source:UniProtKB/TrEMBL;Acc:R4GLL8]	[1]
ENSGALG00000028132	2			[1]
ENSGALG00000028133	2	UBE2V2	Ubiquitin-conjugating enzyme E2 variant 2 [Source:UniProtKB/Swiss-Prot;Acc:Q5F3Z3]	[1]
ENSGALG00000028282	2		Uncharacterized protein {ECO:0000313|Ensembl:ENSGALP00000043431} [Source:UniProtKB/TrEMBL;Acc:R4GMG6]	[1]
ENSGALG00000028309	2			[1]
ENSGALG00000028443	2	CSPG5	chondroitin sulfate proteoglycan 5 precursor [Source:RefSeq peptide;Acc:NP_990050]	[1]
ENSGALG00000028513	2	TMUB1	transmembrane and ubiquitin-like domain containing 1 [Source:HGNC Symbol;Acc:HGNC:21709]	[1]
ENSGALG00000028756	2	SLC4A2	anion exchange protein 2 [Source:RefSeq peptide;Acc:NP_990294]	[1]
ENSGALG00000028939	2	AOC1	amine oxidase, copper containing 1 [Source:HGNC Symbol;Acc:HGNC:80]	[1]
ENSGALG00000028985	2	LOC426355	t-SNARE domain-containing protein 1-like	[1]
ENSGALG00000029176	2			[1]
ENSGALG00000016682	3		Uncharacterized protein {ECO:0000313|Ensembl:ENSGALP00000026867} [Source:UniProtKB/TrEMBL;Acc:F1NFI1]	[1]
ENSGALG00000016684	3	RHAG	ammonium transporter Rh type A [Source:RefSeq peptide;Acc:NP_989795]	[1]
ENSGALG00000016690	3	CYP2AC1	cytochrome P450, family 2, subfamily AC, polypeptide 1	[1]
ENSGALG00000016692	3	CENPQ	centromere protein Q [Source:RefSeq peptide;Acc:NP_001038114]	[1]
ENSGALG00000016697	3	MUT	methylmalonyl CoA mutase [Source:HGNC Symbol;Acc:HGNC:7526]	[1]
ENSGALG00000016699	3	cOpn5L2	opsin 5-like 2 [Source:RefSeq peptide;Acc:NP_001156364]	[1]
ENSGALG00000016701	3		Uncharacterized protein {ECO:0000313|Ensembl:ENSGALP00000026902} [Source:UniProtKB/TrEMBL;Acc:F1NF21]	[1]
ENSGALG00000016704	3	CDC5L	cell division cycle 5-like [Source:HGNC Symbol;Acc:HGNC:1743]	[1]
ENSGALG00000016705	3	SUPT3H	transcription initiation protein SPT3 homolog [Source:RefSeq peptide;Acc:NP_001026273]	[1]
ENSGALG00000016707	3	CLIC5	chloride intracellular channel 5 [Source:HGNC Symbol;Acc:HGNC:13517]	[1]
ENSGALG00000022812	3		Uncharacterized protein {ECO:0000313|Ensembl:ENSGALP00000026885} [Source:UniProtKB/TrEMBL;Acc:E1BY32]	[1]
ENSGALG00000026484	3	RUNX2	runt-related transcription factor 2 [Source:RefSeq peptide;Acc:NP_989459]	[1]
ENSGALG00000028054	3	uc_338	TUC338 [Source:RFAM;Acc:RF02271]	[1]
ENSGALG00000006886	4	Dach2	dachshund homolog 2 [Source:RefSeq peptide;Acc:NP_990126]	[1]
ENSGALG00000006906	4	CHM	rab proteins geranylgeranyltransferase component A 2 [Source:RefSeq peptide;Acc:NP_001026290]	[1]
ENSGALG00000006919	4	POF1B	premature ovarian failure, 1B [Source:HGNC Symbol;Acc:HGNC:13711]	[1]
ENSGALG00000006929	4	ZNF6	Uncharacterized protein {ECO:0000313|Ensembl:ENSGALP00000011212} [Source:UniProtKB/TrEMBL;Acc:F1NHJ7]	[1]
ENSGALG00000006978	4	APOOL	apolipoprotein O-like precursor [Source:RefSeq peptide;Acc:NP_001006434]	[1]
ENSGALG00000007028	4	CNKSR2L	connector enhancer of kinase suppressor of Ras 2-like	[1]
ENSGALG00000007041	4	HDX	Highly divergent homeobox [Source:UniProtKB/Swiss-Prot;Acc:Q5ZKW8]	[1]
ENSGALG00000007097	4	RPS6KA6	ribosomal protein S6 kinase, 90kDa, polypeptide 6 [Source:HGNC Symbol;Acc:HGNC:10435]	[1]
ENSGALG00000007110	4	TMEM182L	transmembrane protein 182-like	[1]
ENSGALG00000007118	4	SOHYE2L	sodium/hydrogen exchanger 2-like	[1]
ENSGALG00000007123	4		Uncharacterized protein {ECO:0000313|Ensembl:ENSGALP00000011524} [Source:UniProtKB/TrEMBL;Acc:E1C5W4]	[1]
ENSGALG00000007128	4	SH3BGRL	Gallus gallus SH3 domain binding glutamic acid-rich protein like (SH3BGRL), mRNA. [Source:RefSeq mRNA;Acc:NM_001012574]	[1]
ENSGALG00000007131	4	HMGN5	high mobility group nucleosome binding domain 5	[1]
ENSGALG00000007135	4		Uncharacterized protein {ECO:0000313|Ensembl:ENSGALP00000011544} [Source:UniProtKB/TrEMBL;Acc:F1N8P7]	[1]
ENSGALG00000007151	4	BRWD3	bromodomain and WD repeat domain containing 3 [Source:HGNC Symbol;Acc:HGNC:17342]	[1]
ENSGALG00000007157	4	FAM46D	family with sequence similarity 46, member D [Source:HGNC Symbol;Acc:HGNC:28399]	[1]
ENSGALG00000007160	4	ARHGAP36	Rho GTPase activating protein 36	[1]
ENSGALG00000007210	4		Uncharacterized protein {ECO:0000313|Ensembl:ENSGALP00000031722} [Source:UniProtKB/TrEMBL;Acc:E1C1I7]	[1]
ENSGALG00000007234	4	CLCN5	chloride channel, voltage-sensitive 5 [Source:HGNC Symbol;Acc:HGNC:2023]	[1]
ENSGALG00000007240	4	TRAIL-LIKE	TNF-related apoptosis inducing ligand-like protein precursor [Source:RefSeq peptide;Acc:NP_989922]	[1]
ENSGALG00000007242	4	SLITRK4	SLIT and NTRK-like family, member 4 [Source:HGNC Symbol;Acc:HGNC:23502]	[1]
ENSGALG00000007245	4		Uncharacterized protein {ECO:0000313|Ensembl:ENSGALP00000011707} [Source:UniProtKB/TrEMBL;Acc:F1NB69]	[1]
ENSGALG00000007255	4	GABRQ	Gamma-aminobutyric acid receptor subunit beta-4 [Source:UniProtKB/Swiss-Prot;Acc:P24045]	[1]
ENSGALG00000007269	4	GABRA3	gamma-aminobutyric acid (GABA) A receptor, alpha 3 [Source:HGNC Symbol;Acc:HGNC:4077]	[1]
ENSGALG00000007282	4	CNGA2	cyclic nucleotide gated channel alpha 2 [Source:HGNC Symbol;Acc:HGNC:2149]	[1]
ENSGALG00000007309	4	RIPPLY1	ripply transcriptional repressor 1 [Source:HGNC Symbol;Acc:HGNC:25117]	[1]
ENSGALG00000007311	4	CLDN2	claudin-2 [Source:RefSeq peptide;Acc:NP_001264551]	[1]
ENSGALG00000007355	4		Uncharacterized protein {ECO:0000313|Ensembl:ENSGALP00000031708} [Source:UniProtKB/TrEMBL;Acc:E1C272]	[1]
ENSGALG00000007443	4	TMLHE	Trimethyllysine dioxygenase, mitochondrial [Source:UniProtKB/Swiss-Prot;Acc:Q5F4B3]	[1]
ENSGALG00000007448	4	SPRY3	protein sprouty homolog 3 [Source:RefSeq peptide;Acc:NP_001073204]	[1]
ENSGALG00000007466	4	EDNRB2	endothelin receptor B subtype 2 precursor [Source:RefSeq peptide;Acc:NP_989451]	[1]
ENSGALG00000007470	4	POLR1D	polymerase (RNA) I polypeptide D, 16kDa [Source:HGNC Symbol;Acc:HGNC:20422]	[1]
ENSGALG00000007476	4	VAMP7	Vesicle-associated membrane protein 7 [Source:UniProtKB/Swiss-Prot;Acc:Q5ZL74]	[1]
ENSGALG00000007488	4	ZNF185	zinc finger protein 185 (LIM domain) [Source:HGNC Symbol;Acc:HGNC:12976]	[1]
ENSGALG00000007493	4	NSDHL	NAD(P) dependent steroid dehydrogenase-like [Source:HGNC Symbol;Acc:HGNC:13398]	[1]
ENSGALG00000007510	4	CETN2	centrin-2 [Source:RefSeq peptide;Acc:NP_001264569]	[1]
ENSGALG00000007526	4	ES1ML2	ES1 protein homolog, mitochondrial-like 2	[1]
ENSGALG00000007530	4		Uncharacterized protein {ECO:0000313|Ensembl:ENSGALP00000012166} [Source:UniProtKB/TrEMBL;Acc:F1NT09]	[1]
ENSGALG00000007538	4		Uncharacterized protein {ECO:0000313|Ensembl:ENSGALP00000012177} [Source:UniProtKB/TrEMBL;Acc:F1NSY9]	[1]
ENSGALG00000013492	4	TCD8AL5		[1]
ENSGALG00000014117	4	AVP	Vasotocin-neurophysin VT Vasotocin Neurophysin VT [Source:UniProtKB/Swiss-Prot;Acc:P24787]	[1]
ENSGALG00000014118	4	MRPS26	28S ribosomal protein S26, mitochondrial [Source:RefSeq peptide;Acc:NP_001035002]	[1]
ENSGALG00000015722	4	TMED11	Transmembrane emp24 domain-containing protein 11	[1]
ENSGALG00000015725	4	FGFRL1	Fibroblast growth factor receptor-like 1 [Source:UniProtKB/Swiss-Prot;Acc:Q7T2H2]	[1]
ENSGALG00000015749	4	ST3GAL5	lactosylceramide alpha-2,3-sialyltransferase [Source:RefSeq peptide;Acc:NP_001001192]	[1]
ENSGALG00000015765	4	POLR1A	polymerase (RNA) I polypeptide A, 194kDa [Source:HGNC Symbol;Acc:HGNC:17264]	[1]
ENSGALG00000015773	4	PTCD3	pentatricopeptide repeat domain 3 [Source:HGNC Symbol;Acc:HGNC:24717]	[1]
ENSGALG00000015783	4	IMMT	mitochondrial inner membrane protein [Source:RefSeq peptide;Acc:NP_001006462]	[1]
ENSGALG00000015786	4	REEP1	receptor accessory protein 1 [Source:HGNC Symbol;Acc:HGNC:25786]	[1]
ENSGALG00000015803	4	KDM3A	lysine-specific demethylase 3A [Source:RefSeq peptide;Acc:NP_001012909]	[1]
ENSGALG00000015805	4	CHMP3	charged multivesicular body protein 3	[1]
ENSGALG00000015809	4	RNF103	RING finger protein 103 [Source:RefSeq peptide;Acc:NP_001026340]	[1]
ENSGALG00000015815	4	RMND5A	required for meiotic nuclear division 5 homolog A [Source:RefSeq peptide;Acc:NP_001006463]	[1]
ENSGALG00000015816	4	CD8A	Gallus gallus CD8a molecule (CD8A), mRNA. [Source:RefSeq mRNA;Acc:NM_205235]	[1]
ENSGALG00000015852	4		Uncharacterized protein {ECO:0000313|Ensembl:ENSGALP00000025452} [Source:UniProtKB/TrEMBL;Acc:F1P1Q2]	[1]
ENSGALG00000015900	4	CD8A	CD8a molecule	[1]
ENSGALG00000015902	4	CD8B	T-cell surface glycoprotein CD8 beta chain precursor [Source:RefSeq peptide;Acc:NP_990578]	[1]
ENSGALG00000015935	4	SMYD1	SET and MYND domain-containing protein 1 [Source:RefSeq peptide;Acc:NP_989486]	[1]
ENSGALG00000015937	4	LFABP	fatty acid-binding protein, liver [Source:RefSeq peptide;Acc:NP_989523]	[1]
ENSGALG00000015939	4	THNSL2	threonine synthase-like 2 (S. cerevisiae) [Source:HGNC Symbol;Acc:HGNC:25602]	[1]
ENSGALG00000015953	4		Uncharacterized protein {ECO:0000313|Ensembl:ENSGALP00000025663} [Source:UniProtKB/TrEMBL;Acc:E1BX72]	[1]
ENSGALG00000015958	4	EIF2AK3	eukaryotic translation initiation factor 2-alpha kinase 3 [Source:HGNC Symbol;Acc:HGNC:3255]	[1]
ENSGALG00000015960	4	RPIA	ribose-5-phosphate isomerase [Source:RefSeq peptide;Acc:NP_001026341]	[1]
ENSGALG00000015961	4	SUCLG1	succinyl-CoA ligase [Source:RefSeq peptide;Acc:NP_001012910]	[1]
ENSGALG00000015966	4		Uncharacterized protein {ECO:0000313|Ensembl:ENSGALP00000036326} [Source:UniProtKB/TrEMBL;Acc:E1C7E9]	[1]
ENSGALG00000015967	4	LRRTM1	leucine rich repeat transmembrane neuronal 1 [Source:HGNC Symbol;Acc:HGNC:19408]	[1]
ENSGALG00000015974	4	ADRA1D	adrenoceptor alpha 1D [Source:HGNC Symbol;Acc:HGNC:280]	[1]
ENSGALG00000015977	4	SMOX	spermine oxidase [Source:HGNC Symbol;Acc:HGNC:15862]	[1]
ENSGALG00000015978	4	PANK2	pantothenate kinase 2 [Source:HGNC Symbol;Acc:HGNC:15894]	[1]
ENSGALG00000015994	4	MAVS	uncharacterized protein LOC422936 [Source:RefSeq peptide;Acc:NP_001012911]	[1]
ENSGALG00000015995	4	PTPA	receptor-type tyrosine-protein phosphatase alpha precursor [Source:RefSeq peptide;Acc:NP_990485]	[1]
ENSGALG00000015996	4	FASTKD5	FAST kinase domains 5 [Source:HGNC Symbol;Acc:HGNC:25790]	[1]
ENSGALG00000016001	4		Uncharacterized protein {ECO:0000313|Ensembl:ENSGALP00000025734} [Source:UniProtKB/TrEMBL;Acc:E1BUR7]	[1]
ENSGALG00000016002	4	UBOX5	U-box domain containing 5 [Source:HGNC Symbol;Acc:HGNC:17777]	[1]
ENSGALG00000016003	4	DDRGK1	DDRGK domain containing 1 [Source:HGNC Symbol;Acc:HGNC:16110]	[1]
ENSGALG00000016013	4	HTR7	83 5-hydroxytryptamine (serotonin) receptor 7, adenylate cyclase-coupled [Source:RefSeq peptide;Acc:NP_001165240]	[1]
ENSGALG00000016017	4	SLC4A11	solute carrier family 4, sodium borate transporter, member 11 [Source:HGNC Symbol;Acc:HGNC:16438]	[1]
ENSGALG00000016026	4	C20orf194	chromosome 20 open reading frame 194 [Source:HGNC Symbol;Acc:HGNC:17721]	[1]
ENSGALG00000017860	4	SNORD94	Small nucleolar RNA SNORD94 [Source:RFAM;Acc:RF00613]	[1]
ENSGALG00000018328	4	gga-mir-103-2	gga-mir-103-2 [Source:miRBase;Acc:MI0001213]	[1]
ENSGALG00000019026	4	MST	Uncharacterized protein {ECO:0000313|Ensembl:ENSGALP00000036320} [Source:UniProtKB/TrEMBL;Acc:E1C7F2]	[1]
ENSGALG00000020108	4	HRH2L	histamine H2 receptor-like	[1]
ENSGALG00000020109	4		Uncharacterized protein {ECO:0000313|Ensembl:ENSGALP00000031386} [Source:UniProtKB/TrEMBL;Acc:E1C0D7]	[1]
ENSGALG00000020292	4	GABRE	Gamma-aminobutyric acid receptor subunit gamma-4 [Source:UniProtKB/Swiss-Prot;Acc:P34904]	[1]
ENSGALG00000020298	4		Uncharacterized protein {ECO:0000313|Ensembl:ENSGALP00000031729} [Source:UniProtKB/TrEMBL;Acc:E1C1I4]	[1]
ENSGALG00000021810	4		Uncharacterized protein {ECO:0000313|Ensembl:ENSGALP00000034625} [Source:UniProtKB/TrEMBL;Acc:E1BU94]	[1]
ENSGALG00000022935	4	LOC422928		[1]
ENSGALG00000022939	4		Uncharacterized protein {ECO:0000313|Ensembl:ENSGALP00000036336} [Source:UniProtKB/TrEMBL;Acc:E1C7E4]	[1]
ENSGALG00000022950	4	MRPL35	mitochondrial ribosomal protein L35 [Source:HGNC Symbol;Acc:HGNC:14489]	[1]
ENSGALG00000022952	4	RNF212	ring finger protein 212 [Source:HGNC Symbol;Acc:HGNC:27729]	[1]
ENSGALG00000023692	4		Uncharacterized protein {ECO:0000313|Ensembl:ENSGALP00000038796} [Source:UniProtKB/TrEMBL;Acc:F1NGA1]	[1]
ENSGALG00000023694	4		Uncharacterized protein {ECO:0000313|Ensembl:ENSGALP00000038800} [Source:UniProtKB/TrEMBL;Acc:E1BYL5]	[1]
ENSGALG00000024478	4	ZMAT1	zinc finger, matrin-type 1 [Source:HGNC Symbol;Acc:HGNC:29377]	[1]
ENSGALG00000024497	4	gga-mir-146c	gga-mir-146c [Source:miRBase;Acc:MI0007561]	[1]
ENSGALG00000025207	4	gga-mir-1462	gga-mir-1462 [Source:miRBase;Acc:MI0007067]	[1]
ENSGALG00000025286	4	gga-mir-1750	gga-mir-1750 [Source:miRBase;Acc:MI0007491]	[1]
ENSGALG00000025534	4	gga-mir-1728	gga-mir-1728 [Source:miRBase;Acc:MI0007466]	[1]
ENSGALG00000025757	4		Uncharacterized protein {ECO:0000313|Ensembl:ENSGALP00000041081} [Source:UniProtKB/TrEMBL;Acc:R4GGB4]	[1]
ENSGALG00000025790	4	uc_338	TUC338 [Source:RFAM;Acc:RF02271]	[1]
ENSGALG00000025899	4		Uncharacterized protein {ECO:0000313|Ensembl:ENSGALP00000042873} [Source:UniProtKB/TrEMBL;Acc:R4GL06]	[1]
ENSGALG00000025970	4		Uncharacterized protein {ECO:0000313|Ensembl:ENSGALP00000042950} [Source:UniProtKB/TrEMBL;Acc:R4GL79]	[1]
ENSGALG00000025991	4	GLOD5	glyoxalase domain containing 5 [Source:HGNC Symbol;Acc:HGNC:33358]	[1]
ENSGALG00000025997	4		Uncharacterized protein {ECO:0000313|Ensembl:ENSGALP00000041276} [Source:UniProtKB/TrEMBL;Acc:R4GGV2]	[1]
ENSGALG00000026202	4		Uncharacterized protein {ECO:0000313|Ensembl:ENSGALP00000036337} [Source:UniProtKB/TrEMBL;Acc:F1NK02]	[1]
ENSGALG00000026243	4	POU4F3	Brain-specific homeobox/POU domain protein 3 [Source:UniProtKB/Swiss-Prot;Acc:Q91998]	[1]
ENSGALG00000026496	4		Uncharacterized protein {ECO:0000313|Ensembl:ENSGALP00000040759} [Source:UniProtKB/TrEMBL;Acc:R4GFG8]	[1]
ENSGALG00000026952	4		Uncharacterized protein {ECO:0000313|Ensembl:ENSGALP00000041296} [Source:UniProtKB/TrEMBL;Acc:R4GGX0]	[1]
ENSGALG00000027032	4	gga-mir-6705	gga-mir-6705 [Source:miRBase;Acc:MI0022527]	[1]
ENSGALG00000027090	4		uncharacterized protein LOC422926 [Source:RefSeq peptide;Acc:NP_001159385]	[1]
ENSGALG00000027109	4	SPON2	spondin 2, extracellular matrix protein [Source:HGNC Symbol;Acc:HGNC:11253]	[1]
ENSGALG00000027186	4			[1]
ENSGALG00000027373	4			[1]
ENSGALG00000027533	4	RNF24	ring finger protein 24 [Source:HGNC Symbol;Acc:HGNC:13779]	[1]
ENSGALG00000027853	4	CTNNA2	Gallus gallus catenin (cadherin-associated protein), alpha 2 (CTNNA2), mRNA. [Source:RefSeq mRNA;Acc:NM_205136]	[1]
ENSGALG00000027977	4	PRRG3	proline rich Gla (G-carboxyglutamic acid) 3 (transmembrane) [Source:HGNC Symbol;Acc:HGNC:30798]	[1]
ENSGALG00000028222	4		Uncharacterized protein {ECO:0000313|Ensembl:ENSGALP00000041454} [Source:UniProtKB/TrEMBL;Acc:R4GHB4]	[1]
ENSGALG00000028338	4		Uncharacterized protein {ECO:0000313|Ensembl:ENSGALP00000041560} [Source:UniProtKB/TrEMBL;Acc:R4GHL1]	[1]
ENSGALG00000028464	4		Uncharacterized protein {ECO:0000313|Ensembl:ENSGALP00000043055} [Source:UniProtKB/TrEMBL;Acc:R4GLH3]	[1]
ENSGALG00000028553	4	gga-mir-6704	gga-mir-6704 [Source:miRBase;Acc:MI0022526]	[1]
ENSGALG00000028905	4			[1]
ENSGALG00000028917	4		Uncharacterized protein {ECO:0000313|Ensembl:ENSGALP00000042313} [Source:UniProtKB/TrEMBL;Acc:R4GJJ6]	[1]
ENSGALG00000029065	4	LOC422922		[1]
ENSGALG00000005551	5	DKK3	dickkopf-related protein 3 precursor [Source:RefSeq peptide;Acc:NP_990456]	[1]
ENSGALG00000005569	5	USP47	ubiquitin carboxyl-terminal hydrolase 47 [Source:RefSeq peptide;Acc:NP_001186511]	[1]
ENSGALG00000005584	5	GALNT18	putative polypeptide N-acetylgalactosaminyltransferase-like protein 4 [Source:RefSeq peptide;Acc:NP_001186513]	[1]
ENSGALG00000007938	5			[1]
ENSGALG00000007940	5	RAG2	V(D)J recombination-activating protein 2 [Source:UniProtKB/Swiss-Prot;Acc:P25022]	[1]
ENSGALG00000007941	5	C11orf74	chromosome 11 open reading frame 74 [Source:HGNC Symbol;Acc:HGNC:25142]	[1]
ENSGALG00000009415	5	SMOC1	SPARC-related modular calcium-binding 1	[5]
ENSGALG00000025143	5			[1]
ENSGALG00000026317	5	RAG1	Recombination activating gene 1	[1]
ENSGALG00000002012	6	MMRN2	multimerin 2 [Source:HGNC Symbol;Acc:HGNC:19888]	[1]
ENSGALG00000002015	6	SNCG1	synuclein, gamma [Source:RefSeq peptide;Acc:NP_990003]	[1]
ENSGALG00000002020	6		Glutamate dehydrogenase {ECO:0000256|PIRNR:PIRNR000185} [Source:UniProtKB/TrEMBL;Acc:F1P3F9]	[1]
ENSGALG00000002046	6		Uncharacterized protein {ECO:0000313|Ensembl:ENSGALP00000003177} [Source:UniProtKB/TrEMBL;Acc:F1P2U3]	[1]
ENSGALG00000002048	6	GPRIN2	GRIN2-like protein [Source:RefSeq peptide;Acc:NP_990175]	[1]
ENSGALG00000002066	6	TIMM23B	Translocase Of Inner Mitochondrial Membrane 23 Homolog B	[1]
ENSGALG00000002089	6		Uncharacterized protein {ECO:0000313|Ensembl:ENSGALP00000003252} [Source:UniProtKB/TrEMBL;Acc:E1BR29]	[1]
ENSGALG00000002117	6	PARG	poly (ADP-ribose) glycohydrolase [Source:HGNC Symbol;Acc:HGNC:8605]	[1]
ENSGALG00000002266	6	OGDHL	2-oxoglutarate dehydrogenase-like, mitochondrial [Source:RefSeq peptide;Acc:NP_001186473]	[1]
ENSGALG00000002289	6	CHAT	choline O-acetyltransferase [Source:RefSeq peptide;Acc:NP_989941]	[1]
ENSGALG00000002299	6	RGR	RPE-retinal G protein-coupled receptor [Source:RefSeq peptide;Acc:NP_001026387]	[1]
ENSGALG00000002303	6	LRIT1	leucine-rich repeat, immunoglobulin-like and transmembrane domains 1 [Source:HGNC Symbol;Acc:HGNC:23404]	[1]
ENSGALG00000002307	6	LRIT2	leucine-rich repeat, immunoglobulin-like and transmembrane domains 2 [Source:HGNC Symbol;Acc:HGNC:23443]	[1]
ENSGALG00000002314	6	CDHR1	cadherin-related family member 1 precursor [Source:RefSeq peptide;Acc:NP_001001759]	[1]
ENSGALG00000009328	6	EIF3A	eukaryotic translation initiation factor 3, subunit A [Source:HGNC Symbol;Acc:HGNC:3271]	[1]
ENSGALG00000009336	6	FAM45A	uncharacterized protein LOC423928 [Source:RefSeq peptide;Acc:NP_001026410]	[1]
ENSGALG00000009350	6	SFXN4	sideroflexin 4 [Source:HGNC Symbol;Acc:HGNC:16088]	[1]
ENSGALG00000009369	6	PRDX3	peroxiredoxin 3 [Source:HGNC Symbol;Acc:HGNC:9354]	[1]
ENSGALG00000009403	6	GRK5	G protein-coupled receptor kinase 5 [Source:HGNC Symbol;Acc:HGNC:4544]	[1]
ENSGALG00000009422	6	RGS10	regulator of G-protein signaling 10 [Source:HGNC Symbol;Acc:HGNC:9992]	[1]
ENSGALG00000009427	6	TIAR	nucleolysin TIAR isoform 1 [Source:RefSeq peptide;Acc:NP_989687]	[1]
ENSGALG00000009681	6	BUB3	mitotic checkpoint protein BUB3 [Source:RefSeq peptide;Acc:NP_001006506]	[1]
ENSGALG00000009684	6	GPR26	G protein-coupled receptor 26 [Source:HGNC Symbol;Acc:HGNC:4481]	[1]
ENSGALG00000009685	6		Uncharacterized protein {ECO:0000313|Ensembl:ENSGALP00000015747} [Source:UniProtKB/TrEMBL;Acc:F1NZ52]	[1]
ENSGALG00000009693	6	CPXM2	carboxypeptidase X (M14 family), member 2 [Source:HGNC Symbol;Acc:HGNC:26977]	[1]
ENSGALG00000009704	6	CHST15	carbohydrate (N-acetylgalactosamine 4-sulfate 6-O) sulfotransferase 15 [Source:HGNC Symbol;Acc:HGNC:18137]	[1]
ENSGALG00000017867	6	SNORA74	Small nucleolar RNA SNORA74 [Source:RFAM;Acc:RF00090]	[1]
ENSGALG00000017868	6	SNORA19	Small nucleolar RNA SNORA19 [Source:RFAM;Acc:RF00413]	[1]
ENSGALG00000021262	6	GHITM	growth hormone-inducible transmembrane protein [Source:RefSeq peptide;Acc:NP_001026388]	[1]
ENSGALG00000023414	6	HMX2	H6 family homeobox 2 [Source:HGNC Symbol;Acc:HGNC:5018]	[1]
ENSGALG00000023415	6	HMX3	homeobox protein HMX3 [Source:RefSeq peptide;Acc:NP_001007986]	[1]
ENSGALG00000025331	6	SNORA19	Small nucleolar RNA SNORA19 [Source:RFAM;Acc:RF00413]	[1]
ENSGALG00000025435	6	gga-mir-1579	gga-mir-1579 [Source:miRBase;Acc:MI0007305]	[1]
ENSGALG00000027980	6	NANOS1	nanos homolog 1 (Drosophila) [Source:HGNC Symbol;Acc:HGNC:23044]	[1]
ENSGALG00000027988	6		Uncharacterized protein {ECO:0000313|Ensembl:ENSGALP00000042577} [Source:UniProtKB/TrEMBL;Acc:R4GK88]	[1]
ENSGALG00000028439	6	SYT15	Synaptotagmin 15	[1]
ENSGALG00000008714	7	ABI2	abl-interactor 2 [Source:HGNC Symbol;Acc:HGNC:24011]	[1]
ENSGALG00000008730	7	CYP20A1	cytochrome P450, family 20, subfamily A, polypeptide 1 [Source:HGNC Symbol;Acc:HGNC:20576]	[1]
ENSGALG00000008738	7		Uncharacterized protein {ECO:0000313|Ensembl:ENSGALP00000014204} [Source:UniProtKB/TrEMBL;Acc:F1NSB1]	[1]
ENSGALG00000008786	7	NBEAL1	neurobeachin-like 1 [Source:HGNC Symbol;Acc:HGNC:20681]	[1]
ENSGALG00000008803	7		Uncharacterized protein {ECO:0000313|Ensembl:ENSGALP00000014291} [Source:UniProtKB/TrEMBL;Acc:E1BTG5]	[1]
ENSGALG00000008818	7	IDH1	isocitrate dehydrogenase 1 (NADP+), soluble [Source:HGNC Symbol;Acc:HGNC:5382]	[1]
ENSGALG00000008842	7	PIKFYVE	phosphoinositide kinase, FYVE finger containing [Source:HGNC Symbol;Acc:HGNC:23785]	[1]
ENSGALG00000008862	7	DNAJC10	DnaJ (Hsp40) homolog, subfamily C, member 10 [Source:HGNC Symbol;Acc:HGNC:24637]	[1]
ENSGALG00000008885	7	PDE1A	phosphodiesterase 1A, calmodulin-dependent [Source:HGNC Symbol;Acc:HGNC:8774]	[1]
ENSGALG00000008896	7	PPP1R1C	protein phosphatase 1, regulatory (inhibitor) subunit 1C [Source:HGNC Symbol;Acc:HGNC:14940]	[1]
ENSGALG00000008903	7	SSFA2	sperm specific antigen 2 [Source:HGNC Symbol;Acc:HGNC:11319]	[1]
ENSGALG00000008908	7	TTC30B	Tetratricopeptide Repeat Domain 30B	[1]
ENSGALG00000008910	7	CERKL	ceramide kinase-like [Source:HGNC Symbol;Acc:HGNC:21699]	[1]
ENSGALG00000008978	7	ITGA4	integrin, alpha 4 (antigen CD49D, alpha 4 subunit of VLA-4 receptor) [Source:HGNC Symbol;Acc:HGNC:6140]	[1]
ENSGALG00000009001	7	CWC22	pre-mRNA-splicing factor CWC22 homolog [Source:RefSeq peptide;Acc:NP_001026421]	[1]
ENSGALG00000009012	7	ZNF385B	zinc finger protein 385B [Source:HGNC Symbol;Acc:HGNC:26332]	[1]
ENSGALG00000009031	7	SESTD1	SEC14 and spectrin domains 1 [Source:HGNC Symbol;Acc:HGNC:18379]	[1]
ENSGALG00000009089	7	titin	Uncharacterized protein {ECO:0000313|Ensembl:ENSGALP00000014775} [Source:UniProtKB/TrEMBL;Acc:F1NGF6]	[1]
ENSGALG00000009135	7	PLEKHA3	pleckstrin homology domain-containing family A member 3 [Source:RefSeq peptide;Acc:NP_001026422]	[1]
ENSGALG00000009149	7	FKBP7	FK506 binding protein 7 [Source:HGNC Symbol;Acc:HGNC:3723]	[1]
ENSGALG00000009172	7	OSBPL6	oxysterol binding protein-like 6 [Source:HGNC Symbol;Acc:HGNC:16388]	[1]
ENSGALG00000009202	7	RBM45	RNA-binding protein 45 [Source:RefSeq peptide;Acc:NP_001026423]	[1]
ENSGALG00000009215	7	PDE11A	phosphodiesterase 11A [Source:HGNC Symbol;Acc:HGNC:8773]	[1]
ENSGALG00000009224	7		Uncharacterized protein {ECO:0000313|Ensembl:ENSGALP00000014995} [Source:UniProtKB/TrEMBL;Acc:F1NET7]	[1]
ENSGALG00000009236	7	AGPS	alkylglycerone phosphate synthase [Source:HGNC Symbol;Acc:HGNC:327]	[1]
ENSGALG00000009240	7	NFE2L2	nuclear factor erythroid 2-related factor 2 [Source:RefSeq peptide;Acc:NP_990448]	[1]
ENSGALG00000009250	7	HNRNPA3	heterogeneous nuclear ribonucleoprotein A3 [Source:HGNC Symbol;Acc:HGNC:24941]	[1]
ENSGALG00000009264	7	HOXD3	Homeobox D3	[1]
ENSGALG00000009270	7	HOXD10	homeobox D10 [Source:HGNC Symbol;Acc:HGNC:5133]	[1]
ENSGALG00000009273	7	HOXD11	Homeobox protein Hox-D11 [Source:UniProtKB/Swiss-Prot;Acc:P24342]	[1]
ENSGALG00000009274	7	HOXD12	Homeobox protein Hox-D12 [Source:UniProtKB/Swiss-Prot;Acc:P24343]	[1]
ENSGALG00000009277	7	HOXD13	Gallus gallus homeobox D13 (HOXD13), mRNA. [Source:RefSeq mRNA;Acc:NM_205434]	[1]
ENSGALG00000009283	7	KIAA1715	KIAA1715 [Source:HGNC Symbol;Acc:HGNC:21610]	[1]
ENSGALG00000009286	7	ATP5G3	ATP synthase lipid-binding protein, mitochondrial isoform 1 [Source:RefSeq peptide;Acc:NP_001264784]	[1]
ENSGALG00000009287	7	ATF2	Cyclic AMP-dependent transcription factor ATF-2 [Source:UniProtKB/Swiss-Prot;Acc:O93602]	[1]
ENSGALG00000009293	7	CHN1	N-chimaerin [Source:RefSeq peptide;Acc:NP_001012970]	[1]
ENSGALG00000009301	7	CHRNA1	Acetylcholine receptor subunit alpha [Source:UniProtKB/Swiss-Prot;Acc:P09479]	[1]
ENSGALG00000009321	7	WIPF1	WAS/WASL-interacting protein family member 1 [Source:RefSeq peptide;Acc:NP_001012935]	[1]
ENSGALG00000014209	7	GPR155	G protein-coupled receptor 155 [Source:HGNC Symbol;Acc:HGNC:22951]	[1]
ENSGALG00000017936	7	U4	U4 spliceosomal RNA [Source:RFAM;Acc:RF00015]	[1]
ENSGALG00000018331	7	gga-mir-10b	gga-mir-10b [Source:miRBase;Acc:MI0001216]	[1]
ENSGALG00000020768	7	EVX2	even-skipped homeobox 2 [Source:HGNC Symbol;Acc:HGNC:3507]	[1]
ENSGALG00000020788	7	CCDC141	coiled-coil domain containing 141 [Source:HGNC Symbol;Acc:HGNC:26821]	[1]
ENSGALG00000020793	7	UBE2E3	ubiquitin-conjugating enzyme E2 E3 [Source:RefSeq peptide;Acc:NP_001182353]	[1]
ENSGALG00000023419	7	HOXD4	homeobox protein Hox-D4 [Source:RefSeq peptide;Acc:NP_001012293]	[1]
ENSGALG00000023420	7		Homeobox protein Hox-A3 {ECO:0000313|Ensembl:ENSGALP00000037900} [Source:UniProtKB/TrEMBL;Acc:E1BZG3]	[1]
ENSGALG00000023439	7	DFNB59	deafness, autosomal recessive 59 [Source:HGNC Symbol;Acc:HGNC:29502]	[1]
ENSGALG00000025154	7	gga-mir-1659	gga-mir-1659 [Source:miRBase;Acc:MI0007393]	[1]
ENSGALG00000025238	7	gga-mir-1570	gga-mir-1570 [Source:miRBase;Acc:MI0007296]	[1]
ENSGALG00000025481	7	gga-mir-1713	gga-mir-1713 [Source:miRBase;Acc:MI0007450]	[1]
ENSGALG00000026082	7	uc_338	TUC338 [Source:RFAM;Acc:RF02271]	[1]
ENSGALG00000026366	7		Uncharacterized protein {ECO:0000313|Ensembl:ENSGALP00000043135} [Source:UniProtKB/TrEMBL;Acc:R4GLP6]	[1]
ENSGALG00000026751	7	gga-mir-6624	gga-mir-6624 [Source:miRBase;Acc:MI0022443]	[1]
ENSGALG00000027513	7	HOXD9	homeobox D9 [Source:HGNC Symbol;Acc:HGNC:5140]	[1]
ENSGALG00000028128	7	HOXD8	Homeobox protein Hox-D8 [Source:UniProtKB/Swiss-Prot;Acc:P23459]	[1]
ENSGALG00000009015	8	PIGK	phosphatidylinositol glycan, class K	[4]
ENSGALG00000001269	10		Uncharacterized protein {ECO:0000313|Ensembl:ENSGALP00000004070} [Source:UniProtKB/TrEMBL;Acc:E1C2L8]	[1]
ENSGALG00000001741	10	NPTN	neuroplastin [Source:HGNC Symbol;Acc:HGNC:17867]	[1]
ENSGALG00000001744	10	REC114	REC114 meiotic recombination protein [Source:HGNC Symbol;Acc:HGNC:25065]	[1]
ENSGALG00000001764	10	HCN4	hyperpolarization activated cyclic nucleotide gated potassium channel 4 [Source:HGNC Symbol;Acc:HGNC:16882]	[1]
ENSGALG00000001774	10	NEO1	neogenin 1 [Source:HGNC Symbol;Acc:HGNC:7754]	[1]
ENSGALG00000001788	10	ADPGK	ADP-dependent glucokinase [Source:HGNC Symbol;Acc:HGNC:25250]	[1]
ENSGALG00000001798	10	BBS4	Bardet-Biedl syndrome 4 [Source:RefSeq peptide;Acc:NP_001264387]	[1]
ENSGALG00000001901	10	ARIH1	ariadne ubiquitin-conjugating enzyme E2 binding protein homolog 1 [Source:RefSeq peptide;Acc:NP_001025558]	[1]
ENSGALG00000001937	10	HEXA	beta-hexosaminidase subunit alpha precursor [Source:RefSeq peptide;Acc:NP_001025561]	[1]
ENSGALG00000001966	10		Uncharacterized protein {ECO:0000313|Ensembl:ENSGALP00000039322} [Source:UniProtKB/TrEMBL;Acc:F1NXF6]	[1]
ENSGALG00000001981	10	PARP6	poly (ADP-ribose) polymerase family, member 6 [Source:HGNC Symbol;Acc:HGNC:26921]	[1]
ENSGALG00000001992	10	PKM	Pyruvate kinase PKM [Source:UniProtKB/Swiss-Prot;Acc:P00548]	[1]
ENSGALG00000002000	10	GRAMD2	GRAM domain containing 2 [Source:HGNC Symbol;Acc:HGNC:27287]	[1]
ENSGALG00000002078	10	MYO9A	myosin IXA [Source:HGNC Symbol;Acc:HGNC:7608]	[1]
ENSGALG00000002093	10	NR2E3	photoreceptor-specific nuclear receptor [Source:RefSeq peptide;Acc:NP_989925]	[1]
ENSGALG00000002097	10		uncharacterized protein LOC415324 [Source:RefSeq peptide;Acc:NP_001180205]	[1]
ENSGALG00000002102	10	LOC415324		[1]
ENSGALG00000002136	10	AP3B2	adaptor-related protein complex 3, beta 2 subunit [Source:HGNC Symbol;Acc:HGNC:567]	[1]
ENSGALG00000002150	10		Uncharacterized protein {ECO:0000313|Ensembl:ENSGALP00000003366} [Source:UniProtKB/TrEMBL;Acc:F1NY46]	[1]
ENSGALG00000002157	10	CPEB1	Cytoplasmic Polyadenylation Element Binding Protein 1	[1]
ENSGALG00000002160	10	B2M	beta-2-microglobulin [Source:HGNC Symbol;Acc:HGNC:914]	[1]
ENSGALG00000002167	10	PATL2	protein associated with topoisomerase II homolog 2 (yeast) [Source:HGNC Symbol;Acc:HGNC:33630]	[1]
ENSGALG00000002189	10	SNX1	sorting nexin 1 [Source:HGNC Symbol;Acc:HGNC:11172]	[1]
ENSGALG00000002206	10	SNX22	sorting nexin 22 [Source:HGNC Symbol;Acc:HGNC:16315]	[1]
ENSGALG00000002210	10	PPIB	peptidyl-prolyl cis-trans isomerase B precursor [Source:RefSeq peptide;Acc:NP_990792]	[1]
ENSGALG00000002279	10	CSNK1G1	Casein kinase I isoform gamma-1 [Source:UniProtKB/Swiss-Prot;Acc:Q5ZJS0]	[1]
ENSGALG00000002317	10	SORD	sorbitol dehydrogenase [Source:HGNC Symbol;Acc:HGNC:11184]	[1]
ENSGALG00000002340	10	ZNF609	zinc finger protein 609 [Source:HGNC Symbol;Acc:HGNC:29003]	[1]
ENSGALG00000002352	10	OAZ2	Gallus gallus ornithine decarboxylase antizyme 2 (OAZ2), mRNA. [Source:RefSeq mRNA;Acc:NM_001142862]	[1]
ENSGALG00000002355	10	RBPMS2	RNA-binding protein with multiple splicing [Source:UniProtKB/Swiss-Prot;Acc:Q9W6I1]	[1]
ENSGALG00000002435	10		Uncharacterized protein {ECO:0000313|Ensembl:ENSGALP00000003834} [Source:UniProtKB/TrEMBL;Acc:E1C7N8]	[1]
ENSGALG00000002449	10		Uncharacterized protein {ECO:0000313|Ensembl:ENSGALP00000003851} [Source:UniProtKB/TrEMBL;Acc:F1NWH8]	[1]
ENSGALG00000002454	10		Uncharacterized protein {ECO:0000313|Ensembl:ENSGALP00000003862} [Source:UniProtKB/TrEMBL;Acc:F1NWG9]	[1]
ENSGALG00000002462	10	SEC11A	signal peptidase complex catalytic subunit SEC11A [Source:RefSeq peptide;Acc:NP_001005802]	[1]
ENSGALG00000002471	10	ZNF592	zinc finger protein 592 [Source:HGNC Symbol;Acc:HGNC:28986]	[1]
ENSGALG00000002475	10		Uncharacterized protein {ECO:0000313|Ensembl:ENSGALP00000003895} [Source:UniProtKB/TrEMBL;Acc:E1C736]	[1]
ENSGALG00000002480	10	ALPK3	alpha-kinase 3 [Source:HGNC Symbol;Acc:HGNC:17574]	[1]
ENSGALG00000002522	10		Uncharacterized protein {ECO:0000313|Ensembl:ENSGALP00000003966} [Source:UniProtKB/TrEMBL;Acc:E1C5S8]	[1]
ENSGALG00000002538	10	SHF	Src homology 2 domain containing F [Source:HGNC Symbol;Acc:HGNC:25116]	[1]
ENSGALG00000002541	10		Uncharacterized protein {ECO:0000313|Ensembl:ENSGALP00000004000} [Source:UniProtKB/TrEMBL;Acc:F1NI88]	[1]
ENSGALG00000002547	10		Olfactory receptor {ECO:0000256|RuleBase:RU000688} [Source:UniProtKB/TrEMBL;Acc:F1NI78]	[1]
ENSGALG00000002560	10		Olfactory receptor {ECO:0000256|RuleBase:RU000688} [Source:UniProtKB/TrEMBL;Acc:F1NWU8]	[1]
ENSGALG00000002574	10		Uncharacterized protein {ECO:0000313|Ensembl:ENSGALP00000004051} [Source:UniProtKB/TrEMBL;Acc:E1C2P0]	[1]
ENSGALG00000013318	10		Uncharacterized protein {ECO:0000313|Ensembl:ENSGALP00000021713} [Source:UniProtKB/TrEMBL;Acc:E1BVN9]	[1]
ENSGALG00000013975	10		Uncharacterized protein {ECO:0000313|Ensembl:ENSGALP00000022608} [Source:UniProtKB/TrEMBL;Acc:E1BUC0]	[1]
ENSGALG00000017819	10	SNORA71	Small nucleolar RNA SNORA71 [Source:RFAM;Acc:RF00056]	[1]
ENSGALG00000021491	10	TRIP4	thyroid hormone receptor interactor 4 [Source:HGNC Symbol;Acc:HGNC:12310]	[1]
ENSGALG00000024447	10	NMB	neuromedin B precursor [Source:RefSeq peptide;Acc:NP_001072944]	[1]
ENSGALG00000025239	10	gga-mir-1623	gga-mir-1623 [Source:miRBase;Acc:MI0007352]	[1]
ENSGALG00000025395	10	gga-mir-1688	gga-mir-1688 [Source:miRBase;Acc:MI0007422]	[1]
ENSGALG00000025496	10	gga-mir-1670	gga-mir-1670 [Source:miRBase;Acc:MI0007404]	[1]
ENSGALG00000025720	10	C15orf43	chromosome 15 open reading frame 43 [Source:HGNC Symbol;Acc:HGNC:28520]	[1]
ENSGALG00000025885	10	COR7A	chick olfactory receptor 7a [Source:RefSeq peptide;Acc:NP_001025563]	[1]
ENSGALG00000026806	10			[1]
ENSGALG00000027050	10	SENP8	SUMO/sentrin specific peptidase family member 8 [Source:HGNC Symbol;Acc:HGNC:22992]	[1]
ENSGALG00000027094	10	OR11A1	olfactory receptor, family 11, subfamily A, member 1 [Source:HGNC Symbol;Acc:HGNC:8176]	[1]
ENSGALG00000027225	10	NEAT1_3	Nuclear enriched abundant transcript 1 conserved region 3 [Source:RFAM;Acc:RF01957]	[1]
ENSGALG00000027405	10		Uncharacterized protein {ECO:0000313|Ensembl:ENSGALP00000043117} [Source:UniProtKB/TrEMBL;Acc:R4GLM9]	[1]
ENSGALG00000027464	10	gga-mir-6692	gga-mir-6692 [Source:miRBase;Acc:MI0022513]	[1]
ENSGALG00000027637	10		Uncharacterized protein {ECO:0000313|Ensembl:ENSGALP00000042715} [Source:UniProtKB/TrEMBL;Acc:R4GKL3]	[1]
ENSGALG00000027852	10		Uncharacterized protein {ECO:0000313|Ensembl:ENSGALP00000042145} [Source:UniProtKB/TrEMBL;Acc:R4GJ42]	[1]
ENSGALG00000028738	10	gga-mir-6660	gga-mir-6660 [Source:miRBase;Acc:MI0022480]	[1]
ENSGALG00000029029	10		Uncharacterized protein {ECO:0000313|Ensembl:ENSGALP00000043375} [Source:UniProtKB/TrEMBL;Acc:R4GMB9]	[1]
ENSGALG00000004474	11	PLEKHF1	pleckstrin homology domain containing, family F (with FYVE domain) member 1 [Source:HGNC Symbol;Acc:HGNC:20764]	[1]
ENSGALG00000004480	11	LOC415758		[1]
ENSGALG00000004489	11		Uncharacterized protein {ECO:0000313|Ensembl:ENSGALP00000007137} [Source:UniProtKB/TrEMBL;Acc:E1BSV4]	[1]
ENSGALG00000004494	11	CCNE1	G1/S-specific cyclin-E1 [Source:RefSeq peptide;Acc:NP_001026529]	[1]
ENSGALG00000004506	11	URI1	URI1, prefoldin-like chaperone [Source:HGNC Symbol;Acc:HGNC:13236]	[1]
ENSGALG00000004510	11	ZNF536	zinc finger protein 536 [Source:HGNC Symbol;Acc:HGNC:29025]	[1]
ENSGALG00000023673	11	POP4	processing of precursor 4 [Source:RefSeq peptide;Acc:NP_001139386]	[1]
ENSGALG00000025274	11	gga-mir-1789	gga-mir-1789 [Source:miRBase;Acc:MI0007532]	[1]
ENSGALG00000025819	11	UQCRFS1	Cytochrome b-c1 complex subunit Rieske, mitochondrial [Source:UniProtKB/Swiss-Prot;Acc:Q5ZLR5]	[1]
ENSGALG00000005713	12	NCKIPSD	NCK interacting protein with SH3 domain [Source:HGNC Symbol;Acc:HGNC:15486]	[1]
ENSGALG00000005730	12	CELSR3	cadherin, EGF LAG seven-pass G-type receptor 3 [Source:HGNC Symbol;Acc:HGNC:3230]	[1]
ENSGALG00000005789	12	UQCRC1	ubiquinol-cytochrome c reductase core protein I [Source:HGNC Symbol;Acc:HGNC:12585]	[1]
ENSGALG00000005811	12	COL7A1	collagen, type VII, alpha 1 [Source:HGNC Symbol;Acc:HGNC:2214]	[1]
ENSGALG00000005869	12	COPG1	coatomer subunit gamma [Source:RefSeq peptide;Acc:NP_001025768]	[1]
ENSGALG00000005897	12	H2A2BL		[1]
ENSGALG00000005902	12	RAB7A	RAB7A, member RAS oncogene family [Source:HGNC Symbol;Acc:HGNC:9788]	[1]
ENSGALG00000005907	12	RPN1	ribophorin I [Source:HGNC Symbol;Acc:HGNC:10381]	[1]
ENSGALG00000005909	12	GATA2	GATA-binding factor 2 [Source:UniProtKB/Swiss-Prot;Acc:P23824]	[1]
ENSGALG00000005913	12	EEFSEC	eukaryotic elongation factor, selenocysteine-tRNA-specific [Source:HGNC Symbol;Acc:HGNC:24614]	[1]
ENSGALG00000021866	12		Uncharacterized protein {ECO:0000313|Ensembl:ENSGALP00000034681} [Source:UniProtKB/TrEMBL;Acc:E1BTN9]	[1]
ENSGALG00000022648	12	DNAJB8	DnaJ (Hsp40) homolog, subfamily B, member 8 [Source:HGNC Symbol;Acc:HGNC:23699]	[1]
ENSGALG00000026089	12	SLC26A6	solute carrier family 26 member 6 [Source:RefSeq peptide;Acc:NP_001239183]	[1]
ENSGALG00000026449	12		Histone H2A {ECO:0000256|RuleBase:RU000527} [Source:UniProtKB/TrEMBL;Acc:R4GJP9]	[1]
ENSGALG00000028620	12		Uncharacterized protein {ECO:0000313|Ensembl:ENSGALP00000041649} [Source:UniProtKB/TrEMBL;Acc:R4GHT9]	[1]
ENSGALG00000003702	13	CLINT1	clathrin interactor 1 [Source:RefSeq peptide;Acc:NP_001025786]	[1]
ENSGALG00000003714	13	LSM11	LSM11, U7 small nuclear RNA associated [Source:HGNC Symbol;Acc:HGNC:30860]	[1]
ENSGALG00000003722	13	THG1L	probable tRNA(His) guanylyltransferase [Source:RefSeq peptide;Acc:NP_001025787]	[1]
ENSGALG00000003723	13	SOX30	SRY (sex determining region Y)-box 30 [Source:HGNC Symbol;Acc:HGNC:30635]	[1]
ENSGALG00000003744	13	ADAM19	disintegrin and metalloproteinase domain-containing protein 19 precursor [Source:RefSeq peptide;Acc:NP_001182051]	[1]
ENSGALG00000003761	13	NIPAL4	NIPA-like domain containing 4 [Source:HGNC Symbol;Acc:HGNC:28018]	[1]
ENSGALG00000003818	13	CYFIP2	cytoplasmic FMR1 interacting protein 2 [Source:HGNC Symbol;Acc:HGNC:13760]	[1]
ENSGALG00000003857	13	ITK	IL2-inducible T-cell kinase [Source:HGNC Symbol;Acc:HGNC:6171]	[1]
ENSGALG00000003870	13	MED7	mediator complex subunit 7 [Source:HGNC Symbol;Acc:HGNC:2378]	[1]
ENSGALG00000003876	13	TIMD4	T-cell immunoglobulin and mucin domain-containing protein 4 precursor [Source:RefSeq peptide;Acc:NP_001006149]	[1]
ENSGALG00000003886	13	SGCD	sarcoglycan, delta (35kDa dystrophin-associated glycoprotein) [Source:HGNC Symbol;Acc:HGNC:10807]	[1]
ENSGALG00000003919	13	MRPL22	mitochondrial ribosomal protein L22 [Source:HGNC Symbol;Acc:HGNC:14480]	[1]
ENSGALG00000003937	13	GEMIN5	gem (nuclear organelle) associated protein 5 [Source:HGNC Symbol;Acc:HGNC:20043]	[1]
ENSGALG00000003950	13	CNOT8	CCR4-NOT transcription complex subunit 8 [Source:RefSeq peptide;Acc:NP_001025789]	[1]
ENSGALG00000003972	13	FAXDC2	fatty acid hydroxylase domain containing 2 [Source:HGNC Symbol;Acc:HGNC:1334]	[1]
ENSGALG00000004001	13	LARP1	La ribonucleoprotein domain family, member 1 [Source:HGNC Symbol;Acc:HGNC:29531]	[1]
ENSGALG00000004033	13	GALNT10	polypeptide N-acetylgalactosaminyltransferase 10 [Source:HGNC Symbol;Acc:HGNC:19873]	[1]
ENSGALG00000004040	13	MFAP3	microfibril-associated glycoprotein 3 precursor [Source:RefSeq peptide;Acc:NP_001012802]	[1]
ENSGALG00000004068	13	LOC416263		[1]
ENSGALG00000004078	13		Uncharacterized protein {ECO:0000313|Ensembl:ENSGALP00000006474} [Source:UniProtKB/TrEMBL;Acc:F1NWA3]	[1]
ENSGALG00000004083	13	GluR1/A	glutamate receptor 1 precursor [Source:RefSeq peptide;Acc:NP_001001774]	[1]
ENSGALG00000004101	13	NMUR2	Neuromedin U receptor type 2 {ECO:0000313|EMBL:AEQ93667.1}; Uncharacterized protein {ECO:0000313|Ensembl:ENSGALP00000006514} [Source:UniProtKB/TrEMBL;Acc:E1BX29]	[1]
ENSGALG00000004134	13	GLRA1	glycine receptor, alpha 1 [Source:HGNC Symbol;Acc:HGNC:4326]	[1]
ENSGALG00000017362	13	HAVCR1	hepatitis A virus cellular receptor 1 precursor [Source:RefSeq peptide;Acc:NP_001025788]	[1]
ENSGALG00000025181	13	gga-mir-1778	gga-mir-1778 [Source:miRBase;Acc:MI0007521]	[1]
ENSGALG00000026787	13	HAND1	heart- and neural crest derivatives-expressed protein 1 [Source:RefSeq peptide;Acc:NP_990296]	[1]
ENSGALG00000028994	13	SAP30L	SAP30-like [Source:HGNC Symbol;Acc:HGNC:25663]	[1]
ENSGALG00000000040	14	FAM195A	family with sequence similarity 195, member A [Source:HGNC Symbol;Acc:HGNC:14142]	[1]
ENSGALG00000000044	14	WFIKKN1	WAP, follistatin/kazal, immunoglobulin, kunitz and netrin domain containing 1 [Source:HGNC Symbol;Acc:HGNC:30912]	[1]
ENSGALG00000001032	14	STUB1	STIP1 homology and U box-containing protein 1 {ECO:0000305} [Source:UniProtKB/Swiss-Prot;Acc:Q5ZHY5]	[1]
ENSGALG00000001772	14	MAPK8IP3	mitogen-activated protein kinase 8 interacting protein 3 [Source:HGNC Symbol;Acc:HGNC:6884]	[1]
ENSGALG00000001792	14	MRPS34	28S ribosomal protein S34, mitochondrial [Source:RefSeq peptide;Acc:NP_001264526]	[1]
ENSGALG00000001827	14	GLYR1	putative oxidoreductase GLYR1 [Source:RefSeq peptide;Acc:NP_001006572]	[1]
ENSGALG00000001841	14	ROGDI	rogdi homolog (Drosophila) [Source:HGNC Symbol;Acc:HGNC:29478]	[1]
ENSGALG00000001866	14	GPR151	G protein-coupled receptor 151 [Source:RefSeq peptide;Acc:NP_001122137]	[1]
ENSGALG00000001967	14	WDR90	WD Repeat Domain 90	[1]
ENSGALG00000001985	14	PIGQ	phosphatidylinositol glycan anchor biosynthesis, class Q [Source:HGNC Symbol;Acc:HGNC:14135]	[1]
ENSGALG00000001994	14	PRR35	proline rich 35 [Source:HGNC Symbol;Acc:HGNC:14139]	[1]
ENSGALG00000002006	14	PDILT	protein disulfide isomerase-like, testis expressed [Source:HGNC Symbol;Acc:HGNC:27338]	[1]
ENSGALG00000002018	14	CAPN15	calpain 15 [Source:HGNC Symbol;Acc:HGNC:11182]	[1]
ENSGALG00000002026	14		Uncharacterized protein {ECO:0000313|Ensembl:ENSGALP00000003145} [Source:UniProtKB/TrEMBL;Acc:F1P3F6]	[1]
ENSGALG00000002028	14	GPRC5B	G protein-coupled receptor, class C, group 5, member B [Source:HGNC Symbol;Acc:HGNC:13308]	[1]
ENSGALG00000002033	14	NDUFB6	NADH dehydrogenase [Source:RefSeq peptide;Acc:NP_001264454]	[1]
ENSGALG00000002042	14	KNOP1	lysine-rich nucleolar protein 1 [Source:HGNC Symbol;Acc:HGNC:34404]	[1]
ENSGALG00000002044	14	FAM86A	uncharacterized protein LOC416392 [Source:RefSeq peptide;Acc:NP_001025798]	[1]
ENSGALG00000002067	14		Uncharacterized protein {ECO:0000313|Ensembl:ENSGALP00000003213} [Source:UniProtKB/TrEMBL;Acc:E1BRK4]	[1]
ENSGALG00000002075	14	ALG1	Chitobiosyldiphosphodolichol Beta-Mannosyltransferase	[1]
ENSGALG00000002084	14	NAGPA	N-acetylglucosamine-1-phosphodiester alpha-N-acetylglucosaminidase [Source:HGNC Symbol;Acc:HGNC:17378]	[1]
ENSGALG00000002111	14	SEC14L5	SEC14-like 5 (S. cerevisiae) [Source:HGNC Symbol;Acc:HGNC:29032]	[1]
ENSGALG00000002119	14	C16orf62	chromosome 16 open reading frame 62 [Source:HGNC Symbol;Acc:HGNC:24641]	[1]
ENSGALG00000002128	14		Uncharacterized protein {ECO:0000313|Ensembl:ENSGALP00000003320} [Source:UniProtKB/TrEMBL;Acc:F1NY70]	[1]
ENSGALG00000002134	14	THUMPD1	THUMP domain containing 1 [Source:HGNC Symbol;Acc:HGNC:23807]	[1]
ENSGALG00000002200	14	ACSM3	acyl-CoA synthetase medium-chain family member 3 [Source:HGNC Symbol;Acc:HGNC:10522]	[1]
ENSGALG00000002201	14	PPL	Uncharacterized protein {ECO:0000313|Ensembl:ENSGALP00000003441} [Source:UniProtKB/TrEMBL;Acc:F1NV96]	[1]
ENSGALG00000002221	14	UBN1	ubinuclein-1 [Source:RefSeq peptide;Acc:NP_001073186]	[1]
ENSGALG00000002239	14		exonuclease NEF-sp [Source:RefSeq peptide;Acc:NP_001006573]	[1]
ENSGALG00000002267	14	DCUN1D3	DCN1, defective in cullin neddylation 1, domain containing 3 [Source:HGNC Symbol;Acc:HGNC:28734]	[1]
ENSGALG00000002273	14	LYRM1	LYR motif containing 1 [Source:RefSeq peptide;Acc:NP_001155848]	[1]
ENSGALG00000002276	14	EME2	essential meiotic structure-specific endonuclease subunit 2 [Source:HGNC Symbol;Acc:HGNC:27289]	[1]
ENSGALG00000002285	14	SPSB3	splA/ryanodine receptor domain and SOCS box containing 3 [Source:HGNC Symbol;Acc:HGNC:30629]	[1]
ENSGALG00000002316	14	NUBP2	Cytosolic Fe-S cluster assembly factor NUBP2 {ECO:0000255|HAMAP-Rule:MF_03039} [Source:UniProtKB/Swiss-Prot;Acc:Q5ZKV4]	[1]
ENSGALG00000002325	14	IGFALS	insulin-like growth factor binding protein, acid labile subunit [Source:HGNC Symbol;Acc:HGNC:5468]	[1]
ENSGALG00000002350	14	DNAH3	dynein, axonemal, heavy chain 3 [Source:HGNC Symbol;Acc:HGNC:2949]	[1]
ENSGALG00000002422	14		Uncharacterized protein {ECO:0000313|Ensembl:ENSGALP00000003803} [Source:UniProtKB/TrEMBL;Acc:F1NWK7]	[1]
ENSGALG00000002428	14	ZP2	zona pellucida sperm-binding protein 2 precursor [Source:RefSeq peptide;Acc:NP_001034187]	[1]
ENSGALG00000002442	14	ANKS4B	ankyrin repeat and sterile alpha motif domain containing 4B [Source:HGNC Symbol;Acc:HGNC:26795]	[1]
ENSGALG00000002443	14	FBXL16	F-box and leucine-rich repeat protein 16 [Source:HGNC Symbol;Acc:HGNC:14150]	[1]
ENSGALG00000002450	14	WDR24	WD repeat-containing protein 24 [Source:UniProtKB/Swiss-Prot;Acc:Q5ZMV9]	[1]
ENSGALG00000002484	14	CRYM	crystallin, mu [Source:HGNC Symbol;Acc:HGNC:2418]	[1]
ENSGALG00000002490	14	UQCRC2	ubiquinol-cytochrome c reductase core protein II [Source:HGNC Symbol;Acc:HGNC:12586]	[1]
ENSGALG00000002497	14	RHOT2	mitochondrial Rho GTPase 2 [Source:RefSeq peptide;Acc:NP_001074335]	[1]
ENSGALG00000002535	14	WDR90	WD repeat domain 90 [Source:HGNC Symbol;Acc:HGNC:26960]	[1]
ENSGALG00000006757	14	XYLT1	xylosyltransferase I [Source:HGNC Symbol;Acc:HGNC:15516]	[1]
ENSGALG00000006771	14	RPS15A	ribosomal protein S15a [Source:HGNC Symbol;Acc:HGNC:10389]	[1]
ENSGALG00000006780	14	SMG1	Nonsense Mediated MRNA Decay Associated PI3K Related Kinase	[1]
ENSGALG00000006829	14		Uncharacterized protein {ECO:0000313|Ensembl:ENSGALP00000011024} [Source:UniProtKB/TrEMBL;Acc:E1BW33]	[1]
ENSGALG00000006845	14	SYT17	synaptotagmin XVII [Source:HGNC Symbol;Acc:HGNC:24119]	[1]
ENSGALG00000006861	14	COQ7	ubiquinone biosynthesis protein COQ7 homolog [Source:RefSeq peptide;Acc:NP_001264101]	[1]
ENSGALG00000006889	14	TMC7	transmembrane channel-like protein 7 [Source:RefSeq peptide;Acc:NP_001025812]	[1]
ENSGALG00000006911	14	TMC5	transmembrane channel-like 5 [Source:HGNC Symbol;Acc:HGNC:22999]	[1]
ENSGALG00000006916	14	GDE1	glycerophosphodiester phosphodiesterase 1 [Source:HGNC Symbol;Acc:HGNC:29644]	[1]
ENSGALG00000006925	14	CCP110	centriolar coiled coil protein 110kDa [Source:HGNC Symbol;Acc:HGNC:24342]	[1]
ENSGALG00000006933	14	C16orf52	chromosome 16 open reading frame 52 [Source:HGNC Symbol;Acc:HGNC:27087]	[1]
ENSGALG00000006957	14	SDR42E2L	Short Chain Dehydrogenase/Reductase Family 42E, Member 2 - like	[1]
ENSGALG00000006964	14	SDR42E2	putative short-chain dehydrogenase/reductase family 42E member 2 [Source:RefSeq peptide;Acc:NP_001182086]	[1]
ENSGALG00000006982	14	EEF2K	eukaryotic elongation factor 2 kinase [Source:HGNC Symbol;Acc:HGNC:24615]	[1]
ENSGALG00000007008	14	POLR3E	polymerase (RNA) III (DNA directed) polypeptide E (80kD) [Source:HGNC Symbol;Acc:HGNC:30347]	[1]
ENSGALG00000007030	14		Uncharacterized protein {ECO:0000313|Ensembl:ENSGALP00000011361} [Source:UniProtKB/TrEMBL;Acc:F1NGH8]	[1]
ENSGALG00000007044	14	METTL9	methyltransferase-like protein 9 precursor [Source:RefSeq peptide;Acc:NP_001006172]	[1]
ENSGALG00000007059	14	IGSF6	immunoglobulin superfamily member 6 precursor [Source:RefSeq peptide;Acc:NP_001264528]	[1]
ENSGALG00000007070	14	OTOA	otoancorin [Source:HGNC Symbol;Acc:HGNC:16378]	[1]
ENSGALG00000007089	14	KDELR2	ER lumen protein retaining receptor 2 [Source:RefSeq peptide;Acc:NP_001153187]	[1]
ENSGALG00000007119	14	DAGLB	Gallus gallus diacylglycerol lipase, beta (DAGLB), mRNA. [Source:RefSeq mRNA;Acc:NM_001030643]	[1]
ENSGALG00000007130	14	cRac1A	ras-related C3 botulinum toxin substrate 1 [Source:RefSeq peptide;Acc:NP_990348]	[1]
ENSGALG00000007133	14	SMIM10	small integral membrane protein 10 [Source:HGNC Symbol;Acc:HGNC:41913]	[1]
ENSGALG00000007149	14	CYTH3	cytohesin 3 [Source:HGNC Symbol;Acc:HGNC:9504]	[1]
ENSGALG00000007155	14	RMI2	RecQ-mediated genome instability protein 2 [Source:UniProtKB/Swiss-Prot;Acc:Q5ZM20]	[1]
ENSGALG00000007158	14	SOCS1	suppressor of cytokine signaling 1 [Source:RefSeq peptide;Acc:NP_001131120]	[1]
ENSGALG00000007167	14	CLEC16A	C-type lectin domain family 16, member A [Source:HGNC Symbol;Acc:HGNC:29013]	[1]
ENSGALG00000007171	14	CIITA	class II, major histocompatibility complex, transactivator [Source:HGNC Symbol;Acc:HGNC:7067]	[1]
ENSGALG00000007206	14		Uncharacterized protein {ECO:0000313|Ensembl:ENSGALP00000011648} [Source:UniProtKB/TrEMBL;Acc:E1C3B1]	[1]
ENSGALG00000007216	14	TVP23A	trans-golgi network vesicle protein 23 homolog A (S. cerevisiae) [Source:HGNC Symbol;Acc:HGNC:20398]	[1]
ENSGALG00000007241	14	NUBP1	nucleotide binding protein 1 (MinD homolog, E. coli) [Source:RefSeq peptide;Acc:NP_001185570]	[1]
ENSGALG00000007257	14	TEKT5	tektin 5 [Source:HGNC Symbol;Acc:HGNC:26554]	[1]
ENSGALG00000007278	14	GRIN2A	glutamate receptor, ionotropic, N-methyl D-aspartate 2A [Source:HGNC Symbol;Acc:HGNC:4585]	[1]
ENSGALG00000009201	14	CCNF	cyclin F [Source:HGNC Symbol;Acc:HGNC:1591]	[1]
ENSGALG00000009204	14	C16orf59	chromosome 16 open reading frame 59 [Source:HGNC Symbol;Acc:HGNC:25849]	[1]
ENSGALG00000009205	14		Uncharacterized protein {ECO:0000313|Ensembl:ENSGALP00000014972} [Source:UniProtKB/TrEMBL;Acc:F1NEW4]	[1]
ENSGALG00000009209	14		Uncharacterized protein {ECO:0000313|Ensembl:ENSGALP00000014978} [Source:UniProtKB/TrEMBL;Acc:E1BW69]	[1]
ENSGALG00000009217	14	TBC1D24	Gallus gallus TBC1 domain family, member 24 (TBC1D24), mRNA. [Source:RefSeq mRNA;Acc:NM_001257271]	[1]
ENSGALG00000009229	14	ATP6V0C	ATPase, H+ transporting, lysosomal 16kDa, V0 subunit c [Source:RefSeq peptide;Acc:NP_001264953]	[1]
ENSGALG00000009234	14		Uncharacterized protein {ECO:0000313|Ensembl:ENSGALP00000015013} [Source:UniProtKB/TrEMBL;Acc:F1P5J8]	[1]
ENSGALG00000009288	14	RNPS1	RNA binding protein S1, serine-rich domain [Source:HGNC Symbol;Acc:HGNC:10080]	[1]
ENSGALG00000009297	14	TELO2	telomere maintenance 2 [Source:HGNC Symbol;Acc:HGNC:29099]	[1]
ENSGALG00000009318	14	IFT140	intraflagellar transport protein 140 homolog [Source:RefSeq peptide;Acc:NP_001012810]	[1]
ENSGALG00000009341	14		Uncharacterized protein {ECO:0000313|Ensembl:ENSGALP00000015195} [Source:UniProtKB/TrEMBL;Acc:F1P2P0]	[1]
ENSGALG00000009346	14	CRAMP1	Cramped Chromatin Regulator Homolog 1	[1]
ENSGALG00000018875	14	ACSM5	acyl-CoA synthetase medium-chain family member 5 [Source:HGNC Symbol;Acc:HGNC:26060]	[1]
ENSGALG00000020719	14	AMDHD2	Amidohydrolase Domain Containing 2	[1]
ENSGALG00000020723	14	NOG2	noggin-2 precursor [Source:RefSeq peptide;Acc:NP_001034693]	[1]
ENSGALG00000020725	14	VRK3	vaccinia related kinase 3 [Source:HGNC Symbol;Acc:HGNC:18996]	[1]
ENSGALG00000020911	14	CLEC19A	C-type lectin domain family 19, member A [Source:HGNC Symbol;Acc:HGNC:34522]	[1]
ENSGALG00000021364	14	FAM173A	uncharacterized protein LOC416404 isoform 1 [Source:RefSeq peptide;Acc:NP_001264080]	[1]
ENSGALG00000021386	14		Uncharacterized protein {ECO:0000313|Ensembl:ENSGALP00000033872} [Source:UniProtKB/TrEMBL;Acc:E1BSK9]	[1]
ENSGALG00000023595	14		Uncharacterized protein {ECO:0000313|Ensembl:ENSGALP00000038466} [Source:UniProtKB/TrEMBL;Acc:E1BXM4]	[1]
ENSGALG00000025220	14	gga-mir-1644	gga-mir-1644 [Source:miRBase;Acc:MI0007376]	[1]
ENSGALG00000025419	14	gga-mir-1588	gga-mir-1588 [Source:miRBase;Acc:MI0007315]	[1]
ENSGALG00000025576	14	gga-mir-1715	gga-mir-1715 [Source:miRBase;Acc:MI0007452]	[1]
ENSGALG00000025743	14	CDR2	Gallus gallus cerebellar degeneration-related protein 2, 62kDa (CDR2), mRNA. [Source:RefSeq mRNA;Acc:NM_001030642]	[1]
ENSGALG00000026038	14	REXO5	RNA Exonuclease 5	[1]
ENSGALG00000026817	14		Uncharacterized protein {ECO:0000313|Ensembl:ENSGALP00000042615} [Source:UniProtKB/TrEMBL;Acc:R4GKC3]	[1]
ENSGALG00000027058	14	EMP2	epithelial membrane protein 2 [Source:HGNC Symbol;Acc:HGNC:3334]	[1]
ENSGALG00000027146	14	GPR139	G protein-coupled receptor 139 [Source:HGNC Symbol;Acc:HGNC:19995]	[1]
ENSGALG00000027173	14	TMEM159	transmembrane protein 159 [Source:HGNC Symbol;Acc:HGNC:30136]	[1]
ENSGALG00000027210	14		Uncharacterized protein {ECO:0000313|Ensembl:ENSGALP00000041806} [Source:UniProtKB/TrEMBL;Acc:R4GI76]	[1]
ENSGALG00000027342	14	METRN	meteorin, glial cell differentiation regulator [Source:HGNC Symbol;Acc:HGNC:14151]	[1]
ENSGALG00000027544	14	NHLRC4	NHL repeat containing 4 [Source:HGNC Symbol;Acc:HGNC:26700]	[1]
ENSGALG00000027609	14	RAB40C	RAB40C, member RAS oncogene family [Source:RefSeq peptide;Acc:NP_001166133]	[1]
ENSGALG00000027635	14	NME3	NME/NM23 nucleoside diphosphate kinase 3 [Source:HGNC Symbol;Acc:HGNC:7851]	[1]
ENSGALG00000027935	14	gga-mir-6643	gga-mir-6643 [Source:miRBase;Acc:MI0022462]	[1]
ENSGALG00000028172	14		Uncharacterized protein {ECO:0000313|Ensembl:ENSGALP00000003985} [Source:UniProtKB/TrEMBL;Acc:F1NPE2]	[1]
ENSGALG00000028197	14	IQCK	IQ motif containing K [Source:HGNC Symbol;Acc:HGNC:28556]	[1]
ENSGALG00000028345	14	RHBDL1	rhomboid, veinlet-like 1 (Drosophila) [Source:HGNC Symbol;Acc:HGNC:10007]	[1]
ENSGALG00000028426	14			[1]
ENSGALG00000028590	14	JMJD8	jumonji domain containing 8 [Source:HGNC Symbol;Acc:HGNC:14148]	[1]
ENSGALG00000029047	14	TMEM204	transmembrane protein 204 [Source:HGNC Symbol;Acc:HGNC:14158]	[1]
ENSGALG00000029072	14	ANKFN1L	Ankyrin Repeat And Fibronectin Type III Domain Containing 1-like	[1]
ENSGALG00000000081	16	BZFP1		[1]
ENSGALG00000000107	16	TRIM7.1	tripartite motif-containing protein 7 [Source:RefSeq peptide;Acc:NP_001092822]	[1]
ENSGALG00000000115	16	HEP21	HEP21 protein precursor [Source:RefSeq peptide;Acc:NP_989852]	[1]
ENSGALG00000000117	16	TRIM27.1	tripartite motif-containing 27 [Source:RefSeq peptide;Acc:NP_001025842]	[1]
ENSGALG00000000122	16	GNB2L1	Guanine nucleotide-binding protein subunit beta-2-like 1 [Source:UniProtKB/Swiss-Prot;Acc:P63247]	[1]
ENSGALG00000000123	16	B-BTN2	Uncharacterized protein {ECO:0000313|Ensembl:ENSGALP00000000171} [Source:UniProtKB/TrEMBL;Acc:F1NM56]	[1]
ENSGALG00000000136	16	Blec2	putative NK receptor [Source:RefSeq peptide;Acc:NP_001038147]	[1]
ENSGALG00000000141	16	BLB1	Uncharacterized protein {ECO:0000313|Ensembl:ENSGALP00000008911} [Source:UniProtKB/TrEMBL;Acc:F1NSZ6]	[1]
ENSGALG00000000156	16	BRD2	bromodomain-containing protein 2 [Source:RefSeq peptide;Acc:NP_001025845]	[1]
ENSGALG00000000158	16	DMA	B locus M alpha chain 1 precursor [Source:RefSeq peptide;Acc:NP_001092823]	[1]
ENSGALG00000000162	16		Uncharacterized protein {ECO:0000313|Ensembl:ENSGALP00000040418} [Source:UniProtKB/TrEMBL;Acc:F1NIV8]	[1]
ENSGALG00000000166	16	DMB1	Meiotic Recombination Hotspot DMB1	[1]
ENSGALG00000000178	16	BF1	MHC class I alpha chain 1 {ECO:0000313|EMBL:BAF63003.1}; MHC class I antigen alpha chain {ECO:0000313|EMBL:CAK49240.1}; Uncharacterized protein {ECO:0000313|Ensembl:ENSGALP00000000233} [Source:UniProtKB/TrEMBL;Acc:A0ZXL5]	[1]
ENSGALG00000000181	16	TAP2	antigen peptide transporter 2 [Source:RefSeq peptide;Acc:NP_001092827]	[1]
ENSGALG00000000182	16		Uncharacterized protein {ECO:0000313|Ensembl:ENSGALP00000000237} [Source:UniProtKB/TrEMBL;Acc:F1NS75]	[1]
ENSGALG00000001131	16		Uncharacterized protein {ECO:0000313|Ensembl:ENSGALP00000001700} [Source:UniProtKB/TrEMBL;Acc:F1P3S1]	[1]
ENSGALG00000004772	16		Uncharacterized protein {ECO:0000313|Ensembl:ENSGALP00000028184} [Source:UniProtKB/TrEMBL;Acc:E1BZZ5]	[1]
ENSGALG00000008022	16	TPN	tapasin isoform 1 precursor [Source:RefSeq peptide;Acc:NP_001029988]	[1]
ENSGALG00000010153	16	CYP21A2	steroid 21-hydroxylase precursor [Source:RefSeq peptide;Acc:NP_001092828]	[1]
ENSGALG00000011997	16	TRIM7.2	zinc finger protein RFP [Source:RefSeq peptide;Acc:NP_001092824]	[1]
ENSGALG00000012494	16	CD1A1	CD1c molecule precursor [Source:RefSeq peptide;Acc:NP_001017412]	[1]
ENSGALG00000013101	16		Uncharacterized protein {ECO:0000313|Ensembl:ENSGALP00000042333} [Source:UniProtKB/TrEMBL;Acc:R4GJL5]	[1]
ENSGALG00000017829	16	ASTN2	Astrotactin 2	[1]
ENSGALG00000019831	16		Uncharacterized protein {ECO:0000313|Ensembl:ENSGALP00000030873} [Source:UniProtKB/TrEMBL;Acc:F1NBI8]	[1]
ENSGALG00000019835	16	TRIM27.2	E3 ubiquitin-protein ligase TRIM41 [Source:RefSeq peptide;Acc:NP_001025843]	[1]
ENSGALG00000019836	16	ZNF692	zinc finger protein 692 [Source:RefSeq peptide;Acc:NP_001092826]	[1]
ENSGALG00000019837	16		Uncharacterized protein {ECO:0000313|Ensembl:ENSGALP00000030881} [Source:UniProtKB/TrEMBL;Acc:F1NBH9]	[1]
ENSGALG00000024335	16		Uncharacterized protein {ECO:0000313|Ensembl:ENSGALP00000021977} [Source:UniProtKB/TrEMBL;Acc:H9L069]	[1]
ENSGALG00000024348	16		Uncharacterized protein {ECO:0000313|Ensembl:ENSGALP00000021998} [Source:UniProtKB/TrEMBL;Acc:F1NFX9]	[1]
ENSGALG00000024357	16	B-G	Gallus gallus MHC B-G antigen (B-G), transcript variant 1, mRNA. [Source:RefSeq mRNA;Acc:NM_001031810]	[1]
ENSGALG00000024365	16		Uncharacterized protein {ECO:0000313|Ensembl:ENSGALP00000041368} [Source:UniProtKB/TrEMBL;Acc:R4GH38]	[1]
ENSGALG00000024372	16	BFIV21	MHC BF2 class I precursor [Source:RefSeq peptide;Acc:NP_001026509]	[1]
ENSGALG00000024420	16		Uncharacterized protein {ECO:0000313|Ensembl:ENSGALP00000003786} [Source:UniProtKB/TrEMBL;Acc:H9KZ28]	[1]
ENSGALG00000026142	16		Uncharacterized protein {ECO:0000313|Ensembl:ENSGALP00000042433} [Source:UniProtKB/TrEMBL;Acc:R4GJV7]	[1]
ENSGALG00000026269	16	TAP1	antigen peptide transporter 1 [Source:RefSeq peptide;Acc:NP_001129440]	[1]
ENSGALG00000026396	16	BG1	uncharacterized protein LOC426940 precursor [Source:RefSeq peptide;Acc:NP_001092825]	[1]
ENSGALG00000026466	16	ZNF606L	Zinc Finger Protein 606-like	[1]
ENSGALG00000026646	16	C4	complement 4 precursor [Source:RefSeq peptide;Acc:NP_001070701]	[1]
ENSGALG00000027546	16		zinc finger protein CKR1 [Source:RefSeq peptide;Acc:NP_990640]	[1]
ENSGALG00000027842	16	CenpA	Histone H3-like centromeric protein A [Source:UniProtKB/Swiss-Prot;Acc:Q6XXM1]	[1]
ENSGALG00000027865	16	CD1.2	T-cell surface glycoprotein CD1b precursor [Source:RefSeq peptide;Acc:NP_001019753]	[1]
ENSGALG00000027955	16		Uncharacterized protein {ECO:0000313|Ensembl:ENSGALP00000040364} [Source:UniProtKB/TrEMBL;Acc:F1NKE5]	[1]
ENSGALG00000028157	16	BG2	BG antigen	[1]
ENSGALG00000028367	16		Uncharacterized protein {ECO:0000313|Ensembl:ENSGALP00000042629} [Source:UniProtKB/TrEMBL;Acc:R4GKD5]	[1]
ENSGALG00000028399	16		Uncharacterized protein {ECO:0000313|Ensembl:ENSGALP00000042210} [Source:UniProtKB/TrEMBL;Acc:R4GJ99]	[1]
ENSGALG00000028659	16	Blec1	C-type lectin domain family 2 member E [Source:RefSeq peptide;Acc:NP_998747]	[1]
ENSGALG00000028962	16		Uncharacterized protein {ECO:0000313|Ensembl:ENSGALP00000042941} [Source:UniProtKB/TrEMBL;Acc:R4GL70]	[1]
ENSGALG00000004466	17	CRAT	carnitine O-acetyltransferase [Source:HGNC Symbol;Acc:HGNC:2342]	[1]
ENSGALG00000004485	17	DOLPP1	dolichyldiphosphatase 1 [Source:RefSeq peptide;Acc:NP_001025860]	[1]
ENSGALG00000004490	17	FAM73B	family with sequence similarity 73, member B [Source:HGNC Symbol;Acc:HGNC:23621]	[1]
ENSGALG00000004512	17	SH3GLB2	Endophilin-B2 [Source:UniProtKB/Swiss-Prot;Acc:Q5ZJ81]	[1]
ENSGALG00000004548	17	NUP188	nucleoporin NUP188 homolog [Source:RefSeq peptide;Acc:NP_001025861]	[1]
ENSGALG00000004556	17	DOLK	Uncharacterized protein {ECO:0000313|Ensembl:ENSGALP00000007239} [Source:UniProtKB/TrEMBL;Acc:E1BQN8]	[1]
ENSGALG00000004565	17	PHYHD1	phytanoyl-CoA dioxygenase domain containing 1 [Source:HGNC Symbol;Acc:HGNC:23396]	[1]
ENSGALG00000004573	17	LRRC8A	leucine rich repeat containing 8 family, member A [Source:HGNC Symbol;Acc:HGNC:19027]	[1]
ENSGALG00000004604	17	CCBL1	cysteine conjugate-beta lyase, cytoplasmic [Source:HGNC Symbol;Acc:HGNC:1564]	[1]
ENSGALG00000004622	17	C17H9ORF114	uncharacterized protein LOC417203 [Source:RefSeq peptide;Acc:NP_001264604]	[1]
ENSGALG00000004635	17		Uncharacterized protein {ECO:0000313|Ensembl:ENSGALP00000007374} [Source:UniProtKB/TrEMBL;Acc:F1NJJ6]	[1]
ENSGALG00000004645	17	ENDOG	Endonuclease G	[1]
ENSGALG00000004659	17	TBC1D13	TBC1 Domain Family Member 13	[1]
ENSGALG00000004664	17	ZDHHC12	zinc finger, DHHC-type containing 12 [Source:HGNC Symbol;Acc:HGNC:19159]	[1]
ENSGALG00000004689	17	PKN3	protein kinase N3 [Source:HGNC Symbol;Acc:HGNC:17999]	[1]
ENSGALG00000004701	17	SET	protein SET [Source:RefSeq peptide;Acc:NP_001025862]	[1]
ENSGALG00000004702	17	WDR34	WD repeat domain 34 [Source:HGNC Symbol;Acc:HGNC:28296]	[1]
ENSGALG00000004719	17	SPTAN1	spectrin alpha chain, non-erythrocytic 1 [Source:RefSeq peptide;Acc:NP_001036003]	[1]
ENSGALG00000004738	17	GLE1	GLE1 RNA export mediator [Source:HGNC Symbol;Acc:HGNC:4315]	[1]
ENSGALG00000004767	17	ODF2	outer dense fiber protein 2 [Source:RefSeq peptide;Acc:NP_001012817]	[1]
ENSGALG00000004779	17	PTGES2	prostaglandin E synthase 2 [Source:HGNC Symbol;Acc:HGNC:17822]	[1]
ENSGALG00000004783	17	C17H9ORF16	uncharacterized protein LOC417215 [Source:RefSeq peptide;Acc:NP_001183963]	[1]
ENSGALG00000004852	17	DNM1	dynamin 1 [Source:HGNC Symbol;Acc:HGNC:2972]	[1]
ENSGALG00000004881	17		Uncharacterized protein {ECO:0000313|Ensembl:ENSGALP00000007779} [Source:UniProtKB/TrEMBL;Acc:F1NF84]	[1]
ENSGALG00000004920	17	GOLGA2	Golgin A2	[1]
ENSGALG00000004927	17	COQ4	coenzyme Q4 [Source:HGNC Symbol;Acc:HGNC:19693]	[1]
ENSGALG00000004965	17	SLC27A4	solute carrier family 27 (fatty acid transporter), member 4 [Source:HGNC Symbol;Acc:HGNC:10998]	[1]
ENSGALG00000004971	17	URM1	Ubiquitin-related modifier 1 {ECO:0000255|HAMAP-Rule:MF_03048} [Source:UniProtKB/Swiss-Prot;Acc:Q5ZJU4]	[1]
ENSGALG00000004986	17	CERCAM	cerebral endothelial cell adhesion molecule [Source:HGNC Symbol;Acc:HGNC:23723]	[1]
ENSGALG00000004992	17	TTC16	tetratricopeptide repeat domain 16 [Source:HGNC Symbol;Acc:HGNC:26536]	[1]
ENSGALG00000005036	17	SH2D3C	SH2 domain containing 3C [Source:HGNC Symbol;Acc:HGNC:16884]	[1]
ENSGALG00000005045	17	CDK9	cyclin-dependent kinase 9 [Source:RefSeq peptide;Acc:NP_001006201]	[1]
ENSGALG00000005051	17	FPGS	folylpolyglutamate synthase [Source:HGNC Symbol;Acc:HGNC:3824]	[1]
ENSGALG00000005060	17	ENG	endoglin precursor [Source:RefSeq peptide;Acc:NP_001074356]	[1]
ENSGALG00000005063	17	ST6GALNAC4	alpha-N-acetyl-neuraminyl-2,3-beta-galactosyl-1, 3-N-acetyl-galactosaminide alpha-2,6-sialyltransferase precursor [Source:RefSeq peptide;Acc:NP_989842]	[1]
ENSGALG00000005066	17	DPM2	dolichol phosphate-mannose biosynthesis regulatory protein [Source:RefSeq peptide;Acc:NP_001186093]	[1]
ENSGALG00000005074	17	FAM102A	early estrogen-induced gene 1 protein [Source:RefSeq peptide;Acc:NP_001186095]	[1]
ENSGALG00000005095	17	SLC25A25	solute carrier family 25 (mitochondrial carrier; phosphate carrier), member 25 [Source:HGNC Symbol;Acc:HGNC:20663]	[1]
ENSGALG00000005099	17	ogchi	orosomucoid 1 (ovoglycoprotein) precursor [Source:RefSeq peptide;Acc:NP_989872]	[1]
ENSGALG00000005298	17	ST6GALNAC6	ST6 (alpha-N-acetyl-neuraminyl-2,3-beta-galactosyl-1,3)-N-acetylgalactosaminide alpha-2,6-sialyltransferase 6 [Source:HGNC Symbol;Acc:HGNC:23364]	[1]
ENSGALG00000006958	17		Uncharacterized protein {ECO:0000313|Ensembl:ENSGALP00000011258} [Source:UniProtKB/TrEMBL;Acc:F1NHH4]	[1]
ENSGALG00000006971	17	CDK5RAP2	CDK5 regulatory subunit associated protein 2 [Source:HGNC Symbol;Acc:HGNC:18672]	[1]
ENSGALG00000006987	17		Uncharacterized protein {ECO:0000313|Ensembl:ENSGALP00000011304} [Source:UniProtKB/TrEMBL;Acc:E1C9K1]	[1]
ENSGALG00000006997	17	BRINP1	BMP/retinoic acid-inducible neural-specific protein 1 [Source:UniProtKB/Swiss-Prot;Acc:Q7ZZR3]	[1]
ENSGALG00000007001	17	TLR4	toll-like receptor 4 precursor [Source:RefSeq peptide;Acc:NP_001025864]	[1]
ENSGALG00000007003	17		Uncharacterized protein {ECO:0000313|Ensembl:ENSGALP00000011323} [Source:UniProtKB/TrEMBL;Acc:F1NGS6]	[1]
ENSGALG00000007038	17		Uncharacterized protein {ECO:0000313|Ensembl:ENSGALP00000011381} [Source:UniProtKB/TrEMBL;Acc:F1NGF8]	[1]
ENSGALG00000013978	17	PPP2R4	Gallus gallus protein phosphatase 2A activator, regulatory subunit 4 (PPP2R4), mRNA. [Source:RefSeq mRNA;Acc:NM_001031371]	[1]
ENSGALG00000018277	17	gga-mir-199-1	gga-mir-199-1 [Source:miRBase;Acc:MI0001245]	[1]
ENSGALG00000018278	17	gga-mir-219b	gga-mir-219b [Source:miRBase;Acc:MI0015382]	[1]
ENSGALG00000021728	17	gga-mir-455	gga-mir-455 [Source:miRBase;Acc:MI0003707]	[1]
ENSGALG00000023735	17		Uncharacterized protein {ECO:0000313|Ensembl:ENSGALP00000038916} [Source:UniProtKB/TrEMBL;Acc:E1BW62]	[1]
ENSGALG00000023838	17	COL27A1	Collagen Type XXVII Alpha 1 Chain	[1]
ENSGALG00000025230	17			[1]
ENSGALG00000025797	17		Uncharacterized protein {ECO:0000313|Ensembl:ENSGALP00000041602} [Source:UniProtKB/TrEMBL;Acc:R4GHP9]	[1]
ENSGALG00000026007	17	DOLK	dolichol kinase [Source:RefSeq peptide;Acc:NP_001264588]	[1]
ENSGALG00000026221	17		Uncharacterized protein {ECO:0000313|Ensembl:ENSGALP00000042036} [Source:UniProtKB/TrEMBL;Acc:R4GIU0]	[1]
ENSGALG00000026275	17			[1]
ENSGALG00000026424	17	TOR2A	torsin family 2, member A [Source:HGNC Symbol;Acc:HGNC:11996]	[1]
ENSGALG00000027734	17	NAIF1	nuclear apoptosis inducing factor 1 [Source:HGNC Symbol;Acc:HGNC:25446]	[1]
ENSGALG00000027854	17		Uncharacterized protein {ECO:0000313|Ensembl:ENSGALP00000041516} [Source:UniProtKB/TrEMBL;Acc:R4GHH1]	[1]
ENSGALG00000028013	17			[1]
ENSGALG00000028315	17	gga-mir-6696	gga-mir-6696 [Source:miRBase;Acc:MI0022517]	[1]
ENSGALG00000029150	17	AK1	Adenylate kinase isoenzyme 1 {ECO:0000255|HAMAP-Rule:MF_03171} [Source:UniProtKB/Swiss-Prot;Acc:P05081]	[1]
ENSGALG00000001433	18	B3GNTL1	UDP-GlcNAc:betaGal beta-1,3-N-acetylglucosaminyltransferase-like 1 [Source:HGNC Symbol;Acc:HGNC:21727]	[1]
ENSGALG00000001503	18	TBCD	tubulin-specific chaperone D [Source:RefSeq peptide;Acc:NP_001012819]	[1]
ENSGALG00000001518	18	ZNF750	zinc finger protein 750 [Source:HGNC Symbol;Acc:HGNC:25843]	[1]
ENSGALG00000001531	18	FN3K	fructosamine 3 kinase [Source:HGNC Symbol;Acc:HGNC:24822]	[1]
ENSGALG00000001545	18	RAB40B	ras-related protein Rab-40B [Source:RefSeq peptide;Acc:NP_001264979]	[1]
ENSGALG00000001563	18	WDR45B	WD repeat domain phosphoinositide-interacting protein 3 [Source:UniProtKB/Swiss-Prot;Acc:Q5ZL16]	[1]
ENSGALG00000001577	18	FOXK2	forkhead box K2 [Source:HGNC Symbol;Acc:HGNC:6036]	[1]
ENSGALG00000001591	18		Uncharacterized protein {ECO:0000313|Ensembl:ENSGALP00000002413} [Source:UniProtKB/TrEMBL;Acc:F1NLL7]	[1]
ENSGALG00000001603	18	NARF	nuclear prelamin A recognition factor [Source:HGNC Symbol;Acc:HGNC:29916]	[1]
ENSGALG00000001607	18	C17orf62	chromosome 17 open reading frame 62 [Source:HGNC Symbol;Acc:HGNC:28672]	[1]
ENSGALG00000001612	18	HEXDC	hexosaminidase (glycosyl hydrolase family 20, catalytic domain) containing [Source:HGNC Symbol;Acc:HGNC:26307]	[1]
ENSGALG00000001618	18	OGFOD3	2-oxoglutarate and iron-dependent oxygenase domain containing 3 [Source:HGNC Symbol;Acc:HGNC:26174]	[1]
ENSGALG00000001626	18	UTS2R	urotensin 2 receptor [Source:HGNC Symbol;Acc:HGNC:4468]	[1]
ENSGALG00000001629	18		Uncharacterized protein {ECO:0000313|Ensembl:ENSGALP00000002487} [Source:UniProtKB/TrEMBL;Acc:E1BYA7]	[1]
ENSGALG00000001631	18		Uncharacterized protein {ECO:0000313|Ensembl:ENSGALP00000002490} [Source:UniProtKB/TrEMBL;Acc:E1BY91]	[1]
ENSGALG00000001656	18	SEPT9	septin-9 [Source:RefSeq peptide;Acc:NP_001025872]	[1]
ENSGALG00000001684	18	SEC14L1	SEC14-like 1 (S. cerevisiae) [Source:HGNC Symbol;Acc:HGNC:10698]	[1]
ENSGALG00000001725	18	TNRC6C	trinucleotide repeat containing 6C [Source:HGNC Symbol;Acc:HGNC:29318]	[1]
ENSGALG00000017910	18	U6	U6 spliceosomal RNA [Source:RFAM;Acc:RF00026]	[1]
ENSGALG00000021552	18	RAP2B	RAP2B, member of RAS oncogene family [Source:RefSeq peptide;Acc:NP_001025873]	[1]
ENSGALG00000023581	18		Uncharacterized protein {ECO:0000313|Ensembl:ENSGALP00000038429} [Source:UniProtKB/TrEMBL;Acc:E1BY54]	[1]
ENSGALG00000028979	18	FN3KRP	ketosamine-3-kinase [Source:RefSeq peptide;Acc:NP_001108110]	[1]
ENSGALG00000006767	24	UBE4A	ubiquitin conjugation factor E4 A [Source:RefSeq peptide;Acc:NP_001026081]	[1]
ENSGALG00000007011	24	ZBTB16	zinc finger and BTB domain containing 16 [Source:HGNC Symbol;Acc:HGNC:12930]	[1]
ENSGALG00000007017	24	RBM7	RNA-binding protein 7 [Source:RefSeq peptide;Acc:NP_001006318]	[1]
ENSGALG00000007024	24	REXO2	oligoribonuclease, mitochondrial [Source:RefSeq peptide;Acc:NP_001265049]	[1]
ENSGALG00000007032	24	BUD13	Uncharacterized protein {ECO:0000313|Ensembl:ENSGALP00000011364} [Source:UniProtKB/TrEMBL;Acc:E1C9G5]	[1]
ENSGALG00000007046	24	BUD13	BUD13 homolog [Source:RefSeq peptide;Acc:NP_001034408]	[1]
ENSGALG00000007101	24	ZNF259	Uncharacterized protein {ECO:0000313|EMBL:CAG32136.1, ECO:0000313|Ensembl:ENSGALP00000023166} [Source:UniProtKB/TrEMBL;Acc:Q5ZJF7]	[1]
ENSGALG00000007109	24	apoAIV	apolipoprotein A-IV precursor [Source:RefSeq peptide;Acc:NP_990269]	[1]
ENSGALG00000007114	24	SIK3	SIK Family Kinase 3	[1]
ENSGALG00000007144	24		Uncharacterized protein {ECO:0000313|Ensembl:ENSGALP00000011556} [Source:UniProtKB/TrEMBL;Acc:F1N8N8]	[1]
ENSGALG00000007271	24	PC7	proprotein convertase subtilisin/kexin type 7 [Source:RefSeq peptide;Acc:NP_001025528]	[1]
ENSGALG00000007277	24	RNF214	ring finger protein 214 [Source:HGNC Symbol;Acc:HGNC:25335]	[1]
ENSGALG00000007298	24	BACE1	beta-site APP-cleaving enzyme 1 [Source:HGNC Symbol;Acc:HGNC:933]	[1]
ENSGALG00000007310	24	CEP164	centrosomal protein 164kDa [Source:HGNC Symbol;Acc:HGNC:29182]	[1]
ENSGALG00000007314	24	FXYD2	FXYD Domain Containing Ion Transport Regulator 2	[1]
ENSGALG00000007320	24		Uncharacterized protein {ECO:0000313|Ensembl:ENSGALP00000011825} [Source:UniProtKB/TrEMBL;Acc:E1C8P6]	[1]
ENSGALG00000007340	24	TMPRSS5	transmembrane protease, serine 5 [Source:HGNC Symbol;Acc:HGNC:14908]	[1]
ENSGALG00000007406	24	TMPRSS4	transmembrane protease, serine 4 [Source:HGNC Symbol;Acc:HGNC:11878]	[1]
ENSGALG00000007409	24	SCN4B	sodium channel, voltage gated, type IV beta subunit [Source:HGNC Symbol;Acc:HGNC:10592]	[1]
ENSGALG00000007412	24	MPZL2	myelin protein zero-like protein 2 precursor [Source:RefSeq peptide;Acc:NP_001239213]	[1]
ENSGALG00000007416	24	CD3E	T-cell surface glycoprotein CD3 epsilon chain precursor [Source:RefSeq peptide;Acc:NP_996787]	[1]
ENSGALG00000007418	24	CD3D	T-cell surface glycoprotein CD3 delta chain precursor [Source:RefSeq peptide;Acc:NP_990843]	[1]
ENSGALG00000007430	24	ARCN1	Coatomer subunit delta [Source:UniProtKB/Swiss-Prot;Acc:Q5ZL57]	[1]
ENSGALG00000011896	24	SIDT2	SID1 transmembrane family, member 2 [Source:HGNC Symbol;Acc:HGNC:24272]	[1]
ENSGALG00000011902	24	TAGLN	Transgelin [Source:UniProtKB/Swiss-Prot;Acc:P19966]	[1]
ENSGALG00000014368	24	APOA5	apolipoprotein A-V [Source:HGNC Symbol;Acc:HGNC:17288]	[1]
ENSGALG00000014582	24	CADM1	cell adhesion molecule 1 [Source:HGNC Symbol;Acc:HGNC:5951]	[1]
ENSGALG00000021271	24	MPZL3	myelin protein zero-like protein 3 [Source:RefSeq peptide;Acc:NP_001239214]	[1]
ENSGALG00000021272	24	SCN2B	sodium channel, voltage gated, type II beta subunit [Source:HGNC Symbol;Acc:HGNC:10589]	[1]
ENSGALG00000021273	24	TMPRSS13	transmembrane protease, serine 13 [Source:HGNC Symbol;Acc:HGNC:29808]	[1]
ENSGALG00000024070	24		Uncharacterized protein {ECO:0000313|Ensembl:ENSGALP00000039832} [Source:UniProtKB/TrEMBL;Acc:F1NVS3]	[1]
ENSGALG00000024072	24	AMICA1	adhesion molecule, interacts with CXADR antigen 1 [Source:HGNC Symbol;Acc:HGNC:19084]	[1]
ENSGALG00000024075	24	IL10R1	interleukin-10 receptor subunit alpha precursor [Source:RefSeq peptide;Acc:NP_001034686]	[1]
ENSGALG00000025309	24	gga-mir-1667	gga-mir-1667 [Source:miRBase;Acc:MI0007401]	[1]
ENSGALG00000025431	24			[1]
ENSGALG00000025733	24		Uncharacterized protein {ECO:0000313|Ensembl:ENSGALP00000041890} [Source:UniProtKB/TrEMBL;Acc:R4GIF5]	[1]
ENSGALG00000025882	24		Uncharacterized protein {ECO:0000313|Ensembl:ENSGALP00000039926} [Source:UniProtKB/TrEMBL;Acc:F1NPB3]	[1]
ENSGALG00000025937	24	FXYD6	FXYD domain-containing ion transport regulator 6 precursor [Source:RefSeq peptide;Acc:NP_001074348]	[1]
ENSGALG00000026265	24	gga-mir-6612	gga-mir-6612 [Source:miRBase;Acc:MI0022431]	[1]
ENSGALG00000026550	24	gga-mir-1745	gga-mir-1745 [Source:miRBase;Acc:MI0007484]	[1]
ENSGALG00000027111	24	gga-mir-6671	gga-mir-6671 [Source:miRBase;Acc:MI0022491]	[1]
ENSGALG00000027918	24	PAFAH1B2	platelet-activating factor acetylhydrolase IB subunit beta [Source:RefSeq peptide;Acc:NP_001026082]	[1]
ENSGALG00000002840	26	GRM4	glutamate receptor, metabotropic 4 [Source:HGNC Symbol;Acc:HGNC:4596]	[1]
ENSGALG00000002848	26	OPN5L2	Green-sensitive opsin [Source:UniProtKB/Swiss-Prot;Acc:P28683]	[1]
ENSGALG00000002860	26	MLN	motilin [Source:HGNC Symbol;Acc:HGNC:7141]	[1]
ENSGALG00000002870	26	LEMD2	LEM domain containing 2 [Source:HGNC Symbol;Acc:HGNC:21244]	[1]
ENSGALG00000002881	26	C26H6ORF125	mitochondrial nucleoid factor 1 [Source:RefSeq peptide;Acc:NP_001258541]	[1]
ENSGALG00000003149	26	ITPR3	inositol 1,4,5-trisphosphate receptor, type 3 [Source:HGNC Symbol;Acc:HGNC:6182]	[1]
ENSGALG00000003188	26		Uncharacterized protein {ECO:0000313|Ensembl:ENSGALP00000005048} [Source:UniProtKB/TrEMBL;Acc:E1C124]	[1]
ENSGALG00000003212	26	TSPO2	translocator protein 2 [Source:HGNC Symbol;Acc:HGNC:21256]	[1]
ENSGALG00000003226	26	APOBEC2	apolipoprotein B mRNA editing enzyme, catalytic polypeptide-like 2 [Source:HGNC Symbol;Acc:HGNC:605]	[1]
ENSGALG00000003228	26	C26H6ORF130	O-acetyl-ADP-ribose deacetylase C6orf130 homolog [Source:RefSeq peptide;Acc:NP_001026092]	[1]
ENSGALG00000003247	26	NFYA	nuclear transcription factor Y subunit alpha [Source:RefSeq peptide;Acc:NP_001006325]	[1]
ENSGALG00000003361	26	TREM-B1	Triggering receptor expressed on myeloid cells {ECO:0000313|EMBL:CAJ28364.1}; Uncharacterized protein {ECO:0000313|Ensembl:ENSGALP00000005304} [Source:UniProtKB/TrEMBL;Acc:Q2YHU3]	[1]
ENSGALG00000003375	26	FOXP4	forkhead box P4 [Source:HGNC Symbol;Acc:HGNC:20842]	[1]
ENSGALG00000003379	26	MDFI	MyoD family inhibitor [Source:HGNC Symbol;Acc:HGNC:6967]	[1]
ENSGALG00000003404	26	TFEB	transcription factor EB [Source:RefSeq peptide;Acc:NP_001026093]	[1]
ENSGALG00000003435	26	cPgC	gastricsin precursor [Source:RefSeq peptide;Acc:NP_990208]	[1]
ENSGALG00000003447	26	FRS3	fibroblast growth factor receptor substrate 3 [Source:HGNC Symbol;Acc:HGNC:16970]	[1]
ENSGALG00000023780	26	TREML2	triggering receptor expressed on myeloid cells isoform 1 precursor [Source:RefSeq peptide;Acc:NP_001074339]	[1]
ENSGALG00000023781	26	TREM-A1	triggering receptor expressed on myeloid cells 2 precursor [Source:RefSeq peptide;Acc:NP_001032921]	[1]
ENSGALG00000023791	26		Uncharacterized protein {ECO:0000313|Ensembl:ENSGALP00000039060} [Source:UniProtKB/TrEMBL;Acc:E1BUL9]	[1]
ENSGALG00000026536	26	IP6K3	inositol hexakisphosphate kinase 3 [Source:HGNC Symbol;Acc:HGNC:17269]	[1]
ENSGALG00000028489	26	PGC	progastricsin (pepsinogen C) [Source:HGNC Symbol;Acc:HGNC:8890]	[1]
ENSGALG00000000201	27	PLEKHM1	pleckstrin homology domain-containing family M member 1 [Source:RefSeq peptide;Acc:NP_001026095]	[1]
ENSGALG00000000239	27		Uncharacterized protein {ECO:0000313|Ensembl:ENSGALP00000000317} [Source:UniProtKB/TrEMBL;Acc:E1C823]	[1]
ENSGALG00000000243	27	RDM1	RAD52 motif-containing protein 1 [Source:RefSeq peptide;Acc:NP_989877]	[1]
ENSGALG00000000249	27	GH1	Somatotropin [Source:UniProtKB/Swiss-Prot;Acc:P08998]	[1,3]
ENSGALG00000000251	27	CD79B	B-cell antigen receptor complex-associated protein beta chain precursor [Source:RefSeq peptide;Acc:NP_001006328]	[1]
ENSGALG00000000252	27	SCN4A	sodium channel, voltage gated, type IV alpha subunit [Source:HGNC Symbol;Acc:HGNC:10591]	[1]
ENSGALG00000000274	27		growth hormone releasing hormone receptor precursor [Source:RefSeq peptide;Acc:NP_001098428]	[1]
ENSGALG00000000287	27	A2ML4	Alpha-2-Macroglobulin Domain Containing 9	[1]
ENSGALG00000000293	27		Uncharacterized protein {ECO:0000313|Ensembl:ENSGALP00000000383} [Source:UniProtKB/TrEMBL;Acc:F1NK40]	[1]
ENSGALG00000000332	27	FTSJ3	pre-rRNA processing protein FTSJ3 [Source:RefSeq peptide;Acc:NP_001026096]	[1]
ENSGALG00000000349	27	PSMC5	proteasome (prosome, macropain) 26S subunit, ATPase, 5 [Source:HGNC Symbol;Acc:HGNC:9552]	[1]
ENSGALG00000000363	27	SMARCD2	SWI/SNF related, matrix associated, actin dependent regulator of chromatin, subfamily d, member 2 [Source:HGNC Symbol;Acc:HGNC:11107]	[1]
ENSGALG00000000367	27	ASIC2	acid sensing (proton gated) ion channel 2 [Source:HGNC Symbol;Acc:HGNC:99]	[1]
ENSGALG00000000371	27	CRHR1	corticotropin-releasing factor receptor 1 precursor [Source:RefSeq peptide;Acc:NP_989652]	[1]
ENSGALG00000000674	27	MYO1D	myosin ID [Source:HGNC Symbol;Acc:HGNC:7598]	[1]
ENSGALG00000008433	27	FZD2	frizzled-2 precursor [Source:RefSeq peptide;Acc:NP_989553]	[1]
ENSGALG00000014388	27	GPATCH8	G patch domain containing 8 [Source:HGNC Symbol;Acc:HGNC:29066]	[1]
ENSGALG00000019824	27		Uncharacterized protein {ECO:0000313|Ensembl:ENSGALP00000030861} [Source:UniProtKB/TrEMBL;Acc:F1NBJ4]	[1]
ENSGALG00000024062	27	RPRML	reprimo-like [Source:HGNC Symbol;Acc:HGNC:32422]	[1]
ENSGALG00000024063	27		Uncharacterized protein {ECO:0000313|Ensembl:ENSGALP00000039810} [Source:UniProtKB/TrEMBL;Acc:E1C708]	[1]
ENSGALG00000024112	27	PSMD11	proteasome (prosome, macropain) 26S subunit, non-ATPase, 11 [Source:HGNC Symbol;Acc:HGNC:9556]	[1]
ENSGALG00000025745	27	ARHGAP27	Rho GTPase activating protein 27 [Source:HGNC Symbol;Acc:HGNC:31813]	[1]
ENSGALG00000028331	27	gga-mir-6573	gga-mir-6573 [Source:miRBase;Acc:MI0022391]	[1]
ENSGALG00000001773	28	FUT6	Fucosyltransferase 6	[1]
ENSGALG00000001800	28	DUS3L	dihydrouridine synthase 3-like (S. cerevisiae) [Source:HGNC Symbol;Acc:HGNC:26920]	[1]
ENSGALG00000001806	28		Uncharacterized protein {ECO:0000313|Ensembl:ENSGALP00000040459} [Source:UniProtKB/TrEMBL;Acc:F1NTW7]	[1]
ENSGALG00000001812	28	ATCAY	ataxia, cerebellar, Cayman type [Source:HGNC Symbol;Acc:HGNC:779]	[1]
ENSGALG00000001830	28	EEF2	elongation factor 2 [Source:RefSeq peptide;Acc:NP_990699]	[1]
ENSGALG00000001836	28	PIAS4	protein inhibitor of activated STAT, 4 [Source:HGNC Symbol;Acc:HGNC:17002]	[1]
ENSGALG00000001948	28		Uncharacterized protein {ECO:0000313|Ensembl:ENSGALP00000003011} [Source:UniProtKB/TrEMBL;Acc:H9KZ12]	[1]
ENSGALG00000021647	28	NRTN	neurturin [Source:RefSeq peptide;Acc:NP_001074973]	[1]
ENSGALG00000024381	28		Uncharacterized protein {ECO:0000313|Ensembl:ENSGALP00000040452} [Source:UniProtKB/TrEMBL;Acc:E1BVY8]	[1]
ENSGALG00000025600	28	SNORD37	gga-mir-1434 [Source:miRBase;Acc:MI0006992]	[1]
ENSGALG00000025751	28	NMRK2	nicotinamide riboside kinase 2 [Source:HGNC Symbol;Acc:HGNC:17871]	[1]
ENSGALG00000025907	28	ZBTB7A	Zinc finger and BTB domain-containing protein 7A [Source:UniProtKB/Swiss-Prot;Acc:O93567]	[1]
ENSGALG00000027354	28	MPND	MPN domain containing [Source:HGNC Symbol;Acc:HGNC:25934]	[1]
ENSGALG00000027626	28		Uncharacterized protein {ECO:0000313|Ensembl:ENSGALP00000041548} [Source:UniProtKB/TrEMBL;Acc:R4GHJ9]	[1]
ENSGALG00000027936	28	DAPK3	death-associated protein kinase 3 [Source:HGNC Symbol;Acc:HGNC:2676]	[1]
ENSGALG00000044801	31	CD97	CD97 antigen	[4]
ENSGALG00000000438	Z	ERMP1	endoplasmic reticulum metallopeptidase 1	[2]
ENSGALG00000001668	Z	UBE2R2	ubiquitin conjugating enzyme E2 R2	[2]
ENSGALG00000001900	Z	PHF24	PHD finger protein 24	[2]
ENSGALG00000001918	Z	DNAJB5	DnaJ heat shock protein family (Hsp40) member B5	[2]
ENSGALG00000001986	Z	VCP	valosin containing protein	[2]
ENSGALG00000002009	Z	FANCG	Fanconi anemia complementation group G	[2]
ENSGALG00000002023	Z	PIGO	phosphatidylinositol glycan anchor biosynthesis class O	[2]
ENSGALG00000002064	Z	STOML2	stomatin like 2	[2]
ENSGALG00000002069	Z	FAM214B	family with sequence similarity 214 member B	[2]
ENSGALG00000002165	Z	UNC13B	unc-13 homolog B	[2]
ENSGALG00000002326	Z		ATPase phospholipid transporting 8B4 (putative)	[2]
ENSGALG00000002371	Z	RUSC2	RUN and SH3 domain containing 2	[2]
ENSGALG00000002383	Z	CD72AG	CD72 antigen	[2]
ENSGALG00000002386	Z	TMEM8B	transmembrane protein 8B	[2]
ENSGALG00000002394	Z	RGP1	RGP1 homolog, RAB6A GEF complex partner 1	[2]
ENSGALG00000002412	Z	GBA2	glucosylceramidase beta 2	[2]
ENSGALG00000002413	Z			[2]
ENSGALG00000002419	Z	KIAA1328	KIAA1328	[2]
ENSGALG00000002452	Z	AQP3	aquaporin 3 (Gill blood group)	[2]
ENSGALG00000002523	Z	CREB3	cAMP responsive element binding protein 3 like 4	[2]
ENSGALG00000002548	Z	TLN1	talin 1	[2]
ENSGALG00000002578	Z		aph-1 homolog B, gamma-secretase subunit	[2]
ENSGALG00000002599	Z	ARHGEF39	rho guanine nucleotide exchange factor 39	[2]
ENSGALG00000002605	Z	MRPL17	mitochondrial ribosomal protein L17	[2]
ENSGALG00000002854	Z	PDZD2	PDZ domain containing 2	[2]
ENSGALG00000003168	Z	MTMR12	myotubularin related protein 12	[2]
ENSGALG00000004311	Z	AGGF1	angiogenic factor with G-patch and FHA domains 1	[2]
ENSGALG00000004339	Z		phosphodiesterase 8B	[2]
ENSGALG00000004350	Z	WDR41	WD repeat domain 41	[2]
ENSGALG00000004353	Z	TBCA	tubulin folding cofactor A	[2]
ENSGALG00000004390	Z	AP3B1	adaptor related protein complex 3 beta 1 subunit	[2]
ENSGALG00000004425	Z	SCAMP1	secretory carrier menbrane protein 1	[2]
ENSGALG00000004437	Z	LHFPL2	lipoma HMGIC fusion partner-like 2	[2]
ENSGALG00000004438	Z	ARSB	arylsulfatase B	[2]
ENSGALG00000004491	Z	DMGDH	dimethylglycine dehydrogenase	[2]
ENSGALG00000004518	Z	BHMT2	betaine--homocysteine 2	[2]
ENSGALG00000005194	Z	CD72	CD72 molecule	[2]
ENSGALG00000005337	Z	SNX2	sorting nexin 2	[2]
ENSGALG00000005346	Z	PPIC	peptidylprolyl isomerase C	[2]
ENSGALG00000005351	Z	PRDM6	PR/SET domain 6	[2]
ENSGALG00000005354	Z	ZBTB5	zinc finger and BTB domain containing 5	[2]
ENSGALG00000005368	Z	CEP120	centrosomal protein 120	[2]
ENSGALG00000005390	Z	DCAF10	DDB1 and CUL4 associated factor 10	[2]
ENSGALG00000005395	Z	POLR1E	RNA polymerase I subunit E	[2]
ENSGALG00000005416	Z	TTC39B	tetratricopeptide repeat domain 39B	[2]
ENSGALG00000005423	Z	GRHPR	glyoxylate and hydroxypyruvate reductase	[2]
ENSGALG00000005759	Z	IFNW1	interferon omega 1	[2]
ENSGALG00000005800	Z	DCAF12L2	DDB1 and CUL4 associated factor 12 like 2	[2]
ENSGALG00000005806	Z	KIF24	kinesin family member 24	[2]
ENSGALG00000005814	Z		KIAA1161	[2]
ENSGALG00000005821	Z	FAM219A	family with sequence similarity 219 member A	[2]
ENSGALG00000005831	Z	DNAI1	dynein axonemal intermediate chain 1	[2]
ENSGALG00000005839	Z	ARID3C	AT-rich interaction domain 3C	[2]
ENSGALG00000005848	Z	IL11RA	interleukin 11 receptor subunit alpha	[2]
ENSGALG00000008174	Z	MTAP	methylthioadenosine	[2]
ENSGALG00000008188	Z	TRIM36	tripartite motif containing 36	[2]
ENSGALG00000008197	Z	PGGT1B	protein geranylgeranyltransferase type I subunit beta	[2]
ENSGALG00000008204	Z	FEM1C	fem-1 homolog C	[2]
ENSGALG00000008229	Z	ALDH7A1	aldehyde dehydrogenase 7 family member A1	[2]
ENSGALG00000008237	Z	GRAMD2B	GRAM domain containing 3	[2]
ENSGALG00000013809	Z		AD012Z	[2]
ENSGALG00000014784	Z	MAST4	microtubule associated serine/threonine kinase family member 4	[2]
ENSGALG00000014786	Z	PIK3R1	phosphoinositide-3-kinase regulatory subunit 1	[2]
ENSGALG00000014787	Z	SLC30A5	solute carrier family 30 member 5	[2]
ENSGALG00000014788	Z	CENPH	centromere protein H	[2]
ENSGALG00000014789	Z	MRPS36	mitochondrial ribosomal protein S36	[2]
ENSGALG00000014790	Z	CDK7	cyclin dependent kinase 7	[2]
ENSGALG00000014798	Z	SERINC5	serine incorporator 5	[2]
ENSGALG00000014804	Z	THBS4	thrombospondin 4	[2]
ENSGALG00000014807	Z	MTX3	metaxin 3	[2]
ENSGALG00000014810	Z	TENT2	poly(A) RNA polymerase D4, non-canonical	[2]
ENSGALG00000014813	Z	HOMER1	homer scaffolding protein 1	[2]
ENSGALG00000014819	Z	JMY	junction mediating and regulatory protein, p53 cofactor	[2]
ENSGALG00000014967	Z	SV2C	synaptic vesicle glycoprotein 2C	[2]
ENSGALG00000014978	Z	IQGAP2	IQ motif containing GTPase activating protein 2	[2]
ENSGALG00000014983	Z	F2R	coagulation factor II thrombin receptor	[2]
ENSGALG00000014984	Z	F2RL1	F2R like trypsin receptor 1	[2]
ENSGALG00000014989	Z	S100Z	S100 calcium binding protein Z	[2]
ENSGALG00000014994	Z	CRHBP	corticotropin releasing hormone binding protein	[2]
ENSGALG00000015032	Z	CD274	CD274 molecule	[2]
ENSGALG00000015036	Z	RIC1	RIC1 homolog, RAB6A GEF complex partner 1	[2]
ENSGALG00000015045	Z		monocarboxylate transporter 2-like	[2]
ENSGALG00000015062	Z	IFNK	interferon kappa-like 1	[2]
ENSGALG00000015071	Z	FOCAD	focadhesin	[2]
ENSGALG00000015096	Z	SH3GL2	SH3 domain containing GRB2 like 2, endophilin A1	[2]
ENSGALG00000015101	Z	BNC2	basonuclin 2	[2]
ENSGALG00000015103	Z	CCDC171	coiled-coil domain containing 171	[2]
ENSGALG00000015105	Z	PSIP1	PC4 and SFRS1 interacting protein 1	[2]
ENSGALG00000015107	Z	PIP5K1B	phosphatidylinositol-4-phosphate 5-kinase type 1 beta	[2]
ENSGALG00000015108	Z	FXN	frataxin	[2]
ENSGALG00000015109	Z	TJP2	tight junction protein 2	[2]
ENSGALG00000015110	Z	FAM189A2	family with sequence similarity 189 member A2	[2]
ENSGALG00000015111	Z	APBA1	amyloid beta precursor protein binding family A member 1	[2]
ENSGALG00000015113	Z	PTAR1	protein prenyltransferase alpha subunit repeat containing 1	[2]
ENSGALG00000015115	Z	MAMDC2	MAM domain containing 2	[2]
ENSGALG00000015118	Z	SMC5	structural maintenance of chromosomes 5	[2]
ENSGALG00000015126	Z	TRPM3	transient receptor potential cation channel subfamily M member 3	[2]
ENSGALG00000015147	Z	ALDH1A1	aldehyde dehydrogenase 1 family member A1	[2]
ENSGALG00000015598	Z	RASGRF2	Ras protein specific guanine nucleotide releasing factor 2	[2]
ENSGALG00000015602	Z	CKMT2	creatine kinase, mitochondrial 2	[2]
ENSGALG00000015603	Z	ZCCHC9	zinc finger CCHC-type containing 9	[2]
ENSGALG00000015616	Z	ACOT12	acyl-CoA thioesterase 12	[2]
ENSGALG00000017558	Z		uncharacterized LOC768709	[2]
ENSGALG00000017952	Z	U6	U6 spliceosomal RNA	[2]
ENSGALG00000018534	Z	AQP7	aquaporin 7	[2]
ENSGALG00000018874	Z	SNX24	sorting nexin 24	[2]
ENSGALG00000020554	Z	ADAMTSL1	ADAMTS like 1	[2]
ENSGALG00000021340	Z	CA9	carbonic anhydrase 9	[2]
ENSGALG00000021353	Z		CD72 antigen-like	[2]
ENSGALG00000021355	Z		receptor-type tyrosine-protein phosphatase S-like	[2]
ENSGALG00000021365	Z	DCTN3	dynactin subunit 3	[2]
ENSGALG00000021378	Z	UBAP1	ubiquitin associated protein 1	[2]
ENSGALG00000021848	Z		avidin-like	[2]
ENSGALG00000023036	Z			[2]
ENSGALG00000023089	Z	SSBP2	single stranded DNA binding protein 2	[2]
ENSGALG00000023379	Z	F2RL2	coagulation factor II thrombin receptor like 2	[2]
ENSGALG00000023411	Z	CD180	CD180 molecule	[2]
ENSGALG00000023622	Z		avidin-related protein 4/5-like	[2]
ENSGALG00000024749	Z	U2	U2 spliceosomal RNA	[2]
ENSGALG00000025350	Z	gga-mir-1779	gga-mir-1779	[2]
ENSGALG00000025424	Z	gga-mir-1416	gga-mir-1416	[2]
ENSGALG00000025512	Z	gga-mir-1556	gga-mir-1556	[2]
ENSGALG00000025641	Z		small nucleolar RNA SNORD121A	[2]
ENSGALG00000025649	Z		small nucleolar RNA SNORA47	[2]
ENSGALG00000025660	Z		small nucleolar RNA SNORD121A	[2]
ENSGALG00000025775	Z	gga-mir-6649	gga-mir-6649	[2]
ENSGALG00000025842	Z	TPM2	tropomyosin 2	[2]
ENSGALG00000025868	Z	TAF1C	TATA-box binding protein associated factor, RNA polymerase I subunit C-Z	[2]
ENSGALG00000025921	Z		LOC431653	[2]
ENSGALG00000025945	Z	AVD	avidin	[2]
ENSGALG00000026137	Z	CDKN2B	cyclin dependent kinase inhibitor 2B	[2]
ENSGALG00000026195	Z	GALT	galactose-1-phosphate uridylyltransferase	[2]
ENSGALG00000026300	Z			[2]
ENSGALG00000026547	Z	TPGS2	tubulin polyglutamylase complex subunit 2	[2]
ENSGALG00000026553	Z	CMYA5	cardiomyopathy associated 5	[2]
ENSGALG00000026655	Z		avidin-related protein 2-like	[2]
ENSGALG00000026673	Z			[2]
ENSGALG00000026744	Z	OTP	orthopedia homeobox	[2]
ENSGALG00000026884	Z		phospholipase A2 inhibitor and LY6/PLAUR domain containing	[2]
ENSGALG00000027292	Z	gga-mir-6669	gga-mir-6669	[2]
ENSGALG00000027295	Z	NUDT2	nudix hydrolase 2	[2]
ENSGALG00000027374	Z	KLF9	Kruppel like factor 9	[2]
ENSGALG00000027398	Z	5S_rRNA	5S ribosomal RNA	[2]
ENSGALG00000027418	Z		histidine triad nucleotide binding protein 1	[2]
ENSGALG00000027630	Z	NPR2	natriuretic peptide receptor 2	[2]
ENSGALG00000027658	Z	TESK1	testis-specific kinase 1	[2]
ENSGALG00000027747	Z	TROJANZ	phosphotyrosine phosphatase kappa-like-Z	[2]
ENSGALG00000027785	Z	CCBE1	collagen and calcium binding EGF domains 1	[2]
ENSGALG00000027997	Z			[2]
ENSGALG00000028039	Z	AVR2	avidin related protein 2	[2]
ENSGALG00000028118	Z	MSMP	microseminoprotein, prostate associated	[2]
ENSGALG00000028140	Z	CNTFR	ciliary neurotrophic factor receptor	[2]
ENSGALG00000028142	Z	HACD4	3-hydroxyacyl-CoA dehydratase 4	[2]
ENSGALG00000028256	Z	CCL19	C-C motif chemokine ligand 19	[2]
ENSGALG00000028267	Z		golgi phosphoprotein 3	[2]
ENSGALG00000028298	Z	CNTLN	centlein, centrosomal protein	[2]
ENSGALG00000028340	Z			[2]
ENSGALG00000028411	Z			[2]
ENSGALG00000028446	Z	gga-mir-204-1	gga-mir-204-1	[2]
ENSGALG00000028675	Z	ZCCHC7	zinc finger CCHC-type containing 7	[2]
ENSGALG00000028996	Z	SIGMAR1	sigma non-opioid intracellular receptor 1	[2]
ENSGALG00000029035	Z		C-type lectin domain family 5, member A	[2]
ENSGALG00000029118	Z		tRNA methyltransferase 10B	[2]
ENSGALG00000030730	Z	NOL6	nucleolar protein 6	[2]
ENSGALG00000030845	Z	ENHO	energy homeostasis associated	[2]
ENSGALG00000031794	Z	PDCD1LG2	programmed cell death 1 ligand 2	[2]
ENSGALG00000033353	Z	RIT2	Ras like without CAAX 2	[2]
ENSGALG00000033669	Z			[2]
ENSGALG00000034505	Z	CDKN2A	cyclin-dependent kinase inhibitor 2A (melanoma, p16, inhibits CDK4)	[2]
ENSGALG00000035325	Z	PMAIP1	phorbol-12-myristate-13-acetate-induced protein 1	[2]
ENSGALG00000035773	Z	PIK3C3	phosphatidylinositol 3-kinase catalytic subunit type 3	[2]
ENSGALG00000037184	Z	gga-mir-7483	gga-mir-7483	[2]
ENSGALG00000037611	Z		myosin IIIA-like	[2]
ENSGALG00000038723	Z	RPP25L	ribonuclease P/MRP 25kDa subunit-like	[2]
ENSGALG00000038930	Z			[2]
ENSGALG00000040221	Z		undifferentiated embryonic cell transcription factor 1-like	[2]
ENSGALG00000043918	Z			[2]
ENSGALG00000044725	Z		interferon type A1/A2-like	[2]
ENSGALG00000045092	Z	CCDC112	coiled-coil domain containing 112	[2]
ENSGALG00000045111	Z			[2]
ENSGALG00000045280	Z		uncharacterized LOC100858953	[2]
ENSGALG00000045505	Z			[2]
ENSGALG00000045636	Z		uncharacterized LOC427400	[2]
ENSGALG00000045914	Z			[2]
ENSGALG00000046192	Z	CCL21	C-C motif chemokine 26-like	[2]
ENSGALG00000046722	Z			[2]
ENSGALG00000046768	Z			[2]
ENSGALG00000046996	Z	IFN-A	interferon type A1/A2-like	[2]
ENSGALG00000047056	Z			[2]
ENSGALG00000047121	Z			[2]
ENSGALG00000047586	Z			[2]
ENSGALG00000047600	Z			[2]
ENSGALG00000047625	Z			[2]
ENSGALG00000047630	Z	IFN-A	interferon type A1/A2-like	[2]
ENSGALG00000047872	Z			[2]
ENSGALG00000047964	Z			[2]
ENSGALG00000048029	Z			[2]
ENSGALG00000048150	Z			[2]
ENSGALG00000048171	Z			[2]
ENSGALG00000048217	Z	gga-mir-7482-3	gga-mir-7482-2	[2]
ENSGALG00000048442	Z	gga-mir-7482-1	gga-mir-7482-2	[2]
ENSGALG00000048874	Z	IFN-A	interferon	[2]
ENSGALG00000048972	Z			[2]
ENSGALG00000050028	Z	gga-mir-7482-6	gga-mir-7482-2	[2]
ENSGALG00000050161	Z			[2]
ENSGALG00000050330	Z			[2]
ENSGALG00000050344	Z	CELF4	CUGBP Elav-like family member 4	[2]
ENSGALG00000050555	Z			[2]
ENSGALG00000050556	Z		translation initiation factor IF-2-like	[2]
ENSGALG00000050639	Z			[2]
ENSGALG00000050776	Z			[2]
ENSGALG00000050924	Z	IFN-A	interferon type A1/A2-like	[2]
ENSGALG00000051141	Z			[2]
ENSGALG00000051402	Z			[2]
ENSGALG00000051662	Z			[2]
ENSGALG00000051843	Z		sperm-associated antigen 4 protein-like	[2]
ENSGALG00000052152	Z			[2]
ENSGALG00000052209	Z		interferon type A1/A2-like	[2]
ENSGALG00000052422	Z			[2]
ENSGALG00000052480	Z			[2]
ENSGALG00000052548	Z			[2]
ENSGALG00000052632	Z			[2]
ENSGALG00000053199	Z			[2]
ENSGALG00000053207	Z		interferon type A1/A2-like	[2]
ENSGALG00000053270	Z			[2]
ENSGALG00000053307	Z			[2]
ENSGALG00000053587	Z			[2]
ENSGALG00000053752	Z	IFN-A	interferon type A1/A2-like	[2]
ENSGALG00000053886	Z			[2]
ENSGALG00000053918	Z	gga-mir-7482-1	gga-mir-7482-2	[2]
ENSGALG00000054049	Z	gga-mir-7482-6	gga-mir-7482-2	[2]
ENSGALG00000054061	Z			[2]
ENSGALG00000054065	Z			[2]
ENSGALG00000054104	Z		interferon type A3-like	[2]
ENSGALG00000054261	Z			[2]
ENSGALG00000054332	Z			[2]
ENSGALG00000054345	Z	RFKL	riboflavin kinase-like	[2]
ENSGALG00000054348	Z			[2]
ENSGALG00000054368	Z		interferon type A1/A2-like	[2]
ENSGALG00000054396	Z		interferon type A1/A2-like	[2]
ENSGALG00000054494	Z			[2]
ENSGALG00000054660	Z			[2]
ENSGALG00000054671	Z			[2]
ENSGALG00000054942	Z			[2]
ENSGALG00000055034	Z		microRNA mir-12295 [Source:NCBI gene (formerly Entrezgene);Acc:114482463]	[2]
ENSGALG00000055071	Z			[2]
ENSGALG00000055083	Z			[2]
ENSGALG00000055107	Z	gga-mir-7482-1	gga-mir-7482-2	[2]
References
[1] Jacqueline Smith, Ehud Lipkin, Morris Soller, Janet E. Fulton, David W. Burt. Mapping QTL Associated with Resistance to Avian Oncogenic Marek’s Disease Virus (MDV) Reveals Major Candidate Genes and Variants. Genes 2020, 11, 1019; doi:10.3390/genes11091019.
[2] Ehud Lipkin, Jacqueline Smith, Morris Soller, David W. Burt, Janet E. Fulton. Sex Differences in Response to Marek’s Disease: Mapping Quantitative Trait Loci Regions (QTLRs) to the Z Chromosome. Genes (Basel), 2023, 14(1): 20. doi: 10.3390/genes14010020
[3] H C Liu, H J Kung, J E Fulton, R W Morgan, H H Cheng. Growth hormone interacts with the Marek's disease virus SORF2 protein and is associated with disease resistance in chicken. PNAS. 2001, 98(16): 9203-8. doi: 10.1073/pnas.161466898.
[4] Eliyahu M Heifetz, Janet E Fulton, Neil P O'Sullivan, James A Arthur, Hans Cheng, Jing Wang, Morris Soller, Jack C M Dekkers. Mapping QTL affecting resistance to Marek's disease in an F6 advanced intercross population of commercial layer chickens. BMC Genomics , 2009, 10:20. doi: 10.1186/1471-2164-10-20.
[5] Jacqueline Smith, Jean-Remy Sadeyen, Ian R Paton, Paul M Hocking, Nigel Salmon, Mark Fife, Venugopal Nair, David W Burt, Pete Kaiser. Systems analysis of immune responses in Marek's disease virus-infected chickens identifies a gene involved in susceptibility and highlights a possible novel pathogenicity mechanism. J Virol. 2011, 85(21):11146-58. doi: 10.1128/JVI.05499-11.

## Sheet: Pathway enrichment
Additional file 10C Enrichment of KEGG pathways for all QTLR-DEGs
Category	ID	Description	GeneRatio	BgRatio	FDR	Count	UpGenes	DownGenes	geneID
KEGG pathway	gga04514	Cell adhesion molecules	8/88	127/5080	0.0014708	8	6	2	CD4/NEO1/DMA/JAM2/427224/427225/CD86/CD80
KEGG pathway	gga00260	Glycine, serine and threonine metabolism	4/88	37/5080	0.00359003	4	0	4	DMGDH/416371/GRHPR/ALDH7A1
KEGG pathway	gga04672	Intestinal immune network for IgA production	4/88	38/5080	0.00396002	4	4	0	DMA/AICDA/CD86/CD80
KEGG pathway	gga00190	Oxidative phosphorylation	6/88	117/5080	0.0153492	6	0	6	UQCRFS1/UQCRC1/NDUFB6/ATP5PF/ATP5G3/UQCRC2
KEGG pathway	gga00380	Tryptophan metabolism	3/88	37/5080	0.0255412	3	1	2	IL4I1/417202/ALDH7A1
KEGG pathway	gga04260	Cardiac muscle contraction	4/88	70/5080	0.0324187	4	0	4	UQCRFS1/UQCRC1/FXYD2/UQCRC2
KEGG pathway	gga00270	Cysteine and methionine metabolism	3/88	44/5080	0.0399477	3	1	2	416371/IL4I1/417202
KEGG pathway	gga00280	Valine, leucine and isoleucine degradation	3/88	44/5080	0.0399477	3	1	2	IL4I1/MMUT/ALDH7A1
Additional file 10D Enrichment of KEGG pathways for up-regulated QTLR-DEGs
Category	ID	Description	GeneRatio	BgRatio	FDR	geneID
KEGG pathway	gga04672	Intestinal immune network for IgA production	4/43	38/5080	0.000266608	DMA/AICDA/CD86/CD80
KEGG pathway	gga04514	Cell adhesion molecules	6/43	127/5080	0.000619193	CD4/DMA/CD274/PDCD1LG2/CD86/CD80
KEGG pathway	gga04620	Toll-like receptor signaling pathway	3/43	84/5080	0.0334873	TLR4/CD86/CD80
Additional file 10E Enrichment of KEGG pathways for down-regulated QTLR-DEGs
Category	ID	Description	GeneRatio	BgRatio	FDR	geneID
KEGG pathway	gga00260	Glycine, serine and threonine metabolism	4/45	37/5080	0.000286774	DMGDH/BHMT2/GRHPR/ALDH7A1
KEGG pathway	gga00190	Oxidative phosphorylation	6/45	117/5080	0.000513396	UQCRFS1/UQCRC1/NDUFB6/ATP5PF/ATP5G3/UQCRC2
KEGG pathway	gga04260	Cardiac muscle contraction	4/45	70/5080	0.00321858	UQCRFS1/UQCRC1/FXYD2/UQCRC2
KEGG pathway	gga00640	Propanoate metabolism	2/45	30/5080	0.0285236	MMUT/SUCLG1
KEGG pathway	gga00630	Glyoxylate and dicarboxylate metabolism	2/45	31/5080	0.0303214	MMUT/GRHPR
KEGG pathway	gga04080	Neuroactive ligand-receptor interaction	7/45	353/5080	0.0338616	EDNRB2/GABRE/GRIK1/TSPO2/F2R/UTS2R/F2RL2
KEGG pathway	gga00380	Tryptophan metabolism	2/45	37/5080	0.0420039	KYAT1/ALDH7A1
KEGG pathway	gga00620	Pyruvate metabolism	2/45	38/5080	0.0440923	GRHPR/ALDH7A1
