# Supplementary material for: Integrated transcriptomic and metabolomic analysis identifies host response mechanisms to oncogenic Marek’s disease virus in Wenchang chickens
Source: Vet Res. 2025 Oct 7;56:190. doi: 10.1186/s13567-025-01618-5 (PMC12505730; doi:10.1186/s13567-025-01618-5)
Supplement: Supplementary file 2 — Additional file 2. Identification of Marek’s disease virus infection. [file 13567_2025_1618_MOESM2_ESM.xlsx]

## Sheet: Sheet1
Additional file 1 Primer sequences used for qPCR validation
Gene symbol	Primer (5'→3')	Reference sequence	Product lengh (bp)
CYBB	AGGAAAACTTCTAACTCCCAAA	NM_001397776.1	152
	TGATTCTTACTCTACCACAGCG
IL22RA2	AAGATTTGTTATTCATCCTGCC	XM_046939114.1	117
	AAGACTTCCTGGTTTCCCC
ALPK2	ACTAAGCAGTCCTCTCCCAAC	XM_046905584.1	136
	GCAAACCAACTAAACCACCTAC
APLNR	CCTGATGGAACTGGAGGC	XM_040673239.2	132
	GGGTCAAAGAAGGCGTAGA
CA8	CAGGAATGCGTGGAGAGAC	XM_419221.8	182
	GGGCAGAAGATAGAGAGGAACA
SLC6A4	TAAGGCAACGAGCAATGAGA	NM_213572.1	126
	ACGAGCCGTAGGGCAGAT
MMP9	CTGCCCAGACAGAGGTTACA	NM_204667.2	183
	CCAGAGCCACGACCATAGAG
CKMT2	CGTTCTGACCTGTCCATCC	NM_001167744.2	134
	CACCAGTGCCACGCTTTT
GAPDH	GAACATCATCCCAGCGTCCA	NM_204305.2	132
	CGGCAGGTCAGGTCAACAAC
ATP6V0D2	GGCACATTACACCAGCGA	XM_040665707.1	178
	CCAGGTCATTTTCAGACAAGC
STEAP4	CAGAACCATCTCACAGGCAC	NM_001008455.2	250
	GAACCGCTTTCCACCATAA
