# Supplementary material for: Integrated transcriptomic and metabolomic analysis identifies host response mechanisms to oncogenic Marek’s disease virus in Wenchang chickens
Source: Vet Res. 2025 Oct 7;56:190. doi: 10.1186/s13567-025-01618-5 (PMC12505730; doi:10.1186/s13567-025-01618-5)
Supplement: Supplementary file 4 — Additional file 4. KEGG analysis of DEGs. [file 13567_2025_1618_MOESM4_ESM.xlsx]

## Sheet: Up
Additional file 3 DEGs
ID	Name	Description	Chromosome	Start Site	End Site	Direction	Length	baseMean	baseMean_N	baseMean_B	foldChange(B/N)	log2FoldChange	FDR	pval	BP	CC	MF	Pathway
ENSGALG00000027407	-	G protein-coupled receptor 132 [Source:NCBI gene;Acc:100859188]	5	52154934	52170189	-	3426	288.858	27.2978	550.418	20.1635	4.33367	4.22539e-55	1.46817e-57	GO:0000082//G1/S transition of mitotic cell cycle;GO:0007186//G protein-coupled receptor signaling pathway;GO:0010972//negative regulation of G2/M transition of mitotic cell cycle;	GO:0016021//integral component of membrane;	GO:0004930//G protein-coupled receptor activity;	-
ENSGALG00000052552	-	-	30	614511	621897	-	1276	273.807	24.4581	523.156	21.3898	4.41885	1.49119e-49	7.06549e-52	GO:0007264//small GTPase mediated signal transduction;GO:0007264//small GTPase mediated signal transduction;GO:0035556//intracellular signal transduction;GO:0035556//intracellular signal transduction;GO:0007264//small GTPase mediated signal transduction;GO:0007264//small GTPase mediated signal transduction;GO:0035556//intracellular signal transduction;GO:0035556//intracellular signal transduction;	-	-	-
ENSGALG00000035589	-	-	19	9178482	9181084	+	1503	288.485	35.8624	541.107	15.0884	3.91537	1.60287e-47	9.01226e-50	-	GO:0016020//membrane;GO:0016021//integral component of membrane;	-	-
ENSGALG00000052196	-	semaphorin-4A-like [Source:NCBI gene;Acc:112530215]	23	6036756	6053909	+	2697	525.474	88.0449	962.902	10.9365	3.45108	4.83051e-47	2.80755e-49	-	-	GO:0005515//protein binding;GO:0030215//semaphorin receptor binding;	-
ENSGALG00000050332	-	-	14	2745676	2753557	+	3555	661.173	109.262	1213.08	11.1025	3.47281	4.78845e-46	3.05536e-48	-	GO:0016020//membrane;GO:0016021//integral component of membrane;GO:0016021//integral component of membrane;GO:0016021//integral component of membrane;	-	-
ENSGALG00000006165	-	-	6	19271811	19318331	+	5811	508.718	85.9597	931.477	10.8362	3.43779	1.41342e-43	1.12509e-45	-	-	-	-
ENSGALG00000048236	-	-	33	6270021	6279764	-	4944	371.956	64.1241	679.788	10.6011	3.40615	3.79734e-42	3.55048e-44	GO:0007229//integrin-mediated signaling pathway;GO:0007229//integrin-mediated signaling pathway;GO:0007229//integrin-mediated signaling pathway;GO:0007229//integrin-mediated signaling pathway;GO:0007229//integrin-mediated signaling pathway;GO:0007229//integrin-mediated signaling pathway;GO:0007229//integrin-mediated signaling pathway;GO:0007229//integrin-mediated signaling pathway;GO:0007160//cel…	GO:0016020//membrane;GO:0016020//membrane;GO:0005925//focal adhesion;GO:0016020//membrane;GO:0030055//cell-substrate junction;	GO:0005178//integrin binding;	-
ENSGALG00000036547	-	dedicator of cytokinesis protein 2-like [Source:NCBI gene;Acc:429518]	4	90839747	90892554	-	5884	465.656	89.1849	842.127	9.44248	3.23917	2.60666e-41	2.63482e-43	GO:0007264//small GTPase mediated signal transduction;GO:0030036//actin cytoskeleton organization;	-	GO:0005085//guanyl-nucleotide exchange factor activity;GO:0005515//protein binding;	-
ENSGALG00000026152	-	guanylate-binding protein 4-like [Source:NCBI gene;Acc:415922]	12	2699650	2704153	-	2121	8157.73	2215.82	14099.6	6.36316	2.66974	3.40693e-40	3.86075e-42	-	-	GO:0003924//GTPase activity;GO:0005525//GTP binding;GO:0003924//GTPase activity;GO:0005525//GTP binding;GO:0003924//GTPase activity;GO:0005525//GTP binding;GO:0003924//GTPase activity;GO:0005525//GTP binding;	ko04621(NOD-like receptor signaling pathway)
ENSGALG00000041298	-	integrin, alpha D [Source:NCBI gene;Acc:101748640]	14	15396046	15412161	+	4206	970.86	191.717	1750	9.12806	3.19031	4.16219e-38	5.28524e-40	GO:0007155//cell adhesion;GO:0007155//cell adhesion;GO:0007155//cell adhesion;GO:0007155//cell adhesion;GO:0007229//integrin-mediated signaling pathway;GO:0007155//cell adhesion;GO:0007155//cell adhesion;GO:0007155//cell adhesion;GO:0007229//integrin-mediated signaling pathway;	GO:0008305//integrin complex;GO:0008305//integrin complex;GO:0008305//integrin complex;GO:0016020//membrane;GO:0016021//integral component of membrane;GO:0008305//integrin complex;GO:0008305//integrin complex;GO:0016020//membrane;GO:0016021//integral component of membrane;	GO:0046872//metal ion binding;GO:0046872//metal ion binding;	-
ENSGALG00000039708	-	PML-RARA regulated adaptor molecule 1 [Source:NCBI gene;Acc:420067]	28	1003379	1008537	+	2057	162.309	14.927	309.69	20.747	4.37483	7.62861e-38	9.92794e-40	GO:0007229//integrin-mediated signaling pathway;GO:0007229//integrin-mediated signaling pathway;GO:0007229//integrin-mediated signaling pathway;GO:0007229//integrin-mediated signaling pathway;	GO:0005886//plasma membrane;GO:0005886//plasma membrane;GO:0005886//plasma membrane;GO:0005886//plasma membrane;	GO:0005515//protein binding;GO:0005515//protein binding;GO:0005515//protein binding;GO:0005515//protein binding;	-
ENSGALG00000013546	-	granzyme K [Source:NCBI gene;Acc:426168]	Z	16648999	16663409	-	2084	565.811	65.1613	1066.46	16.3665	4.03267	1.53532e-36	2.22116e-38	GO:0006508//proteolysis;GO:0006508//proteolysis;	-	GO:0004252//serine-type endopeptidase activity;GO:0004252//serine-type endopeptidase activity;	-
ENSGALG00000011872	-	NFAT activating protein with ITAM motif 1 [Source:NCBI gene;Acc:417979]	1	49252184	49267900	+	2896	605.778	91.5273	1120.03	12.2371	3.61319	1.05918e-35	1.65278e-37	GO:0001819//positive regulation of cytokine production;GO:0045577//regulation of B cell differentiation;GO:0050861//positive regulation of B cell receptor signaling pathway;	GO:0016021//integral component of membrane;	GO:0004888//transmembrane signaling receptor activity;	-
ENSGALG00000031794	PDCD1LG2	programmed cell death 1 ligand 2 [Source:NCBI gene;Acc:427225]	Z	27685252	27700855	+	3914	524.162	74.9502	973.375	12.987	3.69899	2.41238e-35	3.85579e-37	-	GO:0016020//membrane;GO:0016021//integral component of membrane;	-	-
ENSGALG00000011747	-	-	1	48069616	48087052	+	918	90.4065	5.60408	175.209	31.2646	4.96646	8.34691e-35	1.41848e-36	GO:0006334//nucleosome assembly;GO:0006334//nucleosome assembly;GO:0016584//nucleosome positioning;GO:0030261//chromosome condensation;GO:0031936//obsolete negative regulation of chromatin silencing;GO:0045910//negative regulation of DNA recombination;	GO:0000786//nucleosome;GO:0000786//nucleosome;GO:0005634//nucleus;GO:0005634//nucleus;GO:0005694//chromosome;GO:0016020//membrane;GO:0016021//integral component of membrane;	GO:0003677//DNA binding;GO:0003677//DNA binding;GO:0003677//DNA binding;GO:0003690//double-stranded DNA binding;GO:0031492//nucleosomal DNA binding;	-
ENSGALG00000047864	-	-	5	256620	258240	+	1010	403.33	91.0361	715.623	7.86088	2.97469	9.06835e-35	1.55254e-36	-	GO:0016020//membrane;GO:0016021//integral component of membrane;GO:0016021//integral component of membrane;GO:0016021//integral component of membrane;GO:0016020//membrane;GO:0016021//integral component of membrane;GO:0016021//integral component of membrane;GO:0016021//integral component of membrane;	-	-
ENSGALG00000050375	-	-	30	609009	610741	-	793	134.334	14.214	254.454	17.9017	4.16202	1.7332e-33	3.3177e-35	GO:0007264//small GTPase mediated signal transduction;GO:0007264//small GTPase mediated signal transduction;	GO:0005737//cytoplasm;	GO:0005515//protein binding;	-
ENSGALG00000024490	-	transmembrane protein 156 [Source:NCBI gene;Acc:426317]	4	69443374	69469660	+	1775	121.262	10.7591	231.765	21.5412	4.42903	3.39907e-31	7.79495e-33	-	-	-	-
ENSGALG00000029381	-	-	16	2592345	2605843	+	1023	1195.75	368.337	2023.16	5.4927	2.45752	3.5314e-31	8.12074e-33	GO:0055085//transmembrane transport;GO:0055085//transmembrane transport;	GO:0016020//membrane;GO:0016021//integral component of membrane;GO:0016021//integral component of membrane;GO:0016021//integral component of membrane;	GO:0000166//nucleotide binding;GO:0005524//ATP binding;GO:0005524//ATP binding;GO:0005524//ATP binding;GO:0140359//ABC-type transporter activity;GO:0140359//ABC-type transporter activity;	ko05168(Herpes simplex virus 1 infection);ko04145(Phagosome);ko02010(ABC transporters)
ENSGALG00000026422	-	poly(ADP-ribose) polymerase family member 14 [Source:NCBI gene;Acc:101747378]	7	28217915	28235171	-	6309	2215.27	720.83	3709.72	5.14645	2.36358	8.84448e-31	2.10091e-32	GO:0010629//negative regulation of gene expression;GO:0045892//negative regulation of transcription, DNA-templated;GO:0050794//regulation of cellular process;GO:0070212//protein poly-ADP-ribosylation;GO:0140289//protein mono-ADP-ribosylation;	GO:0005634//nucleus;GO:0005737//cytoplasm;	GO:0003950//NAD+ ADP-ribosyltransferase activity;GO:0003950//NAD+ ADP-ribosyltransferase activity;GO:0003714//transcription corepressor activity;GO:0003950//NAD+ ADP-ribosyltransferase activity;GO:0003950//NAD+ ADP-ribosyltransferase activity;GO:0003950//NAD+ ADP-ribosyltransferase activity;GO:0003950//NAD+ ADP-ribosyltransferase activity;GO:0016740//transferase activity;GO:0016757//glycosyltrans…	-
ENSGALG00000046192	-	c-C motif chemokine 26-like [Source:NCBI gene;Acc:100857191]	Z	8370305	8373001	-	1741	2198.69	181.115	4216.27	23.2796	4.54099	1.40137e-29	3.52357e-31	GO:0006955//immune response;	GO:0005576//extracellular region;	GO:0008009//chemokine activity;	-
ENSGALG00000029857	-	GTPase, IMAP family member 6 [Source:NCBI gene;Acc:420413]	2	4138557	4140735	+	1638	936.245	224.813	1647.68	7.3291	2.87364	2.99027e-29	7.66977e-31	-	GO:0016020//membrane;GO:0016021//integral component of membrane;	GO:0000166//nucleotide binding;GO:0005525//GTP binding;GO:0005525//GTP binding;GO:0005525//GTP binding;	-
ENSGALG00000027587	-	leucine rich alpha-2-glycoprotein 1 [Source:NCBI gene;Acc:100858066]	28	2646870	2647955	-	1086	186.563	6.38907	366.737	57.4007	5.843	4.25593e-28	1.16958e-29	-	-	GO:0005515//protein binding;	-
ENSGALG00000007546	-	exocyst complex component 1-like [Source:NCBI gene;Acc:422308]	4	11345577	11367340	-	2806	535.746	63.6127	1007.88	15.844	3.98586	4.71096e-28	1.30356e-29	GO:0006887//exocytosis;	GO:0000145//exocyst;	-	-
ENSGALG00000035447	-	interleukin 4 receptor [Source:NCBI gene;Acc:416585]	14	7689162	7703329	+	3277	945.999	275.994	1616	5.85521	2.54972	8.38278e-28	2.35665e-29	GO:0002532//production of molecular mediator involved in inflammatory response;	GO:0016020//membrane;GO:0016021//integral component of membrane;	GO:0004896//cytokine receptor activity;GO:0005515//protein binding;	-
ENSGALG00000048508	-	-	30	631147	635961	-	1806	127.21	13.7125	240.707	17.5538	4.13371	1.39422e-25	4.53611e-27	GO:0007264//small GTPase mediated signal transduction;GO:0007264//small GTPase mediated signal transduction;	-	-	-
ENSGALG00000046559	PDCD1	programmed cell death 1 [Source:NCBI gene;Acc:424913]	9	15045849	15050281	-	1487	185.772	43.1312	328.413	7.61427	2.92871	1.4742e-25	4.81496e-27	GO:0050777//negative regulation of immune response;	GO:0016021//integral component of membrane;	-	ko04514(Cell adhesion molecules)
ENSGALG00000048646	-	-	32	64467	66800	-	432	106.951	16.8205	197.082	11.7168	3.5505	2.41231e-25	7.98567e-27	GO:0000165//MAPK cascade;GO:0006468//protein phosphorylation;GO:0006468//protein phosphorylation;	-	GO:0000166//nucleotide binding;GO:0004672//protein kinase activity;GO:0004672//protein kinase activity;GO:0005524//ATP binding;GO:0005524//ATP binding;GO:0005524//ATP binding;GO:0008349//MAP kinase kinase kinase kinase activity;	-
ENSGALG00000035825	-	interleukin 12 receptor subunit beta 1 [Source:NCBI gene;Acc:101749221]	28	4140403	4143309	+	1972	183.592	5.62443	361.56	64.2839	6.00639	2.55125e-25	8.49395e-27	GO:0038161//prolactin signaling pathway;	-	GO:0004925//prolactin receptor activity;GO:0005515//protein binding;GO:0005515//protein binding;	-
ENSGALG00000006229	-	T-lymphocyte surface antigen Ly-9-like [Source:NCBI gene;Acc:100857714]	25	2452489	2458591	-	2245	708.65	147.724	1269.57	8.59421	3.10336	3.62982e-25	1.23371e-26	-	GO:0016020//membrane;GO:0016021//integral component of membrane;	-	-
ENSGALG00000045581	-	GTPase IMAP family member 8-like [Source:NCBI gene;Acc:420368]	2	505017	507099	+	1561	731.308	147.431	1315.19	8.92068	3.15715	4.24922e-25	1.45497e-26	-	-	GO:0005525//GTP binding;	-
ENSGALG00000051212	-	-	30	642638	642874	-	237	103.17	8.67808	197.662	22.7772	4.50952	4.69253e-25	1.6127e-26	GO:0007264//small GTPase mediated signal transduction;GO:0007264//small GTPase mediated signal transduction;	-	GO:0005515//protein binding;	-
ENSGALG00000029324	-	-	11	313945	323201	-	737	490.878	159.545	822.21	5.15345	2.36554	6.71666e-25	2.35077e-26	GO:0015807//L-amino acid transport;GO:0055085//transmembrane transport;GO:0055085//transmembrane transport;GO:1902475//L-alpha-amino acid transmembrane transport;	GO:0016020//membrane;GO:0016020//membrane;GO:0016020//membrane;GO:0016021//integral component of membrane;	GO:0015179//L-amino acid transmembrane transporter activity;GO:0022857//transmembrane transporter activity;GO:0022857//transmembrane transporter activity;	-
ENSGALG00000050564	-	-	6	19358682	19386012	+	2755	158.017	35.2772	280.756	7.95856	2.99251	2.75467e-24	1.01284e-25	-	-	GO:0005515//protein binding;	-
ENSGALG00000011889	-	protein kinase C eta [Source:NCBI gene;Acc:423518]	5	54228533	54333650	-	2915	798.181	57.7116	1538.65	26.661	4.73666	7.31175e-23	3.01172e-24	GO:0006468//protein phosphorylation;GO:0006468//protein phosphorylation;GO:0010744//positive regulation of macrophage derived foam cell differentiation;GO:0016310//phosphorylation;GO:0018105//peptidyl-serine phosphorylation;GO:0035556//intracellular signal transduction;GO:0035556//intracellular signal transduction;GO:0035556//intracellular signal transduction;GO:0045618//positive regulation of ke…	GO:0005737//cytoplasm;GO:0005829//cytosol;GO:0005886//plasma membrane;GO:0005911//cell-cell junction;GO:0016020//membrane;	GO:0000166//nucleotide binding;GO:0004672//protein kinase activity;GO:0004672//protein kinase activity;GO:0004674//protein serine/threonine kinase activity;GO:0004674//protein serine/threonine kinase activity;GO:0004674//protein serine/threonine kinase activity;GO:0004674//protein serine/threonine kinase activity;GO:0004697//protein kinase C activity;GO:0004697//protein kinase C activity;GO:00046…	ko04270(Vascular smooth muscle contraction)
ENSGALG00000047283	-	deleted in malignant brain tumors 1 [Source:NCBI gene;Acc:426819]	31	4827950	4839801	+	2507	845.479	165.97	1524.99	9.18834	3.1998	1.45574e-22	6.18935e-24	-	GO:0016020//membrane;GO:0016020//membrane;	GO:0005044//scavenger receptor activity;GO:0005044//scavenger receptor activity;	-
ENSGALG00000045671	-	uncharacterized LOC416755 [Source:NCBI gene;Acc:416755]	14	14193311	14205059	-	3195	853.373	67.9852	1638.76	24.1047	4.59124	4.49909e-22	2.0152e-23	-	-	-	-
ENSGALG00000010203	-	E3 ubiquitin-protein ligase HECTD3-like [Source:NCBI gene;Acc:424588]	8	21270375	21276714	-	2664	348.183	117.37	578.996	4.93309	2.30249	9.01711e-22	4.10723e-23	GO:0009987//cellular process;GO:0016567//protein ubiquitination;	-	GO:0004842//ubiquitin-protein transferase activity;GO:0004842//ubiquitin-protein transferase activity;GO:0004842//ubiquitin-protein transferase activity;GO:0004842//ubiquitin-protein transferase activity;	-
ENSGALG00000010030	-	-	5	36184806	36199758	-	2288	868.581	335.577	1401.58	4.17664	2.06234	9.26465e-22	4.22584e-23	GO:0006338//chromatin remodeling;GO:0006338//chromatin remodeling;	-	GO:0005515//protein binding;GO:0046872//metal ion binding;	-
ENSGALG00000025881	-	colony stimulating factor 2 receptor beta common subunit [Source:NCBI gene;Acc:101750812]	1	51541954	51569755	-	3698	424.168	123.006	725.33	5.89672	2.55991	2.14022e-21	1.00189e-22	-	-	GO:0005515//protein binding;GO:0005515//protein binding;	-
ENSGALG00000036395	-	Ig heavy chain Mem5-like [Source:NCBI gene;Acc:769232]	27	2272709	2649530	-	810	1878.85	185.235	3572.47	19.2861	4.26949	2.4947e-21	1.1773e-22	-	-	-	-
ENSGALG00000043016	-	CD6 molecule [Source:NCBI gene;Acc:101748655]	5	283574	288430	+	3246	364.255	30.8705	697.64	22.5989	4.49818	6.66391e-21	3.24586e-22	-	GO:0016020//membrane;GO:0016020//membrane;GO:0016020//membrane;	GO:0005044//scavenger receptor activity;GO:0005044//scavenger receptor activity;GO:0005044//scavenger receptor activity;	ko04514(Cell adhesion molecules)
ENSGALG00000015017	-	tubulin epsilon 1 [Source:NCBI gene;Acc:421750]	3	65815544	65827995	+	2571	206.147	61.064	351.229	5.75182	2.52402	8.27964e-21	4.06947e-22	GO:0007017//microtubule-based process;GO:0007017//microtubule-based process;	GO:0005874//microtubule;GO:0005874//microtubule;	-	-
ENSGALG00000044313	-	malignant fibrous histiocytoma-amplified sequence 1 homolog [Source:NCBI gene;Acc:425462]	5	16056642	16063897	-	2956	173.429	36.3777	310.481	8.53493	3.09338	2.05733e-20	1.03848e-21	-	-	GO:0005515//protein binding;GO:0005515//protein binding;	-
ENSGALG00000007248	-	pleckstrin homology domain containing O2 [Source:NCBI gene;Acc:769198]	10	18048568	18125749	+	1878	1147.31	471.122	1823.5	3.87056	1.95254	2.18023e-20	1.10465e-21	-	-	-	-
ENSGALG00000033647	-	-	5	36213359	36218028	-	516	254.58	85.792	423.368	4.93483	2.303	1.86511e-19	9.94475e-21	-	-	-	-
ENSGALG00000011164	-	chimerin 2 [Source:NCBI gene;Acc:428437]	2	33620223	33781928	+	3668	1082.2	460.036	1704.36	3.70485	1.88942	2.47137e-19	1.33491e-20	GO:0007165//signal transduction;GO:0035556//intracellular signal transduction;GO:0043547//positive regulation of GTPase activity;GO:0051056//regulation of small GTPase mediated signal transduction;GO:0007165//signal transduction;GO:0035556//intracellular signal transduction;GO:0043547//positive regulation of GTPase activity;	-	GO:0005096//GTPase activator activity;GO:0005096//GTPase activator activity;	-
ENSGALG00000013409	-	-	23	2220746	2229123	+	1806	149.453	36.2487	262.657	7.24596	2.85718	3.72498e-19	2.0591e-20	GO:0006508//proteolysis;GO:0006508//proteolysis;GO:0006508//proteolysis;GO:0006508//proteolysis;	-	GO:0008234//cysteine-type peptidase activity;GO:0008234//cysteine-type peptidase activity;GO:0008234//cysteine-type peptidase activity;GO:0008234//cysteine-type peptidase activity;	-
ENSGALG00000047954	-	-	22	5288368	5291252	-	375	661.222	272.009	1050.44	3.86176	1.94926	7.83608e-19	4.46036e-20	GO:0006898//receptor-mediated endocytosis;GO:0006898//receptor-mediated endocytosis;GO:0007416//synapse assembly;GO:0007416//synapse assembly;GO:0030833//regulation of actin filament polymerization;GO:0045773//positive regulation of axon extension;GO:0048812//neuron projection morphogenesis;GO:0048812//neuron projection morphogenesis;GO:0048812//neuron projection morphogenesis;GO:0061003//positiv…	GO:0005737//cytoplasm;GO:0005768//endosome;GO:0005856//cytoskeleton;GO:0005884//actin filament;GO:0005886//plasma membrane;GO:0005886//plasma membrane;GO:0005938//cell cortex;GO:0014069//postsynaptic density;GO:0030027//lamellipodium;GO:0030054//cell junction;GO:0030425//dendrite;GO:0030427//site of polarized growth;GO:0030864//cortical actin cytoskeleton;GO:0042995//cell projection;GO:0045202//s…	GO:0003779//actin binding;GO:0003779//actin binding;GO:0051015//actin filament binding;GO:0051015//actin filament binding;GO:0051015//actin filament binding;	-
ENSGALG00000045596	-	OX-2 membrane glycoprotein-like [Source:NCBI gene;Acc:770026]	1	89944361	89954039	+	2700	189.179	6.38984	371.969	58.2125	5.86326	9.62552e-19	5.50933e-20	-	-	-	-
ENSGALG00000002643	-	-	8	4090730	4097363	+	1935	432.695	66.0606	799.33	12.0999	3.59693	1.23602e-18	7.12142e-20	GO:0007155//cell adhesion;GO:0007155//cell adhesion;GO:0007155//cell adhesion;GO:0007157//heterophilic cell-cell adhesion via plasma membrane cell adhesion molecules;GO:0034097//response to cytokine;GO:0050901//leukocyte tethering or rolling;GO:0007155//cell adhesion;GO:0007155//cell adhesion;GO:0007155//cell adhesion;GO:0007155//cell adhesion;GO:0007155//cell adhesion;	GO:0005615//extracellular space;GO:0005886//plasma membrane;GO:0009897//external side of plasma membrane;GO:0016020//membrane;GO:0016020//membrane;GO:0016020//membrane;GO:0005886//plasma membrane;GO:0016020//membrane;GO:0016020//membrane;GO:0016020//membrane;GO:0005886//plasma membrane;GO:0016020//membrane;GO:0016020//membrane;	GO:0033691//sialic acid binding;GO:0046872//metal ion binding;GO:0070492//oligosaccharide binding;GO:0046872//metal ion binding;GO:0046872//metal ion binding;	-
ENSGALG00000016471	-	5'-nucleotidase, cytosolic IB [Source:NCBI gene;Acc:421954]	3	100541466	100547451	-	1746	727.846	228.238	1227.45	5.37794	2.42705	5.47657e-18	3.32144e-19	GO:0009117//nucleotide metabolic process;	GO:0005737//cytoplasm;	GO:0000166//nucleotide binding;GO:0000287//magnesium ion binding;GO:0008253//5'-nucleotidase activity;	ko00760(Nicotinate and nicotinamide metabolism);ko00240(Pyrimidine metabolism);ko00230(Purine metabolism)
ENSGALG00000050210	-	-	5	36194891	36205340	-	1716	410.483	150.597	670.369	4.45141	2.15426	6.85864e-18	4.20297e-19	-	GO:0005634//nucleus;	-	-
ENSGALG00000015032	-	CD274 molecule [Source:NCBI gene;Acc:427224]	Z	27663890	27681451	+	3614	1407.87	298.749	2516.99	8.42508	3.07469	1.03526e-17	6.44873e-19	-	GO:0016020//membrane;GO:0016021//integral component of membrane;GO:0016020//membrane;GO:0016021//integral component of membrane;GO:0016020//membrane;GO:0016021//integral component of membrane;GO:0016020//membrane;GO:0016021//integral component of membrane;	-	-
ENSGALG00000044326	-	deleted in malignant brain tumors 1 protein-like [Source:NCBI gene;Acc:426820]	31	4845515	4866801	+	5328	2433.69	698.546	4168.84	5.96787	2.57722	1.04821e-17	6.53597e-19	-	GO:0016020//membrane;GO:0016020//membrane;	GO:0005044//scavenger receptor activity;GO:0005044//scavenger receptor activity;	-
ENSGALG00000000791	-	family with sequence similarity 72 member A [Source:NCBI gene;Acc:419841]	26	2384160	2390966	-	2480	228.782	80.9035	376.661	4.65568	2.21899	1.71619e-17	1.09071e-18	-	-	-	-
ENSGALG00000008518	-	glutamine synthetase-like [Source:NCBI gene;Acc:417253]	17	2287820	2308533	+	1811	245.534	58.7653	432.303	7.35643	2.87901	2.08703e-17	1.34485e-18	GO:0006542//glutamine biosynthetic process;GO:0006807//nitrogen compound metabolic process;GO:0006542//glutamine biosynthetic process;GO:0006807//nitrogen compound metabolic process;	-	GO:0003824//catalytic activity;GO:0004356//glutamate-ammonia ligase activity;GO:0003824//catalytic activity;GO:0004356//glutamate-ammonia ligase activity;	ko04217(Necroptosis);ko00910(Nitrogen metabolism);ko00630(Glyoxylate and dicarboxylate metabolism);ko00250(Alanine, aspartate and glutamate metabolism);ko00220(Arginine biosynthesis)
ENSGALG00000007381	-	-	5	17253818	17261848	-	3588	2667.92	1182.21	4153.64	3.51345	1.81289	2.55479e-17	1.65918e-18	GO:0010951//negative regulation of endopeptidase activity;GO:0030193//regulation of blood coagulation;GO:0030193//regulation of blood coagulation;GO:0045916//negative regulation of complement activation;GO:0045916//negative regulation of complement activation;	GO:0005615//extracellular space;GO:0005615//extracellular space;GO:0005615//extracellular space;	GO:0004867//serine-type endopeptidase inhibitor activity;GO:0004867//serine-type endopeptidase inhibitor activity;GO:0004867//serine-type endopeptidase inhibitor activity;GO:0005515//protein binding;	-
ENSGALG00000053954	-	-	28	5098488	5107571	+	1770	69.226	4.6046	133.847	29.0682	4.86137	2.75918e-17	1.7989e-18	GO:0006355//regulation of transcription, DNA-templated;GO:0006355//regulation of transcription, DNA-templated;GO:0006357//regulation of transcription by RNA polymerase II;GO:0006355//regulation of transcription, DNA-templated;GO:0006355//regulation of transcription, DNA-templated;GO:0006357//regulation of transcription by RNA polymerase II;	GO:0005634//nucleus;GO:0005634//nucleus;	GO:0000981//DNA-binding transcription factor activity, RNA polymerase II-specific;GO:0000981//DNA-binding transcription factor activity, RNA polymerase II-specific;GO:0003677//DNA binding;GO:0003677//DNA binding;GO:0003677//DNA binding;GO:0003700//DNA-binding transcription factor activity;GO:0003700//DNA-binding transcription factor activity;GO:0000978//RNA polymerase II cis-regulatory region seq…	-
ENSGALG00000034085	-	development and differentiation enhancing factor- like 1 [Source:NCBI gene;Acc:769389]	20	1160252	1181245	+	2904	149.008	43.1558	254.859	5.90556	2.56207	4.30926e-17	2.86939e-18	GO:0043547//positive regulation of GTPase activity;GO:0043547//positive regulation of GTPase activity;	-	GO:0005096//GTPase activator activity;GO:0005515//protein binding;GO:0005096//GTPase activator activity;GO:0005515//protein binding;	-
ENSGALG00000044841	-	tapasin-related protein-like [Source:NCBI gene;Acc:100857331]	19	9717099	9722490	-	1746	461.914	196.812	727.015	3.69395	1.88517	1.22561e-16	8.47839e-18	-	-	-	-
ENSGALG00000014754	-	-	1	78777330	78971694	-	2622	1625.89	230.698	3021.08	13.0954	3.71098	2.0101e-16	1.4083e-17	GO:0002376//immune system process;GO:0002376//immune system process;GO:0002376//immune system process;GO:0002376//immune system process;GO:0002376//immune system process;GO:0002376//immune system process;GO:0006910//phagocytosis, recognition;GO:0006911//phagocytosis, engulfment;GO:0006958//complement activation, classical pathway;GO:0042742//defense response to bacterium;GO:0045087//innate immune…	GO:0016020//membrane;GO:0016021//integral component of membrane;GO:0016020//membrane;GO:0016021//integral component of membrane;GO:0016020//membrane;GO:0016021//integral component of membrane;GO:0016020//membrane;GO:0016021//integral component of membrane;GO:0016020//membrane;GO:0016021//integral component of membrane;GO:0009897//external side of plasma membrane;GO:0016020//membrane;GO:0016021//i…	GO:0003823//antigen binding;GO:0034987//immunoglobulin receptor binding;GO:0005515//protein binding;	-
ENSGALG00000006140	-	golgi associated, gamma adaptin ear containing, ARF binding protein 2 [Source:NCBI gene;Acc:416577]	14	7329807	7338318	+	1756	389.091	97.0258	681.155	7.02035	2.81154	3.06441e-16	2.16632e-17	GO:0006886//intracellular protein transport;GO:0016192//vesicle-mediated transport;	-	GO:0035091//phosphatidylinositol binding;GO:0043130//ubiquitin binding;	ko04142(Lysosome)
ENSGALG00000010223	-	-	1	37868999	37878734	+	795	131.46	6.37483	256.545	40.2433	5.33068	3.94865e-16	2.81886e-17	-	GO:0005576//extracellular region;GO:0005576//extracellular region;GO:0005615//extracellular space;GO:0016020//membrane;GO:0016021//integral component of membrane;	-	-
ENSGALG00000054321	-	-	31	3061101	3063528	+	2227	53.2213	8.63013	97.8125	11.3338	3.50256	1.32906e-15	9.94969e-17	-	GO:0016020//membrane;GO:0016021//integral component of membrane;	-	-
ENSGALG00000020331	-	purinergic receptor P2Y, G-protein coupled, 10 [Source:NCBI gene;Acc:422148]	4	1435125	1442502	+	2644	311.953	54.9005	569.006	10.3643	3.37355	1.78084e-15	1.34893e-16	GO:0007186//G protein-coupled receptor signaling pathway;	GO:0016021//integral component of membrane;	GO:0004930//G protein-coupled receptor activity;	ko04080(Neuroactive ligand-receptor interaction)
ENSGALG00000050600	-	uncharacterized LOC770074 [Source:NCBI gene;Acc:770074]	27	3080596	3192833	-	3538	31.7428	2.34882	61.1367	26.0286	4.70203	2.8255e-15	2.19735e-16	-	-	-	-
ENSGALG00000029569	-	GTPase IMAP family member 7-like [Source:NCBI gene;Acc:429682]	2	519057	520883	-	1112	1147.29	105.219	2189.37	20.8078	4.37905	2.85343e-15	2.22088e-16	-	-	GO:0005525//GTP binding;	-
ENSGALG00000021355	-	receptor-type tyrosine-protein phosphatase S-like [Source:NCBI gene;Acc:100858919]	Z	9015759	9024777	+	2733	264.421	34.1721	494.67	14.4759	3.85558	2.86708e-15	2.23331e-16	GO:0006470//protein dephosphorylation;GO:0016311//dephosphorylation;GO:0006470//protein dephosphorylation;GO:0016311//dephosphorylation;	-	GO:0004725//protein tyrosine phosphatase activity;GO:0016791//phosphatase activity;GO:0004725//protein tyrosine phosphatase activity;GO:0016791//phosphatase activity;	-
ENSGALG00000047514	-	-	11	10295447	10323465	-	366	115.398	35.2515	195.545	5.54713	2.47174	3.18566e-15	2.48952e-16	GO:0006355//regulation of transcription, DNA-templated;GO:0006355//regulation of transcription, DNA-templated;GO:0006357//regulation of transcription by RNA polymerase II;GO:0030099//myeloid cell differentiation;	-	GO:0000978//RNA polymerase II cis-regulatory region sequence-specific DNA binding;GO:0000981//DNA-binding transcription factor activity, RNA polymerase II-specific;GO:0003700//DNA-binding transcription factor activity;GO:0003700//DNA-binding transcription factor activity;	-
ENSGALG00000011805	-	UDP glucuronosyltransferase 2 family, polypeptide A1, complex locus [Source:NCBI gene;Acc:422660]	4	51771902	51779687	-	2476	227.967	6.15805	449.775	73.0385	6.19059	3.4484e-15	2.70138e-16	-	-	GO:0008194//UDP-glycosyltransferase activity;	ko00983(Drug metabolism - other enzymes);ko00982(Drug metabolism - cytochrome P450);ko00980(Metabolism of xenobiotics by cytochrome P450);ko00860(Porphyrin metabolism);ko00830(Retinol metabolism);ko00140(Steroid hormone biosynthesis);ko00053(Ascorbate and aldarate metabolism);ko00040(Pentose and glucuronate interconversions)
ENSGALG00000010195	-	polo like kinase 4 [Source:NCBI gene;Acc:422497]	4	34346569	34356307	+	1701	160.772	56.002	265.542	4.74165	2.24539	3.68229e-15	2.89158e-16	GO:0006468//protein phosphorylation;GO:0007099//centriole replication;	GO:0005814//centriole;	GO:0004674//protein serine/threonine kinase activity;GO:0005515//protein binding;	ko04068(FoxO signaling pathway)
ENSGALG00000026301	-	serine/threonine kinase 35-like [Source:NCBI gene;Acc:426385]	3	105691610	105702003	+	3388	83.7899	21.7021	145.878	6.72181	2.74885	6.08323e-15	4.91147e-16	GO:0006468//protein phosphorylation;GO:0006468//protein phosphorylation;GO:0051321//meiotic cell cycle;GO:0006468//protein phosphorylation;GO:0006468//protein phosphorylation;GO:0051321//meiotic cell cycle;	GO:0005634//nucleus;GO:0005634//nucleus;	GO:0000166//nucleotide binding;GO:0004672//protein kinase activity;GO:0004672//protein kinase activity;GO:0004672//protein kinase activity;GO:0004674//protein serine/threonine kinase activity;GO:0004674//protein serine/threonine kinase activity;GO:0005524//ATP binding;GO:0005524//ATP binding;GO:0005524//ATP binding;GO:0000166//nucleotide binding;GO:0004672//protein kinase activity;GO:0004672//pro…	-
ENSGALG00000025948	-	Src like adaptor 2 [Source:NCBI gene;Acc:100858750]	20	899945	902370	+	1202	118.614	24.3163	212.911	8.75589	3.13025	7.51477e-15	6.11122e-16	GO:0009966//regulation of signal transduction;GO:0009966//regulation of signal transduction;	-	GO:0005515//protein binding;GO:0005515//protein binding;	-
ENSGALG00000013033	-	carboxymethylenebutenolidase homolog [Source:NCBI gene;Acc:420928]	2	78356447	78363091	+	1180	1082.62	5.11307	2160.12	422.47	8.7227	7.85263e-15	6.39958e-16	-	-	GO:0016787//hydrolase activity;	-
ENSGALG00000007123	-	uncharacterized LOC101750621 [Source:NCBI gene;Acc:101750621]	4	9336822	9341547	-	2112	450.499	20.7129	880.284	42.4994	5.40937	7.92188e-15	6.46102e-16	GO:0034121//regulation of toll-like receptor signaling pathway;GO:0034121//regulation of toll-like receptor signaling pathway;GO:0035751//regulation of lysosomal lumen pH;GO:0034121//regulation of toll-like receptor signaling pathway;GO:0034121//regulation of toll-like receptor signaling pathway;GO:0035751//regulation of lysosomal lumen pH;	-	-	-
ENSGALG00000048759	-	signal transducer and activator of transcription 6 [Source:NCBI gene;Acc:100859196]	33	5627807	5629610	-	1451	648.165	304.015	992.315	3.26403	1.70665	9.92351e-15	8.16432e-16	GO:0006355//regulation of transcription, DNA-templated;GO:0007165//signal transduction;	-	GO:0003700//DNA-binding transcription factor activity;	-
ENSGALG00000001951	-	family with sequence similarity 102 member B [Source:NCBI gene;Acc:768922]	8	1608099	1629918	+	1882	128.67	43.586	213.754	4.90419	2.29401	2.43598e-14	2.0788e-15	-	-	-	-
ENSGALG00000005964	-	family with sequence similarity 162, member B [Source:NCBI gene;Acc:422224]	4	3068330	3073413	+	1633	390.002	175.495	604.509	3.4446	1.78434	2.89949e-14	2.48386e-15	-	-	-	-
ENSGALG00000047316	-	G protein-coupled receptor 35-like [Source:NCBI gene;Acc:100857983]	9	5476509	5480346	+	2235	98.5171	15.0585	181.976	12.0846	3.5951	3.17233e-14	2.72561e-15	GO:0007186//G protein-coupled receptor signaling pathway;	GO:0016021//integral component of membrane;	GO:0004930//G protein-coupled receptor activity;	-
ENSGALG00000004515	-	-	15	6226114	6237789	+	2640	124.009	41.0857	206.932	5.0366	2.33245	3.27766e-14	2.82232e-15	GO:0000070//mitotic sister chromatid segregation;GO:0007094//mitotic spindle assembly checkpoint signaling;GO:1903394//protein localization to kinetochore involved in kinetochore assembly;	GO:0005737//cytoplasm;GO:0005828//kinetochore microtubule;GO:1990423//RZZ complex;	GO:0031267//small GTPase binding;	-
ENSGALG00000029896	-	Rap guanine nucleotide exchange factor 6 [Source:NCBI gene;Acc:101751943]	13	17179403	17281757	-	4846	1544.06	785.908	2302.21	2.92936	1.55059	7.97969e-14	7.06623e-15	GO:0007165//signal transduction;GO:0007264//small GTPase mediated signal transduction;GO:0007165//signal transduction;GO:0007264//small GTPase mediated signal transduction;GO:0007165//signal transduction;GO:0007264//small GTPase mediated signal transduction;GO:0007165//signal transduction;GO:0007264//small GTPase mediated signal transduction;	-	GO:0005085//guanyl-nucleotide exchange factor activity;GO:0005515//protein binding;GO:0005085//guanyl-nucleotide exchange factor activity;GO:0005515//protein binding;GO:0005085//guanyl-nucleotide exchange factor activity;GO:0005515//protein binding;GO:0005085//guanyl-nucleotide exchange factor activity;GO:0005515//protein binding;	ko04530(Tight junction)
ENSGALG00000042375	-	ATP-dependent DNA helicase Q4-like [Source:NCBI gene;Acc:101748706]	2	131213171	131252088	+	8587	48.3261	7.62889	89.0233	11.6692	3.54464	8.07302e-14	7.1555e-15	-	-	GO:0003676//nucleic acid binding;GO:0005524//ATP binding;GO:0008270//zinc ion binding;GO:0003676//nucleic acid binding;GO:0005524//ATP binding;GO:0008270//zinc ion binding;	-
ENSGALG00000052524	-	uncharacterized LOC101749641 [Source:NCBI gene;Acc:101749641]	1	130533402	130556897	+	2202	95.1631	2.20564	188.121	85.2908	6.41432	1.82014e-13	1.65812e-14	-	-	GO:0005515//protein binding;	-
ENSGALG00000039164	-	paracaspase 3 [Source:NCBI gene;Acc:415336]	10	1382052	1406178	+	2109	734.062	253.776	1214.35	4.78511	2.25855	3.20867e-13	3.0163e-14	GO:0006508//proteolysis;GO:0006508//proteolysis;GO:0006508//proteolysis;GO:0006508//proteolysis;GO:0006508//proteolysis;	-	GO:0004197//cysteine-type endopeptidase activity;GO:0004197//cysteine-type endopeptidase activity;GO:0004197//cysteine-type endopeptidase activity;GO:0004197//cysteine-type endopeptidase activity;	-
ENSGALG00000054264	-	-	2	1043157	1061857	+	1281	36.5864	1.23839	71.9344	58.087	5.86014	3.67702e-13	3.47748e-14	-	-	GO:0000166//nucleotide binding;GO:0005525//GTP binding;GO:0005525//GTP binding;GO:0005525//GTP binding;GO:0000166//nucleotide binding;GO:0005525//GTP binding;GO:0005525//GTP binding;GO:0005525//GTP binding;GO:0000166//nucleotide binding;GO:0005525//GTP binding;GO:0005525//GTP binding;GO:0005525//GTP binding;GO:0000166//nucleotide binding;GO:0005525//GTP binding;GO:0005525//GTP binding;GO:0005525/…	-
ENSGALG00000016157	-	-	1	110541743	110555529	+	2520	31.6195	3.11323	60.1257	19.313	4.2715	4.31195e-13	4.08885e-14	GO:1990266//neutrophil migration;	GO:0005615//extracellular space;GO:0009986//cell surface;GO:0016020//membrane;GO:0016021//integral component of membrane;GO:0016324//apical plasma membrane;	GO:0005201//extracellular matrix structural constituent;GO:0005509//calcium ion binding;GO:0005509//calcium ion binding;GO:0005509//calcium ion binding;GO:0005509//calcium ion binding;	-
ENSGALG00000034232	-	-	6	20279683	20287917	+	1861	72.2099	19.3092	125.111	6.47934	2.69585	5.65431e-13	5.42248e-14	GO:0007018//microtubule-based movement;GO:0007018//microtubule-based movement;GO:0007018//microtubule-based movement;GO:0007088//regulation of mitotic nuclear division;GO:0007088//regulation of mitotic nuclear division;	GO:0005634//nucleus;GO:0005871//kinesin complex;GO:0005874//microtubule;	GO:0000166//nucleotide binding;GO:0003777//microtubule motor activity;GO:0005524//ATP binding;GO:0005524//ATP binding;GO:0005524//ATP binding;GO:0008017//microtubule binding;GO:0008017//microtubule binding;GO:0008017//microtubule binding;GO:0016887//ATP hydrolysis activity;GO:1990939//microtubule motor activity;	-
ENSGALG00000037611	-	myosin IIIA-like [Source:NCBI gene;Acc:427419]	Z	9259275	9283017	-	3944	353.531	57.4934	649.569	11.2982	3.49802	6.12103e-13	5.88939e-14	-	GO:0016459//myosin complex;GO:0016459//myosin complex;	GO:0003774//cytoskeletal motor activity;GO:0005515//protein binding;GO:0005524//ATP binding;GO:0003774//cytoskeletal motor activity;GO:0005515//protein binding;GO:0005524//ATP binding;	-
ENSGALG00000003313	-	myotubularin related protein 9-like, pseudogene [Source:NCBI gene;Acc:419652]	23	5295424	5299538	+	2680	490.063	239.759	740.367	3.08796	1.62665	6.40087e-13	6.16673e-14	-	-	-	-
ENSGALG00000050637	-	complement C5a receptor 1 [Source:NCBI gene;Acc:430484]	32	463888	464961	+	1074	112.429	11.9587	212.9	17.803	4.15405	6.41775e-13	6.18705e-14	GO:0002430//complement receptor mediated signaling pathway;GO:0002684//positive regulation of immune system process;GO:0006935//chemotaxis;GO:0006935//chemotaxis;GO:0006935//chemotaxis;GO:0006954//inflammatory response;GO:0007165//signal transduction;GO:0007186//G protein-coupled receptor signaling pathway;GO:0007186//G protein-coupled receptor signaling pathway;GO:0007186//G protein-coupled rece…	GO:0005886//plasma membrane;GO:0005886//plasma membrane;GO:0016020//membrane;GO:0016021//integral component of membrane;GO:0016021//integral component of membrane;GO:0016021//integral component of membrane;GO:0031410//cytoplasmic vesicle;	GO:0004875//complement receptor activity;GO:0004875//complement receptor activity;GO:0004875//complement receptor activity;GO:0004878//complement component C5a receptor activity;GO:0004878//complement component C5a receptor activity;GO:0004878//complement component C5a receptor activity;GO:0004930//G protein-coupled receptor activity;GO:0004930//G protein-coupled receptor activity;GO:0004930//G p…	-
ENSGALG00000050882	-	-	11	296257	310205	-	642	387.873	184.443	591.304	3.20589	1.68073	6.45248e-13	6.22461e-14	GO:0015807//L-amino acid transport;GO:1902475//L-alpha-amino acid transmembrane transport;	GO:0016020//membrane;GO:0016021//integral component of membrane;	GO:0015179//L-amino acid transmembrane transporter activity;	-
ENSGALG00000045021	-	GTPase IMAP family member 5-like [Source:NCBI gene;Acc:101751844]	2	431018	442278	-	3306	327.457	62.8957	592.018	9.4127	3.23461	7.27848e-13	7.05823e-14	-	-	GO:0005525//GTP binding;GO:0005525//GTP binding;GO:0005525//GTP binding;GO:0005525//GTP binding;GO:0005525//GTP binding;	-
ENSGALG00000025996	-	marker of proliferation Ki-67 [Source:NCBI gene;Acc:423963]	6	34319708	34339712	+	7895	1973.9	459.082	3488.73	7.59935	2.92588	9.20061e-13	9.03263e-14	-	-	GO:0005515//protein binding;GO:0005515//protein binding;	-
ENSGALG00000050179	-	-	KZ626836.1	464332	699251	-	4989	403.147	121.853	684.441	5.61692	2.48978	1.26006e-12	1.25775e-13	-	-	-	-
ENSGALG00000004110	-	translocase of outer mitochondrial membrane 34 [Source:NCBI gene;Acc:419188]	20	5224028	5228641	+	2620	350.702	167.437	533.968	3.18907	1.67314	1.81007e-12	1.83763e-13	-	-	GO:0005515//protein binding;GO:0005515//protein binding;	-
ENSGALG00000004252	-	cathepsin L1-like [Source:NCBI gene;Acc:420160]	28	5030693	5034171	+	1409	248.063	56.8169	439.309	7.73201	2.95084	1.86068e-12	1.89018e-13	GO:0006508//proteolysis;GO:0006508//proteolysis;GO:0006508//proteolysis;GO:0006508//proteolysis;	-	GO:0008234//cysteine-type peptidase activity;GO:0008234//cysteine-type peptidase activity;GO:0008234//cysteine-type peptidase activity;GO:0008234//cysteine-type peptidase activity;	ko04210(Apoptosis);ko04145(Phagosome);ko04142(Lysosome);ko04140(Autophagy - animal)
ENSGALG00000048159	-	taperin [Source:NCBI gene;Acc:417259]	17	2138075	2149550	+	2302	350.895	108.102	593.688	5.49193	2.45731	1.87968e-12	1.91068e-13	-	-	GO:0019902//phosphatase binding;GO:0019902//phosphatase binding;	-
ENSGALG00000045842	-	cell division cycle associated 2 [Source:NCBI gene;Acc:419524]	22	951962	961772	-	2971	212.844	92.1585	333.53	3.61909	1.85563	2.57499e-12	2.65324e-13	GO:0035307//positive regulation of protein dephosphorylation;GO:0051301//cell division;GO:0035307//positive regulation of protein dephosphorylation;GO:0051301//cell division;	-	-	-
ENSGALG00000014585	-	C-C motif chemokine ligand 26 [Source:NCBI gene;Acc:417534]	19	4941785	4942879	+	680	2304.68	410.732	4198.64	10.2223	3.35365	2.57864e-12	2.65863e-13	GO:0002548//monocyte chemotaxis;GO:0006954//inflammatory response;GO:0006954//inflammatory response;GO:0006954//inflammatory response;GO:0006955//immune response;GO:0006955//immune response;GO:0007186//G protein-coupled receptor signaling pathway;GO:0009615//response to virus;GO:0009615//response to virus;GO:0030593//neutrophil chemotaxis;GO:0043547//positive regulation of GTPase activity;GO:0048…	GO:0005576//extracellular region;GO:0005576//extracellular region;GO:0005615//extracellular space;GO:0005615//extracellular space;GO:0005615//extracellular space;GO:0005615//extracellular space;	GO:0005125//cytokine activity;GO:0008009//chemokine activity;GO:0008009//chemokine activity;GO:0008009//chemokine activity;GO:0031726//CCR1 chemokine receptor binding;GO:0031726//CCR1 chemokine receptor binding;GO:0031729//CCR4 chemokine receptor binding;GO:0031729//CCR4 chemokine receptor binding;GO:0031730//CCR5 chemokine receptor binding;GO:0031730//CCR5 chemokine receptor binding;GO:0048020//…	-
ENSGALG00000029485	-	tyrosine-protein phosphatase non-receptor type substrate 1-like [Source:NCBI gene;Acc:771545]	20	9801519	9804421	-	1690	196.306	84.5738	308.038	3.64224	1.86483	3.71823e-12	3.88055e-13	-	-	-	-
ENSGALG00000027805	-	chromosome 15 open reading frame 39 [Source:NCBI gene;Acc:107049034]	10	2800575	2802906	-	1204	172.778	48.4709	297.085	6.12913	2.61568	3.81394e-12	3.98525e-13	-	-	-	-
ENSGALG00000052628	-	-	11	17628632	17630531	+	228	81.9543	17.0969	146.812	8.58706	3.10216	5.59962e-12	5.9608e-13	-	-	-	-
ENSGALG00000050441	-	cytokine receptor common subunit beta-like [Source:NCBI gene;Acc:771315]	1	51558852	51565932	-	3322	995.56	413.293	1577.83	3.81769	1.9327	9.52823e-12	1.03836e-12	-	-	GO:0005515//protein binding;	-
ENSGALG00000000544	-	RAB44, member RAS oncogene family [Source:NCBI gene;Acc:100859805]	26	1603818	1616373	+	7067	722.724	81.4397	1364.01	16.7487	4.06598	1.03236e-11	1.13156e-12	-	-	GO:0003924//GTPase activity;GO:0005509//calcium ion binding;GO:0005525//GTP binding;GO:0003924//GTPase activity;GO:0005525//GTP binding;	-
ENSGALG00000040002	-	CD244 molecule [Source:NCBI gene;Acc:425935]	25	2471754	2479000	-	1272	292.381	60.835	523.926	8.61225	3.10639	1.09151e-11	1.19915e-12	GO:0006955//immune response;	GO:0016021//integral component of membrane;	GO:0038023//signaling receptor activity;	-
ENSGALG00000008936	-	ectonucleoside triphosphate diphosphohydrolase 8- like [Source:NCBI gene;Acc:417281]	17	1290696	1294902	+	1248	672.631	221.887	1123.38	5.06284	2.33995	1.36166e-11	1.51745e-12	-	-	GO:0016787//hydrolase activity;	ko00240(Pyrimidine metabolism);ko00230(Purine metabolism)
ENSGALG00000054943	-	-	14	2621095	2625401	-	291	45.3352	7.52582	83.1445	11.0479	3.4657	1.60504e-11	1.79983e-12	GO:0050790//regulation of catalytic activity;	GO:0005886//plasma membrane;GO:0043231//intracellular membrane-bounded organelle;	GO:0005096//GTPase activator activity;GO:0005096//GTPase activator activity;	-
ENSGALG00000039611	-	glucosidase, alpha; acid (Pompe disease, glycogen storage disease type II) [Source:NCBI gene;Acc:416462]	14	2988243	2996758	-	2793	529.343	276.575	782.111	2.82784	1.4997	1.63608e-11	1.8367e-12	GO:0005975//carbohydrate metabolic process;	-	GO:0003824//catalytic activity;GO:0004553//hydrolase activity, hydrolyzing O-glycosyl compounds;GO:0030246//carbohydrate binding;	ko04142(Lysosome);ko00500(Starch and sucrose metabolism);ko00052(Galactose metabolism)
ENSGALG00000001894	-	-	21	2571445	2579572	-	2409	252.811	67.1793	438.442	6.52644	2.7063	1.66971e-11	1.87657e-12	-	-	-	-
ENSGALG00000006840	-	A-kinase anchoring protein 13 [Source:NCBI gene;Acc:415502]	10	14421016	14484749	-	4114	2744.66	1433.15	4056.17	2.83026	1.50093	2.61266e-11	3.01391e-12	GO:0035023//regulation of Rho protein signal transduction;GO:0035556//intracellular signal transduction;GO:0035023//regulation of Rho protein signal transduction;GO:0035556//intracellular signal transduction;	-	GO:0004691//cAMP-dependent protein kinase activity;GO:0005085//guanyl-nucleotide exchange factor activity;GO:0004691//cAMP-dependent protein kinase activity;GO:0005085//guanyl-nucleotide exchange factor activity;	-
ENSGALG00000052537	-	-	8	4097967	4100381	+	885	103.693	20.4008	186.984	9.16555	3.19622	2.85955e-11	3.31137e-12	GO:0007155//cell adhesion;GO:0007155//cell adhesion;GO:0045959//negative regulation of complement activation, classical pathway;	GO:0005615//extracellular space;GO:0016020//membrane;GO:0016020//membrane;GO:0016020//membrane;GO:0016021//integral component of membrane;	-	-
ENSGALG00000043257	-	lysozyme g-like [Source:NCBI gene;Acc:418700]	1	133819265	133823382	-	1342	555.7	89.8057	1021.59	11.3756	3.50787	2.87209e-11	3.3277e-12	GO:0009253//peptidoglycan catabolic process;GO:0016998//cell wall macromolecule catabolic process;	-	GO:0003796//lysozyme activity;	-
ENSGALG00000021171	-	transmembrane protein 2-like [Source:NCBI gene;Acc:415478]	10	12742813	12791419	-	4053	54.1858	8.73496	99.6366	11.4066	3.5118	3.41577e-11	3.98136e-12	-	-	-	-
ENSGALG00000015183	-	Ras-related protein Rab-10-like [Source:NCBI gene;Acc:421099]	2	106515195	106545790	-	965	324.386	65.8662	582.905	8.84984	3.14565	3.70354e-11	4.3355e-12	-	-	GO:0003924//GTPase activity;GO:0005525//GTP binding;	-
ENSGALG00000040833	-	cell division cycle associated 7 [Source:NCBI gene;Acc:425630]	7	17331574	17339738	-	3600	703.716	203.312	1204.12	5.92253	2.56621	3.84127e-11	4.50643e-12	GO:0006355//regulation of transcription, DNA-templated;GO:0008284//positive regulation of cell population proliferation;	-	-	-
ENSGALG00000015662	-	lipase member I [Source:NCBI gene;Acc:418466]	1	99391578	99407800	-	1631	102.913	3.03092	202.795	66.9087	6.06412	4.09448e-11	4.82677e-12	GO:0006629//lipid metabolic process;	-	GO:0004806//triglyceride lipase activity;GO:0052689//carboxylic ester hydrolase activity;	-
ENSGALG00000047587	-	-	30	907175	911760	+	2775	38.1526	7.38748	68.9177	9.32899	3.22172	4.83428e-11	5.74789e-12	GO:0030198//extracellular matrix organization;	GO:0005604//basement membrane;GO:0005615//extracellular space;GO:0016020//membrane;GO:0016021//integral component of membrane;GO:0031012//extracellular matrix;	GO:0005201//extracellular matrix structural constituent;	-
ENSGALG00000051500	-	signal transducer and activator of transcription 6- like [Source:NCBI gene;Acc:112530959]	33	4755381	4761015	+	1954	275.3	134.121	416.48	3.10526	1.63471	4.89343e-11	5.82426e-12	GO:0006355//regulation of transcription, DNA-templated;GO:0007165//signal transduction;GO:0006355//regulation of transcription, DNA-templated;GO:0007165//signal transduction;	-	GO:0003700//DNA-binding transcription factor activity;GO:0003700//DNA-binding transcription factor activity;	-
ENSGALG00000048671	-	E3 ubiquitin/ISG15 ligase TRIM25-like [Source:NCBI gene;Acc:416147]	13	9077075	9083870	-	1643	1056.21	443.271	1669.14	3.76552	1.91285	5.13909e-11	6.13614e-12	-	-	GO:0008270//zinc ion binding;GO:0008270//zinc ion binding;GO:0046872//metal ion binding;	-
ENSGALG00000052523	-	-	1	110512214	110532897	+	5375	23.8211	0	47.6421	Inf	Inf	5.7879e-11	6.94007e-12	GO:0052547//regulation of peptidase activity;GO:1990266//neutrophil migration;GO:0052547//regulation of peptidase activity;	GO:0005576//extracellular region;GO:0005576//extracellular region;GO:0005615//extracellular space;GO:0009986//cell surface;GO:0016324//apical plasma membrane;GO:0071944//cell periphery;GO:0005576//extracellular region;GO:0005576//extracellular region;	GO:0005201//extracellular matrix structural constituent;GO:0005509//calcium ion binding;GO:0005509//calcium ion binding;GO:0005515//protein binding;GO:0030414//peptidase inhibitor activity;GO:0030414//peptidase inhibitor activity;GO:0005515//protein binding;GO:0005509//calcium ion binding;GO:0005509//calcium ion binding;GO:0005515//protein binding;GO:0030414//peptidase inhibitor activity;GO:00304…	-
ENSGALG00000019147	-	granulocyte-macrophage colony-stimulating factor receptor subunit alpha-like [Source:NCBI gene;Acc:418667]	1	130499848	130512773	-	3590	961.649	84.7557	1838.54	21.6923	4.43911	1.07012e-10	1.31559e-11	-	-	GO:0005515//protein binding;	-
ENSGALG00000014734	-	zinc finger SWIM-type containing 6 [Source:NCBI gene;Acc:770670]	Z	19094374	19205727	+	4943	314.394	157.024	471.764	3.00441	1.58708	1.19394e-10	1.47687e-11	-	GO:0031462//Cul2-RING ubiquitin ligase complex;	GO:0008270//zinc ion binding;GO:0008270//zinc ion binding;GO:0008270//zinc ion binding;	-
ENSGALG00000051203	-	MAS-related GPR, member H [Source:NCBI gene;Acc:425998]	5	103145	107720	+	2252	422.748	1.99308	843.503	423.216	8.72525	1.34042e-10	1.66483e-11	GO:0007186//G protein-coupled receptor signaling pathway;	GO:0016021//integral component of membrane;	GO:0004930//G protein-coupled receptor activity;	-
ENSGALG00000053860	-	mycocerosic acid synthase-like [Source:NCBI gene;Acc:420486]	2	15842529	15889404	-	7025	266.905	9.44397	524.367	55.5239	5.79504	1.81818e-10	2.29842e-11	-	-	GO:0016740//transferase activity;GO:0016746//acyltransferase activity;GO:0016740//transferase activity;GO:0016746//acyltransferase activity;GO:0016740//transferase activity;GO:0016746//acyltransferase activity;	-
ENSGALG00000026884	-	phospholipase A2 inhibitor and LY6/PLAUR domain containing [Source:NCBI gene;Acc:426893]	Z	7161279	7165204	-	924	183.15	63.5715	302.729	4.76202	2.25157	1.85948e-10	2.35415e-11	-	GO:0005576//extracellular region;	GO:0004859//phospholipase inhibitor activity;	-
ENSGALG00000033879	-	cullin associated and neddylation dissociated 1 [Source:NCBI gene;Acc:417837]	1	34900551	34930163	+	4948	1582.84	905.466	2260.22	2.49619	1.31973	1.88142e-10	2.38431e-11	GO:0010265//SCF complex assembly;GO:0010265//SCF complex assembly;GO:0010265//SCF complex assembly;	-	-	-
ENSGALG00000023844	-	WNT1 inducible signaling pathway protein 2 [Source:NCBI gene;Acc:419192]	20	5338568	5340103	-	1536	173.621	33.1965	314.045	9.4602	3.24187	2.19466e-10	2.80486e-11	GO:0007186//G protein-coupled receptor signaling pathway;	GO:0016021//integral component of membrane;	GO:0004930//G protein-coupled receptor activity;	-
ENSGALG00000012422	-	SH3 domain binding protein 1 [Source:NCBI gene;Acc:430939]	1	51186462	51193519	-	1761	457.623	61.3126	853.934	13.9275	3.79987	2.30792e-10	2.96273e-11	GO:0007165//signal transduction;	GO:0005737//cytoplasm;	GO:0005515//protein binding;	-
ENSGALG00000053875	-	-	4	5829851	5889579	-	1179	566.218	312.06	820.376	2.62891	1.39446	3.15045e-10	4.09007e-11	GO:0007015//actin filament organization;GO:0007015//actin filament organization;GO:0007292//female gamete generation;GO:0007292//female gamete generation;	-	-	-
ENSGALG00000048781	-	-	3	56901720	56903309	+	604	17.3777	0	34.7554	Inf	Inf	4.50544e-10	5.94028e-11	GO:0006807//nitrogen compound metabolic process;GO:0006807//nitrogen compound metabolic process;GO:0015939//pantothenate metabolic process;	-	GO:0016787//hydrolase activity;GO:0017159//pantetheine hydrolase activity;	-
ENSGALG00000054991	-	trans-golgi network protein 2 [Source:NCBI gene;Acc:426548]	22	5310476	5313689	+	1977	1660.09	944.183	2376	2.51647	1.3314	4.88152e-10	6.46387e-11	-	-	-	-
ENSGALG00000036191	-	-	31	2520904	2557318	-	1587	505.59	274.778	736.402	2.67999	1.42223	4.90778e-10	6.50175e-11	GO:0032508//DNA duplex unwinding;	-	GO:0003678//DNA helicase activity;GO:0005524//ATP binding;GO:0005524//ATP binding;GO:0016887//ATP hydrolysis activity;GO:0070615//ATP-dependent chromatin remodeler activity;	-
ENSGALG00000014897	-	thymidylate synthetase [Source:NCBI gene;Acc:421060]	2	101942208	101949734	-	1199	142.275	43.5326	241.018	5.53649	2.46897	5.84116e-10	7.80839e-11	GO:0006231//dTMP biosynthetic process;	-	GO:0004799//thymidylate synthase activity;	ko00670(One carbon pool by folate);ko00240(Pyrimidine metabolism)
ENSGALG00000028341	-	mucosal vascular addressin cell adhesion molecule 1 [Source:NCBI gene;Acc:100858236]	28	2756226	2762064	+	3703	241.446	48.8299	434.063	8.88929	3.15207	8.30249e-10	1.13347e-10	GO:0007155//cell adhesion;GO:0007229//integrin-mediated signaling pathway;GO:2000403//positive regulation of lymphocyte migration;GO:0007155//cell adhesion;GO:0007229//integrin-mediated signaling pathway;GO:2000403//positive regulation of lymphocyte migration;GO:0007155//cell adhesion;GO:0007229//integrin-mediated signaling pathway;GO:2000403//positive regulation of lymphocyte migration;GO:000715…	GO:0016020//membrane;GO:0016020//membrane;GO:0016020//membrane;GO:0016020//membrane;	GO:0098640//integrin binding involved in cell-matrix adhesion;GO:0098640//integrin binding involved in cell-matrix adhesion;GO:0098640//integrin binding involved in cell-matrix adhesion;GO:0098640//integrin binding involved in cell-matrix adhesion;	ko04672(Intestinal immune network for IgA production);ko04514(Cell adhesion molecules)
ENSGALG00000052770	-	-	10	10796874	10804921	-	3203	181.963	87.2139	276.712	3.1728	1.66576	8.35007e-10	1.14049e-10	GO:0007099//centriole replication;GO:0007099//centriole replication;GO:0007099//centriole replication;GO:0098535//de novo centriole assembly involved in multi-ciliated epithelial cell differentiation;GO:0098535//de novo centriole assembly involved in multi-ciliated epithelial cell differentiation;	GO:0005813//centrosome;GO:0005815//microtubule organizing center;GO:0005815//microtubule organizing center;GO:0098536//deuterosome;GO:0098536//deuterosome;	-	-
ENSGALG00000016964	-	-	1	167989491	168020290	-	1058	488.838	146.812	830.864	5.65937	2.50064	1.07333e-09	1.48431e-10	-	-	-	-
ENSGALG00000048989	-	-	31	3521960	3524425	-	2273	103.004	33.0359	172.972	5.23587	2.38843	1.31433e-09	1.83088e-10	-	GO:0016020//membrane;GO:0016021//integral component of membrane;	-	-
ENSGALG00000027696	-	ectoderm-neural cortex protein 1-like [Source:NCBI gene;Acc:425795]	28	4163816	4165585	+	1770	78.0611	28.9014	127.221	4.40189	2.13812	1.53148e-09	2.15078e-10	-	-	GO:0005515//protein binding;	-
ENSGALG00000044505	-	SH2 domain containing 2A [Source:NCBI gene;Acc:425978]	25	2602871	2608347	+	1731	106.532	13.6896	199.373	14.5638	3.86432	1.65138e-09	2.32438e-10	-	-	-	-
ENSGALG00000005011	-	SHC adaptor protein 4 [Source:NCBI gene;Acc:426482]	10	10820876	10835698	-	2377	161.691	76.8173	246.565	3.20976	1.68246	1.6755e-09	2.3594e-10	GO:0008284//positive regulation of cell population proliferation;GO:0048863//stem cell differentiation;	-	GO:0030971//receptor tyrosine kinase binding;	-
ENSGALG00000053647	-	-	25	1308024	1316098	-	1775	43.0489	11.3146	74.7833	6.60948	2.72454	1.8239e-09	2.58105e-10	-	-	-	-
ENSGALG00000040120	-	glycine N-acyltransferase-like protein 3 [Source:NCBI gene;Acc:107049269]	5	178109	184568	-	1071	151.851	49.281	254.421	5.16267	2.36812	1.83574e-09	2.60128e-10	-	GO:0005739//mitochondrion;GO:0005739//mitochondrion;	GO:0008080//N-acetyltransferase activity;GO:0047961//glycine N-acyltransferase activity;GO:0008080//N-acetyltransferase activity;GO:0047961//glycine N-acyltransferase activity;	-
ENSGALG00000028411	-	-	Z	9006673	9015300	+	3559	117.573	18.1448	217.002	11.9595	3.58008	2.06052e-09	2.93672e-10	-	-	GO:0005515//protein binding;GO:0005515//protein binding;	-
ENSGALG00000052737	-	GTPase IMAP family member 8-like 1 [Source:NCBI gene;Acc:101751764]	2	999915	1030300	+	4569	120.777	42.7965	198.758	4.64426	2.21545	2.43366e-09	3.50236e-10	-	-	GO:0005525//GTP binding;GO:0005525//GTP binding;GO:0005525//GTP binding;	-
ENSGALG00000030571	-	-	1	168025737	168042111	-	496	252.495	76.2916	428.699	5.61922	2.49037	2.43374e-09	3.50401e-10	-	-	-	-
ENSGALG00000019934	-	-	3	65828649	65829955	-	393	34.9516	7.74928	62.154	8.02061	3.00371	2.83828e-09	4.11514e-10	GO:0007155//cell adhesion;GO:0007165//signal transduction;GO:0007165//signal transduction;GO:0007165//signal transduction;GO:0060548//negative regulation of cell death;	GO:0005576//extracellular region;GO:0031012//extracellular matrix;	GO:0005178//integrin binding;GO:0008201//heparin binding;	-
ENSGALG00000009006	-	STEAP family member 1 [Source:NCBI gene;Acc:420540]	2	21641463	21650943	+	1815	31.4212	5.45693	57.3855	10.5161	3.39452	3.2808e-09	4.77331e-10	-	GO:0005768//endosome;GO:0005886//plasma membrane;	-	-
ENSGALG00000007118	-	sodium/hydrogen exchanger 2-like [Source:NCBI gene;Acc:422276]	4	9308659	9332151	-	2975	26.8656	2.15026	51.581	23.9883	4.58426	3.51838e-09	5.14342e-10	GO:0006812//cation transport;GO:0006814//sodium ion transport;GO:0006885//regulation of pH;GO:0055085//transmembrane transport;GO:0006811//ion transport;GO:0006812//cation transport;GO:0006812//cation transport;GO:0006814//sodium ion transport;GO:0006814//sodium ion transport;GO:0006814//sodium ion transport;GO:0006885//regulation of pH;GO:0006885//regulation of pH;GO:0035725//sodium ion transmem…	GO:0016021//integral component of membrane;GO:0016020//membrane;GO:0016021//integral component of membrane;GO:0016021//integral component of membrane;GO:0016021//integral component of membrane;	GO:0015299//solute:proton antiporter activity;GO:0015385//sodium:proton antiporter activity;GO:0015297//antiporter activity;GO:0015299//solute:proton antiporter activity;GO:0015299//solute:proton antiporter activity;GO:0015385//sodium:proton antiporter activity;GO:0015385//sodium:proton antiporter activity;	-
ENSGALG00000038416	-	-	6	20291235	20309081	+	2453	101.513	32.5862	170.441	5.23045	2.38693	3.75255e-09	5.49998e-10	GO:0007018//microtubule-based movement;GO:0007018//microtubule-based movement;GO:0007018//microtubule-based movement;GO:0007018//microtubule-based movement;GO:0007018//microtubule-based movement;GO:0007411//axon guidance;GO:0030705//cytoskeleton-dependent intracellular transport;GO:0048489//synaptic vesicle transport;GO:0098971//anterograde dendritic transport of neurotransmitter receptor complex;	GO:0005871//kinesin complex;GO:0005874//microtubule;GO:0032839//dendrite cytoplasm;	GO:1990939//microtubule motor activity;GO:0003777//microtubule motor activity;GO:0008017//microtubule binding;GO:0008574//plus-end-directed microtubule motor activity;GO:0016887//ATP hydrolysis activity;GO:1990939//microtubule motor activity;	-
ENSGALG00000040131	-	calcium/calmodulin dependent protein kinase kinase 2 [Source:NCBI gene;Acc:396405]	15	5736465	5747274	-	2347	427.727	240.68	614.774	2.55432	1.35294	3.95097e-09	5.80578e-10	GO:0006468//protein phosphorylation;	-	GO:0004672//protein kinase activity;GO:0005524//ATP binding;	ko04920(Adipocytokine signaling pathway);ko04140(Autophagy - animal)
ENSGALG00000029446	-	transmembrane protein 110-like [Source:NCBI gene;Acc:419112]	1	4688854	4719036	+	1545	133.121	47.1881	219.054	4.64214	2.21479	4.48682e-09	6.63569e-10	-	-	-	-
ENSGALG00000005475	-	rho-related GTP-binding protein RhoG-like [Source:NCBI gene;Acc:422207]	4	2247938	2257549	-	2510	872.527	465.906	1279.15	2.74551	1.45707	4.9165e-09	7.29601e-10	-	-	GO:0003924//GTPase activity;GO:0005525//GTP binding;	ko05132(Salmonella infection)
ENSGALG00000051458	-	-	33	6319041	6321636	-	442	93.9483	39.7301	148.166	3.72932	1.89891	5.22595e-09	7.77174e-10	-	-	-	-
ENSGALG00000045726	-	PWP2 small subunit processome component [Source:NCBI gene;Acc:107055627]	1	111618758	111635306	+	3115	430.069	243.659	616.48	2.53009	1.33919	6.46168e-09	9.67885e-10	-	-	GO:0005515//protein binding;	-
ENSGALG00000049145	-	-	27	2701975	2831723	-	2766	16.92	1.23422	32.6058	26.4182	4.72346	6.46927e-09	9.6943e-10	-	-	GO:0042605//peptide antigen binding;	-
ENSGALG00000046235	-	cylindromatosis-like [Source:NCBI gene;Acc:420294]	2	148842604	148854807	+	3054	239.043	127.12	350.967	2.76092	1.46515	6.65333e-09	9.99113e-10	GO:0006511//ubiquitin-dependent protein catabolic process;GO:0016579//protein deubiquitination;	-	GO:0004843//thiol-dependent deubiquitinase;	-
ENSGALG00000032041	-	-	31	3014597	3015686	+	972	58.5536	13.8815	103.226	7.43621	2.89457	6.86337e-09	1.03282e-09	-	-	-	-
ENSGALG00000021451	-	uncharacterized oxidoreductase-like [Source:NCBI gene;Acc:415661]	11	1044286	1046844	-	914	41.3667	3.93754	78.796	20.0115	4.32276	7.42082e-09	1.11999e-09	-	-	GO:0000166//nucleotide binding;GO:0016491//oxidoreductase activity;GO:0016491//oxidoreductase activity;	-
ENSGALG00000043243	-	cyclin dependent kinase 13 [Source:NCBI gene;Acc:420766]	2	49886907	49939510	+	3052	641.6	377.499	905.702	2.39922	1.26256	8.24267e-09	1.25132e-09	GO:0006468//protein phosphorylation;GO:0006468//protein phosphorylation;GO:0006468//protein phosphorylation;	-	GO:0000166//nucleotide binding;GO:0004672//protein kinase activity;GO:0004672//protein kinase activity;GO:0004674//protein serine/threonine kinase activity;GO:0005524//ATP binding;GO:0005524//ATP binding;GO:0005524//ATP binding;GO:0004672//protein kinase activity;GO:0005524//ATP binding;	-
ENSGALG00000029588	-	-	33	6904888	6907855	+	1363	243.474	128.617	358.331	2.78602	1.47821	8.39245e-09	1.27512e-09	-	GO:0005634//nucleus;GO:0033553//rDNA heterochromatin;	-	-
ENSGALG00000007131	-	high mobility group nucleosome binding domain 5 [Source:NCBI gene;Acc:422278]	4	9383205	9391216	+	1004	609.444	356.463	862.425	2.4194	1.27465	8.92769e-09	1.36208e-09	GO:0006325//chromatin organization;	GO:0000785//chromatin;GO:0000785//chromatin;GO:0005634//nucleus;GO:0005634//nucleus;GO:0005634//nucleus;GO:0005634//nucleus;	GO:0003677//DNA binding;GO:0003682//chromatin binding;GO:0031492//nucleosomal DNA binding;GO:0031492//nucleosomal DNA binding;	-
ENSGALG00000052195	-	-	33	6898639	6903304	+	1836	334.834	180.378	489.29	2.71258	1.43967	9.22862e-09	1.40974e-09	-	GO:0033553//rDNA heterochromatin;	-	-
ENSGALG00000009063	-	PAS domain containing 1 [Source:NCBI gene;Acc:422384]	4	17406321	17430410	-	3216	274.715	53.0847	496.344	9.35004	3.22497	1.05077e-08	1.61509e-09	GO:0006355//regulation of transcription, DNA-templated;	GO:0005634//nucleus;GO:0005667//transcription regulator complex;GO:0005737//cytoplasm;	GO:0003700//DNA-binding transcription factor activity;GO:0046983//protein dimerization activity;	-
ENSGALG00000037186	-	Uncharacterized protein [Source:NCBI gene;Acc:426418]	33	5540473	5541999	-	1022	537.032	313.153	760.91	2.42984	1.28086	1.10694e-08	1.70701e-09	-	-	-	-
ENSGALG00000049536	-	ecto-ADP-ribosyltransferase 5-like [Source:NCBI gene;Acc:107052467]	1	197028549	197031106	-	2192	97.0491	20.8228	173.275	8.3214	3.05683	1.20372e-08	1.86387e-09	GO:0006471//protein ADP-ribosylation;	-	GO:0003956//NAD(P)+-protein-arginine ADP-ribosyltransferase activity;	-
ENSGALG00000005685	-	kinase suppressor of ras 1 [Source:NCBI gene;Acc:427839]	19	9302652	9331188	+	2729	438.782	209.549	668.014	3.18787	1.67259	1.41684e-08	2.21177e-09	GO:0006468//protein phosphorylation;	-	GO:0004672//protein kinase activity;GO:0005524//ATP binding;	-
ENSGALG00000009538	-	retinol dehydrogenase 11 (all-trans/9-cis/11-cis) [Source:NCBI gene;Acc:423274]	5	29100045	29107183	+	2370	163.928	43.2169	284.64	6.58631	2.71947	1.52844e-08	2.3937e-09	-	-	GO:0016491//oxidoreductase activity;	ko00830(Retinol metabolism)
ENSGALG00000051534	-	-	18	7063010	7071263	-	1182	359.258	203.687	514.83	2.52755	1.33774	1.75409e-08	2.77038e-09	GO:0015914//phospholipid transport;GO:0015914//phospholipid transport;GO:0120009//intermembrane lipid transfer;	GO:0005737//cytoplasm;	GO:0005548//phospholipid transporter activity;GO:0005548//phospholipid transporter activity;GO:0008526//phosphatidylinositol transfer activity;GO:0035091//phosphatidylinositol binding;	-
ENSGALG00000029238	-	torsin A interacting protein 1 [Source:NCBI gene;Acc:424418]	8	6449607	6455597	-	2058	544.265	319.948	768.582	2.40221	1.26436	1.77288e-08	2.80228e-09	-	-	-	-
ENSGALG00000049433	-	platelet glycoprotein VI-like [Source:NCBI gene;Acc:112531135]	31	3045980	3049107	+	2510	19.9045	2.40912	37.3998	15.5242	3.95645	2.20081e-08	3.51207e-09	-	-	-	-
ENSGALG00000008469	-	serine peptidase inhibitor, Kunitz type 1 [Source:NCBI gene;Acc:423206]	5	24476138	24491757	+	3586	247.53	130.655	364.404	2.78906	1.47978	2.24906e-08	3.59475e-09	GO:0010951//negative regulation of endopeptidase activity;	GO:0016020//membrane;GO:0016021//integral component of membrane;	GO:0004867//serine-type endopeptidase inhibitor activity;GO:0004867//serine-type endopeptidase inhibitor activity;GO:0004867//serine-type endopeptidase inhibitor activity;GO:0005515//protein binding;	-
ENSGALG00000015675	-	ATP-binding cassette, sub-family C (CFTR/MRP), member 13, pseudogene [Source:NCBI gene;Acc:418468]	1	99421122	99454742	+	3864	203.492	107.571	299.413	2.7834	1.47685	2.4503e-08	3.93341e-09	GO:0055085//transmembrane transport;	GO:0016021//integral component of membrane;	GO:0005524//ATP binding;GO:0140359//ABC-type transporter activity;	ko02010(ABC transporters)
ENSGALG00000002570	-	proteinase-activated receptor 2-like [Source:NCBI gene;Acc:416197]	13	2687360	2689815	+	1864	67.9887	5.66828	130.309	22.9892	4.52288	2.72205e-08	4.39029e-09	GO:0007186//G protein-coupled receptor signaling pathway;GO:0007596//blood coagulation;GO:0070493//thrombin-activated receptor signaling pathway;	GO:0016021//integral component of membrane;	GO:0004930//G protein-coupled receptor activity;GO:0015057//thrombin-activated receptor activity;	-
ENSGALG00000011812	-	sulfotransferase family 1E member 1 [Source:NCBI gene;Acc:422662]	4	51795704	51797389	-	1071	349.884	138.733	561.035	4.044	2.01578	2.86845e-08	4.64091e-09	GO:0000103//sulfate assimilation;GO:0051923//sulfation;GO:0051923//sulfation;	GO:0005737//cytoplasm;	GO:0004062//aryl sulfotransferase activity;GO:0004062//aryl sulfotransferase activity;GO:0008146//sulfotransferase activity;GO:0008146//sulfotransferase activity;GO:0008146//sulfotransferase activity;GO:0008146//sulfotransferase activity;GO:0016740//transferase activity;	-
ENSGALG00000011930	-	ovostatin-like [Source:NCBI gene;Acc:425757]	1	76409969	76447113	-	4873	16.6196	1.4255	31.8136	22.3175	4.4801	3.33278e-08	5.43216e-09	-	GO:0005576//extracellular region;GO:0005615//extracellular space;GO:0005576//extracellular region;GO:0005615//extracellular space;	GO:0004866//endopeptidase inhibitor activity;GO:0004866//endopeptidase inhibitor activity;	-
ENSGALG00000037166	-	uncharacterized LOC101752158 [Source:NCBI gene;Acc:101752158]	5	115674	120614	-	2147	226.748	57.3555	396.141	6.90676	2.78801	4.02966e-08	6.6444e-09	GO:0007186//G protein-coupled receptor signaling pathway;	GO:0016021//integral component of membrane;	GO:0004930//G protein-coupled receptor activity;	-
ENSGALG00000045510	-	mesothelin-like [Source:NCBI gene;Acc:770761]	14	6394300	6399468	+	2506	138.183	0.240408	276.126	1148.57	10.1656	4.10352e-08	6.77137e-09	-	-	-	-
ENSGALG00000042462	-	CMP-N-acetylneuraminate-beta-galactosamide-alpha-2, 3-sialyltransferase 2-like [Source:NCBI gene;Acc:100858260]	20	1184661	1186998	+	948	81.0673	34.2368	127.898	3.73569	1.90137	4.30081e-08	7.10779e-09	GO:0006486//protein glycosylation;	-	GO:0008373//sialyltransferase activity;	-
ENSGALG00000028496	-	NF-kappa-B inhibitor delta-like [Source:NCBI gene;Acc:101751887]	24	4335489	4342070	-	2051	36.4567	2.9365	69.9768	23.83	4.57471	4.48634e-08	7.43425e-09	-	-	GO:0005515//protein binding;	-
ENSGALG00000035675	-	coiled-coil domain containing 57 [Source:NCBI gene;Acc:417379]	18	4884946	4908417	+	1979	40.3141	10.4142	70.2139	6.74211	2.7532	4.53201e-08	7.51566e-09	-	-	-	-
ENSGALG00000017376	-	-	8	1909179	1914835	+	2880	228.711	125.419	332.003	2.64715	1.40444	4.80333e-08	8.00201e-09	GO:0006357//regulation of transcription by RNA polymerase II;	-	GO:0000978//RNA polymerase II cis-regulatory region sequence-specific DNA binding;GO:0003700//DNA-binding transcription factor activity;	-
ENSGALG00000003857	-	-	13	12132157	12149954	-	345	55.0118	13.0895	96.9341	7.40551	2.8886	4.89803e-08	8.17215e-09	-	-	-	-
ENSGALG00000003464	-	tetratricopeptide repeat domain 25 [Source:NCBI gene;Acc:100857899]	27	7544945	7553226	+	2818	52.3134	14.1405	90.4863	6.39909	2.67787	4.97007e-08	8.3049e-09	-	-	GO:0005515//protein binding;	-
ENSGALG00000048767	-	-	KZ626836.1	579424	752602	-	1983	62.4418	12.0225	112.861	9.38749	3.23074	5.38998e-08	9.07438e-09	-	GO:0016020//membrane;GO:0016021//integral component of membrane;	-	-
ENSGALG00000031298	-	small nuclear ribonucleoprotein U5 subunit 200 [Source:HGNC Symbol;Acc:HGNC:30859]	22	3701007	3708828	-	1842	481.651	285.784	677.518	2.37074	1.24534	5.50847e-08	9.29156e-09	-	-	-	ko03040(Spliceosome)
ENSGALG00000052571	-	-	13	12122336	12126363	-	552	53.7232	17.9811	89.4654	4.97552	2.31485	5.5752e-08	9.40765e-09	GO:0001865//NK T cell differentiation;GO:0002250//adaptive immune response;GO:0006468//protein phosphorylation;GO:0006468//protein phosphorylation;GO:0038083//peptidyl-tyrosine autophosphorylation;GO:0050852//T cell receptor signaling pathway;GO:0050853//B cell receptor signaling pathway;	-	GO:0004672//protein kinase activity;GO:0004672//protein kinase activity;GO:0004713//protein tyrosine kinase activity;GO:0004713//protein tyrosine kinase activity;GO:0004713//protein tyrosine kinase activity;GO:0004715//non-membrane spanning protein tyrosine kinase activity;GO:0005524//ATP binding;GO:0005524//ATP binding;	-
ENSGALG00000037223	-	G protein-coupled receptor 35 [Source:NCBI gene;Acc:424833]	9	5485166	5487957	+	1573	91.3715	21.1728	161.57	7.63104	2.93188	5.60219e-08	9.45672e-09	GO:0007186//G protein-coupled receptor signaling pathway;	GO:0016021//integral component of membrane;	GO:0004930//G protein-coupled receptor activity;	ko04080(Neuroactive ligand-receptor interaction)
ENSGALG00000005052	-	probable G-protein coupled receptor 34-like [Source:NCBI gene;Acc:100858944]	4	2111228	2112286	-	1059	104.658	6.64407	202.672	30.5042	4.93094	5.95278e-08	1.00824e-08	GO:0007186//G protein-coupled receptor signaling pathway;	GO:0016021//integral component of membrane;	GO:0004930//G protein-coupled receptor activity;	-
ENSGALG00000047953	-	-	KZ626837.1	1718764	1729828	+	768	227.541	125.168	329.914	2.63578	1.39823	6.31929e-08	1.07271e-08	-	GO:0005634//nucleus;	GO:0003729//mRNA binding;	-
ENSGALG00000015705	-	-	4	83217917	83228766	-	1779	172.748	81.2481	264.248	3.25236	1.70149	6.40435e-08	1.08779e-08	GO:0006325//chromatin organization;GO:0006355//regulation of transcription, DNA-templated;GO:0006807//nitrogen compound metabolic process;GO:0010452//histone H3-K36 methylation;GO:0032259//methylation;GO:0034968//histone lysine methylation;GO:0044238//primary metabolic process;GO:0044260//cellular macromolecule metabolic process;	GO:0000785//chromatin;GO:0005634//nucleus;GO:0005634//nucleus;GO:0005634//nucleus;GO:0005634//nucleus;GO:0005694//chromosome;	GO:0005515//protein binding;GO:0008168//methyltransferase activity;GO:0016740//transferase activity;GO:0018024//histone-lysine N-methyltransferase activity;GO:0018024//histone-lysine N-methyltransferase activity;GO:0046872//metal ion binding;GO:0046975//histone methyltransferase activity (H3-K36 specific);	ko00310(Lysine degradation)
ENSGALG00000026092	-	histamine H3 receptor-like [Source:NCBI gene;Acc:428525]	2	103407604	103415054	+	2184	124.36	50.9056	197.814	3.8859	1.95825	6.71319e-08	1.14297e-08	GO:0001505//regulation of neurotransmitter levels;GO:0007186//G protein-coupled receptor signaling pathway;	GO:0016021//integral component of membrane;	GO:0004930//G protein-coupled receptor activity;GO:0004969//histamine receptor activity;	ko04080(Neuroactive ligand-receptor interaction)
ENSGALG00000020986	-	G-protein coupled receptor 35-like [Source:NCBI gene;Acc:112532977]	9	5471584	5475630	+	1970	47.3142	10.7562	83.8722	7.79757	2.96302	6.89239e-08	1.17653e-08	GO:0007186//G protein-coupled receptor signaling pathway;GO:0007186//G protein-coupled receptor signaling pathway;	GO:0016021//integral component of membrane;GO:0016021//integral component of membrane;	GO:0004930//G protein-coupled receptor activity;GO:0004930//G protein-coupled receptor activity;	-
ENSGALG00000004144	-	DExD-box helicase 21 [Source:NCBI gene;Acc:768898]	6	11485483	11498075	+	2031	853.172	527.369	1178.98	2.23558	1.16065	7.0571e-08	1.20598e-08	-	-	GO:0003676//nucleic acid binding;GO:0003723//RNA binding;GO:0004386//helicase activity;GO:0005524//ATP binding;	-
ENSGALG00000026816	-	-	18	7066866	7101589	-	783	195.35	106.17	284.531	2.67996	1.42221	8.58974e-08	1.48146e-08	GO:0015914//phospholipid transport;GO:0015914//phospholipid transport;GO:0120009//intermembrane lipid transfer;	GO:0005737//cytoplasm;	GO:0005548//phospholipid transporter activity;GO:0005548//phospholipid transporter activity;GO:0008526//phosphatidylinositol transfer activity;GO:0035091//phosphatidylinositol binding;	-
ENSGALG00000052945	-	-	33	6904667	6912391	+	1617	348.105	204.547	491.663	2.40366	1.26523	9.05953e-08	1.56763e-08	-	GO:0005634//nucleus;GO:0033553//rDNA heterochromatin;	GO:0005515//protein binding;GO:0046872//metal ion binding;	-
ENSGALG00000001701	-	Gallus gallus lysophosphatidic acid receptor 6-like (LOC114977882), mRNA. [Source:RefSeq mRNA;Acc:NM_001370763]	21	2351877	2357793	-	2889	748.092	376.325	1119.86	2.97578	1.57327	9.24238e-08	1.60161e-08	GO:0007186//G protein-coupled receptor signaling pathway;	GO:0016021//integral component of membrane;	GO:0004930//G protein-coupled receptor activity;	-
ENSGALG00000044466	-	receptor-interacting serine-threonine kinase 3 [Source:NCBI gene;Acc:415708]	11	2644433	2658115	+	2249	457.159	62.536	851.782	13.6207	3.76772	9.28345e-08	1.60931e-08	GO:0006468//protein phosphorylation;GO:0042981//regulation of apoptotic process;GO:0006468//protein phosphorylation;GO:0006468//protein phosphorylation;GO:0042981//regulation of apoptotic process;GO:0042981//regulation of apoptotic process;	-	GO:0004672//protein kinase activity;GO:0005524//ATP binding;GO:0004672//protein kinase activity;GO:0004672//protein kinase activity;GO:0005524//ATP binding;GO:0005524//ATP binding;	-
ENSGALG00000003819	-	-	14	2591498	2598184	-	797	228.197	51.2886	405.105	7.89854	2.98159	9.50599e-08	1.65089e-08	GO:0043547//positive regulation of GTPase activity;GO:0043547//positive regulation of GTPase activity;	GO:0005886//plasma membrane;GO:0043231//intracellular membrane-bounded organelle;	GO:0005096//GTPase activator activity;GO:0005096//GTPase activator activity;GO:1902936//phosphatidylinositol bisphosphate binding;GO:1902936//phosphatidylinositol bisphosphate binding;	-
ENSGALG00000023909	-	ectonucleoside triphosphate diphosphohydrolase 2- like [Source:NCBI gene;Acc:427773]	17	2251947	2263808	-	3107	576.155	95.453	1056.86	11.072	3.46885	9.76649e-08	1.69922e-08	-	-	GO:0016787//hydrolase activity;	-
ENSGALG00000003412	-	ral guanine nucleotide dissociation stimulator like 4 [Source:NCBI gene;Acc:427758]	17	7090031	7108362	-	3030	750.013	412.295	1087.73	2.63823	1.39957	9.86342e-08	1.71733e-08	GO:0007165//signal transduction;GO:0007264//small GTPase mediated signal transduction;	-	GO:0005085//guanyl-nucleotide exchange factor activity;	-
ENSGALG00000054496	-	-	31	2559449	2567310	-	1889	283.908	162.092	405.724	2.50306	1.32369	1.04437e-07	1.82628e-08	-	-	-	-
ENSGALG00000048620	-	-	1	77707033	77714020	-	1394	27.1775	1.42168	52.9333	37.2331	5.21851	1.09005e-07	1.91028e-08	-	GO:0001669//acrosomal vesicle;GO:0001669//acrosomal vesicle;GO:0031410//cytoplasmic vesicle;GO:0001669//acrosomal vesicle;GO:0031410//cytoplasmic vesicle;	-	-
ENSGALG00000006900	-	ST6 (alpha-N-acetyl-neuraminyl-2,3-beta-galactosyl- 1,3)-N-acetylgalactosaminide alpha-2,6-sialyltransferase 2-like [Source:NCBI gene;Acc:422075]	18	9274039	9277147	+	1882	75.9979	30.0498	121.946	4.05812	2.02081	1.45666e-07	2.58681e-08	GO:0006486//protein glycosylation;	-	GO:0008373//sialyltransferase activity;	ko00512(Mucin type O-glycan biosynthesis)
ENSGALG00000039221	-	USP6 N-terminal like [Source:NCBI gene;Acc:423110]	5	16259485	16322745	-	2163	665.78	221.776	1109.78	5.00407	2.3231	1.61758e-07	2.89098e-08	-	-	-	-
ENSGALG00000041558	-	-	3	16649673	16656261	-	1817	276.92	145.491	408.35	2.8067	1.48887	1.62568e-07	2.90956e-08	-	-	GO:0003723//RNA binding;GO:0004386//helicase activity;GO:0004386//helicase activity;GO:0004386//helicase activity;	-
ENSGALG00000040546	-	-	20	12526611	12531997	+	2515	621.71	333.946	909.474	2.72342	1.44542	2.14981e-07	3.89787e-08	GO:0006355//regulation of transcription, DNA-templated;GO:0006357//regulation of transcription by RNA polymerase II;	GO:0005634//nucleus;	GO:0000978//RNA polymerase II cis-regulatory region sequence-specific DNA binding;GO:0000981//DNA-binding transcription factor activity, RNA polymerase II-specific;	-
ENSGALG00000003378	-	-	14	1349084	1352298	-	2161	184.275	102.018	266.532	2.6126	1.38549	2.79014e-07	5.12234e-08	-	-	-	-
ENSGALG00000012836	-	-	10	20510560	20515030	+	1792	287.036	166.682	407.39	2.44411	1.28931	2.83886e-07	5.22433e-08	GO:0000226//microtubule cytoskeleton organization;GO:0000226//microtubule cytoskeleton organization;GO:0000226//microtubule cytoskeleton organization;GO:0001578//microtubule bundle formation;GO:0001578//microtubule bundle formation;GO:0032465//regulation of cytokinesis;GO:0032465//regulation of cytokinesis;GO:0051256//mitotic spindle midzone assembly;	GO:0005737//cytoplasm;GO:0005819//spindle;GO:0005856//cytoskeleton;GO:0005856//cytoskeleton;GO:1990023//mitotic spindle midzone;	GO:0008017//microtubule binding;GO:0008017//microtubule binding;GO:0008017//microtubule binding;	-
ENSGALG00000053121	-	chemokine ah221 [Source:NCBI gene;Acc:417536]	19	4963041	4964040	-	576	39.809	4.90222	74.7159	15.2412	3.92991	2.95386e-07	5.4454e-08	GO:0002548//monocyte chemotaxis;GO:0006954//inflammatory response;GO:0006954//inflammatory response;GO:0006954//inflammatory response;GO:0006955//immune response;GO:0006955//immune response;GO:0007186//G protein-coupled receptor signaling pathway;GO:0009615//response to virus;GO:0009615//response to virus;GO:0030593//neutrophil chemotaxis;GO:0043547//positive regulation of GTPase activity;GO:0048…	GO:0005576//extracellular region;GO:0005576//extracellular region;GO:0005615//extracellular space;GO:0005615//extracellular space;GO:0005615//extracellular space;GO:0005615//extracellular space;	GO:0005125//cytokine activity;GO:0008009//chemokine activity;GO:0008009//chemokine activity;GO:0008009//chemokine activity;GO:0031726//CCR1 chemokine receptor binding;GO:0031726//CCR1 chemokine receptor binding;GO:0031729//CCR4 chemokine receptor binding;GO:0031729//CCR4 chemokine receptor binding;GO:0031730//CCR5 chemokine receptor binding;GO:0031730//CCR5 chemokine receptor binding;GO:0048020//…	-
ENSGALG00000048091	-	interferon-induced protein 35 [Source:NCBI gene;Acc:420011]	27	7924157	7931121	+	4923	562.096	341.232	782.961	2.29451	1.19819	2.95386e-07	5.44716e-08	GO:0007219//Notch signaling pathway;GO:0016567//protein ubiquitination;	-	-	-
ENSGALG00000036044	-	aldehyde dehydrogenase 3 family member B2 [Source:NCBI gene;Acc:428813]	5	539900	553657	-	3351	150.806	70.8931	230.719	3.25447	1.70242	2.95668e-07	5.45424e-08	GO:0006081//cellular aldehyde metabolic process;GO:0006081//cellular aldehyde metabolic process;GO:0006081//cellular aldehyde metabolic process;	-	GO:0016491//oxidoreductase activity;GO:0016620//oxidoreductase activity, acting on the aldehyde or oxo group of donors, NAD or NADP as acceptor;GO:0016491//oxidoreductase activity;GO:0016620//oxidoreductase activity, acting on the aldehyde or oxo group of donors, NAD or NADP as acceptor;GO:0016491//oxidoreductase activity;GO:0016620//oxidoreductase activity, acting on the aldehyde or oxo group of…	ko00982(Drug metabolism - cytochrome P450);ko00980(Metabolism of xenobiotics by cytochrome P450);ko00410(beta-Alanine metabolism);ko00360(Phenylalanine metabolism);ko00350(Tyrosine metabolism);ko00340(Histidine metabolism);ko00010(Glycolysis / Gluconeogenesis)
ENSGALG00000013625	-	interaction protein for cytohesin exchange factors 1 [Source:NCBI gene;Acc:421645]	3	50167911	50232264	-	1638	82.1656	31.4619	132.869	4.22319	2.07833	3.12555e-07	5.78747e-08	-	-	-	-
ENSGALG00000016556	-	GTPase, very large interferon inducible pseudogene 1 [Source:NCBI gene;Acc:428660]	3	104955256	104962557	-	7302	2407.3	668.174	4146.43	6.20561	2.63357	3.60397e-07	6.73483e-08	-	-	GO:0005525//GTP binding;	-
ENSGALG00000009879	-	transmembrane BAX inhibitor motif containing 4 [Source:NCBI gene;Acc:771874]	1	34489776	34497789	-	1861	736.956	469.061	1004.85	2.14226	1.09913	3.71282e-07	6.94761e-08	-	-	-	-
ENSGALG00000001720	-	-	12	1245955	1273175	-	2162	289.172	171.169	407.175	2.37878	1.25022	3.73686e-07	6.99968e-08	GO:0032237//activation of store-operated calcium channel activity;GO:0035584//calcium-mediated signaling using intracellular calcium source;	GO:0016020//membrane;GO:0016021//integral component of membrane;GO:0016020//membrane;GO:0016020//membrane;GO:0016021//integral component of membrane;GO:0032541//cortical endoplasmic reticulum;	GO:0005246//calcium channel regulator activity;	-
ENSGALG00000052319	-	-	KZ626839.1	137683	141290	-	1053	447.525	252.203	642.846	2.54892	1.34989	4.12097e-07	7.76603e-08	-	-	GO:0046872//metal ion binding;	-
ENSGALG00000005291	-	uncharacterized LOC416530 [Source:NCBI gene;Acc:416530]	14	6358204	6372021	+	3461	181.291	100.435	262.148	2.61014	1.38412	4.12667e-07	7.77955e-08	-	-	-	-
ENSGALG00000041973	-	primase (DNA) subunit 1 [Source:NCBI gene;Acc:426646]	33	6873422	6876341	+	1773	230.572	132.899	328.244	2.46987	1.30444	4.12667e-07	7.78199e-08	GO:0006260//DNA replication;GO:0006269//DNA replication, synthesis of RNA primer;GO:0006269//DNA replication, synthesis of RNA primer;GO:0006269//DNA replication, synthesis of RNA primer;GO:0006269//DNA replication, synthesis of RNA primer;GO:0006269//DNA replication, synthesis of RNA primer;	-	GO:0003896//DNA primase activity;GO:0003896//DNA primase activity;GO:0003899//DNA-directed 5'-3' RNA polymerase activity;GO:0016740//transferase activity;GO:0016779//nucleotidyltransferase activity;GO:0046872//metal ion binding;GO:0003896//DNA primase activity;GO:0003896//DNA primase activity;	ko03030(DNA replication)
ENSGALG00000048771	-	sperm associated antigen 5 [Source:NCBI gene;Acc:771702]	19	5889837	5897107	-	4296	338.906	125.773	552.04	4.38917	2.13395	4.16562e-07	7.86333e-08	GO:0051301//cell division;GO:0051988//regulation of attachment of spindle microtubules to kinetochore;	-	-	-
ENSGALG00000047673	-	-	22	3690748	3693782	-	1886	440.752	270.05	611.455	2.26423	1.17902	4.16975e-07	7.87376e-08	GO:0032508//DNA duplex unwinding;	GO:0005634//nucleus;	GO:0003723//RNA binding;GO:0004386//helicase activity;GO:0043138//3'-5' DNA helicase activity;	-
ENSGALG00000012072	-	poly(ADP-ribose) polymerase family member 14 [Source:NCBI gene;Acc:101747378]	7	28237978	28253588	-	5553	5386.71	2343.96	8429.47	3.59625	1.84649	4.53962e-07	8.62094e-08	-	-	GO:0003950//NAD+ ADP-ribosyltransferase activity;	-
ENSGALG00000040886	-	-	20	12531871	12538744	+	2480	621.82	392.98	850.66	2.16464	1.11413	4.75229e-07	9.03982e-08	GO:0006355//regulation of transcription, DNA-templated;GO:0006357//regulation of transcription by RNA polymerase II;	GO:0005634//nucleus;	GO:0000978//RNA polymerase II cis-regulatory region sequence-specific DNA binding;GO:0000981//DNA-binding transcription factor activity, RNA polymerase II-specific;	-
ENSGALG00000045478	-	exocyst complex component 3 like [Source:NCBI gene;Acc:423478]	5	50363371	50382143	-	3455	268.413	71.7727	465.054	6.47954	2.69589	5.29979e-07	1.01349e-07	GO:0006887//exocytosis;	GO:0000145//exocyst;	-	-
ENSGALG00000032799	-	-	3	37816238	37820310	+	987	165.642	91.2566	240.028	2.63025	1.3952	5.39912e-07	1.03282e-07	GO:0000462//maturation of SSU-rRNA from tricistronic rRNA transcript (SSU-rRNA, 5.8S rRNA, LSU-rRNA);GO:0006364//rRNA processing;GO:0042254//ribosome biogenesis;GO:0045943//positive regulation of transcription by RNA polymerase I;	GO:0005634//nucleus;GO:0005730//nucleolus;GO:0030686//90S preribosome;GO:0032040//small-subunit processome;GO:0034455//t-UTP complex;	GO:0030515//snoRNA binding;	ko03008(Ribosome biogenesis in eukaryotes)
ENSGALG00000038160	-	RNA polymerase I subunit A [Source:NCBI gene;Acc:422910]	4	85439553	85464361	-	4665	565.199	356.034	774.364	2.17497	1.121	5.51088e-07	1.05455e-07	GO:0006351//transcription, DNA-templated;	-	GO:0003677//DNA binding;GO:0003899//DNA-directed 5'-3' RNA polymerase activity;GO:0008270//zinc ion binding;	ko03020(RNA polymerase)
ENSGALG00000000816	-	SLIT-ROBO Rho GTPase activating protein 2 [Source:NCBI gene;Acc:419843]	26	2390184	2469702	+	4634	602.594	379.345	825.842	2.17702	1.12236	5.68593e-07	1.09056e-07	GO:0007165//signal transduction;GO:0021816//extension of a leading process involved in cell motility in cerebral cortex radial glia guided migration;GO:0043547//positive regulation of GTPase activity;GO:0046847//filopodium assembly;GO:0048812//neuron projection morphogenesis;GO:0060996//dendritic spine development;GO:0007165//signal transduction;GO:0007165//signal transduction;GO:0007165//signal …	GO:0005829//cytosol;GO:0005886//plasma membrane;GO:0014069//postsynaptic density;GO:0045211//postsynaptic membrane;GO:0045335//phagocytic vesicle;	GO:0005096//GTPase activator activity;GO:0005515//protein binding;GO:0031267//small GTPase binding;GO:0042803//protein homodimerization activity;GO:0005515//protein binding;GO:0005515//protein binding;GO:0005515//protein binding;	-
ENSGALG00000049672	-	-	33	3742460	3765529	+	1510	26.7876	2.35637	51.2189	21.7363	4.44204	6.1645e-07	1.18858e-07	-	GO:0005634//nucleus;	-	-
ENSGALG00000036259	-	-	Z	2188460	2215272	+	4158	205.709	118.247	293.17	2.4793	1.30993	6.17648e-07	1.19128e-07	GO:0006914//autophagy;GO:0006914//autophagy;GO:0006914//autophagy;GO:0009987//cellular process;GO:0006914//autophagy;GO:0006914//autophagy;GO:0006914//autophagy;GO:0009987//cellular process;GO:0097352//autophagosome maturation;	GO:0005737//cytoplasm;	-	-
ENSGALG00000032803	-	proto-oncogene Mas-like [Source:NCBI gene;Acc:776507]	5	120674	122219	+	1329	252.282	99.4608	405.103	4.07299	2.02609	6.25165e-07	1.20696e-07	GO:0007186//G protein-coupled receptor signaling pathway;	GO:0016021//integral component of membrane;	GO:0004930//G protein-coupled receptor activity;	-
ENSGALG00000053399	-	-	3	16663189	16667136	-	1299	173.711	96.7089	250.713	2.59245	1.37432	6.49971e-07	1.25814e-07	-	-	GO:0005515//protein binding;GO:0046872//metal ion binding;GO:0046872//metal ion binding;GO:0046872//metal ion binding;	-
ENSGALG00000054561	-	-	5	16002729	16009259	+	3362	112.055	57.466	166.643	2.89986	1.53598	7.27652e-07	1.41862e-07	GO:0007165//signal transduction;GO:0007165//signal transduction;GO:0007165//signal transduction;GO:0007165//signal transduction;	-	GO:0005515//protein binding;GO:0005515//protein binding;	-
ENSGALG00000054536	-	-	32	309244	313288	-	2051	113.732	57.9293	169.535	2.92658	1.54922	7.95651e-07	1.55772e-07	GO:0016042//lipid catabolic process;	-	GO:0003824//catalytic activity;GO:0003824//catalytic activity;	-
ENSGALG00000030561	-	dual specificity testis-specific protein kinase 1- like [Source:NCBI gene;Acc:427783]	17	651627	665120	-	1310	31.4686	8.52449	54.4127	6.3831	2.67426	8.86714e-07	1.74441e-07	GO:0006468//protein phosphorylation;	-	GO:0004672//protein kinase activity;GO:0005524//ATP binding;	-
ENSGALG00000008803	-	-	7	13788835	13797934	+	3230	124.873	65.7627	183.984	2.79769	1.48424	8.88603e-07	1.74869e-07	GO:0006996//organelle organization;GO:0007049//cell cycle;GO:0051301//cell division;GO:0051754//meiotic sister chromatid cohesion, centromeric;GO:0051754//meiotic sister chromatid cohesion, centromeric;GO:0000070//mitotic sister chromatid segregation;GO:0006996//organelle organization;GO:0007049//cell cycle;GO:0045132//meiotic chromosome segregation;GO:0045132//meiotic chromosome segregation;GO:0…	GO:0000775//chromosome, centromeric region;GO:0000775//chromosome, centromeric region;GO:0000775//chromosome, centromeric region;GO:0000793//condensed chromosome;GO:0005694//chromosome;GO:0000775//chromosome, centromeric region;GO:0000775//chromosome, centromeric region;GO:0000775//chromosome, centromeric region;GO:0000776//kinetochore;GO:0000793//condensed chromosome;GO:0005634//nucleus;GO:00056…	-	-
ENSGALG00000037031	-	AT-hook transcription factor [Source:NCBI gene;Acc:107052190]	17	2821411	2832640	-	4806	290.46	120.835	460.085	3.80755	1.92886	9.35181e-07	1.84508e-07	-	-	-	-
ENSGALG00000048187	-	-	4	34342156	34345825	+	330	40.0169	13.6358	66.398	4.86939	2.28374	1.13001e-06	2.25731e-07	GO:0000278//mitotic cell cycle;GO:0006468//protein phosphorylation;GO:0006468//protein phosphorylation;GO:0007099//centriole replication;GO:0007099//centriole replication;GO:0032465//regulation of cytokinesis;	GO:0000922//spindle pole;GO:0005634//nucleus;GO:0005737//cytoplasm;GO:0005813//centrosome;GO:0005814//centriole;GO:0005814//centriole;	GO:0000166//nucleotide binding;GO:0004672//protein kinase activity;GO:0004672//protein kinase activity;GO:0004674//protein serine/threonine kinase activity;GO:0004674//protein serine/threonine kinase activity;GO:0004674//protein serine/threonine kinase activity;GO:0005524//ATP binding;GO:0005524//ATP binding;GO:0005524//ATP binding;	-
ENSGALG00000054948	-	-	3	104690243	104715074	-	720	41.0321	14.3691	67.6951	4.71115	2.23608	1.16498e-06	2.33084e-07	GO:0099536//synaptic signaling;	GO:0005634//nucleus;GO:0005737//cytoplasm;GO:0005886//plasma membrane;GO:0045202//synapse;GO:0045202//synapse;GO:0060077//inhibitory synapse;	GO:0003677//DNA binding;GO:0008270//zinc ion binding;GO:0008270//zinc ion binding;GO:0046872//metal ion binding;	-
ENSGALG00000053041	-	RING finger protein 145-like [Source:NCBI gene;Acc:107050083]	4	91120783	91127400	-	2850	341.405	211.502	471.308	2.22839	1.156	1.18671e-06	2.37802e-07	GO:0016567//protein ubiquitination;	GO:0005783//endoplasmic reticulum;GO:0012505//endomembrane system;GO:0016020//membrane;GO:0016021//integral component of membrane;	GO:0008270//zinc ion binding;GO:0008270//zinc ion binding;GO:0046872//metal ion binding;GO:0061630//ubiquitin protein ligase activity;	-
ENSGALG00000047610	-	-	31	2286522	2308559	-	3134	1388.1	876.005	1900.19	2.16915	1.11713	1.36084e-06	2.74592e-07	-	-	-	-
ENSGALG00000049402	-	-	26	2642206	2646189	+	2109	463.354	95.7542	830.954	8.67799	3.11736	1.43286e-06	2.89849e-07	GO:0002456//T cell mediated immunity;GO:0045959//negative regulation of complement activation, classical pathway;	GO:0005886//plasma membrane;	-	-
ENSGALG00000048828	-	-	10	10807855	10818108	-	1791	87.3722	42.7624	131.982	3.08641	1.62593	1.4525e-06	2.94006e-07	GO:0007099//centriole replication;GO:0007099//centriole replication;GO:0007099//centriole replication;GO:0098535//de novo centriole assembly involved in multi-ciliated epithelial cell differentiation;GO:0098535//de novo centriole assembly involved in multi-ciliated epithelial cell differentiation;	GO:0005813//centrosome;GO:0005815//microtubule organizing center;GO:0005815//microtubule organizing center;GO:0098536//deuterosome;GO:0098536//deuterosome;	-	-
ENSGALG00000043606	-	-	33	7229176	7232142	-	1977	310.483	123.563	497.403	4.0255	2.00917	1.55462e-06	3.15952e-07	GO:0071345//cellular response to cytokine stimulus;	-	GO:0003924//GTPase activity;GO:0003924//GTPase activity;GO:0003924//GTPase activity;GO:0005525//GTP binding;GO:0005525//GTP binding;GO:0005525//GTP binding;	-
ENSGALG00000044260	-	E3 SUMO-protein ligase RanBP2-like [Source:NCBI gene;Acc:776067]	1	137767278	137788052	+	5268	1105.08	735.46	1474.7	2.00513	1.0037	1.85995e-06	3.82002e-07	GO:0046907//intracellular transport;GO:0046907//intracellular transport;GO:0046907//intracellular transport;GO:0046907//intracellular transport;	-	GO:0005515//protein binding;GO:0005515//protein binding;GO:0005515//protein binding;GO:0005515//protein binding;GO:0005515//protein binding;	-
ENSGALG00000048165	-	ADP ribosylation factor 3 [Source:NCBI gene;Acc:107049507]	33	3417520	3420686	-	1017	266.208	162.433	369.983	2.27776	1.18762	2.08443e-06	4.31398e-07	-	-	GO:0003924//GTPase activity;GO:0005525//GTP binding;	-
ENSGALG00000041102	-	-	17	4867667	4892148	-	2726	613.792	397.558	830.025	2.08781	1.06199	2.11322e-06	4.38023e-07	GO:0000132//establishment of mitotic spindle orientation;GO:0000226//microtubule cytoskeleton organization;GO:0000226//microtubule cytoskeleton organization;GO:0001578//microtubule bundle formation;GO:0007059//chromosome segregation;GO:0007099//centriole replication;GO:0031116//positive regulation of microtubule polymerization;GO:0045893//positive regulation of transcription, DNA-templated;GO:004…	GO:0000242//pericentriolar material;GO:0035371//microtubule plus-end;GO:0048471//perinuclear region of cytoplasm;GO:0097431//mitotic spindle pole;	GO:0000976//transcription cis-regulatory region binding;GO:0005516//calmodulin binding;GO:0008017//microtubule binding;GO:0019901//protein kinase binding;GO:0043015//gamma-tubulin binding;	-
ENSGALG00000045940	-	nuclear GTPase, germinal center associated [Source:NCBI gene;Acc:422002]	3	105078987	105090249	+	3031	194.76	57.4548	332.064	5.77957	2.53096	2.33771e-06	4.87805e-07	-	-	-	-
ENSGALG00000031702	-	lysine methyltransferase 2D [Source:NCBI gene;Acc:425846]	33	7146897	7172921	+	16761	1684.05	945.876	2422.23	2.56083	1.35661	2.41715e-06	5.05298e-07	-	GO:0005634//nucleus;GO:0035097//histone methyltransferase complex;GO:0005634//nucleus;GO:0035097//histone methyltransferase complex;	GO:0005515//protein binding;GO:0042800//histone methyltransferase activity (H3-K4 specific);GO:0005515//protein binding;GO:0042800//histone methyltransferase activity (H3-K4 specific);	ko00310(Lysine degradation)
ENSGALG00000046681	-	-	W	2219751	2222720	+	2970	20.0398	4.10067	35.9789	8.77392	3.13322	2.43476e-06	5.09132e-07	GO:0006508//proteolysis;GO:0006508//proteolysis;GO:0015074//DNA integration;GO:0015074//DNA integration;GO:0044260//cellular macromolecule metabolic process;GO:0046718//viral entry into host cell;GO:0090502//RNA phosphodiester bond hydrolysis, endonucleolytic;	-	GO:0003676//nucleic acid binding;GO:0003676//nucleic acid binding;GO:0004190//aspartic-type endopeptidase activity;GO:0004190//aspartic-type endopeptidase activity;GO:0004523//RNA-DNA hybrid ribonuclease activity;GO:0004523//RNA-DNA hybrid ribonuclease activity;GO:0016787//hydrolase activity;GO:0046872//metal ion binding;	-
ENSGALG00000048321	-	-	3	38036754	38052061	+	4206	106.043	55.6305	156.455	2.81239	1.4918	2.5725e-06	5.39074e-07	GO:0007040//lysosome organization;GO:0007040//lysosome organization;	-	-	-
ENSGALG00000001049	-	caspase 1 [Source:NCBI gene;Acc:395764]	19	844308	849704	+	2524	319.498	201.74	437.256	2.16743	1.11598	3.41133e-06	7.25197e-07	GO:0006508//proteolysis;GO:0042981//regulation of apoptotic process;GO:0006508//proteolysis;GO:0006508//proteolysis;GO:0042981//regulation of apoptotic process;GO:0042981//regulation of apoptotic process;GO:0006508//proteolysis;GO:0006508//proteolysis;GO:0006508//proteolysis;GO:0042981//regulation of apoptotic process;GO:0042981//regulation of apoptotic process;GO:0006508//proteolysis;GO:0006508/…	-	GO:0004197//cysteine-type endopeptidase activity;GO:0008234//cysteine-type peptidase activity;GO:0004197//cysteine-type endopeptidase activity;GO:0004197//cysteine-type endopeptidase activity;GO:0008234//cysteine-type peptidase activity;GO:0008234//cysteine-type peptidase activity;GO:0004197//cysteine-type endopeptidase activity;GO:0008234//cysteine-type peptidase activity;GO:0004197//cysteine-ty…	ko05164(Influenza A);ko05132(Salmonella infection);ko04625(C-type lectin receptor signaling pathway);ko04623(Cytosolic DNA-sensing pathway);ko04621(NOD-like receptor signaling pathway);ko04217(Necroptosis)
ENSGALG00000015352	-	-	Z	53457178	53473680	-	1497	192.96	115.431	270.49	2.34331	1.22854	3.58512e-06	7.63047e-07	GO:0072318//clathrin coat disassembly;GO:0072583//clathrin-dependent endocytosis;	GO:0005737//cytoplasm;GO:0031982//vesicle;GO:0043231//intracellular membrane-bounded organelle;	GO:0030276//clathrin binding;	-
ENSGALG00000015026	-	TRAF3 interacting protein 2 [Source:NCBI gene;Acc:421752]	3	66029757	66056035	+	2687	299.321	187.42	411.222	2.19412	1.13364	3.60605e-06	7.68186e-07	-	-	-	ko04218(Cellular senescence)
ENSGALG00000045534	-	promyelocytic leukemia-like [Source:NCBI gene;Acc:100857563]	10	3076839	3081647	+	2044	160.978	65.3605	256.595	3.92584	1.973	3.69086e-06	7.86974e-07	-	-	-	ko05168(Herpes simplex virus 1 infection);ko05164(Influenza A);ko04144(Endocytosis);ko04120(Ubiquitin mediated proteolysis)
ENSGALG00000053042	-	-	31	1986581	1992887	-	657	47.1627	7.62798	86.6974	11.3657	3.50662	3.69086e-06	7.87184e-07	-	GO:0016020//membrane;GO:0016021//integral component of membrane;	-	-
ENSGALG00000053296	-	chromosome 3 open reading frame, human C8orf80 [Source:NCBI gene;Acc:422000]	3	105068315	105078451	+	2791	226.971	118.043	335.899	2.84556	1.50871	4.26105e-06	9.16601e-07	-	-	-	-
ENSGALG00000031149	-	CD55 molecule (Cromer blood group) [Source:NCBI gene;Acc:419852]	26	2653131	2657536	+	1329	239.508	82.5739	396.442	4.80106	2.26335	4.96259e-06	1.07848e-06	-	-	-	-
ENSGALG00000051049	-	chromodomain-helicase-DNA-binding protein 8-like [Source:NCBI gene;Acc:107050371]	31	2587234	2623661	+	3721	305.24	191.431	419.05	2.18904	1.1303	5.3542e-06	1.16934e-06	-	-	-	-
ENSGALG00000048501	-	Sjoegren syndrome nuclear autoantigen 1-like [Source:NCBI gene;Acc:771190]	17	2150052	2152517	-	460	46.7558	19.7396	73.772	3.73727	1.90198	8.50893e-06	1.90455e-06	-	-	-	-
ENSGALG00000030636	-	-	AADN05001362.1	6536	7720	-	729	12.9111	0.240408	25.5817	106.409	6.73348	9.37372e-06	2.1147e-06	-	GO:0016020//membrane;GO:0016021//integral component of membrane;	-	-
ENSGALG00000027983	-	tyrosine kinase non receptor 2 [Source:NCBI gene;Acc:431014]	9	15106136	15126619	+	5116	302.201	193.754	410.649	2.11944	1.08368	9.38052e-06	2.11705e-06	GO:0006468//protein phosphorylation;GO:0007165//signal transduction;GO:0016310//phosphorylation;GO:0006468//protein phosphorylation;GO:0007165//signal transduction;GO:0016310//phosphorylation;GO:0006468//protein phosphorylation;GO:0006468//protein phosphorylation;GO:0007165//signal transduction;GO:0007165//signal transduction;GO:0016310//phosphorylation;GO:0016310//phosphorylation;GO:0018108//pep…	GO:0005634//nucleus;GO:0005737//cytoplasm;GO:0005886//plasma membrane;GO:0016020//membrane;	GO:0004672//protein kinase activity;GO:0004712//protein serine/threonine/tyrosine kinase activity;GO:0004713//protein tyrosine kinase activity;GO:0005515//protein binding;GO:0005524//ATP binding;GO:0004672//protein kinase activity;GO:0004712//protein serine/threonine/tyrosine kinase activity;GO:0004713//protein tyrosine kinase activity;GO:0005515//protein binding;GO:0005524//ATP binding;GO:000016…	-
ENSGALG00000043947	-	G-protein coupled receptor 183-like [Source:NCBI gene;Acc:431250]	1	145976515	145979531	+	2015	126.13	20.7974	231.462	11.1294	3.4763	9.71956e-06	2.19824e-06	GO:0007186//G protein-coupled receptor signaling pathway;	GO:0016021//integral component of membrane;	GO:0004930//G protein-coupled receptor activity;	-
ENSGALG00000050687	-	-	6	20274138	20277169	+	684	35.0773	8.72499	61.4296	7.04066	2.81571	9.79122e-06	2.21631e-06	GO:0007018//microtubule-based movement;GO:0007018//microtubule-based movement;GO:0007088//regulation of mitotic nuclear division;GO:0007088//regulation of mitotic nuclear division;	-	GO:0000166//nucleotide binding;GO:0003774//cytoskeletal motor activity;GO:0005524//ATP binding;GO:0005524//ATP binding;GO:0005524//ATP binding;GO:0008017//microtubule binding;GO:0008017//microtubule binding;GO:1990939//microtubule motor activity;	-
ENSGALG00000009479	-	sterile alpha motif domain containing 9 like [Source:NCBI gene;Acc:420559]	2	22911382	22916121	-	4740	1842.31	475.64	3208.97	6.74664	2.75417	1.03316e-05	2.34711e-06	-	-	-	-
ENSGALG00000035476	-	MRN complex interacting protein [Source:NCBI gene;Acc:416283]	13	14163592	14167146	+	1425	124.427	45.6576	203.197	4.45044	2.15395	1.08375e-05	2.46956e-06	-	-	-	-
ENSGALG00000047814	-	kelch-like protein 9-like [Source:NCBI gene;Acc:101748328]	17	682629	688240	-	2307	77.4404	21.8443	133.036	6.0902	2.60649	1.08914e-05	2.48323e-06	-	-	GO:0005515//protein binding;	-
ENSGALG00000033570	-	coiled-coil domain containing 15 [Source:NCBI gene;Acc:419705]	24	252913	269196	-	2347	234.334	147.098	321.57	2.1861	1.12836	1.09501e-05	2.49862e-06	-	-	-	-
ENSGALG00000038146	-	tripartite motif containing 58 [Source:NCBI gene;Acc:770718]	19	558650	564550	+	2225	479.473	181.903	777.043	4.27173	2.09482	1.1362e-05	2.59842e-06	-	-	GO:0005515//protein binding;GO:0008270//zinc ion binding;GO:0005515//protein binding;GO:0008270//zinc ion binding;	-
ENSGALG00000048345	-	-	3	16657746	16660021	-	622	70.51	29.575	111.445	3.76822	1.91388	1.19436e-05	2.73671e-06	-	-	-	-
ENSGALG00000052336	-	-	2	99984351	99987439	+	2361	8.17602	0.230941	16.1211	69.8063	6.12528	1.20596e-05	2.76709e-06	-	GO:0016020//membrane;GO:0016021//integral component of membrane;	-	-
ENSGALG00000051375	-	-	23	2355363	2360992	-	354	31.3308	10.8287	51.8329	4.7866	2.259	1.22398e-05	2.81078e-06	GO:0006355//regulation of transcription, DNA-templated;GO:0006355//regulation of transcription, DNA-templated;GO:0006357//regulation of transcription by RNA polymerase II;GO:0006357//regulation of transcription by RNA polymerase II;GO:0006357//regulation of transcription by RNA polymerase II;GO:0050794//regulation of cellular process;	GO:0005634//nucleus;GO:0005667//transcription regulator complex;GO:0005667//transcription regulator complex;GO:0090575//RNA polymerase II transcription regulator complex;	GO:0000978//RNA polymerase II cis-regulatory region sequence-specific DNA binding;GO:0000978//RNA polymerase II cis-regulatory region sequence-specific DNA binding;GO:0000978//RNA polymerase II cis-regulatory region sequence-specific DNA binding;GO:0000981//DNA-binding transcription factor activity, RNA polymerase II-specific;GO:0003677//DNA binding;	-
ENSGALG00000016969	-	LACC1 laccase domain containing 1 [Source:NCBI gene;Acc:418840]	1	168498203	168576759	+	4277	105.507	12.6469	198.367	15.685	3.97132	1.29252e-05	2.97961e-06	GO:0050727//regulation of inflammatory response;GO:1900542//regulation of purine nucleotide metabolic process;	GO:0005634//nucleus;GO:0005737//cytoplasm;	-	-
ENSGALG00000015404	-	kinesin family member 20A-like [Source:NCBI gene;Acc:430761]	2	111182778	111199494	-	2914	38.3499	15.1064	61.5933	4.07729	2.02761	1.30617e-05	3.01188e-06	GO:0007018//microtubule-based movement;GO:0007018//microtubule-based movement;GO:0007018//microtubule-based movement;	GO:0005634//nucleus;GO:0005871//kinesin complex;GO:0005874//microtubule;GO:0005874//microtubule;	GO:0000166//nucleotide binding;GO:0003777//microtubule motor activity;GO:0003777//microtubule motor activity;GO:0003777//microtubule motor activity;GO:0005524//ATP binding;GO:0005524//ATP binding;GO:0005524//ATP binding;GO:0008017//microtubule binding;GO:0008017//microtubule binding;GO:0008017//microtubule binding;GO:0016887//ATP hydrolysis activity;GO:1990939//microtubule motor activity;	-
ENSGALG00000007522	-	ATP binding cassette subfamily C member 3 [Source:NCBI gene;Acc:422099]	18	10138422	10181595	-	5547	426.398	281.786	571.01	2.0264	1.01892	1.32505e-05	3.05877e-06	GO:0055085//transmembrane transport;GO:0055085//transmembrane transport;GO:0055085//transmembrane transport;	GO:0016021//integral component of membrane;GO:0016021//integral component of membrane;GO:0016021//integral component of membrane;	GO:0005524//ATP binding;GO:0022857//transmembrane transporter activity;GO:0140359//ABC-type transporter activity;GO:0005524//ATP binding;GO:0022857//transmembrane transporter activity;GO:0140359//ABC-type transporter activity;GO:0005524//ATP binding;GO:0022857//transmembrane transporter activity;GO:0140359//ABC-type transporter activity;	ko02010(ABC transporters)
ENSGALG00000047488	-	-	2	101949264	101950850	-	237	14.5802	2.56121	26.5993	10.3854	3.37649	1.37777e-05	3.18832e-06	GO:0006231//dTMP biosynthetic process;	GO:0005739//mitochondrion;GO:0005829//cytosol;	GO:0003824//catalytic activity;GO:0004799//thymidylate synthase activity;GO:0016740//transferase activity;GO:0016741//transferase activity, transferring one-carbon groups;	-
ENSGALG00000047878	-	leucine-rich repeat-containing protein 37A-like [Source:NCBI gene;Acc:101748951]	27	4020588	4026798	-	2611	6.9155	0	13.831	Inf	Inf	1.40011e-05	3.24177e-06	-	-	-	-
ENSGALG00000032428	-	chromosome 11 open reading frame, human C19orf12- like [Source:NCBI gene;Acc:100858381]	11	8389347	8396105	-	1417	270.51	135.181	405.839	3.0022	1.58602	1.46996e-05	3.40907e-06	-	-	-	-
ENSGALG00000050814	-	patched domain containing 3 [Source:NCBI gene;Acc:428417]	2	15910728	15919796	+	2628	100.711	55.3505	146.072	2.63903	1.40001	1.48958e-05	3.45835e-06	-	GO:0016021//integral component of membrane;	-	-
ENSGALG00000046210	-	-	33	6366092	6380329	-	8129	32.8688	5.70174	60.0359	10.5294	3.39635	1.57015e-05	3.66127e-06	GO:0030036//actin cytoskeleton organization;GO:0072659//protein localization to plasma membrane;	GO:0005886//plasma membrane;GO:0030054//cell junction;GO:0030864//cortical actin cytoskeleton;GO:0042995//cell projection;	GO:0005515//protein binding;GO:0005515//protein binding;GO:0005515//protein binding;GO:0051015//actin filament binding;GO:0005515//protein binding;	-
ENSGALG00000023709	-	torsin family 1, member B-like [Source:NCBI gene;Acc:417192]	17	5990121	5992857	+	1357	25.8295	8.0723	43.5867	5.39954	2.43284	1.59503e-05	3.7223e-06	GO:0007029//endoplasmic reticulum organization;GO:0007029//endoplasmic reticulum organization;GO:0034504//protein localization to nucleus;GO:0051085//chaperone cofactor-dependent protein refolding;GO:0051085//chaperone cofactor-dependent protein refolding;GO:0071763//nuclear membrane organization;	GO:0005635//nuclear envelope;GO:0005783//endoplasmic reticulum;GO:0005783//endoplasmic reticulum;GO:0005788//endoplasmic reticulum lumen;GO:0005788//endoplasmic reticulum lumen;GO:0012505//endomembrane system;GO:0016020//membrane;GO:0016021//integral component of membrane;	GO:0000166//nucleotide binding;GO:0005524//ATP binding;GO:0005524//ATP binding;GO:0005524//ATP binding;GO:0019894//kinesin binding;	-
ENSGALG00000000071	-	DNA damage induced apoptosis suppressor [Source:NCBI gene;Acc:101750305]	1	190327368	190335382	+	3721	119.707	66.9097	172.505	2.57817	1.36635	1.61378e-05	3.76911e-06	GO:1902230//negative regulation of intrinsic apoptotic signaling pathway in response to DNA damage;GO:1902230//negative regulation of intrinsic apoptotic signaling pathway in response to DNA damage;GO:1902230//negative regulation of intrinsic apoptotic signaling pathway in response to DNA damage;	-	-	-
ENSGALG00000047573	-	-	8	6479524	6484942	+	1505	46.0268	19.6324	72.4213	3.68887	1.88318	2.01573e-05	4.7777e-06	GO:0006508//proteolysis;GO:0030198//extracellular matrix organization;	GO:0031012//extracellular matrix;	GO:0004222//metalloendopeptidase activity;	-
ENSGALG00000045185	-	kinetochore scaffold 1 [Source:NCBI gene;Acc:423007]	5	1160612	1170940	+	2211	272.28	147.513	397.046	2.6916	1.42846	2.08252e-05	4.94942e-06	GO:0008608//attachment of spindle microtubules to kinetochore;GO:0034501//protein localization to kinetochore;	-	-	-
ENSGALG00000047346	-	-	15	6215629	6217853	+	920	33.9814	12.7886	55.1743	4.31435	2.10914	2.10909e-05	5.0139e-06	GO:0000070//mitotic sister chromatid segregation;GO:0007094//mitotic spindle assembly checkpoint signaling;GO:1903394//protein localization to kinetochore involved in kinetochore assembly;	GO:0005737//cytoplasm;GO:0005828//kinetochore microtubule;GO:1990423//RZZ complex;	GO:0031267//small GTPase binding;	-
ENSGALG00000042500	-	-	31	3738213	3740679	-	1239	52.0801	9.80746	94.3527	9.62051	3.26611	2.47157e-05	5.91466e-06	-	-	-	-
ENSGALG00000047412	-	poly [ADP-ribose] polymerase 10-like [Source:NCBI gene;Acc:112530987]	30	1477520	1500970	+	1029	68.2331	26.0538	110.412	4.23786	2.08334	2.51307e-05	6.02031e-06	-	-	-	-
ENSGALG00000014750	-	-	1	78771732	78773515	+	1694	234.866	66.1851	403.548	6.09726	2.60816	3.30923e-05	8.0154e-06	GO:0007166//cell surface receptor signaling pathway;	GO:0005886//plasma membrane;	-	-
ENSGALG00000052983	-	-	33	4661788	4669019	+	3752	141.089	76.0162	206.161	2.71207	1.43939	3.48089e-05	8.46417e-06	GO:0006565//L-serine catabolic process;GO:0006730//one-carbon metabolic process;GO:0009113//purine nucleobase biosynthetic process;GO:0017148//negative regulation of translation;GO:0019264//glycine biosynthetic process from serine;GO:0019264//glycine biosynthetic process from serine;GO:0019264//glycine biosynthetic process from serine;GO:0035999//tetrahydrofolate interconversion;GO:0035999//tetra…	GO:0005634//nucleus;GO:0005737//cytoplasm;GO:0005829//cytosol;	GO:0000900//translation repressor activity, mRNA regulatory element binding;GO:0003824//catalytic activity;GO:0003824//catalytic activity;GO:0004372//glycine hydroxymethyltransferase activity;GO:0004372//glycine hydroxymethyltransferase activity;GO:0004372//glycine hydroxymethyltransferase activity;GO:0004372//glycine hydroxymethyltransferase activity;GO:0008270//zinc ion binding;GO:0030170//pyri…	-
ENSGALG00000034349	-	keratin, type I cytoskeletal 10-like [Source:NCBI gene;Acc:771977]	27	7394650	7402317	-	1518	31.0437	9.24735	52.8401	5.71407	2.51452	3.61435e-05	8.81611e-06	-	-	GO:0005198//structural molecule activity;GO:0005198//structural molecule activity;	-
ENSGALG00000007698	-	caspase recruitment domain family, member 8 [Source:NCBI gene;Acc:416998]	15	10313011	10321910	-	2289	268.923	161.44	376.405	2.33155	1.22129	3.84705e-05	9.45417e-06	GO:0042981//regulation of apoptotic process;	-	GO:0005515//protein binding;	-
ENSGALG00000002561	-	Fanconi anemia complementation group E [Source:NCBI gene;Acc:419891]	26	4080001	4083104	-	1086	50.3534	23.7742	76.9326	3.23597	1.6942	4.13173e-05	1.02269e-05	GO:0036297//interstrand cross-link repair;	GO:0043240//Fanconi anaemia nuclear complex;	-	-
ENSGALG00000054294	-	-	31	2259401	2286396	-	893	453.199	298.921	607.477	2.03223	1.02307	4.32616e-05	1.07491e-05	GO:0032508//DNA duplex unwinding;	-	GO:0003677//DNA binding;GO:0003677//DNA binding;GO:0003678//DNA helicase activity;GO:0003678//DNA helicase activity;	-
ENSGALG00000049172	-	-	KZ626839.1	654065	660235	+	1732	31.8723	3.11909	60.6254	19.4369	4.28072	4.39733e-05	1.09371e-05	-	-	-	-
ENSGALG00000046156	-	granulocyte-macrophage colony-stimulating factor receptor subunit alpha-like [Source:NCBI gene;Acc:101747500]	1	130459374	130477375	-	1520	41.2083	10.8763	71.5403	6.57765	2.71757	4.45541e-05	1.1104e-05	-	GO:0016020//membrane;	GO:0004896//cytokine receptor activity;GO:0005515//protein binding;	-
ENSGALG00000052114	-	-	KZ626839.1	130367	136409	-	1191	297.829	196.7	398.959	2.02826	1.02024	4.63145e-05	1.15603e-05	-	-	GO:0004386//helicase activity;GO:0046872//metal ion binding;	-
ENSGALG00000053025	-	MAX dimerization protein 3 [Source:NCBI gene;Acc:427629]	13	10908642	10912360	+	2114	26.4048	4.51064	48.299	10.7078	3.42059	4.72646e-05	1.18094e-05	-	-	GO:0046872//metal ion binding;GO:0046872//metal ion binding;	-
ENSGALG00000013624	-	family with sequence similarity 65, member B [Source:NCBI gene;Acc:421003]	2	90145304	90201328	+	6067	561.991	277.422	846.559	3.05152	1.60953	4.76464e-05	1.19199e-05	GO:0007162//negative regulation of cell adhesion;GO:0007605//sensory perception of sound;GO:0007605//sensory perception of sound;GO:0035024//negative regulation of Rho protein signal transduction;GO:0045184//establishment of protein localization;GO:0048741//skeletal muscle fiber development;GO:0051260//protein homooligomerization;GO:0051491//positive regulation of filopodium assembly;GO:0060088//…	GO:0032420//stereocilium;	GO:0042802//identical protein binding;	-
ENSGALG00000047187	-	translation initiation factor IF-2-like [Source:NCBI gene;Acc:112533016]	9	16010573	16011685	-	1113	241.197	158.295	324.099	2.04743	1.03382	4.98428e-05	1.25071e-05	-	-	-	-
ENSGALG00000001035	-	nuclear receptor subfamily 1, group D, member 1 [Source:NCBI gene;Acc:431047]	28	2283963	2295801	-	1398	12.8906	0.924512	24.8566	26.8862	4.74879	5.09672e-05	1.28086e-05	GO:0006355//regulation of transcription, DNA-templated;	GO:0005634//nucleus;	GO:0003677//DNA binding;GO:0003700//DNA-binding transcription factor activity;GO:0004879//nuclear receptor activity;GO:0008270//zinc ion binding;GO:0043565//sequence-specific DNA binding;	-
ENSGALG00000017706	-	RAS p21 protein activator 1 [Source:NCBI gene;Acc:427327]	Z	61215512	61276354	-	3363	918.569	491.214	1345.92	2.73999	1.45417	5.30569e-05	1.33774e-05	GO:0007165//signal transduction;GO:0043087//regulation of GTPase activity;GO:0043547//positive regulation of GTPase activity;GO:0046580//negative regulation of Ras protein signal transduction;	-	GO:0005096//GTPase activator activity;GO:0005515//protein binding;	ko04010(MAPK signaling pathway)
ENSGALG00000042612	-	solute carrier family 12 member 9 [Source:NCBI gene;Acc:424938]	9	15737715	15748501	-	4931	399.183	234.57	563.797	2.40353	1.26516	5.63377e-05	1.42544e-05	GO:0006811//ion transport;GO:0055085//transmembrane transport;	GO:0016020//membrane;	GO:0022857//transmembrane transporter activity;	-
ENSGALG00000038532	-	-	21	614052	618958	-	2479	16.5025	2.07996	30.9251	14.8681	3.89415	5.64375e-05	1.42832e-05	GO:0051017//actin filament bundle assembly;GO:0051017//actin filament bundle assembly;GO:0051017//actin filament bundle assembly;GO:0051017//actin filament bundle assembly;	-	GO:0003779//actin binding;GO:0003779//actin binding;GO:0005515//protein binding;GO:0051015//actin filament binding;GO:0051015//actin filament binding;GO:0003779//actin binding;GO:0003779//actin binding;GO:0005515//protein binding;GO:0051015//actin filament binding;GO:0051015//actin filament binding;	-
ENSGALG00000049551	-	chemokine [Source:NCBI gene;Acc:417535]	19	4947059	4948277	-	795	45.4129	3.57067	87.2551	24.4367	4.61097	5.8412e-05	1.48456e-05	GO:0002548//monocyte chemotaxis;GO:0006954//inflammatory response;GO:0006954//inflammatory response;GO:0006954//inflammatory response;GO:0006955//immune response;GO:0006955//immune response;GO:0007186//G protein-coupled receptor signaling pathway;GO:0009615//response to virus;GO:0009615//response to virus;GO:0030593//neutrophil chemotaxis;GO:0043547//positive regulation of GTPase activity;GO:0048…	GO:0005576//extracellular region;GO:0005576//extracellular region;GO:0005615//extracellular space;GO:0005615//extracellular space;GO:0005615//extracellular space;GO:0005615//extracellular space;	GO:0005125//cytokine activity;GO:0008009//chemokine activity;GO:0008009//chemokine activity;GO:0008009//chemokine activity;GO:0031726//CCR1 chemokine receptor binding;GO:0031726//CCR1 chemokine receptor binding;GO:0031729//CCR4 chemokine receptor binding;GO:0031729//CCR4 chemokine receptor binding;GO:0031730//CCR5 chemokine receptor binding;GO:0031730//CCR5 chemokine receptor binding;GO:0048020//…	-
ENSGALG00000049684	-	sperm associated antigen 1 [Source:NCBI gene;Acc:420249]	2	128316009	128333033	+	2878	167.088	82.1029	252.074	3.07022	1.61834	5.90434e-05	1.50247e-05	-	-	GO:0005515//protein binding;	-
ENSGALG00000014127	-	-	4	66556118	66563523	+	1638	185.745	59.7261	311.764	5.2199	2.38402	6.11994e-05	1.56159e-05	GO:0006468//protein phosphorylation;GO:0006468//protein phosphorylation;GO:0018108//peptidyl-tyrosine phosphorylation;	-	GO:0004672//protein kinase activity;GO:0004672//protein kinase activity;GO:0004713//protein tyrosine kinase activity;GO:0004713//protein tyrosine kinase activity;GO:0005524//ATP binding;GO:0005524//ATP binding;	-
ENSGALG00000053628	-	-	27	3210928	3212209	-	939	12.5098	1.73066	23.289	13.4567	3.75025	6.16362e-05	1.57352e-05	GO:0009617//response to bacterium;	-	-	-
ENSGALG00000006608	-	cytosolic 5'-nucleotidase 1A-like [Source:NCBI gene;Acc:770392]	5	14310133	14525237	+	1971	108.78	64.638	152.923	2.36583	1.24235	6.32375e-05	1.61759e-05	GO:0009117//nucleotide metabolic process;GO:0009117//nucleotide metabolic process;	GO:0005737//cytoplasm;GO:0005737//cytoplasm;	GO:0000166//nucleotide binding;GO:0000287//magnesium ion binding;GO:0008253//5'-nucleotidase activity;GO:0000166//nucleotide binding;GO:0000287//magnesium ion binding;GO:0008253//5'-nucleotidase activity;	ko00760(Nicotinate and nicotinamide metabolism);ko00240(Pyrimidine metabolism);ko00230(Purine metabolism)
ENSGALG00000032862	-	-	31	1951591	1952331	-	560	12.6232	2.21093	23.0355	10.4189	3.38113	6.36718e-05	1.63071e-05	-	-	-	-
ENSGALG00000052213	-	E3 ubiquitin-protein ligase Topors-like [Source:NCBI gene;Acc:112530674]	Z	66714069	66715631	-	1563	100.84	59.0328	142.648	2.41642	1.27287	6.82032e-05	1.75969e-05	-	-	-	-
ENSGALG00000049986	-	-	2	438560	441521	-	297	28.0419	10.6024	45.4814	4.28972	2.10088	7.55875e-05	1.96358e-05	-	-	-	-
ENSGALG00000052140	-	-	1	141332438	141337285	+	1208	23.8516	1.55503	46.1482	29.6768	4.89126	8.35982e-05	2.18489e-05	GO:0006955//immune response;GO:0006955//immune response;GO:0007165//signal transduction;GO:0030890//positive regulation of B cell proliferation;	GO:0005615//extracellular space;GO:0016020//membrane;GO:0016020//membrane;	GO:0005164//tumor necrosis factor receptor binding;GO:0005164//tumor necrosis factor receptor binding;GO:0005515//protein binding;GO:0048018//receptor ligand activity;	-
ENSGALG00000048102	-	-	4	90791407	90802061	+	1850	13.4655	2.69903	24.2319	8.97804	3.1664	8.98966e-05	2.36808e-05	GO:0006464//cellular protein modification process;GO:0008152//metabolic process;	-	GO:0016231//beta-N-acetylglucosaminidase activity;GO:0016787//hydrolase activity;GO:0016798//hydrolase activity, acting on glycosyl bonds;	-
ENSGALG00000050742	-	Wolf-Hirschhorn syndrome candidate 1 [Source:NCBI gene;Acc:422897]	4	83238778	83290229	-	5829	625.94	356.75	895.131	2.50913	1.32719	0.000100203	2.66144e-05	-	-	-	-
ENSGALG00000011324	-	tubulin alpha 4b [Source:NCBI gene;Acc:100857214]	7	22201254	22204320	+	1526	134.181	84.1345	184.228	2.18968	1.13072	0.000118425	3.17592e-05	GO:0007017//microtubule-based process;	GO:0005874//microtubule;	GO:0003924//GTPase activity;GO:0005200//structural constituent of cytoskeleton;GO:0005525//GTP binding;	ko05132(Salmonella infection);ko04540(Gap junction);ko04530(Tight junction);ko04210(Apoptosis);ko04145(Phagosome)
ENSGALG00000048936	-	-	17	4897235	4932479	-	2437	412.48	232.984	591.977	2.54084	1.34531	0.000124688	3.36041e-05	GO:0000132//establishment of mitotic spindle orientation;GO:0000226//microtubule cytoskeleton organization;GO:0000226//microtubule cytoskeleton organization;GO:0001578//microtubule bundle formation;GO:0007059//chromosome segregation;GO:0007099//centriole replication;GO:0031116//positive regulation of microtubule polymerization;GO:0045893//positive regulation of transcription, DNA-templated;GO:004…	GO:0000242//pericentriolar material;GO:0035371//microtubule plus-end;GO:0048471//perinuclear region of cytoplasm;GO:0097431//mitotic spindle pole;	GO:0000976//transcription cis-regulatory region binding;GO:0005516//calmodulin binding;GO:0008017//microtubule binding;GO:0019901//protein kinase binding;GO:0043015//gamma-tubulin binding;	-
ENSGALG00000012317	-	-	3	47042192	47073545	+	3397	22.0193	2.14779	41.8908	19.5041	4.28571	0.000127617	3.44258e-05	GO:0015671//oxygen transport;GO:0015671//oxygen transport;	GO:0110165//cellular anatomical entity;GO:0110165//cellular anatomical entity;	GO:0005344//oxygen carrier activity;GO:0005515//protein binding;GO:0019825//oxygen binding;GO:0019825//oxygen binding;GO:0020037//heme binding;GO:0020037//heme binding;GO:0046872//metal ion binding;GO:0005344//oxygen carrier activity;GO:0005515//protein binding;GO:0019825//oxygen binding;GO:0019825//oxygen binding;GO:0020037//heme binding;GO:0020037//heme binding;GO:0046872//metal ion binding;	-
ENSGALG00000029674	-	POM121 transmembrane nucleoporin C [Source:NCBI gene;Acc:417463]	19	506122	515095	-	3153	430.449	282.965	577.934	2.04242	1.03028	0.000131338	3.54958e-05	-	-	-	ko03013(Nucleocytoplasmic transport)
ENSGALG00000048713	-	-	3	109810522	109811040	+	381	13.0152	2.66372	23.3668	8.77223	3.13294	0.00014042	3.81455e-05	GO:0006811//ion transport;GO:0015698//inorganic anion transport;GO:0055085//transmembrane transport;GO:0055085//transmembrane transport;GO:0098656//anion transmembrane transport;GO:0098656//anion transmembrane transport;GO:1902017//regulation of cilium assembly;GO:1902017//regulation of cilium assembly;	GO:0005739//mitochondrion;GO:0005739//mitochondrion;GO:0005741//mitochondrial outer membrane;GO:0005741//mitochondrial outer membrane;GO:0005741//mitochondrial outer membrane;GO:0005741//mitochondrial outer membrane;GO:0046930//pore complex;	GO:0000166//nucleotide binding;GO:0008308//voltage-gated anion channel activity;GO:0008308//voltage-gated anion channel activity;GO:0008308//voltage-gated anion channel activity;GO:0015288//porin activity;	-
ENSGALG00000015692	-	DNA polymerase nu [Source:NCBI gene;Acc:422892]	4	82914479	82979265	+	1960	29.2156	10.817	47.6141	4.40177	2.13808	0.000149711	4.09155e-05	GO:0006260//DNA replication;GO:0006261//DNA-dependent DNA replication;	-	GO:0003677//DNA binding;GO:0003887//DNA-directed DNA polymerase activity;	ko03460(Fanconi anemia pathway)
ENSGALG00000051010	-	-	31	3066132	3068331	-	2119	12.7597	0	25.5194	Inf	Inf	0.000156366	4.28133e-05	-	-	-	-
ENSGALG00000045611	-	glycosylated lysosomal membrane protein [Source:NCBI gene;Acc:777136]	23	6097294	6101481	-	2406	125.187	78.0815	172.292	2.20657	1.14181	0.000163043	4.4765e-05	-	-	-	-
ENSGALG00000051056	-	-	25	30373	32660	-	1131	22.8255	1.21456	44.4364	36.5863	5.19323	0.000188507	5.23518e-05	GO:0007165//signal transduction;GO:0007165//signal transduction;GO:0007264//small GTPase mediated signal transduction;GO:0050790//regulation of catalytic activity;	-	GO:0005096//GTPase activator activity;	-
ENSGALG00000052151	-	growth differentiation factor 15 [Source:NCBI gene;Acc:101748931]	28	4050992	4054225	-	2523	51.7917	9.58342	94	9.80861	3.29405	0.000188999	5.25136e-05	-	-	GO:0008083//growth factor activity;	-
ENSGALG00000052154	-	PHD finger protein 13-like [Source:NCBI gene;Acc:101747338]	9	16005972	16009804	+	3434	166.971	109.969	223.973	2.03669	1.02623	0.000220948	6.20173e-05	-	-	-	-
ENSGALG00000054674	-	-	23	127880	131799	-	312	112.728	69.9048	155.551	2.22518	1.15392	0.000226673	6.37245e-05	GO:0006338//chromatin remodeling;GO:0006338//chromatin remodeling;	GO:0016514//SWI/SNF complex;GO:0016514//SWI/SNF complex;GO:0035060//brahma complex;GO:0035060//brahma complex;	-	-
ENSGALG00000047648	-	-	33	3650737	3675340	+	2341	26.2561	10.5336	41.9786	3.9852	1.99465	0.000241267	6.8071e-05	-	GO:0016020//membrane;GO:0016021//integral component of membrane;GO:0016020//membrane;GO:0016021//integral component of membrane;GO:0016020//membrane;GO:0016021//integral component of membrane;GO:0016020//membrane;GO:0016021//integral component of membrane;	-	-
ENSGALG00000038191	-	-	3	104724033	104740102	-	439	38.7817	18.4863	59.0772	3.19573	1.67614	0.000284677	8.11642e-05	GO:0099536//synaptic signaling;	GO:0005886//plasma membrane;GO:0045202//synapse;	-	-
ENSGALG00000019077	-	spermatogenesis associated 13 [Source:NCBI gene;Acc:418940]	1	178515945	178724914	+	5615	665.384	436.875	893.893	2.04611	1.03288	0.00029889	8.55941e-05	-	-	GO:0005085//guanyl-nucleotide exchange factor activity;GO:0005515//protein binding;GO:0005085//guanyl-nucleotide exchange factor activity;GO:0005515//protein binding;GO:0005085//guanyl-nucleotide exchange factor activity;GO:0005515//protein binding;GO:0005085//guanyl-nucleotide exchange factor activity;GO:0005515//protein binding;GO:0005085//guanyl-nucleotide exchange factor activity;GO:0005515//…	-
ENSGALG00000052396	-	-	5	18776803	18784074	-	2629	147.773	62.2388	233.307	3.74857	1.90634	0.000331636	9.55163e-05	-	-	GO:0005515//protein binding;	-
ENSGALG00000003419	-	M-phase phosphoprotein 9 [Source:NCBI gene;Acc:416829]	15	5364336	5380950	+	3360	217.616	136.482	298.75	2.18893	1.13022	0.000384843	0.000111959	-	-	-	-
ENSGALG00000046487	-	-	33	6358737	6365609	-	2025	10.685	1.98946	19.3805	9.74162	3.28416	0.000400632	0.000116907	GO:0030036//actin cytoskeleton organization;GO:0050794//regulation of cellular process;	GO:0005886//plasma membrane;GO:0030054//cell junction;GO:0030864//cortical actin cytoskeleton;GO:0042995//cell projection;GO:0043229//intracellular organelle;	GO:0005515//protein binding;GO:0005543//phospholipid binding;GO:0005543//phospholipid binding;GO:0051015//actin filament binding;	-
ENSGALG00000053046	-	-	7	35172109	35175380	-	1515	76.034	45.1012	106.967	2.37171	1.24593	0.000436239	0.000127986	-	GO:0005737//cytoplasm;	GO:0003779//actin binding;GO:0005515//protein binding;	-
ENSGALG00000030099	-	-	33	6574142	6579564	-	1209	140.606	89.223	191.989	2.15178	1.10553	0.00044781	0.000131522	GO:0006270//DNA replication initiation;GO:0034645//cellular macromolecule biosynthetic process;	GO:0005634//nucleus;GO:0005658//alpha DNA polymerase:primase complex;	-	-
ENSGALG00000007028	-	connector enhancer of kinase suppressor of ras 2- like [Source:NCBI gene;Acc:101749809]	4	8732666	8906442	-	4059	156.993	49.6689	264.318	5.3216	2.41186	0.000458666	0.000134943	GO:0009966//regulation of signal transduction;	GO:0005737//cytoplasm;GO:0016020//membrane;	GO:0005515//protein binding;	-
ENSGALG00000019761	-	chondroadherin [Source:NCBI gene;Acc:769665]	18	10351958	10359644	+	2177	79.7866	32.4242	127.149	3.92143	1.97138	0.000467499	0.000137837	-	-	GO:0005515//protein binding;	ko04512(ECM-receptor interaction);ko04510(Focal adhesion)
ENSGALG00000049774	-	BCL-6 corepressor-like protein 1 [Source:NCBI gene;Acc:112530283]	25	2074419	2077297	-	1589	133.668	87.9677	179.369	2.03903	1.02788	0.000523605	0.000156	-	-	-	-
ENSGALG00000052604	-	-	2	41438871	41443278	-	1762	102.895	65.2798	140.51	2.15243	1.10596	0.000529806	0.000158015	-	-	-	-
ENSGALG00000052306	-	-	24	6481673	6491202	-	3777	51.2497	3.75997	98.7394	26.2607	4.71483	0.000535597	0.000159877	-	GO:0005615//extracellular space;GO:0031012//extracellular matrix;	-	-
ENSGALG00000021092	-	thiamine transporter 2-like [Source:NCBI gene;Acc:100858713]	9	9675721	9683849	-	2538	16.3028	3.48756	29.1181	8.34914	3.06163	0.000536516	0.000160185	GO:0051180//vitamin transport;GO:0051180//vitamin transport;	GO:0016021//integral component of membrane;GO:0016021//integral component of membrane;	GO:0090482//vitamin transmembrane transporter activity;GO:0090482//vitamin transmembrane transporter activity;	-
ENSGALG00000049174	-	-	16	2463090	2464478	+	762	75.7837	31.4292	120.138	3.82251	1.93452	0.000539383	0.00016111	-	-	-	-
ENSGALG00000006756	-	lipopolysaccharide binding protein [Source:NCBI gene;Acc:419293]	20	10341499	10348637	-	1446	1676.35	194.851	3157.85	16.2065	4.0185	0.000545125	0.000162928	GO:0006955//immune response;GO:0050829//defense response to Gram-negative bacterium;	GO:0005615//extracellular space;	GO:0001530//lipopolysaccharide binding;GO:0008289//lipid binding;	-
ENSGALG00000001028	-	ring finger protein 43 [Source:NCBI gene;Acc:100857874]	19	713614	767109	-	3477	19.3197	2.74412	35.8952	13.0808	3.70937	0.000561379	0.000168318	GO:0006511//ubiquitin-dependent protein catabolic process;GO:0016567//protein ubiquitination;GO:0030178//negative regulation of Wnt signaling pathway;GO:0038018//Wnt receptor catabolic process;GO:0072089//stem cell proliferation;	GO:0005886//plasma membrane;GO:0005887//integral component of plasma membrane;GO:0016020//membrane;GO:0016021//integral component of membrane;	GO:0005109//frizzled binding;GO:0016740//transferase activity;GO:0046872//metal ion binding;GO:0061630//ubiquitin protein ligase activity;	ko04310(Wnt signaling pathway)
ENSGALG00000053284	-	-	KZ626833.1	398884	441158	-	1257	11.7438	2.58078	20.9068	8.10096	3.01809	0.000578038	0.000173751	-	GO:0016020//membrane;GO:0016021//integral component of membrane;	-	-
ENSGALG00000030075	-	IgGFc-binding protein-like [Source:NCBI gene;Acc:429249]	KZ626838.1	155851	191216	+	8955	806.538	51.293	1561.78	30.4483	4.92829	0.000630518	0.000190681	-	-	GO:0005515//protein binding;	-
ENSGALG00000003025	-	-	9	9667482	9672242	-	1297	14.4722	4.16108	24.7833	5.95598	2.57434	0.000652736	0.000198019	GO:0035461//vitamin transmembrane transport;GO:0051180//vitamin transport;GO:0051180//vitamin transport;GO:0055085//transmembrane transport;GO:0071934//thiamine transmembrane transport;	GO:0005886//plasma membrane;GO:0005886//plasma membrane;GO:0016020//membrane;GO:0016021//integral component of membrane;GO:0016021//integral component of membrane;GO:0016021//integral component of membrane;	GO:0015234//thiamine transmembrane transporter activity;GO:0090482//vitamin transmembrane transporter activity;GO:0090482//vitamin transmembrane transporter activity;	-
ENSGALG00000019932	-	uncharacterized LOC101748060 [Source:NCBI gene;Acc:101748060]	3	66959618	67045327	-	7922	65.6178	20.3991	110.836	5.43341	2.44186	0.000654821	0.000198748	-	-	-	-
ENSGALG00000028895	-	glucagon receptor-like [Source:NCBI gene;Acc:772096]	14	13226354	13229728	+	1458	10.6442	2.23731	19.0512	8.5152	3.09004	0.000674434	0.000205112	GO:0007165//signal transduction;GO:0007166//cell surface receptor signaling pathway;GO:0007166//cell surface receptor signaling pathway;GO:0007186//G protein-coupled receptor signaling pathway;GO:0007186//G protein-coupled receptor signaling pathway;GO:0007186//G protein-coupled receptor signaling pathway;GO:0007188//adenylate cyclase-modulating G protein-coupled receptor signaling pathway;GO:007…	GO:0005886//plasma membrane;GO:0005886//plasma membrane;GO:0016020//membrane;GO:0016020//membrane;GO:0016020//membrane;GO:0016021//integral component of membrane;GO:0016021//integral component of membrane;GO:0016021//integral component of membrane;	GO:0004888//transmembrane signaling receptor activity;GO:0004888//transmembrane signaling receptor activity;GO:0004930//G protein-coupled receptor activity;GO:0004930//G protein-coupled receptor activity;GO:0004930//G protein-coupled receptor activity;GO:0004967//glucagon receptor activity;GO:0004967//glucagon receptor activity;GO:0008528//G protein-coupled peptide receptor activity;GO:0017046//p…	ko04080(Neuroactive ligand-receptor interaction)
ENSGALG00000032170	-	lipocalin 15 [Source:NCBI gene;Acc:101752216]	17	869297	871747	-	844	4.61879	0	9.23757	Inf	Inf	0.0007374	0.000225566	-	-	GO:0036094//small molecule binding;	-
ENSGALG00000055001	-	-	31	5698446	5700571	+	1925	26.8712	12.0262	41.7161	3.46876	1.79442	0.000752341	0.000230422	-	GO:0016020//membrane;GO:0016021//integral component of membrane;	-	-
ENSGALG00000047446	-	structural maintenance of chromosomes 1A [Source:NCBI gene;Acc:395187]	27	305462	308916	-	1726	80.5042	46.4486	114.56	2.46638	1.30239	0.000799248	0.000246303	GO:0006281//DNA repair;GO:0007064//mitotic sister chromatid cohesion;	GO:0008278//cohesin complex;	GO:0003682//chromatin binding;	-
ENSGALG00000048685	-	-	31	2793091	2794659	-	837	64.9469	9.29998	120.594	12.9671	3.69678	0.000847983	0.000262393	-	GO:0016020//membrane;GO:0016021//integral component of membrane;	-	-
ENSGALG00000050359	-	-	27	3032428	3034563	+	1926	23.3849	3.79592	42.9739	11.3211	3.50094	0.000881075	0.000273394	GO:0009617//response to bacterium;	-	-	-
ENSGALG00000052373	-	-	31	3324581	3327252	+	1257	6.29194	0.461881	12.122	26.2448	4.71396	0.000881075	0.000273412	-	GO:0016020//membrane;GO:0016021//integral component of membrane;	-	-
ENSGALG00000052634	-	-	27	2743570	2744873	-	492	28.4052	3.09733	53.7131	17.3417	4.11618	0.000901155	0.000280156	-	-	-	-
ENSGALG00000012416	-	arf-GAP with dual PH domain-containing protein 1- like [Source:NCBI gene;Acc:100858460]	1	51155529	51162122	+	2408	43.7798	8.49919	79.0605	9.30212	3.21756	0.000992542	0.000311075	GO:0043547//positive regulation of GTPase activity;GO:0043547//positive regulation of GTPase activity;GO:0043547//positive regulation of GTPase activity;GO:0043547//positive regulation of GTPase activity;GO:0043547//positive regulation of GTPase activity;	GO:0005886//plasma membrane;GO:0043231//intracellular membrane-bounded organelle;GO:0005886//plasma membrane;GO:0043231//intracellular membrane-bounded organelle;	GO:0005096//GTPase activator activity;GO:0005096//GTPase activator activity;GO:1902936//phosphatidylinositol bisphosphate binding;GO:1902936//phosphatidylinositol bisphosphate binding;GO:0005096//GTPase activator activity;GO:1902936//phosphatidylinositol bisphosphate binding;GO:0005096//GTPase activator activity;GO:0005096//GTPase activator activity;GO:1902936//phosphatidylinositol bisphosphate b…	-
ENSGALG00000044709	-	platelet glycoprotein VI-like [Source:NCBI gene;Acc:100857615]	31	3652779	3654238	+	1032	32.6624	3.56011	61.7646	17.3491	4.11679	0.000998832	0.000313235	-	-	-	-
ENSGALG00000041323	-	SPC24, NDC80 kinetochore complex component [Source:NCBI gene;Acc:107050217]	30	137049	137805	+	219	27.4645	12.3769	42.5521	3.43804	1.78159	0.00100183	0.000314303	-	-	-	-
ENSGALG00000027716	-	HPS5, biogenesis of lysosomal organelles complex 2 subunit 2 [Source:NCBI gene;Acc:423079]	5	12686682	12694704	-	1112	93.1721	53.7986	132.546	2.46373	1.30085	0.00103217	0.000324798	GO:0006953//acute-phase response;GO:0006953//acute-phase response;	GO:0005576//extracellular region;GO:0005576//extracellular region;GO:0034364//high-density lipoprotein particle;GO:0005576//extracellular region;GO:0005576//extracellular region;GO:0034364//high-density lipoprotein particle;	-	-
ENSGALG00000002581	-	HIV-1 Tat interactive protein 2 [Source:NCBI gene;Acc:424363]	8	4083518	4086151	-	907	59.0037	34.7794	83.228	2.39303	1.25884	0.00116018	0.000369038	-	-	-	-
ENSGALG00000027822	-	uncharacterized LOC101747660 [Source:NCBI gene;Acc:101747660]	18	9853301	9856295	+	1843	117.444	66.7226	168.164	2.52035	1.33363	0.00118955	0.000378936	GO:0006520//cellular amino acid metabolic process;	-	GO:0003824//catalytic activity;GO:0016829//lyase activity;	ko00260(Glycine, serine and threonine metabolism)
ENSGALG00000013057	-	ubiquitin specific peptidase 41 [Source:NCBI gene;Acc:418167]	1	62069663	62083647	+	2964	1005.1	510.206	1500	2.93999	1.55581	0.00119363	0.000380357	GO:0006511//ubiquitin-dependent protein catabolic process;GO:0016579//protein deubiquitination;GO:0006511//ubiquitin-dependent protein catabolic process;GO:0009617//response to bacterium;GO:0016579//protein deubiquitination;GO:0035634//response to stilbenoid;	-	GO:0004843//thiol-dependent deubiquitinase;GO:0004843//thiol-dependent deubiquitinase;GO:0019785//ISG15-specific protease activity;	-
ENSGALG00000052101	-	-	32	305318	309584	-	615	51.352	24.9386	77.7653	3.11827	1.64074	0.00127729	0.000410081	-	-	GO:0003824//catalytic activity;GO:0003824//catalytic activity;	-
ENSGALG00000029035	-	C-type lectin domain family 5, member A [Source:NCBI gene;Acc:100859051]	Z	9069756	9071860	-	947	62.842	2.68847	122.995	45.7492	5.51568	0.00130037	0.000418231	-	-	-	-
ENSGALG00000051974	-	T-cell-interacting, activating receptor on myeloid cells protein 1-like [Source:NCBI gene;Acc:100859740]	31	2801560	2803444	-	657	31.4802	4.34036	58.62	13.5058	3.75551	0.0013777	0.000445277	-	-	-	-
ENSGALG00000047565	-	-	33	6197194	6222933	+	2247	102.597	66.7038	138.49	2.07619	1.05394	0.00140949	0.00045671	GO:0006351//transcription, DNA-templated;GO:0006351//transcription, DNA-templated;GO:0006366//transcription by RNA polymerase II;	GO:0005665//RNA polymerase II, core complex;	GO:0001055//RNA polymerase II activity;GO:0003677//DNA binding;GO:0003677//DNA binding;GO:0003899//DNA-directed 5'-3' RNA polymerase activity;GO:0003899//DNA-directed 5'-3' RNA polymerase activity;GO:0003899//DNA-directed 5'-3' RNA polymerase activity;GO:0003899//DNA-directed 5'-3' RNA polymerase activity;GO:0016740//transferase activity;GO:0016779//nucleotidyltransferase activity;	-
ENSGALG00000004814	-	rhophilin Rho GTPase binding protein 2 [Source:NCBI gene;Acc:415771]	11	9986426	10012360	-	3376	13.1594	3.95014	22.3688	5.66278	2.50151	0.00145553	0.000473099	-	-	GO:0005515//protein binding;	-
ENSGALG00000049529	-	-	1	86110412	86147612	-	2805	291.312	119.103	463.521	3.89176	1.96042	0.00152057	0.000495585	-	-	GO:0005515//protein binding;	-
ENSGALG00000047031	-	-	33	6570868	6572561	-	850	91.5824	59.033	124.132	2.10275	1.07228	0.00154675	0.000504413	GO:0006260//DNA replication;GO:0006260//DNA replication;GO:0006260//DNA replication;GO:0006270//DNA replication initiation;	GO:0005634//nucleus;GO:0005658//alpha DNA polymerase:primase complex;	GO:0003677//DNA binding;GO:0003677//DNA binding;	-
ENSGALG00000052724	-	-	KZ626836.1	787083	819766	+	1823	6.57224	0.766693	12.3778	16.1444	4.01296	0.0015624	0.00050991	-	-	-	-
ENSGALG00000014960	-	POC5 centriolar protein [Source:NCBI gene;Acc:427210]	Z	23821153	23844219	+	1980	84.1459	51.5552	116.736	2.2643	1.17906	0.00157118	0.000512973	-	-	-	-
ENSGALG00000052856	-	-	2	408260	409390	+	1131	19.3912	7.80654	30.9758	3.96793	1.98839	0.00158175	0.000516625	GO:0000122//negative regulation of transcription by RNA polymerase II;GO:0006357//regulation of transcription by RNA polymerase II;	-	GO:0000977//RNA polymerase II transcription regulatory region sequence-specific DNA binding;GO:0000981//DNA-binding transcription factor activity, RNA polymerase II-specific;GO:0001227//DNA-binding transcription repressor activity, RNA polymerase II-specific;	-
ENSGALG00000052624	-	-	13	12127186	12127326	-	141	13.1022	3.8943	22.31	5.72888	2.51825	0.00161455	0.00052805	GO:0006468//protein phosphorylation;GO:0006468//protein phosphorylation;	-	GO:0000166//nucleotide binding;GO:0004672//protein kinase activity;GO:0004672//protein kinase activity;GO:0005524//ATP binding;GO:0005524//ATP binding;GO:0005524//ATP binding;	-
ENSGALG00000050324	-	-	4	66546130	66552689	+	551	71.162	27.7035	114.62	4.1374	2.04872	0.001622	0.000531103	-	GO:0005737//cytoplasm;	GO:0005515//protein binding;	-
ENSGALG00000048338	-	-	33	2968222	2970487	+	813	23.3804	7.69919	39.0616	5.07347	2.34297	0.00163154	0.000534433	-	GO:0016020//membrane;GO:0016021//integral component of membrane;	-	-
ENSGALG00000046694	-	-	27	2928901	3064911	-	3178	40.3101	3.52446	77.0958	21.8745	4.45118	0.00167605	0.000550285	-	-	-	-
ENSGALG00000037051	-	outer dense fiber protein 3-like [Source:NCBI gene;Acc:107057195]	19	175202	256177	+	4155	55.1417	32.6419	77.6415	2.37858	1.2501	0.00184976	0.000612341	-	-	-	-
ENSGALG00000052504	-	-	KZ626833.1	447430	449541	+	1958	49.201	4.22103	94.181	22.3124	4.47977	0.00188153	0.000623451	-	GO:0016020//membrane;GO:0016021//integral component of membrane;	-	-
ENSGALG00000034204	-	keratin, type I cytoskeletal 17-like [Source:NCBI gene;Acc:772080]	27	7412912	7417642	-	1651	17.4087	6.51345	28.3039	4.34545	2.11951	0.00193707	0.000643445	-	-	GO:0005198//structural molecule activity;	-
ENSGALG00000049122	-	-	2	141840211	141887158	+	1560	25.538	5.76813	45.3078	7.85485	2.97358	0.00200398	0.000667317	-	-	-	-
ENSGALG00000047313	-	glycine N-acyltransferase-like protein 3 [Source:NCBI gene;Acc:107050382]	5	182102	189519	-	2739	79.1319	9.62364	148.64	15.4453	3.9491	0.0020072	0.000668517	-	GO:0005739//mitochondrion;GO:0005739//mitochondrion;GO:0005739//mitochondrion;GO:0005739//mitochondrion;GO:0005739//mitochondrion;	GO:0008080//N-acetyltransferase activity;GO:0047961//glycine N-acyltransferase activity;GO:0008080//N-acetyltransferase activity;GO:0047961//glycine N-acyltransferase activity;GO:0008080//N-acetyltransferase activity;GO:0047961//glycine N-acyltransferase activity;GO:0008080//N-acetyltransferase activity;GO:0047961//glycine N-acyltransferase activity;GO:0008080//N-acetyltransferase activity;GO:004…	-
ENSGALG00000050395	-	-	19	9281049	9328147	+	1839	21.2287	8.86878	33.5886	3.78728	1.92116	0.0020235	0.000674585	GO:0006468//protein phosphorylation;GO:0006468//protein phosphorylation;GO:0007165//signal transduction;GO:0007265//Ras protein signal transduction;GO:0035556//intracellular signal transduction;GO:0035556//intracellular signal transduction;	GO:0005737//cytoplasm;GO:0005783//endoplasmic reticulum;GO:0016020//membrane;	GO:0004672//protein kinase activity;GO:0004672//protein kinase activity;GO:0004672//protein kinase activity;GO:0005524//ATP binding;GO:0005524//ATP binding;	-
ENSGALG00000006325	-	netrin-4-like [Source:NCBI gene;Acc:416036]	12	11116418	11157789	+	1917	163.718	45.571	281.866	6.1852	2.62882	0.002029	0.000676802	-	-	GO:0005515//protein binding;	-
ENSGALG00000053734	-	-	31	4443603	4457497	-	807	127.892	24.8602	230.924	9.28889	3.21551	0.00204301	0.000681734	-	GO:0016020//membrane;GO:0016021//integral component of membrane;	-	-
ENSGALG00000044404	-	family with sequence similarity 83 member D [Source:NCBI gene;Acc:425103]	20	3812263	3821985	+	1689	72.3157	45.2908	99.3406	2.19339	1.13316	0.00204975	0.000684115	-	-	-	-
ENSGALG00000054196	-	chemokine [Source:NCBI gene;Acc:771679]	19	4954691	4955870	-	756	7.51746	1.22403	13.8109	11.2831	3.49609	0.00205583	0.000686404	GO:0002548//monocyte chemotaxis;GO:0006954//inflammatory response;GO:0006954//inflammatory response;GO:0006954//inflammatory response;GO:0006955//immune response;GO:0006955//immune response;GO:0007186//G protein-coupled receptor signaling pathway;GO:0009615//response to virus;GO:0009615//response to virus;GO:0030593//neutrophil chemotaxis;GO:0043547//positive regulation of GTPase activity;GO:0048…	GO:0005576//extracellular region;GO:0005576//extracellular region;GO:0005615//extracellular space;GO:0005615//extracellular space;GO:0005615//extracellular space;GO:0005615//extracellular space;	GO:0005125//cytokine activity;GO:0008009//chemokine activity;GO:0008009//chemokine activity;GO:0008009//chemokine activity;GO:0031726//CCR1 chemokine receptor binding;GO:0031726//CCR1 chemokine receptor binding;GO:0031729//CCR4 chemokine receptor binding;GO:0031729//CCR4 chemokine receptor binding;GO:0031730//CCR5 chemokine receptor binding;GO:0031730//CCR5 chemokine receptor binding;GO:0048020//…	-
ENSGALG00000051378	-	-	3	37786577	37788792	+	363	32.8025	16.7855	48.8195	2.90844	1.54025	0.00205609	0.000686747	GO:0000462//maturation of SSU-rRNA from tricistronic rRNA transcript (SSU-rRNA, 5.8S rRNA, LSU-rRNA);GO:0006364//rRNA processing;GO:0042254//ribosome biogenesis;GO:0045943//positive regulation of transcription by RNA polymerase I;	GO:0005634//nucleus;GO:0005730//nucleolus;GO:0030686//90S preribosome;GO:0032040//small-subunit processome;GO:0034455//t-UTP complex;	GO:0030515//snoRNA binding;	-
ENSGALG00000050258	-	-	15	7189366	7190553	-	1112	76.1196	48.6801	103.559	2.12734	1.08905	0.00208212	0.000696627	-	GO:0016020//membrane;GO:0016021//integral component of membrane;	-	-
ENSGALG00000050845	-	-	12	2853257	2855018	-	1148	88.3575	57.5526	119.162	2.0705	1.04998	0.00209457	0.000701059	GO:0006464//cellular protein modification process;	-	GO:0008641//ubiquitin-like modifier activating enzyme activity;GO:0008641//ubiquitin-like modifier activating enzyme activity;	-
ENSGALG00000019755	-	-	18	10415825	10417773	-	1016	177.337	67.5185	287.155	4.25298	2.08847	0.00226752	0.000764675	-	GO:0005886//plasma membrane;GO:0016020//membrane;GO:0016021//integral component of membrane;	GO:0004888//transmembrane signaling receptor activity;	-
ENSGALG00000004341	-	quinone oxidoreductase-like 2 [Source:NCBI gene;Acc:424430]	8	6986150	6991402	+	1735	89.2828	57.7131	120.852	2.09402	1.06627	0.00234732	0.000794401	-	-	GO:0016491//oxidoreductase activity;GO:0016491//oxidoreductase activity;	-
ENSGALG00000031430	-	selectin E [Source:NCBI gene;Acc:424402]	8	5495630	5502809	+	2832	257.139	56.949	457.329	8.0305	3.00549	0.00242507	0.000823471	GO:0007155//cell adhesion;	GO:0016020//membrane;	-	ko04514(Cell adhesion molecules)
ENSGALG00000010108	-	chromosome 4 C4orf33 homolog [Source:NCBI gene;Acc:422485]	4	34021280	34025895	-	1969	134.756	73.8602	195.652	2.64894	1.40542	0.00252721	0.000861508	-	-	-	-
ENSGALG00000050166	-	uncharacterized LOC100858386 [Source:NCBI gene;Acc:100858386]	14	16106682	16138170	-	6355	46.0843	26.6769	65.4917	2.455	1.29572	0.00258273	0.00088174	GO:0006468//protein phosphorylation;	-	GO:0004672//protein kinase activity;GO:0004707//MAP kinase activity;GO:0005524//ATP binding;	-
ENSGALG00000048077	-	-	10	10840541	10846830	-	588	47.4919	27.3849	67.5989	2.46847	1.30362	0.00258812	0.000883909	GO:0007099//centriole replication;GO:0008284//positive regulation of cell population proliferation;GO:0008284//positive regulation of cell population proliferation;GO:0035556//intracellular signal transduction;GO:0035556//intracellular signal transduction;GO:0048863//stem cell differentiation;GO:0048863//stem cell differentiation;	GO:0005813//centrosome;	GO:0030971//receptor tyrosine kinase binding;GO:0030971//receptor tyrosine kinase binding;	-
ENSGALG00000049484	-	serine-rich adhesin for platelets-like [Source:NCBI gene;Acc:112531056]	31	2459947	2469750	+	4530	109.284	65.4277	153.14	2.34061	1.22688	0.00259973	0.000888693	-	-	-	-
ENSGALG00000044569	-	uncharacterized LOC101747901 [Source:NCBI gene;Acc:101747901]	16	1985544	1987050	-	655	67.3662	15.1214	119.611	7.91003	2.98368	0.00268641	0.0009207	-	-	-	-
ENSGALG00000000357	-	ADAM like decysin 1 [Source:NCBI gene;Acc:419529]	22	1187068	1205333	-	3926	206.393	43.3263	369.46	8.52736	3.0921	0.00273976	0.000941064	GO:0006508//proteolysis;	-	GO:0004222//metalloendopeptidase activity;GO:0008237//metallopeptidase activity;	-
ENSGALG00000007003	-	CMP-N-acetylneuraminate-beta-galactosamide-alpha-2, 3-sialyltransferase 4-like [Source:NCBI gene;Acc:771388]	17	3921693	3933795	+	1957	6.71985	0.967244	12.4724	12.8948	3.68872	0.00281765	0.000969775	GO:0006486//protein glycosylation;	-	GO:0008373//sialyltransferase activity;	-
ENSGALG00000049003	-	-	25	1303643	1306226	-	624	13.3616	4.42787	22.2953	5.03522	2.33205	0.00282433	0.000972251	-	-	-	-
ENSGALG00000034411	-	osteoclast-associated immunoglobulin-like receptor [Source:NCBI gene;Acc:112531104]	31	3420029	3421933	+	972	13.42	1.93743	24.9025	12.8534	3.68408	0.0028849	0.000996313	-	-	-	-
ENSGALG00000049483	-	uncharacterized LOC107057578 [Source:NCBI gene;Acc:107057578]	27	2908336	2911455	-	2944	9.50245	0.548845	18.4561	33.6271	5.07155	0.0028849	0.000996383	-	-	-	-
ENSGALG00000045045	-	GDP-D-glucose phosphorylase 1 [Source:NCBI gene;Acc:100858151]	10	20485987	20487718	+	1599	11.1406	3.07979	19.2013	6.23463	2.6403	0.00290708	0.00100478	-	-	GO:0080048//GDP-D-glucose phosphorylase activity;	-
ENSGALG00000046646	-	protein FAM102B-like [Source:NCBI gene;Acc:429054]	8	1569981	1573913	-	604	12.7928	4.22421	21.3614	5.05689	2.33825	0.00295077	0.00102174	-	-	-	-
ENSGALG00000006302	-	-	6	20032197	20039312	+	798	3.81403	0	7.62807	Inf	Inf	0.00304344	0.00105767	-	-	-	-
ENSGALG00000005543	-	lysophosphatidic acid receptor 6-like [Source:NCBI gene;Acc:101748451]	9	5529446	5532957	+	1983	38.387	2.81552	73.9585	26.2682	4.71524	0.00306187	0.00106447	GO:0007186//G protein-coupled receptor signaling pathway;GO:0007186//G protein-coupled receptor signaling pathway;	GO:0016021//integral component of membrane;GO:0016021//integral component of membrane;	GO:0004930//G protein-coupled receptor activity;GO:0004930//G protein-coupled receptor activity;	-
ENSGALG00000005599	-	UDP glycosyltransferase 8-like [Source:NCBI gene;Acc:428949]	6	17613138	17622310	+	2297	15.8038	0	31.6077	Inf	Inf	0.00313569	0.00109251	-	-	GO:0008194//UDP-glycosyltransferase activity;	ko00600(Sphingolipid metabolism);ko00565(Ether lipid metabolism)
ENSGALG00000015307	-	-	1	86150625	86219278	-	3027	126.375	45.89	206.861	4.50775	2.17241	0.00317416	0.00110732	-	-	GO:0005515//protein binding;GO:0005515//protein binding;GO:0005515//protein binding;GO:0005515//protein binding;	-
ENSGALG00000046632	-	ly6/PLAUR domain-containing protein 2-like [Source:NCBI gene;Acc:101747868]	2	148295238	148301520	+	1967	84.1637	2.83466	165.493	58.382	5.86745	0.00326613	0.00114188	GO:2000272//negative regulation of signaling receptor activity;	GO:0005886//plasma membrane;GO:0031225//anchored component of membrane;	GO:0030550//acetylcholine receptor inhibitor activity;	-
ENSGALG00000033619	-	-	1	137725174	137735180	+	2538	32.5338	17.1476	47.92	2.79455	1.48262	0.00326896	0.00114307	-	-	GO:0005515//protein binding;	-
ENSGALG00000004231	-	Interferon lambda receptor 1 [Source:UniProtKB/Swiss-Prot;Acc:K9JA28]	23	5819774	5826643	-	3391	261.757	108.171	415.343	3.83971	1.941	0.00335248	0.00117567	GO:0019221//cytokine-mediated signaling pathway;GO:0034342//response to type III interferon;GO:0051607//defense response to virus;	GO:0005886//plasma membrane;GO:0016020//membrane;GO:0016021//integral component of membrane;GO:0016021//integral component of membrane;GO:0016020//membrane;GO:0016021//integral component of membrane;	GO:0004896//cytokine receptor activity;GO:0005515//protein binding;GO:0005515//protein binding;	-
ENSGALG00000008466	-	family with sequence similarity 117 member B [Source:NCBI gene;Acc:424088]	7	11936941	11952247	+	800	45.2159	19.5567	70.8752	3.6241	1.85762	0.00350296	0.00123264	-	-	-	-
ENSGALG00000051564	-	-	19	6551970	6572860	+	1309	142.077	89.0565	195.097	2.19071	1.1314	0.00351266	0.00123628	GO:0030036//actin cytoskeleton organization;	GO:0005815//microtubule organizing center;GO:0031941//filamentous actin;	GO:0005515//protein binding;	-
ENSGALG00000051336	-	ankyrin repeat and LEM domain containing 1 [Source:NCBI gene;Acc:100857739]	28	3488389	3492779	+	3689	50.6084	30.3114	70.9055	2.33923	1.22603	0.00359657	0.00127035	-	-	GO:0004519//endonuclease activity;GO:0004519//endonuclease activity;	-
ENSGALG00000019554	-	serpin peptidase inhibitor, clade B (ovalbumin), member 10 A [Source:NCBI gene;Acc:101749622]	2	67641034	67649937	-	1350	14.281	0.73268	27.8293	37.9829	5.24728	0.00377205	0.00133853	-	GO:0005615//extracellular space;	GO:0004867//serine-type endopeptidase inhibitor activity;	-
ENSGALG00000047199	-	Uncharacterized protein [Source:NCBI gene;Acc:100858007]	6	17399196	17404437	+	1922	10.0183	1.00491	19.0318	18.9387	4.24327	0.00382127	0.00135865	-	-	GO:0004497//monooxygenase activity;GO:0005506//iron ion binding;GO:0016705//oxidoreductase activity, acting on paired donors, with incorporation or reduction of molecular oxygen;GO:0016712//oxidoreductase activity, acting on paired donors, with incorporation or reduction of molecular oxygen, reduced flavin or flavoprotein as one donor, and incorporation of one atom of oxygen;GO:0020037//heme bind…	-
ENSGALG00000050785	-	-	31	4031980	4036797	+	3335	26.7429	3.68918	49.7965	13.498	3.75467	0.00405055	0.00144759	-	GO:0016020//membrane;GO:0016021//integral component of membrane;	-	-
ENSGALG00000052217	-	-	AADN05001363.1	386	1697	+	738	6.41604	0.939792	11.8923	12.6542	3.66154	0.00419414	0.00150394	-	GO:0016020//membrane;GO:0016021//integral component of membrane;	-	-
ENSGALG00000023787	-	apoptosis-inducing factor 3-like [Source:NCBI gene;Acc:427826]	19	5520091	5526773	+	1398	12.4026	4.17382	20.6315	4.94306	2.30541	0.00452762	0.00163554	-	-	GO:0016491//oxidoreductase activity;GO:0050660//flavin adenine dinucleotide binding;GO:0051537//2 iron, 2 sulfur cluster binding;	-
ENSGALG00000047879	-	myb-related transcription factor, partner of profilin-like [Source:NCBI gene;Acc:101747869]	5	22527903	22533575	+	3956	435.899	289.639	582.16	2.00995	1.00716	0.00454988	0.00164415	-	-	-	-
ENSGALG00000021025	-	bactericidal permeability-increasing protein-like [Source:NCBI gene;Acc:419276]	20	10009760	10015306	+	2883	14.3119	1.72939	26.8944	15.5514	3.95897	0.00459372	0.00166116	GO:0006955//immune response;GO:0050829//defense response to Gram-negative bacterium;GO:0006955//immune response;GO:0050829//defense response to Gram-negative bacterium;	-	GO:0001530//lipopolysaccharide binding;GO:0008289//lipid binding;GO:0001530//lipopolysaccharide binding;GO:0008289//lipid binding;	-
ENSGALG00000039298	-	-	8	316040	317856	+	1362	4.43076	0.230941	8.63057	37.3714	5.22386	0.00475049	0.00172175	-	GO:0016020//membrane;GO:0016021//integral component of membrane;	-	-
ENSGALG00000049421	-	-	7	11952761	11953715	+	342	14.4053	5.40384	23.4067	4.33149	2.11486	0.00480721	0.00174322	-	-	-	-
ENSGALG00000006705	-	myoferlin [Source:NCBI gene;Acc:423805]	6	21390657	21454748	+	5511	1524.94	716.801	2333.08	3.25485	1.70259	0.00489713	0.00177799	GO:0007520//myoblast fusion;GO:0007520//myoblast fusion;GO:0007520//myoblast fusion;	GO:0016021//integral component of membrane;GO:0016021//integral component of membrane;GO:0016021//integral component of membrane;	-	-
ENSGALG00000052769	-	-	8	2687613	2689627	-	1511	34.7244	18.2846	51.1642	2.79821	1.4845	0.00505342	0.00184112	-	-	-	-
ENSGALG00000047207	-	-	4	91258206	91260395	+	2190	67.3854	13.5345	121.236	8.95759	3.16311	0.00559903	0.00205724	-	-	-	-
ENSGALG00000045639	-	-	2	49042085	49062674	-	547	62.5101	8.68697	116.333	13.3917	3.74327	0.00565284	0.00207808	-	-	-	-
ENSGALG00000037816	-	SLAIN motif-containing protein-like [Source:NCBI gene;Acc:100859468]	4	11198473	11214867	-	1992	211.839	128.097	295.581	2.30749	1.20632	0.00587784	0.00217082	-	-	-	-
ENSGALG00000017493	-	Putative short transient receptor potential channel 2-like protein [Source:NCBI gene;Acc:100857925]	1	195602594	195605798	+	1576	38.2248	21.9631	54.4864	2.48081	1.31081	0.00589362	0.00217702	GO:0000012//single strand break repair;GO:0000012//single strand break repair;GO:0006284//base-excision repair;	GO:0005634//nucleus;GO:0005634//nucleus;GO:0005634//nucleus;GO:0043231//intracellular membrane-bounded organelle;	GO:0003684//damaged DNA binding;GO:0003684//damaged DNA binding;	ko03410(Base excision repair)
ENSGALG00000028681	-	PCTP-like protein-like [Source:NCBI gene;Acc:422154]	4	1260433	1265424	+	1893	42.539	25.0699	60.0082	2.39364	1.25921	0.00591643	0.00218633	-	-	GO:0008289//lipid binding;GO:0008289//lipid binding;GO:0008289//lipid binding;GO:0008289//lipid binding;GO:0008289//lipid binding;	-
ENSGALG00000047981	-	-	32	452461	458542	+	1968	60.7199	39.4363	82.0034	2.07939	1.05616	0.00600671	0.00222334	-	-	-	-
ENSGALG00000048818	-	-	KZ626833.1	407390	495126	-	2863	26.2015	11.1435	41.2595	3.70257	1.88853	0.00627779	0.0023328	-	-	-	-
ENSGALG00000040729	-	-	5	15995179	15997679	+	797	16.2991	7.14188	25.4563	3.56437	1.83365	0.00654383	0.002442	GO:0006508//proteolysis;GO:0006919//activation of cysteine-type endopeptidase activity involved in apoptotic process;GO:0007165//signal transduction;	GO:0005737//cytoplasm;	GO:0004175//endopeptidase activity;GO:0005515//protein binding;	ko04210(Apoptosis);ko04115(p53 signaling pathway)
ENSGALG00000010943	-	sodium voltage-gated channel alpha subunit 1 [Source:NCBI gene;Acc:771555]	7	19595814	19652432	+	6101	9.5827	1.46317	17.7022	12.0985	3.59676	0.0071072	0.00267154	GO:0006811//ion transport;GO:0006814//sodium ion transport;GO:0055085//transmembrane transport;GO:0006811//ion transport;GO:0006814//sodium ion transport;GO:0055085//transmembrane transport;GO:0006811//ion transport;GO:0006814//sodium ion transport;GO:0055085//transmembrane transport;GO:0006811//ion transport;GO:0055085//transmembrane transport;	GO:0001518//voltage-gated sodium channel complex;GO:0005886//plasma membrane;GO:0016020//membrane;GO:0001518//voltage-gated sodium channel complex;GO:0005886//plasma membrane;GO:0016020//membrane;GO:0001518//voltage-gated sodium channel complex;GO:0005886//plasma membrane;GO:0016020//membrane;GO:0005886//plasma membrane;GO:0016020//membrane;	GO:0005216//ion channel activity;GO:0005248//voltage-gated sodium channel activity;GO:0005261//cation channel activity;GO:0005515//protein binding;GO:0005216//ion channel activity;GO:0005248//voltage-gated sodium channel activity;GO:0005261//cation channel activity;GO:0005515//protein binding;GO:0005216//ion channel activity;GO:0005248//voltage-gated sodium channel activity;GO:0005261//cation cha…	-
ENSGALG00000049589	-	polymeric immunoglobulin receptor-like [Source:NCBI gene;Acc:101748581]	26	2592435	2598146	-	2139	63.2732	11.6142	114.932	9.89584	3.30682	0.00719785	0.00270971	-	-	-	-
ENSGALG00000015810	-	cilia and flagella associated protein 206 [Source:NCBI gene;Acc:421824]	3	76468737	76481009	-	1881	10.3926	3.01219	17.7731	5.9004	2.56081	0.00725753	0.00273676	GO:0003356//regulation of cilium beat frequency;GO:0007288//sperm axoneme assembly;GO:1901317//regulation of flagellated sperm motility;	GO:0005930//axoneme;GO:0036064//ciliary basal body;	-	-
ENSGALG00000013247	-	coiled-coil domain containing 83 [Source:NCBI gene;Acc:425232]	1	191609238	191627294	+	1782	11.1177	2.88939	19.3459	6.69551	2.74319	0.00752308	0.00284688	-	-	-	-
ENSGALG00000054158	-	uncharacterized LOC107050454 [Source:NCBI gene;Acc:107050454]	31	4179483	4181854	-	1034	11.3452	2.65666	20.0337	7.54093	2.91474	0.00808896	0.00308146	-	-	-	-
ENSGALG00000028858	-	hydroxysteroid (11-beta) dehydrogenase 1a [Source:NCBI gene;Acc:771930]	26	3145905	3149866	+	2158	58.4724	21.719	95.2258	4.38445	2.13239	0.00874933	0.00335845	-	-	GO:0016491//oxidoreductase activity;GO:0016491//oxidoreductase activity;GO:0016491//oxidoreductase activity;GO:0016491//oxidoreductase activity;	ko00980(Metabolism of xenobiotics by cytochrome P450);ko00140(Steroid hormone biosynthesis)
ENSGALG00000051101	-	-	23	5959344	6092916	-	294	204.937	90.8489	319.024	3.51159	1.81213	0.0088931	0.00341926	GO:0002503//peptide antigen assembly with MHC class II protein complex;GO:0006955//immune response;GO:0006955//immune response;GO:0019882//antigen processing and presentation;GO:0019882//antigen processing and presentation;GO:0019886//antigen processing and presentation of exogenous peptide antigen via MHC class II;GO:0050870//positive regulation of T cell activation;	GO:0016020//membrane;GO:0016020//membrane;GO:0042613//MHC class II protein complex;GO:0042613//MHC class II protein complex;GO:0042613//MHC class II protein complex;	GO:0023026//MHC class II protein complex binding;	-
ENSGALG00000050931	-	NAC alpha domain containing [Source:NCBI gene;Acc:420409]	2	4091972	4099771	+	5195	46.0968	18.2354	73.9582	4.05576	2.01997	0.00892203	0.00343263	-	GO:0005854//nascent polypeptide-associated complex;GO:0005854//nascent polypeptide-associated complex;GO:0005854//nascent polypeptide-associated complex;	-	-
ENSGALG00000040269	-	-	20	6483833	6496693	+	822	49.7255	30.4314	69.0196	2.26804	1.18145	0.00924688	0.0035693	-	-	-	-
ENSGALG00000006565	-	gamma-glutamyltransferase 2 [Source:NCBI gene;Acc:416945]	15	8663295	8688492	-	2957	338.828	77.784	599.871	7.71201	2.94711	0.00937919	0.00362331	GO:0006751//glutathione catabolic process;GO:0006751//glutathione catabolic process;GO:0002682//regulation of immune system process;GO:0006750//glutathione biosynthetic process;GO:0006751//glutathione catabolic process;GO:0007283//spermatogenesis;GO:0019344//cysteine biosynthetic process;GO:0050727//regulation of inflammatory response;GO:0006751//glutathione catabolic process;GO:0006751//glutathi…	GO:0031982//vesicle;	GO:0036374//glutathione hydrolase activity;GO:0036374//glutathione hydrolase activity;GO:0036374//glutathione hydrolase activity;GO:0036374//glutathione hydrolase activity;GO:0036374//glutathione hydrolase activity;	ko00590(Arachidonic acid metabolism);ko00480(Glutathione metabolism);ko00430(Taurine and hypotaurine metabolism)
ENSGALG00000046825	-	-	28	3007153	3010419	-	963	12.3202	4.60224	20.0381	4.354	2.12234	0.00947576	0.00366483	GO:0006869//lipid transport;GO:0033344//cholesterol efflux;GO:0033700//phospholipid efflux;GO:0038027//apolipoprotein A-I-mediated signaling pathway;GO:0055085//transmembrane transport;GO:0055085//transmembrane transport;	GO:0016020//membrane;GO:0016021//integral component of membrane;GO:0016021//integral component of membrane;GO:0016021//integral component of membrane;GO:0043231//intracellular membrane-bounded organelle;	GO:0000166//nucleotide binding;GO:0005319//lipid transporter activity;GO:0005524//ATP binding;GO:0005524//ATP binding;GO:0005524//ATP binding;GO:0034188//apolipoprotein A-I receptor activity;GO:0042626//ATPase-coupled transmembrane transporter activity;GO:0090554//phosphatidylcholine floppase activity;GO:0090556//phosphatidylserine floppase activity;GO:0140359//ABC-type transporter activity;GO:01…	-
ENSGALG00000051088	-	-	16	1967655	1973720	-	1237	27.6522	6.65284	48.6516	7.3129	2.87044	0.00959396	0.003716	-	GO:0016020//membrane;GO:0016021//integral component of membrane;GO:0005615//extracellular space;GO:0009897//external side of plasma membrane;GO:0016020//membrane;GO:0016021//integral component of membrane;GO:0016020//membrane;GO:0016021//integral component of membrane;	-	-
ENSGALG00000045925	-	-	1	111668196	111693509	-	805	56.6318	29.2751	83.9885	2.86894	1.52052	0.0097066	0.00376515	-	-	-	-
ENSGALG00000054069	-	feather keratin Cos1-1/Cos1-3/Cos2-1-like [Source:NCBI gene;Acc:107055238]	27	2669800	2840883	+	651	9.47448	1.85392	17.0951	9.22105	3.20493	0.00983377	0.00382317	-	GO:0005882//intermediate filament;	GO:0005200//structural constituent of cytoskeleton;	-
ENSGALG00000053708	-	leukocyte immunoglobulin-like receptor subfamily B member 4 [Source:NCBI gene;Acc:112531167]	31	6112422	6114481	-	1552	15.981	2.9166	29.0454	9.95863	3.31595	0.00996118	0.00387963	-	GO:0016020//membrane;GO:0016021//integral component of membrane;	-	-
ENSGALG00000049190	-	-	14	1355460	1360008	-	657	48.3727	30.9214	65.824	2.12876	1.09001	0.00998517	0.00389086	GO:0006511//ubiquitin-dependent protein catabolic process;GO:0006511//ubiquitin-dependent protein catabolic process;GO:0016579//protein deubiquitination;GO:0016579//protein deubiquitination;GO:0016579//protein deubiquitination;GO:0042981//regulation of apoptotic process;	GO:0005634//nucleus;GO:0005829//cytosol;	GO:0004197//cysteine-type endopeptidase activity;GO:0004843//thiol-dependent deubiquitinase;GO:0004843//thiol-dependent deubiquitinase;GO:0004843//thiol-dependent deubiquitinase;	-
ENSGALG00000053375	-	-	8	293406	294869	-	918	10.4293	1.94669	18.9119	9.71489	3.2802	0.0108795	0.00427234	-	GO:0016020//membrane;GO:0016021//integral component of membrane;	-	-
ENSGALG00000050394	-	-	4	57115081	57118698	+	777	9.84249	3.27878	16.4062	5.00375	2.32301	0.0109211	0.00429086	GO:0071932//replication fork reversal;	GO:0005737//cytoplasm;	GO:0003723//RNA binding;GO:0004386//helicase activity;GO:0004386//helicase activity;GO:0017108//5'-flap endonuclease activity;	-
ENSGALG00000031564	-	SOGA family member 3 [Source:NCBI gene;Acc:421713]	3	59176175	59202569	+	2598	28.297	0.230941	56.363	244.058	7.93108	0.0111964	0.00441376	GO:0010506//regulation of autophagy;	GO:0005615//extracellular space;	-	-
ENSGALG00000047061	-	-	5	18818960	18869117	-	1420	17.1073	7.90087	26.3138	3.33049	1.73573	0.0112606	0.0044438	-	-	-	-
ENSGALG00000038799	-	-	6	20761634	20762959	-	1326	8.25751	1.59624	14.9188	9.3462	3.22438	0.0113415	0.0044797	GO:0007018//microtubule-based movement;GO:0030030//cell projection organization;GO:0098971//anterograde dendritic transport of neurotransmitter receptor complex;	GO:0005815//microtubule organizing center;GO:0005871//kinesin complex;GO:0005874//microtubule;GO:0005929//cilium;GO:0016020//membrane;GO:0016021//integral component of membrane;GO:0032839//dendrite cytoplasm;GO:0043005//neuron projection;	GO:0003777//microtubule motor activity;GO:0008017//microtubule binding;GO:0008574//plus-end-directed microtubule motor activity;GO:0016887//ATP hydrolysis activity;	-
ENSGALG00000052481	-	proteolipid protein 2-like [Source:NCBI gene;Acc:112530337]	26	5442987	5445256	-	983	20.625	10.4162	30.8338	2.96019	1.56569	0.0115419	0.00456821	-	-	-	-
ENSGALG00000053279	-	-	3	65832266	65837554	-	633	3.81547	0.230941	7.4	32.0429	5.00193	0.0118551	0.00470488	GO:0007155//cell adhesion;GO:0007165//signal transduction;GO:0060548//negative regulation of cell death;	GO:0005576//extracellular region;GO:0005576//extracellular region;GO:0031012//extracellular matrix;	GO:0005178//integrin binding;GO:0005520//insulin-like growth factor binding;GO:0005520//insulin-like growth factor binding;GO:0008201//heparin binding;	-
ENSGALG00000044279	-	tudor domain containing 6 [Source:NCBI gene;Acc:428669]	3	109820943	109830241	+	5060	60.4239	28.3174	92.5304	3.26761	1.70824	0.0118793	0.00471526	-	-	-	-
ENSGALG00000014719	-	-	Z	17465683	17470926	+	1247	23.2186	12.4481	33.9891	2.73046	1.44914	0.0124049	0.0049427	-	-	GO:0005515//protein binding;GO:0005515//protein binding;	-
ENSGALG00000050975	-	-	3	46999386	47016506	+	939	4.41468	0.503725	8.32563	16.5281	4.04685	0.0128402	0.00514046	GO:0006508//proteolysis;GO:0006508//proteolysis;	GO:0016020//membrane;GO:0016021//integral component of membrane;	GO:0004198//calcium-dependent cysteine-type endopeptidase activity;GO:0004198//calcium-dependent cysteine-type endopeptidase activity;	-
ENSGALG00000049317	-	-	31	4043866	4046006	+	747	6.97454	1.67935	12.2697	7.30623	2.86913	0.0128778	0.00515632	-	-	-	-
ENSGALG00000050467	-	-	8	312086	313505	+	819	40.965	14.3967	67.5333	4.69089	2.22986	0.0132282	0.00530668	-	GO:0016020//membrane;GO:0016021//integral component of membrane;	-	-
ENSGALG00000046714	-	-	1	111641169	111643448	-	1146	19.2195	9.53801	28.901	3.03008	1.59936	0.0133637	0.00536609	-	-	-	-
ENSGALG00000053682	-	MHC-like class I Y [Source:NCBI gene;Acc:768350]	16	1913575	1929106	-	4168	441.038	280.939	601.138	2.13975	1.09744	0.0133646	0.00536813	-	-	-	-
ENSGALG00000052168	-	cyclin-dependent kinase 16-like [Source:NCBI gene;Acc:112530990]	30	311413	329492	-	722	46.8755	29.7606	63.9903	2.15017	1.10445	0.0135022	0.00542851	-	-	GO:0005524//ATP binding;	-
ENSGALG00000048931	-	-	KZ626836.1	493229	616312	+	459	24.6059	8.20827	41.0036	4.9954	2.3206	0.0141074	0.00568789	-	GO:0016020//membrane;GO:0016021//integral component of membrane;	-	-
ENSGALG00000047019	-	-	KZ626826.1	22408	32800	+	3879	3.72186	0.230941	7.21279	31.2322	4.96496	0.0141749	0.00572136	-	-	GO:0005515//protein binding;	-
ENSGALG00000050594	-	trypsin I-P1-like 1 [Source:NCBI gene;Acc:768817]	1	78925717	78977145	+	1568	5.26422	0.480817	10.0476	20.897	4.38522	0.0143436	0.00579399	GO:0006508//proteolysis;	-	GO:0004252//serine-type endopeptidase activity;	-
ENSGALG00000052122	-	-	31	3424053	3426080	-	1331	52.5125	9.14563	95.8794	10.4836	3.39007	0.0157974	0.00644809	-	-	-	-
ENSGALG00000016677	-	interleukin 17F [Source:NCBI gene;Acc:428665]	3	107554531	107561284	+	1048	4.8596	0.230941	9.48826	41.0853	5.36055	0.0159759	0.00653003	GO:0006954//inflammatory response;GO:0006954//inflammatory response;	GO:0005576//extracellular region;GO:0005576//extracellular region;	GO:0005125//cytokine activity;GO:0005125//cytokine activity;	ko04060(Cytokine-cytokine receptor interaction)
ENSGALG00000032836	-	monoamine oxidase B [Source:NCBI gene;Acc:418561]	1	112544502	112593382	+	1566	86.4674	38.6912	134.244	3.46961	1.79477	0.0161285	0.00660772	-	-	GO:0016491//oxidoreductase activity;	ko00982(Drug metabolism - cytochrome P450);ko00380(Tryptophan metabolism);ko00360(Phenylalanine metabolism);ko00350(Tyrosine metabolism);ko00340(Histidine metabolism);ko00330(Arginine and proline metabolism);ko00260(Glycine, serine and threonine metabolism)
ENSGALG00000046507	-	uncharacterized LOC416055 [Source:NCBI gene;Acc:416055]	12	11931336	11935530	-	1546	29.7805	17.6309	41.9301	2.37822	1.24988	0.017018	0.00701165	-	-	-	-
ENSGALG00000047472	-	-	1	102062024	102064114	+	2091	11.2986	1.28351	21.3137	16.6058	4.05362	0.0173551	0.00716395	GO:0006278//RNA-dependent DNA biosynthetic process;GO:0006278//RNA-dependent DNA biosynthetic process;GO:0015074//DNA integration;GO:0015074//DNA integration;GO:0044260//cellular macromolecule metabolic process;GO:0090305//nucleic acid phosphodiester bond hydrolysis;GO:0090502//RNA phosphodiester bond hydrolysis, endonucleolytic;	-	GO:0003676//nucleic acid binding;GO:0003676//nucleic acid binding;GO:0003964//RNA-directed DNA polymerase activity;GO:0003964//RNA-directed DNA polymerase activity;GO:0003964//RNA-directed DNA polymerase activity;GO:0004518//nuclease activity;GO:0004519//endonuclease activity;GO:0004523//RNA-DNA hybrid ribonuclease activity;GO:0004523//RNA-DNA hybrid ribonuclease activity;GO:0004523//RNA-DNA hybr…	-
ENSGALG00000007268	-	calcium dependent secretion activator [Source:NCBI gene;Acc:416075]	12	13553845	13726591	-	4069	22.1417	9.44655	34.8369	3.68779	1.88276	0.0174493	0.00720725	GO:0016050//vesicle organization;GO:0016079//synaptic vesicle exocytosis;GO:0016082//synaptic vesicle priming;GO:0050432//catecholamine secretion;GO:0099525//presynaptic dense core vesicle exocytosis;GO:1990504//dense core granule exocytosis;GO:0016079//synaptic vesicle exocytosis;GO:1990504//dense core granule exocytosis;	GO:0031410//cytoplasmic vesicle;GO:0098978//glutamatergic synapse;	GO:0019901//protein kinase binding;	-
ENSGALG00000031863	-	-	2	115267098	115271033	+	1071	14.5368	6.68991	22.3838	3.3459	1.7424	0.0175186	0.00723919	GO:0000727//double-strand break repair via break-induced replication;GO:0032508//DNA duplex unwinding;GO:0032508//DNA duplex unwinding;	-	GO:0003677//DNA binding;GO:0003677//DNA binding;GO:0005524//ATP binding;GO:0005524//ATP binding;	-
ENSGALG00000052141	-	-	AADN05001207.1	1782	4034	+	1380	4.68655	0.734666	8.63843	11.7583	3.55561	0.0184178	0.00765031	-	-	-	-
ENSGALG00000052375	-	-	4	57098783	57108321	+	4268	46.8395	28.6049	65.074	2.27492	1.18582	0.0191582	0.0079966	GO:0006302//double-strand break repair;	GO:0035861//site of double-strand break;	-	-
ENSGALG00000000497	-	chromosome 26 open reading frame, human C6orf222 [Source:NCBI gene;Acc:419812]	26	1533127	1536766	-	1224	10.3524	3.40888	17.2959	5.0738	2.34307	0.0197256	0.00824712	GO:0042981//regulation of apoptotic process;	-	-	-
ENSGALG00000052270	-	-	KZ626836.1	739896	792674	-	1750	11.7709	4.86031	18.6816	3.8437	1.9425	0.0200227	0.00838516	-	-	-	-
ENSGALG00000051258	-	-	6	21454931	21458894	+	3138	433.351	252.722	613.981	2.42947	1.28064	0.0204392	0.00857649	GO:0007009//plasma membrane organization;GO:0007520//myoblast fusion;GO:0007520//myoblast fusion;GO:0061025//membrane fusion;	GO:0016020//membrane;GO:0016021//integral component of membrane;	-	-
ENSGALG00000042275	-	transducin-like enhancer protein 1-like [Source:NCBI gene;Acc:100857637]	28	1315392	1323490	+	2599	67.6289	31.8868	103.371	3.24181	1.6968	0.0204909	0.00860205	GO:0006355//regulation of transcription, DNA-templated;GO:0006355//regulation of transcription, DNA-templated;GO:0006355//regulation of transcription, DNA-templated;	GO:0005634//nucleus;GO:0005634//nucleus;GO:0005634//nucleus;	GO:0005515//protein binding;GO:0005515//protein binding;GO:0005515//protein binding;	-
ENSGALG00000048769	-	ribosomal RNA processing 8, methyltransferase, homolog (yeast) [Source:NCBI gene;Acc:425225]	1	197464561	197467585	-	414	26.2608	15.4798	37.0418	2.39291	1.25877	0.0207229	0.00871387	-	-	GO:0008168//methyltransferase activity;	-
ENSGALG00000042647	-	-	11	465776	474369	+	2658	12.867	2.85083	22.8832	8.02686	3.00483	0.0211401	0.00890799	GO:0007601//visual perception;GO:0007601//visual perception;GO:0098655//cation transmembrane transport;GO:0098655//cation transmembrane transport;	GO:0016020//membrane;GO:0016021//integral component of membrane;	GO:0005221//intracellular cyclic nucleotide activated cation channel activity;GO:0005221//intracellular cyclic nucleotide activated cation channel activity;GO:0005222//intracellular cAMP-activated cation channel activity;GO:0005223//intracellular cGMP-activated cation channel activity;GO:0030553//cGMP binding;	-
ENSGALG00000051347	-	E3 ubiquitin-protein ligase HUWE1-like [Source:NCBI gene;Acc:107051165]	AADN05001542.1	21	6190	+	980	37.874	21.1809	54.5671	2.57623	1.36526	0.0214252	0.00903759	-	-	-	-
ENSGALG00000045823	-	-	31	3601988	3607825	-	604	6.50297	1.73066	11.2753	6.515	2.70377	0.0216187	0.00913559	-	-	-	-
ENSGALG00000013056	-	tubulin alpha 8a [Source:NCBI gene;Acc:418166]	1	62058137	62065268	+	1933	6.51833	1.65425	11.3824	6.88068	2.78255	0.0222514	0.00943671	GO:0007017//microtubule-based process;	GO:0005874//microtubule;	GO:0003924//GTPase activity;GO:0005200//structural constituent of cytoskeleton;GO:0005525//GTP binding;	ko05132(Salmonella infection);ko04540(Gap junction);ko04530(Tight junction);ko04210(Apoptosis);ko04145(Phagosome)
ENSGALG00000005649	-	transmembrane protein 150B [Source:NCBI gene;Acc:423759]	6	17762866	17767843	+	1962	35.7796	22.4989	49.0603	2.18056	1.1247	0.0222698	0.0094459	-	-	-	-
ENSGALG00000035100	-	uncharacterized LOC107055125 [Source:NCBI gene;Acc:107055125]	25	3186153	3187058	+	377	2.60779	0	5.21558	Inf	Inf	0.0228727	0.00973247	-	-	-	-
ENSGALG00000053244	-	uncharacterized LOC101751955 [Source:NCBI gene;Acc:101751955]	33	6338302	6341663	+	2211	34.3321	21.6121	47.052	2.17711	1.12241	0.0233242	0.00996389	-	-	-	-
ENSGALG00000026655	-	avidin-related protein 2-like [Source:NCBI gene;Acc:427416]	Z	9145291	9146416	-	1042	2.62121	0	5.24242	Inf	Inf	0.0234549	0.0100212	-	-	GO:0009374//biotin binding;GO:0009374//biotin binding;GO:0009374//biotin binding;	-
ENSGALG00000054856	-	alcohol dehydrogenase 1-like [Source:NCBI gene;Acc:100857280]	4	59974963	59980767	-	1582	9.70184	3.69589	15.7078	4.25007	2.08749	0.0238334	0.0102006	-	-	GO:0008270//zinc ion binding;GO:0016491//oxidoreductase activity;GO:0008270//zinc ion binding;GO:0016491//oxidoreductase activity;GO:0008270//zinc ion binding;GO:0016491//oxidoreductase activity;GO:0008270//zinc ion binding;GO:0016491//oxidoreductase activity;GO:0008270//zinc ion binding;GO:0016491//oxidoreductase activity;GO:0008270//zinc ion binding;GO:0016491//oxidoreductase activity;	-
ENSGALG00000050728	-	-	25	1413813	1421352	+	1867	14.7189	4.06505	25.3728	6.2417	2.64194	0.024362	0.0104595	GO:0007155//cell adhesion;GO:0007155//cell adhesion;GO:0007155//cell adhesion;GO:0007229//integrin-mediated signaling pathway;	GO:0008305//integrin complex;GO:0008305//integrin complex;GO:0016020//membrane;GO:0016021//integral component of membrane;	-	-
ENSGALG00000046983	-	platelet glycoprotein VI-like [Source:NCBI gene;Acc:107050365]	33	3626802	3661404	-	2538	4.47152	0.711758	8.23128	11.5647	3.53166	0.0245528	0.0105477	-	-	-	-
ENSGALG00000050408	-	-	31	3811868	3813723	-	1362	14.602	2.72193	26.482	9.72911	3.28231	0.0253792	0.0109396	-	GO:0016020//membrane;GO:0016021//integral component of membrane;	-	-
ENSGALG00000008615	-	-	5	24938602	24952531	-	1677	31.6438	19.6032	43.6844	2.22843	1.15603	0.025458	0.0109783	GO:0006468//protein phosphorylation;GO:0006468//protein phosphorylation;GO:0007169//transmembrane receptor protein tyrosine kinase signaling pathway;GO:0007169//transmembrane receptor protein tyrosine kinase signaling pathway;GO:0007169//transmembrane receptor protein tyrosine kinase signaling pathway;GO:0018108//peptidyl-tyrosine phosphorylation;GO:0033674//positive regulation of kinase activity…	GO:0005887//integral component of plasma membrane;GO:0016020//membrane;GO:0016020//membrane;GO:0016021//integral component of membrane;GO:0043235//receptor complex;	GO:0000166//nucleotide binding;GO:0004672//protein kinase activity;GO:0004672//protein kinase activity;GO:0004713//protein tyrosine kinase activity;GO:0004713//protein tyrosine kinase activity;GO:0004713//protein tyrosine kinase activity;GO:0004714//transmembrane receptor protein tyrosine kinase activity;GO:0004714//transmembrane receptor protein tyrosine kinase activity;GO:0004714//transmembrane…	-
ENSGALG00000051713	-	-	31	4148186	4151071	-	2394	7.28489	0.98526	13.5845	13.7877	3.78531	0.0261776	0.0113201	-	GO:0016020//membrane;GO:0016021//integral component of membrane;	-	-
ENSGALG00000054710	-	osteoclast-associated immunoglobulin-like receptor [Source:NCBI gene;Acc:112531327]	KZ626836.1	593141	754877	-	1555	3.56981	0.228034	6.91158	30.3094	4.92169	0.0266166	0.0115267	-	-	-	-
ENSGALG00000048294	-	-	1	151580162	151581244	-	1083	4.64066	0.503725	8.77759	17.4253	4.12312	0.026853	0.0116512	GO:0016032//viral process;GO:0016032//viral process;	-	GO:0003676//nucleic acid binding;GO:0003676//nucleic acid binding;GO:0008270//zinc ion binding;GO:0008270//zinc ion binding;GO:0046872//metal ion binding;	-
ENSGALG00000052632	-	-	Z	31940763	31942282	-	489	8.4521	3.08623	13.818	4.47731	2.16263	0.0274363	0.0119303	-	GO:0005765//lysosomal membrane;GO:0005774//vacuolar membrane;	-	-
ENSGALG00000032903	-	reticulon 4 receptor-like 2 [Source:NCBI gene;Acc:425201]	5	17264187	17267580	-	2002	68.8524	28.0138	109.691	3.91561	1.96924	0.0278467	0.0121228	-	-	GO:0005515//protein binding;GO:0005515//protein binding;	-
ENSGALG00000048151	-	-	Z	54733556	54740967	-	516	35.8861	22.8602	48.9119	2.13961	1.09735	0.027864	0.0121321	GO:0032012//regulation of ARF protein signal transduction;GO:0032012//regulation of ARF protein signal transduction;GO:0050790//regulation of catalytic activity;	GO:0032587//ruffle membrane;	GO:0005085//guanyl-nucleotide exchange factor activity;GO:0005085//guanyl-nucleotide exchange factor activity;	-
ENSGALG00000054730	-	-	1	155112824	155114521	-	1698	10.2812	4.08101	16.4814	4.03857	2.01384	0.0278941	0.012147	GO:0016032//viral process;GO:0016032//viral process;	-	GO:0003676//nucleic acid binding;GO:0003676//nucleic acid binding;GO:0008270//zinc ion binding;GO:0008270//zinc ion binding;GO:0046872//metal ion binding;	-
ENSGALG00000051068	-	-	4	91264001	91278824	-	5090	400.99	122.401	679.579	5.55208	2.47303	0.0281116	0.012263	GO:0075512//clathrin-dependent endocytosis of virus by host cell;	GO:0005769//early endosome;GO:0005770//late endosome;GO:0005886//plasma membrane;	GO:0046790//virion binding;	-
ENSGALG00000052246	-	-	27	3034053	3152602	+	2110	9.24864	1.19074	17.3065	14.5343	3.86139	0.0281994	0.0123084	-	-	-	-
ENSGALG00000053792	-	-	KZ626836.1	308592	642933	-	1667	26.874	9.77216	43.9758	4.50011	2.16996	0.0294311	0.012926	-	GO:0016020//membrane;GO:0016021//integral component of membrane;GO:0016020//membrane;GO:0016021//integral component of membrane;	-	-
ENSGALG00000051595	-	-	31	5815164	5817830	+	1257	68.6684	9.57621	127.761	13.3415	3.73784	0.0307181	0.0135533	-	GO:0016020//membrane;GO:0016021//integral component of membrane;	-	-
ENSGALG00000052726	-	-	17	4934143	4938124	-	147	25.7636	15.6231	35.9042	2.29814	1.20047	0.0315196	0.0139587	GO:0000132//establishment of mitotic spindle orientation;GO:0000226//microtubule cytoskeleton organization;GO:0000226//microtubule cytoskeleton organization;GO:0001578//microtubule bundle formation;GO:0007059//chromosome segregation;GO:0007099//centriole replication;GO:0031116//positive regulation of microtubule polymerization;GO:0045893//positive regulation of transcription, DNA-templated;GO:004…	GO:0000242//pericentriolar material;GO:0005737//cytoplasm;GO:0005815//microtubule organizing center;GO:0005815//microtubule organizing center;GO:0035371//microtubule plus-end;GO:0048471//perinuclear region of cytoplasm;GO:0097431//mitotic spindle pole;	GO:0000976//transcription cis-regulatory region binding;GO:0005516//calmodulin binding;GO:0008017//microtubule binding;GO:0019901//protein kinase binding;GO:0043015//gamma-tubulin binding;	-
ENSGALG00000053052	-	immunoglobulin superfamily member 1-like [Source:NCBI gene;Acc:112531168]	31	5758899	5760811	-	1414	14.6736	2.51865	26.8286	10.652	3.41305	0.0315562	0.0139789	-	-	-	-
ENSGALG00000033567	-	-	3	4352906	4354031	-	736	42.5219	28.1676	56.8763	2.01921	1.01379	0.0316026	0.0140015	-	-	-	-
ENSGALG00000048116	-	-	31	3074472	3076550	+	1969	2.43606	0	4.87211	Inf	Inf	0.0316194	0.0140109	-	-	-	-
ENSGALG00000052376	-	-	16	1987808	1995627	-	1663	28.3449	11.6988	44.9909	3.84576	1.94327	0.0343598	0.0153858	-	-	-	-
ENSGALG00000051771	-	-	KZ626837.1	1652056	1658076	+	342	22.8793	13.211	32.5477	2.46369	1.30082	0.0344655	0.0154549	GO:0006325//chromatin organization;GO:0032259//methylation;GO:0051568//histone H3-K4 methylation;	-	GO:0005515//protein binding;GO:0008168//methyltransferase activity;GO:0016740//transferase activity;GO:0042800//histone methyltransferase activity (H3-K4 specific);	-
ENSGALG00000048491	-	-	KZ626833.1	383609	561856	-	871	15.8712	2.9214	28.821	9.86549	3.30239	0.0353083	0.0158886	-	-	-	-
ENSGALG00000047622	-	-	25	3441674	3443095	-	865	34.2298	22.3279	46.1317	2.0661	1.04691	0.0371349	0.0168091	GO:0032483//regulation of Rab protein signal transduction;	GO:0031410//cytoplasmic vesicle;	-	-
ENSGALG00000052092	-	-	KZ626836.1	515957	677549	+	1215	63.4539	13.0587	113.849	8.71827	3.12404	0.0387819	0.0176673	-	GO:0016020//membrane;GO:0016021//integral component of membrane;	-	-
ENSGALG00000011609	-	-	5	18899233	18904487	-	900	21.8161	12.7787	30.8534	2.41443	1.27168	0.0395531	0.0180636	-	GO:0000786//nucleosome;GO:0000786//nucleosome;	GO:0003677//DNA binding;GO:0003677//DNA binding;GO:0046982//protein heterodimerization activity;GO:0046982//protein heterodimerization activity;	-
ENSGALG00000045164	-	-	KZ626836.1	505020	626117	-	985	10.3363	3.80188	16.8708	4.43749	2.14974	0.0398143	0.018203	-	GO:0016020//membrane;GO:0016021//integral component of membrane;	-	-
ENSGALG00000052939	-	-	25	674810	676969	-	1212	10.1267	4.28068	15.9727	3.73135	1.8997	0.0414693	0.0190488	GO:0090630//activation of GTPase activity;	GO:0005737//cytoplasm;	GO:0005096//GTPase activator activity;	-
ENSGALG00000048858	-	-	4	85815378	85819475	-	1307	6.74281	1.75124	11.7344	6.70064	2.7443	0.0422478	0.0194624	GO:0002456//T cell mediated immunity;GO:0007166//cell surface receptor signaling pathway;GO:0045065//cytotoxic T cell differentiation;	GO:0005886//plasma membrane;GO:0009897//external side of plasma membrane;GO:0016020//membrane;GO:0016021//integral component of membrane;	-	-
ENSGALG00000001824	-	uncharacterized LOC100857820 [Source:NCBI gene;Acc:100857820]	11	1164536	1167744	+	1941	17.2217	9.65685	24.7865	2.56673	1.35993	0.0443107	0.0204967	-	-	GO:0016491//oxidoreductase activity;GO:0016491//oxidoreductase activity;	-
ENSGALG00000052976	-	N-acetyl-D-glucosamine kinase-like [Source:NCBI gene;Acc:107051359]	4	91239008	91253657	-	3841	31.1316	19.2764	42.9869	2.23002	1.15706	0.0443658	0.0205271	-	-	GO:0045127//N-acetylglucosamine kinase activity;GO:0045127//N-acetylglucosamine kinase activity;	-
ENSGALG00000048063	-	-	16	2019863	2057283	-	1737	85.3917	48.9139	121.87	2.49151	1.31702	0.0443658	0.0205306	-	GO:0005615//extracellular space;GO:0009897//external side of plasma membrane;GO:0016020//membrane;GO:0016021//integral component of membrane;	-	-
ENSGALG00000039585	-	lymphocyte antigen 6E-like [Source:NCBI gene;Acc:420300]	2	148375349	148379359	-	734	56.1867	0.480817	111.893	232.713	7.86241	0.0448012	0.0207548	-	-	-	-
ENSGALG00000051832	-	-	KZ626838.1	91409	105989	-	13442	9.98732	2.10479	17.8698	8.49008	3.08578	0.0448986	0.0208056	-	-	-	-
ENSGALG00000054978	-	Fc receptor-like protein 3-like [Source:NCBI gene;Acc:101748032]	25	154217	160813	-	5663	20.6941	9.59583	31.7924	3.31315	1.7282	0.0463504	0.0215398	-	-	-	-
ENSGALG00000048929	-	-	31	4355910	4357632	-	1148	29.9655	4.23889	55.6921	13.1383	3.71571	0.046398	0.0215707	-	-	-	-
ENSGALG00000052026	-	serine peptidase inhibitor, Kazal type 2 (acrosin- trypsin inhibitor) [Source:NCBI gene;Acc:770729]	4	49290137	49297530	-	1426	22.1638	6.09963	38.2281	6.26728	2.64784	0.0467455	0.0217559	-	-	GO:0004867//serine-type endopeptidase inhibitor activity;GO:0005515//protein binding;GO:0004867//serine-type endopeptidase inhibitor activity;GO:0005515//protein binding;	-
ENSGALG00000041258	-	peptide methionine sulfoxide reductase MsrA-like [Source:NCBI gene;Acc:101749201]	23	2371447	2379435	-	951	3.4757	0.480817	6.47059	13.4575	3.75034	0.0467844	0.0217799	-	-	GO:0008113//peptide-methionine (S)-S-oxide reductase activity;GO:0008113//peptide-methionine (S)-S-oxide reductase activity;GO:0008113//peptide-methionine (S)-S-oxide reductase activity;GO:0008113//peptide-methionine (S)-S-oxide reductase activity;GO:0008113//peptide-methionine (S)-S-oxide reductase activity;	-
ENSGALG00000049096	-	-	27	1983001	2028321	+	3685	16.5547	9.11235	23.9971	2.63347	1.39696	0.0468427	0.021816	GO:0000381//regulation of alternative mRNA splicing, via spliceosome;GO:0000381//regulation of alternative mRNA splicing, via spliceosome;GO:0008380//RNA splicing;GO:0008380//RNA splicing;GO:0042981//regulation of apoptotic process;GO:0042981//regulation of apoptotic process;GO:0000381//regulation of alternative mRNA splicing, via spliceosome;GO:0000381//regulation of alternative mRNA splicing, v…	GO:0005634//nucleus;GO:0016020//membrane;GO:0016021//integral component of membrane;GO:0016020//membrane;GO:0016021//integral component of membrane;	GO:0003676//nucleic acid binding;GO:0003676//nucleic acid binding;GO:0003723//RNA binding;GO:0046872//metal ion binding;GO:0003676//nucleic acid binding;GO:0003676//nucleic acid binding;GO:0003723//RNA binding;GO:0046872//metal ion binding;GO:0003676//nucleic acid binding;GO:0003676//nucleic acid binding;GO:0003723//RNA binding;GO:0003723//RNA binding;GO:0046872//metal ion binding;GO:0046872//met…	-
ENSGALG00000053391	-	-	25	3664866	3671707	+	2536	22.0093	13.1155	30.9031	2.35622	1.23648	0.0478312	0.0223244	-	-	-	-
ENSGALG00000028016	-	eye-globin [Source:NCBI gene;Acc:417972]	1	49166331	49172940	-	3881	555.023	288.542	821.503	2.84709	1.50949	0.0480794	0.0224648	-	-	-	-
ENSGALG00000021353	-	CD72 antigen-like [Source:NCBI gene;Acc:768355]	Z	9061604	9064699	+	972	5.8704	1.23876	10.502	8.47786	3.0837	0.048094	0.0224747	-	GO:0005887//integral component of plasma membrane;GO:0005887//integral component of plasma membrane;	GO:0004888//transmembrane signaling receptor activity;GO:0004888//transmembrane signaling receptor activity;	-
ENSGALG00000053649	-	-	33	2972463	2975032	-	1253	54.6662	7.34869	101.984	13.8778	3.79471	0.0481567	0.02251	-	GO:0016020//membrane;GO:0016021//integral component of membrane;	-	-
ENSGALG00000047526	-	proto-oncogene Mas-like [Source:NCBI gene;Acc:430433]	5	123422	124480	-	1059	13.1666	4.53004	21.8031	4.81302	2.26694	0.0484007	0.0226394	GO:0007186//G protein-coupled receptor signaling pathway;	GO:0016021//integral component of membrane;	GO:0004930//G protein-coupled receptor activity;	-
ENSGALG00000049272	-	basic proline-rich protein-like [Source:NCBI gene;Acc:112530904]	33	6056546	6060806	-	4016	34.3333	21.7337	46.9328	2.15945	1.11066	0.0485062	0.0226949	-	-	-	-
ENSGALG00000032820	-	-	KZ626833.1	439713	567684	-	1297	8.40339	3.42443	13.3824	3.90791	1.9664	0.0488653	0.0228907	-	GO:0016020//membrane;GO:0016021//integral component of membrane;GO:0016020//membrane;GO:0016021//integral component of membrane;	-	-
ENSGALG00000040159	-	-	10	1115982	1118608	+	2288	7.82942	2.89814	12.7607	4.40306	2.13851	0.0496003	0.0232824	GO:0006910//phagocytosis, recognition;GO:0006911//phagocytosis, engulfment;GO:0006958//complement activation, classical pathway;GO:0042742//defense response to bacterium;GO:0045087//innate immune response;GO:0050853//B cell receptor signaling pathway;GO:0050871//positive regulation of B cell activation;GO:0006910//phagocytosis, recognition;GO:0006911//phagocytosis, engulfment;GO:0006958//compleme…	GO:0009897//external side of plasma membrane;GO:0042571//immunoglobulin complex, circulating;GO:0009897//external side of plasma membrane;GO:0042571//immunoglobulin complex, circulating;GO:0009897//external side of plasma membrane;GO:0042571//immunoglobulin complex, circulating;	GO:0003823//antigen binding;GO:0034987//immunoglobulin receptor binding;GO:0003823//antigen binding;GO:0034987//immunoglobulin receptor binding;GO:0003823//antigen binding;GO:0034987//immunoglobulin receptor binding;	-
ENSGALG00000034504	-	-	1	50804147	50810942	+	744	25.6569	15.9571	35.3567	2.21573	1.14778	0.0497621	0.023383	GO:0006468//protein phosphorylation;	GO:0005794//Golgi apparatus;GO:0005794//Golgi apparatus;	GO:0004674//protein serine/threonine kinase activity;GO:0016773//phosphotransferase activity, alcohol group as acceptor;	-
ENSGALG00000015433	ABCA1	ATP-binding cassette, sub-family A (ABC1), member 1 [Source:NCBI gene;Acc:373945]	Z	54811100	54902450	-	7074	2248.07	986.642	3509.49	3.55701	1.83066	0.000112682	3.01191e-05	GO:0002790//peptide secretion;GO:0006497//protein lipidation;GO:0006911//phagocytosis, engulfment;GO:0007040//lysosome organization;GO:0007186//G protein-coupled receptor signaling pathway;GO:0007189//adenylate cyclase-activating G protein-coupled receptor signaling pathway;GO:0008203//cholesterol metabolic process;GO:0008203//cholesterol metabolic process;GO:0009306//protein secretion;GO:0009306…	GO:0005768//endosome;GO:0005794//Golgi apparatus;GO:0005886//plasma membrane;GO:0005886//plasma membrane;GO:0005887//integral component of plasma membrane;GO:0005887//integral component of plasma membrane;GO:0009897//external side of plasma membrane;GO:0016021//integral component of membrane;GO:0030139//endocytic vesicle;GO:0043231//intracellular membrane-bounded organelle;GO:0045121//membrane ra…	GO:0005102//signaling receptor binding;GO:0005524//ATP binding;GO:0005524//ATP binding;GO:0005548//phospholipid transporter activity;GO:0005548//phospholipid transporter activity;GO:0008320//protein transmembrane transporter activity;GO:0019905//syntaxin binding;GO:0031210//phosphatidylcholine binding;GO:0031267//small GTPase binding;GO:0034185//apolipoprotein binding;GO:0034186//apolipoprotein A…	ko02010(ABC transporters)
ENSGALG00000037837	ABCA3	ATP binding cassette subfamily A member 3 [Source:NCBI gene;Acc:416386]	14	13973612	13994515	-	5169	2252.41	1406.98	3097.83	2.20176	1.13866	2.9149e-08	4.72343e-09	GO:0006855//xenobiotic transmembrane transport;GO:0010875//positive regulation of cholesterol efflux;GO:0015914//phospholipid transport;GO:0032464//positive regulation of protein homooligomerization;GO:0042908//xenobiotic transport;GO:0046470//phosphatidylcholine metabolic process;GO:0046618//xenobiotic export;GO:0055085//transmembrane transport;GO:0150172//regulation of phosphatidylcholine metab…	GO:0005770//late endosome;GO:0005886//plasma membrane;GO:0016021//integral component of membrane;GO:0030659//cytoplasmic vesicle membrane;GO:0042599//lamellar body;GO:0097208//alveolar lamellar body;GO:0097232//lamellar body membrane;GO:0097233//alveolar lamellar body membrane;	GO:0005524//ATP binding;GO:0008559//ABC-type xenobiotic transporter activity;GO:0016887//ATP hydrolysis activity;GO:0120019//phosphatidylcholine transfer activity;GO:0140345//phosphatidylcholine flippase activity;GO:0140359//ABC-type transporter activity;	ko02010(ABC transporters)
ENSGALG00000016896	ABCC4	ATP binding cassette subfamily C member 4 [Source:NCBI gene;Acc:418791]	1	147543882	147692199	+	4918	513.054	332.264	693.844	2.08823	1.06228	2.63337e-05	6.31848e-06	GO:0055085//transmembrane transport;GO:0055085//transmembrane transport;GO:0015721//bile acid and bile salt transport;GO:0015732//prostaglandin transport;GO:0015747//urate transport;GO:0032310//prostaglandin secretion;GO:0034775//glutathione transmembrane transport;GO:0042908//xenobiotic transport;GO:0055085//transmembrane transport;GO:0055085//transmembrane transport;GO:0055085//transmembrane tr…	GO:0016020//membrane;GO:0016021//integral component of membrane;GO:0016021//integral component of membrane;GO:0016021//integral component of membrane;GO:0005886//plasma membrane;GO:0005886//plasma membrane;GO:0005886//plasma membrane;GO:0016020//membrane;GO:0016020//membrane;GO:0016020//membrane;GO:0016021//integral component of membrane;GO:0016021//integral component of membrane;GO:0016021//inte…	GO:0000166//nucleotide binding;GO:0005524//ATP binding;GO:0005524//ATP binding;GO:0005524//ATP binding;GO:0042626//ATPase-coupled transmembrane transporter activity;GO:0042626//ATPase-coupled transmembrane transporter activity;GO:0140359//ABC-type transporter activity;GO:0140359//ABC-type transporter activity;GO:0000166//nucleotide binding;GO:0001409//guanine nucleotide transmembrane transporter …	ko02010(ABC transporters)
ENSGALG00000008369	ABCC5	ATP binding cassette subfamily C member 5 [Source:NCBI gene;Acc:424947]	9	15881970	15921221	-	5080	2859.01	1865.08	3852.94	2.06583	1.04672	4.87375e-06	1.05702e-06	GO:0015711//organic anion transport;GO:0015865//purine nucleotide transport;GO:0034775//glutathione transmembrane transport;GO:0035351//heme transmembrane transport;GO:0042908//xenobiotic transport;GO:0055085//transmembrane transport;GO:0070730//cAMP transport;GO:0070731//cGMP transport;GO:0098838//folate transmembrane transport;GO:0140115//export across plasma membrane;GO:0015711//organic anion …	GO:0005886//plasma membrane;GO:0016020//membrane;GO:0016021//integral component of membrane;GO:0016323//basolateral plasma membrane;GO:0016323//basolateral plasma membrane;GO:0016324//apical plasma membrane;GO:0016324//apical plasma membrane;GO:0016021//integral component of membrane;GO:0016021//integral component of membrane;	GO:0005524//ATP binding;GO:0008514//organic anion transmembrane transporter activity;GO:0008559//ABC-type xenobiotic transporter activity;GO:0015216//purine nucleotide transmembrane transporter activity;GO:0015232//heme transmembrane transporter activity;GO:0015562//efflux transmembrane transporter activity;GO:0034634//glutathione transmembrane transporter activity;GO:0042626//ATPase-coupled tran…	ko02010(ABC transporters)
ENSGALG00000008525	ABHD12	abhydrolase domain containing 12 [Source:NCBI gene;Acc:421249]	3	4209087	4236900	-	3147	1330.34	739.207	1921.47	2.59937	1.37816	3.97438e-11	4.66762e-12	GO:0006660//phosphatidylserine catabolic process;GO:0009395//phospholipid catabolic process;GO:0046464//acylglycerol catabolic process;GO:0046475//glycerophospholipid catabolic process;GO:0052651//monoacylglycerol catabolic process;	GO:0005789//endoplasmic reticulum membrane;	GO:0004620//phospholipase activity;GO:0004622//lysophospholipase activity;GO:0004622//lysophospholipase activity;GO:0047372//acylglycerol lipase activity;	-
ENSGALG00000005696	ABHD6	abhydrolase domain containing 6 [Source:NCBI gene;Acc:416009]	12	9340653	9350933	+	2289	189.128	82.2398	296.016	3.59943	1.84777	6.31016e-12	6.74906e-13	GO:0009395//phospholipid catabolic process;GO:0030336//negative regulation of cell migration;GO:0046464//acylglycerol catabolic process;GO:0046464//acylglycerol catabolic process;GO:0046889//positive regulation of lipid biosynthetic process;GO:0052651//monoacylglycerol catabolic process;GO:0060292//long-term synaptic depression;GO:0120163//negative regulation of cold-induced thermogenesis;GO:2000…	GO:0005739//mitochondrion;GO:0005765//lysosomal membrane;GO:0016021//integral component of membrane;GO:0031902//late endosome membrane;GO:0032281//AMPA glutamate receptor complex;GO:0098978//glutamatergic synapse;GO:0098982//GABA-ergic synapse;GO:0099055//integral component of postsynaptic membrane;	GO:0004620//phospholipase activity;GO:0047372//acylglycerol lipase activity;GO:0047372//acylglycerol lipase activity;	-
ENSGALG00000007547	ABI1	abl interactor 1 [Source:NCBI gene;Acc:420489]	2	16014648	16093019	+	1524	1118.48	705.148	1531.81	2.17232	1.11924	1.27696e-07	2.25882e-08	GO:0001756//somitogenesis;GO:0008154//actin polymerization or depolymerization;GO:0018108//peptidyl-tyrosine phosphorylation;GO:0035855//megakaryocyte development;GO:0048813//dendrite morphogenesis;GO:0072673//lamellipodium morphogenesis;	GO:0030027//lamellipodium;GO:0030027//lamellipodium;GO:0031209//SCAR complex;GO:0031209//SCAR complex;GO:0031252//cell leading edge;GO:0032433//filopodium tip;GO:0043005//neuron projection;	GO:0005515//protein binding;GO:0017124//SH3 domain binding;GO:0030296//protein tyrosine kinase activator activity;GO:0030296//protein tyrosine kinase activator activity;GO:0035591//signaling adaptor activity;GO:0035591//signaling adaptor activity;	ko05132(Salmonella infection)
ENSGALG00000044071	ABI3	ABI family member 3 [Source:NCBI gene;Acc:419988]	27	6041139	6044622	-	981	89.4653	54.532	124.399	2.2812	1.1898	0.00418253	0.00149925	GO:0002357//defense response to tumor cell;GO:0002357//defense response to tumor cell;GO:0010593//negative regulation of lamellipodium assembly;GO:0030334//regulation of cell migration;GO:1903077//negative regulation of protein localization to plasma membrane;GO:2000774//positive regulation of cellular senescence;	GO:0005737//cytoplasm;GO:0030027//lamellipodium;GO:0030027//lamellipodium;GO:0031209//SCAR complex;GO:0031209//SCAR complex;	GO:0042802//identical protein binding;	-
ENSGALG00000004364	ABR	ABR, RhoGEF and GTPase activating protein [Source:NCBI gene;Acc:771897]	19	6464720	6487543	+	2622	743.4	386.984	1099.82	2.84202	1.50691	5.58152e-10	7.44367e-11	GO:0007165//signal transduction;GO:0035556//intracellular signal transduction;GO:0043547//positive regulation of GTPase activity;GO:0090630//activation of GTPase activity;	-	GO:0005085//guanyl-nucleotide exchange factor activity;GO:0005085//guanyl-nucleotide exchange factor activity;GO:0005096//GTPase activator activity;GO:0005096//GTPase activator activity;	-
ENSGALG00000041043	ABRA	actin binding Rho activating protein [Source:NCBI gene;Acc:430953]	2	131587261	131592411	-	1212	505.112	43.3934	966.831	22.2806	4.47772	0.0416244	0.0191332	GO:0006606//protein import into nucleus;GO:0035025//positive regulation of Rho protein signal transduction;GO:0035025//positive regulation of Rho protein signal transduction;GO:0045893//positive regulation of transcription, DNA-templated;GO:0045944//positive regulation of transcription by RNA polymerase II;GO:0051091//positive regulation of DNA-binding transcription factor activity;	GO:0005886//plasma membrane;GO:0015629//actin cytoskeleton;GO:0030016//myofibril;	GO:0003779//actin binding;GO:0003779//actin binding;	-
ENSGALG00000013826	ABRACL	ABRA C-terminal like [Source:NCBI gene;Acc:770205]	3	54176664	54179502	-	704	314.733	131.469	497.998	3.78795	1.92142	2.05216e-15	1.56742e-16	-	-	-	-
ENSGALG00000040351	ACAP1	arf-GAP with coiled-coil, ANK repeat and PH domain- containing protein 1-like [Source:NCBI gene;Acc:776173]	KZ626839.1	660043	672952	+	2847	320.426	35.986	604.866	16.8084	4.07111	1.52547e-19	8.10488e-21	GO:0050790//regulation of catalytic activity;GO:0050790//regulation of catalytic activity;	-	GO:0005096//GTPase activator activity;GO:0005515//protein binding;GO:0005096//GTPase activator activity;GO:0005096//GTPase activator activity;GO:0005515//protein binding;GO:0046872//metal ion binding;GO:0005096//GTPase activator activity;GO:0005096//GTPase activator activity;GO:0005515//protein binding;GO:0046872//metal ion binding;GO:0005096//GTPase activator activity;GO:0005515//protein binding;	-
ENSGALG00000005305	ACKR2	cytochrome P450 family 8 subfamily B member 1 [Source:NCBI gene;Acc:425055]	2	2162908	2166703	+	1770	61.2587	35.1806	87.3367	2.48252	1.31181	0.0474751	0.0221285	GO:0006935//chemotaxis;GO:0006954//inflammatory response;GO:0007165//signal transduction;GO:0007186//G protein-coupled receptor signaling pathway;	GO:0005654//nucleoplasm;GO:0005829//cytosol;GO:0005884//actin filament;GO:0005886//plasma membrane;GO:0005887//integral component of plasma membrane;GO:0016021//integral component of membrane;GO:0031965//nuclear membrane;GO:0043231//intracellular membrane-bounded organelle;	GO:0004930//G protein-coupled receptor activity;GO:0004950//chemokine receptor activity;GO:0005044//scavenger receptor activity;GO:0005044//scavenger receptor activity;GO:0016493//C-C chemokine receptor activity;GO:0019957//C-C chemokine binding;GO:0019957//C-C chemokine binding;	-
ENSGALG00000002162	ACO1	aconitase 1, soluble [Source:NCBI gene;Acc:373916]	Z	71167702	71204524	+	3656	1191.74	754.975	1628.51	2.15704	1.10906	1.1546e-07	2.02853e-08	GO:0006879//cellular iron ion homeostasis;GO:0010040//response to iron(II) ion;GO:0006101//citrate metabolic process;GO:0006879//cellular iron ion homeostasis;GO:0010040//response to iron(II) ion;GO:0010040//response to iron(II) ion;	GO:0005737//cytoplasm;GO:0005739//mitochondrion;GO:0005783//endoplasmic reticulum;GO:0005794//Golgi apparatus;GO:0005829//cytosol;	GO:0003994//aconitate hydratase activity;GO:0051539//4 iron, 4 sulfur cluster binding;GO:0003723//RNA binding;GO:0003994//aconitate hydratase activity;GO:0003994//aconitate hydratase activity;GO:0030350//iron-responsive element binding;GO:0051538//3 iron, 4 sulfur cluster binding;GO:0051539//4 iron, 4 sulfur cluster binding;GO:0051539//4 iron, 4 sulfur cluster binding;	ko00630(Glyoxylate and dicarboxylate metabolism);ko00020(Citrate cycle (TCA cycle))
ENSGALG00000016919	ACOD1	aconitate decarboxylase 1 [Source:NCBI gene;Acc:418812]	1	155850483	155873611	-	3300	1523.41	32.1641	3014.66	93.7277	6.5504	8.33126e-35	1.41056e-36	GO:0002760//positive regulation of antimicrobial humoral response;GO:0006952//defense response;GO:0071222//cellular response to lipopolysaccharide;GO:0072573//tolerance induction to lipopolysaccharide;	-	GO:0016829//lyase activity;GO:0016829//lyase activity;GO:0016829//lyase activity;GO:0016829//lyase activity;GO:0016829//lyase activity;GO:0047613//aconitate decarboxylase activity;	-
ENSGALG00000016351	ACOT9	acyl-CoA thioesterase 9 [Source:NCBI gene;Acc:418600]	1	119754033	119774891	+	3693	1007.64	464.623	1550.66	3.33745	1.73875	4.91805e-08	8.20866e-09	-	-	-	-
ENSGALG00000008211	ACP2	acid phosphatase 2, lysosomal [Source:NCBI gene;Acc:428864]	5	23379940	23388853	+	2897	782.61	294.097	1271.12	4.32213	2.11174	2.25743e-22	9.79756e-24	-	GO:0005764//lysosome;	-	ko04142(Lysosome);ko00740(Riboflavin metabolism)
ENSGALG00000032854	ACP5	acid phosphatase 5, tartrate resistant [Source:NCBI gene;Acc:107057619]	30	397120	399963	-	966	145.636	40.5723	250.699	6.17908	2.62739	1.31319e-14	1.09674e-15	GO:0016311//dephosphorylation;GO:0032496//response to lipopolysaccharide;GO:0032691//negative regulation of interleukin-1 beta production;GO:0032695//negative regulation of interleukin-12 production;GO:0032720//negative regulation of tumor necrosis factor production;GO:0032929//negative regulation of superoxide anion generation;GO:0034097//response to cytokine;GO:0045019//negative regulation of n…	GO:0005764//lysosome;	GO:0003993//acid phosphatase activity;GO:0003993//acid phosphatase activity;GO:0008198//ferrous iron binding;GO:0008199//ferric iron binding;GO:0016787//hydrolase activity;	ko04142(Lysosome);ko00740(Riboflavin metabolism)
ENSGALG00000001749	ACSBG2	acyl-CoA synthetase bubblegum family member 2 [Source:NCBI gene;Acc:420090]	28	1746737	1763012	+	3994	2979.7	1282.91	4676.48	3.64522	1.866	0.00800658	0.00304552	GO:0006631//fatty acid metabolic process;	GO:0005737//cytoplasm;GO:0005739//mitochondrion;GO:0005829//cytosol;	GO:0004467//long-chain fatty acid-CoA ligase activity;GO:0047617//acyl-CoA hydrolase activity;GO:0047676//arachidonate-CoA ligase activity;	ko04920(Adipocytokine signaling pathway);ko03320(PPAR signaling pathway);ko00071(Fatty acid degradation);ko00061(Fatty acid biosynthesis)
ENSGALG00000008840	ACSL5	acyl-CoA synthetase long-chain family member 5 [Source:NCBI gene;Acc:423896]	6	27661391	27681605	+	3645	773.642	124.455	1422.83	11.4325	3.51507	2.7736e-12	2.87015e-13	GO:0001676//long-chain fatty acid metabolic process;GO:0008610//lipid biosynthetic process;GO:0010747//positive regulation of long-chain fatty acid import across plasma membrane;GO:0035338//long-chain fatty-acyl-CoA biosynthetic process;GO:0001676//long-chain fatty acid metabolic process;GO:0008610//lipid biosynthetic process;GO:0010747//positive regulation of long-chain fatty acid import across …	GO:0005739//mitochondrion;GO:0005783//endoplasmic reticulum;GO:0016020//membrane;GO:0016020//membrane;GO:0016021//integral component of membrane;GO:0005739//mitochondrion;GO:0005783//endoplasmic reticulum;GO:0016020//membrane;GO:0016020//membrane;GO:0016021//integral component of membrane;GO:0005654//nucleoplasm;GO:0005730//nucleolus;GO:0005739//mitochondrion;GO:0005739//mitochondrion;GO:0005783/…	GO:0004467//long-chain fatty acid-CoA ligase activity;GO:0047676//arachidonate-CoA ligase activity;GO:0004467//long-chain fatty acid-CoA ligase activity;GO:0047676//arachidonate-CoA ligase activity;GO:0004467//long-chain fatty acid-CoA ligase activity;GO:0004467//long-chain fatty acid-CoA ligase activity;GO:0004467//long-chain fatty acid-CoA ligase activity;GO:0047676//arachidonate-CoA ligase act…	ko04920(Adipocytokine signaling pathway);ko04216(Ferroptosis);ko04146(Peroxisome);ko03320(PPAR signaling pathway);ko00071(Fatty acid degradation);ko00061(Fatty acid biosynthesis)
ENSGALG00000009621	ACTB	actin, beta [Source:NCBI gene;Acc:396526]	14	4573328	4577556	-	1928	59081.1	16583.8	101578	6.12516	2.61475	1.34394e-38	1.68958e-40	GO:0001738//morphogenesis of a polarized epithelium;GO:0007163//establishment or maintenance of cell polarity;GO:0022898//regulation of transmembrane transporter activity;GO:0032091//negative regulation of protein binding;GO:0034333//adherens junction assembly;GO:0045176//apical protein localization;GO:0048488//synaptic vesicle endocytosis;GO:0048870//cell motility;GO:0051621//regulation of norep…	GO:0005634//nucleus;GO:0005634//nucleus;GO:0005737//cytoplasm;GO:0005737//cytoplasm;GO:0005829//cytosol;GO:0005856//cytoskeleton;GO:0005856//cytoskeleton;GO:0005911//cell-cell junction;GO:0005912//adherens junction;GO:0015629//actin cytoskeleton;GO:0030027//lamellipodium;GO:0030863//cortical cytoskeleton;GO:0032991//protein-containing complex;GO:0035267//NuA4 histone acetyltransferase complex;GO:…	GO:0019894//kinesin binding;GO:0019901//protein kinase binding;GO:0030957//Tat protein binding;GO:0042802//identical protein binding;GO:0050998//nitric-oxide synthase binding;GO:0098973//structural constituent of postsynaptic actin cytoskeleton;	ko05164(Influenza A);ko05132(Salmonella infection);ko04810(Regulation of actin cytoskeleton);ko04530(Tight junction);ko04520(Adherens junction);ko04510(Focal adhesion);ko04210(Apoptosis);ko04145(Phagosome)
ENSGALG00000028749	ACTG1	actin, cytoplasmic 2-like [Source:NCBI gene;Acc:776816]	18	9187889	9190934	+	2114	33834.4	16383.5	51285.4	3.13031	1.64631	1.15988e-16	8.00168e-18	GO:0001525//angiogenesis;GO:0001738//morphogenesis of a polarized epithelium;GO:0010628//positive regulation of gene expression;GO:0030335//positive regulation of cell migration;GO:0045214//sarcomere organization;GO:0048488//synaptic vesicle endocytosis;GO:0051492//regulation of stress fiber assembly;GO:0051893//regulation of focal adhesion assembly;GO:0071346//cellular response to interferon-gam…	GO:0005884//actin filament;GO:0005911//cell-cell junction;GO:0015629//actin cytoskeleton;GO:0030016//myofibril;GO:0031941//filamentous actin;GO:0043296//apical junction complex;GO:0045177//apical part of cell;GO:0045335//phagocytic vesicle;GO:0070062//extracellular exosome;GO:0098685//Schaffer collateral - CA1 synapse;GO:0120220//basal body patch;	GO:0005200//structural constituent of cytoskeleton;GO:0005522//profilin binding;GO:0031625//ubiquitin protein ligase binding;GO:0042802//identical protein binding;	ko05164(Influenza A);ko05132(Salmonella infection);ko04810(Regulation of actin cytoskeleton);ko04530(Tight junction);ko04520(Adherens junction);ko04510(Focal adhesion);ko04210(Apoptosis);ko04145(Phagosome)
ENSGALG00000042458	ACTN1	actinin, alpha 1 [Source:NCBI gene;Acc:373918]	5	28427292	28508904	+	3796	5152.05	1949.84	8354.27	4.28459	2.09916	1.69142e-25	5.55649e-27	GO:0007015//actin filament organization;GO:0030220//platelet formation;GO:0036344//platelet morphogenesis;GO:0045893//positive regulation of transcription, DNA-templated;GO:0048041//focal adhesion assembly;GO:0051017//actin filament bundle assembly;GO:0051271//negative regulation of cellular component movement;GO:0051639//actin filament network formation;GO:0099173//postsynapse organization;	GO:0001725//stress fiber;GO:0001725//stress fiber;GO:0001726//ruffle;GO:0001726//ruffle;GO:0005737//cytoplasm;GO:0005884//actin filament;GO:0005903//brush border;GO:0005911//cell-cell junction;GO:0005916//fascia adherens;GO:0005925//focal adhesion;GO:0030017//sarcomere;GO:0030018//Z disc;GO:0030018//Z disc;GO:0042995//cell projection;GO:0098978//glutamatergic synapse;	GO:0005509//calcium ion binding;GO:0005515//protein binding;GO:0005509//calcium ion binding;GO:0005515//protein binding;GO:0003725//double-stranded RNA binding;GO:0003779//actin binding;GO:0005178//integrin binding;GO:0005178//integrin binding;GO:0005509//calcium ion binding;GO:0005509//calcium ion binding;GO:0005515//protein binding;GO:0017166//vinculin binding;GO:0017166//vinculin binding;GO:00…	ko04810(Regulation of actin cytoskeleton);ko04530(Tight junction);ko04520(Adherens junction);ko04510(Focal adhesion)
ENSGALG00000008779	ACTR2	ARP2 actin related protein 2 homolog [Source:NCBI gene;Acc:396147]	3	10612572	10632536	+	3235	5039.9	2005.61	8074.18	4.02579	2.00927	1.5032e-23	5.90684e-25	GO:0007163//establishment or maintenance of cell polarity;GO:0008356//asymmetric cell division;GO:0010592//positive regulation of lamellipodium assembly;GO:0016344//meiotic chromosome movement towards spindle pole;GO:0016482//cytosolic transport;GO:0030036//actin cytoskeleton organization;GO:0033206//meiotic cytokinesis;GO:0034314//Arp2/3 complex-mediated actin nucleation;GO:0045944//positive reg…	GO:0005634//nucleus;GO:0005737//cytoplasm;GO:0005885//Arp2/3 protein complex;GO:0005938//cell cortex;GO:0030478//actin cap;GO:0035861//site of double-strand break;	GO:0005200//structural constituent of cytoskeleton;GO:0051015//actin filament binding;	ko05132(Salmonella infection);ko04810(Regulation of actin cytoskeleton);ko04530(Tight junction);ko04144(Endocytosis)
ENSGALG00000012159	ACTR3	ARP3 actin related protein 3 homolog [Source:NCBI gene;Acc:374197]	7	29611431	29637868	-	2567	4321.57	1397.66	7245.48	5.18399	2.37406	1.07754e-31	2.39619e-33	GO:0007015//actin filament organization;GO:0007163//establishment or maintenance of cell polarity;GO:0008356//asymmetric cell division;GO:0010592//positive regulation of lamellipodium assembly;GO:0016344//meiotic chromosome movement towards spindle pole;GO:0033206//meiotic cytokinesis;GO:0034314//Arp2/3 complex-mediated actin nucleation;GO:0034314//Arp2/3 complex-mediated actin nucleation;GO:0045…	GO:0005634//nucleus;GO:0005737//cytoplasm;GO:0005885//Arp2/3 protein complex;GO:0005885//Arp2/3 protein complex;GO:0005903//brush border;GO:0005911//cell-cell junction;GO:0030027//lamellipodium;GO:0030027//lamellipodium;	GO:0005200//structural constituent of cytoskeleton;GO:0005524//ATP binding;GO:0051015//actin filament binding;	ko05132(Salmonella infection);ko04810(Regulation of actin cytoskeleton);ko04530(Tight junction);ko04144(Endocytosis)
ENSGALG00000030602	ADAM33	ADAM metallopeptidase domain 33 [Source:NCBI gene;Acc:422948]	4	89568221	89591688	-	2847	1208.19	455.771	1960.6	4.30173	2.10492	1.72948e-09	2.44197e-10	GO:0006508//proteolysis;	-	GO:0004222//metalloendopeptidase activity;GO:0008237//metallopeptidase activity;	-
ENSGALG00000053549	ADAM8	ADAM metallopeptidase domain 8 [Source:NCBI gene;Acc:423672]	6	10021089	10029590	-	2250	223.336	12.9754	433.697	33.4246	5.06284	6.56287e-10	8.84779e-11	GO:0000902//cell morphogenesis;GO:0001525//angiogenesis;GO:0002523//leukocyte migration involved in inflammatory response;GO:0002675//positive regulation of acute inflammatory response;GO:0002693//positive regulation of cellular extravasation;GO:0006508//proteolysis;GO:0006954//inflammatory response;GO:0022407//regulation of cell-cell adhesion;GO:0033089//positive regulation of T cell differentia…	GO:0002102//podosome;GO:0005737//cytoplasm;GO:0005886//plasma membrane;GO:0005886//plasma membrane;GO:0005887//integral component of plasma membrane;GO:0009986//cell surface;GO:0032010//phagolysosome;GO:0032127//dense core granule membrane;GO:0042581//specific granule;GO:0070820//tertiary granule;GO:0071133//alpha9-beta1 integrin-ADAM8 complex;	GO:0004222//metalloendopeptidase activity;GO:0005509//calcium ion binding;GO:0008237//metallopeptidase activity;GO:0008237//metallopeptidase activity;GO:0008237//metallopeptidase activity;GO:0008270//zinc ion binding;GO:0050839//cell adhesion molecule binding;GO:0050839//cell adhesion molecule binding;	-
ENSGALG00000009572	ADAMTS20	ADAM metallopeptidase with thrombospondin type 1 motif 20 [Source:NCBI gene;Acc:417794]	1	30046660	30129302	-	5721	44.8921	18.4871	71.297	3.85659	1.94733	0.0011797	0.000375619	GO:0006508//proteolysis;GO:0006508//proteolysis;GO:0006508//proteolysis;GO:0006508//proteolysis;GO:0009967//positive regulation of signal transduction;GO:0030198//extracellular matrix organization;GO:0030198//extracellular matrix organization;GO:0043066//negative regulation of apoptotic process;GO:0045636//positive regulation of melanocyte differentiation;GO:0048070//regulation of developmental p…	GO:0005576//extracellular region;GO:0005615//extracellular space;GO:0031012//extracellular matrix;	GO:0004175//endopeptidase activity;GO:0004222//metalloendopeptidase activity;GO:0004222//metalloendopeptidase activity;GO:0004222//metalloendopeptidase activity;GO:0004222//metalloendopeptidase activity;GO:0008233//peptidase activity;GO:0008237//metallopeptidase activity;GO:0008237//metallopeptidase activity;GO:0008237//metallopeptidase activity;GO:0008270//zinc ion binding;GO:0008270//zinc ion b…	-
ENSGALG00000030502	ADAMTS4	ADAM metallopeptidase with thrombospondin type 1 motif 4 [Source:NCBI gene;Acc:100858999]	25	3958394	3965648	-	1935	96.2488	14.5494	177.948	12.2306	3.61242	1.01733e-07	1.77449e-08	GO:0006508//proteolysis;	GO:0005615//extracellular space;GO:0016607//nuclear speck;	GO:0002020//protease binding;GO:0004222//metalloendopeptidase activity;GO:0008233//peptidase activity;GO:0008237//metallopeptidase activity;	-
ENSGALG00000003319	ADAP2	ArfGAP with dual PH domains 2 [Source:NCBI gene;Acc:417409]	18	6639244	6650095	+	2029	247.226	71.6998	422.753	5.89615	2.55977	3.0604e-23	1.23932e-24	GO:0007507//heart development;GO:0043547//positive regulation of GTPase activity;GO:0048017//inositol lipid-mediated signaling;	GO:0005737//cytoplasm;GO:0005886//plasma membrane;	GO:0005096//GTPase activator activity;GO:0005547//phosphatidylinositol-3,4,5-trisphosphate binding;GO:0043533//inositol 1,3,4,5 tetrakisphosphate binding;GO:1902936//phosphatidylinositol bisphosphate binding;	-
ENSGALG00000021475	ADAR	adenosine deaminase, RNA specific [Source:NCBI gene;Acc:769675]	25	2955362	2966558	-	4121	1211.98	791.955	1632.01	2.06073	1.04315	7.20473e-07	1.4028e-07	GO:0001649//osteoblast differentiation;GO:0002244//hematopoietic progenitor cell differentiation;GO:0002566//somatic diversification of immune receptors via somatic mutation;GO:0006382//adenosine to inosine editing;GO:0006382//adenosine to inosine editing;GO:0006382//adenosine to inosine editing;GO:0006396//RNA processing;GO:0006396//RNA processing;GO:0006396//RNA processing;GO:0009615//response …	GO:0005634//nucleus;GO:0005634//nucleus;GO:0005654//nucleoplasm;GO:0005730//nucleolus;GO:0005730//nucleolus;GO:0005730//nucleolus;GO:0005737//cytoplasm;GO:0005737//cytoplasm;GO:0005737//cytoplasm;GO:0044530//supraspliceosomal complex;	GO:0003723//RNA binding;GO:0003723//RNA binding;GO:0003723//RNA binding;GO:0003725//double-stranded RNA binding;GO:0003726//double-stranded RNA adenosine deaminase activity;GO:0003726//double-stranded RNA adenosine deaminase activity;GO:0003726//double-stranded RNA adenosine deaminase activity;GO:0003726//double-stranded RNA adenosine deaminase activity;GO:0004000//adenosine deaminase activity;GO…	-
ENSGALG00000003837	ADCY7	adenylate cyclase 7 [Source:NCBI gene;Acc:415732]	11	6526571	6580958	-	3707	678.048	153.802	1202.29	7.81714	2.96664	2.31671e-12	2.37686e-13	GO:0002819//regulation of adaptive immune response;GO:0006171//cAMP biosynthetic process;GO:0006171//cAMP biosynthetic process;GO:0009190//cyclic nucleotide biosynthetic process;GO:0035556//intracellular signal transduction;GO:0071285//cellular response to lithium ion;GO:0071361//cellular response to ethanol;GO:1900016//negative regulation of cytokine production involved in inflammatory response;…	GO:0005886//plasma membrane;GO:0016021//integral component of membrane;GO:0005886//plasma membrane;GO:0005886//plasma membrane;	GO:0004016//adenylate cyclase activity;GO:0004016//adenylate cyclase activity;GO:0004016//adenylate cyclase activity;GO:0016849//phosphorus-oxygen lyase activity;GO:0004016//adenylate cyclase activity;GO:0016849//phosphorus-oxygen lyase activity;GO:0004016//adenylate cyclase activity;GO:0016849//phosphorus-oxygen lyase activity;	ko04916(Melanogenesis);ko04914(Progesterone-mediated oocyte maturation);ko04912(GnRH signaling pathway);ko04540(Gap junction);ko04371(Apelin signaling pathway);ko04270(Vascular smooth muscle contraction);ko04261(Adrenergic signaling in cardiomyocytes);ko04114(Oocyte meiosis);ko04020(Calcium signaling pathway);ko00230(Purine metabolism)
ENSGALG00000001149	ADGRG5	adhesion G protein-coupled receptor G5 [Source:NCBI gene;Acc:415634]	11	543433	548011	-	2824	139.035	19.5652	258.504	13.2124	3.72383	1.49321e-08	2.33759e-09	GO:0007166//cell surface receptor signaling pathway;GO:0007186//G protein-coupled receptor signaling pathway;	GO:0016021//integral component of membrane;	GO:0004888//transmembrane signaling receptor activity;GO:0004930//G protein-coupled receptor activity;	-
ENSGALG00000030614	ADH1C	alcohol dehydrogenase 1C (class I), gamma polypeptide [Source:NCBI gene;Acc:771920]	4	59984686	59995027	-	2166	39.0504	19.3032	58.7976	3.046	1.60691	0.0288251	0.012627	-	-	GO:0008270//zinc ion binding;GO:0016491//oxidoreductase activity;	ko00982(Drug metabolism - cytochrome P450);ko00980(Metabolism of xenobiotics by cytochrome P450);ko00830(Retinol metabolism);ko00620(Pyruvate metabolism);ko00350(Tyrosine metabolism);ko00071(Fatty acid degradation);ko00010(Glycolysis / Gluconeogenesis)
ENSGALG00000020160	ADH6	alcohol dehydrogenase 1-like [Source:NCBI gene;Acc:112529921]	4	59962436	59973183	-	2771	6.67278	1.49025	11.8553	7.95522	2.9919	0.0113973	0.00450521	-	-	GO:0008270//zinc ion binding;GO:0016491//oxidoreductase activity;GO:0008270//zinc ion binding;GO:0008270//zinc ion binding;GO:0016491//oxidoreductase activity;GO:0016491//oxidoreductase activity;GO:0016491//oxidoreductase activity;GO:0046872//metal ion binding;GO:0008270//zinc ion binding;GO:0016491//oxidoreductase activity;GO:0008270//zinc ion binding;GO:0008270//zinc ion binding;GO:0016491//oxi…	ko00982(Drug metabolism - cytochrome P450);ko00980(Metabolism of xenobiotics by cytochrome P450);ko00830(Retinol metabolism);ko00620(Pyruvate metabolism);ko00350(Tyrosine metabolism);ko00071(Fatty acid degradation);ko00010(Glycolysis / Gluconeogenesis)
ENSGALG00000014182	ADORA2B	adenosine A2b receptor [Source:NCBI gene;Acc:395971]	19	6587381	6595618	+	1462	410.354	203.11	617.598	3.04071	1.60441	9.58149e-05	2.53686e-05	GO:0001973//G protein-coupled adenosine receptor signaling pathway;GO:0002882//positive regulation of chronic inflammatory response to non-antigenic stimulus;GO:0007186//G protein-coupled receptor signaling pathway;GO:0007189//adenylate cyclase-activating G protein-coupled receptor signaling pathway;GO:0010575//positive regulation of vascular endothelial growth factor production;GO:0010753//posit…	GO:0005886//plasma membrane;GO:0016021//integral component of membrane;GO:0045202//synapse;GO:0098685//Schaffer collateral - CA1 synapse;GO:0098978//glutamatergic synapse;	GO:0001609//G protein-coupled adenosine receptor activity;GO:0004930//G protein-coupled receptor activity;GO:0004930//G protein-coupled receptor activity;	ko04270(Vascular smooth muscle contraction);ko04080(Neuroactive ligand-receptor interaction);ko04020(Calcium signaling pathway)
ENSGALG00000001462	ADORA3	adenosine A3 receptor [Source:NCBI gene;Acc:373956]	26	3223957	3226298	-	1717	44.3497	14.4436	74.2557	5.14107	2.36207	4.1344e-07	7.79917e-08	GO:0001973//G protein-coupled adenosine receptor signaling pathway;GO:0007186//G protein-coupled receptor signaling pathway;GO:0008285//negative regulation of cell population proliferation;GO:0030336//negative regulation of cell migration;GO:0032088//negative regulation of NF-kappaB transcription factor activity;	GO:0016021//integral component of membrane;	GO:0001609//G protein-coupled adenosine receptor activity;GO:0004930//G protein-coupled receptor activity;	ko04080(Neuroactive ligand-receptor interaction)
ENSGALG00000023521	ADRA2A	adrenoceptor alpha 2A [Source:NCBI gene;Acc:428980]	6	27190992	27192326	+	1335	20.1927	2.01202	38.3735	19.0721	4.2534	0.00619518	0.00229937	GO:0001819//positive regulation of cytokine production;GO:0007186//G protein-coupled receptor signaling pathway;GO:0007186//G protein-coupled receptor signaling pathway;GO:0007186//G protein-coupled receptor signaling pathway;GO:0030335//positive regulation of cell migration;GO:0032147//activation of protein kinase activity;GO:0032148//activation of protein kinase B activity;GO:0032870//cellular …	GO:0005737//cytoplasm;GO:0005887//integral component of plasma membrane;GO:0016021//integral component of membrane;GO:0043235//receptor complex;GO:0098691//dopaminergic synapse;	GO:0004930//G protein-coupled receptor activity;GO:0004935//adrenergic receptor activity;GO:0004935//adrenergic receptor activity;GO:0004938//alpha2-adrenergic receptor activity;GO:0019901//protein kinase binding;GO:0031696//alpha-2C adrenergic receptor binding;GO:0031996//thioesterase binding;GO:0032795//heterotrimeric G-protein binding;GO:0042803//protein homodimerization activity;GO:0046982//p…	ko04080(Neuroactive ligand-receptor interaction)
ENSGALG00000015608	ADRA2C	adrenoceptor alpha 2C [Source:NCBI gene;Acc:428799]	4	81576968	81578308	-	1341	58.7414	25.2183	92.2645	3.65863	1.8713	0.00374933	0.00133021	GO:0006940//regulation of smooth muscle contraction;GO:0007186//G protein-coupled receptor signaling pathway;GO:0007186//G protein-coupled receptor signaling pathway;GO:0007186//G protein-coupled receptor signaling pathway;GO:0019229//regulation of vasoconstriction;GO:0030168//platelet activation;GO:0032148//activation of protein kinase B activity;GO:0035624//receptor transactivation;GO:0043410//…	GO:0005737//cytoplasm;GO:0005887//integral component of plasma membrane;GO:0016021//integral component of membrane;	GO:0004930//G protein-coupled receptor activity;GO:0004930//G protein-coupled receptor activity;GO:0004935//adrenergic receptor activity;GO:0004938//alpha2-adrenergic receptor activity;GO:0004938//alpha2-adrenergic receptor activity;GO:0031694//alpha-2A adrenergic receptor binding;GO:0042803//protein homodimerization activity;GO:0046982//protein heterodimerization activity;GO:0051379//epinephrine…	ko04080(Neuroactive ligand-receptor interaction)
ENSGALG00000010702	ADSS	adenylosuccinate synthase [Source:NCBI gene;Acc:428579]	3	34865405	34930518	+	2592	1576.04	463.38	2688.71	5.80238	2.53665	1.18539e-33	2.2541e-35	GO:0006164//purine nucleotide biosynthetic process;GO:0006164//purine nucleotide biosynthetic process;GO:0006167//AMP biosynthetic process;GO:0006167//AMP biosynthetic process;GO:0006167//AMP biosynthetic process;GO:0044208//'de novo' AMP biosynthetic process;GO:0006164//purine nucleotide biosynthetic process;GO:0006167//AMP biosynthetic process;	GO:0005737//cytoplasm;GO:0005737//cytoplasm;	GO:0004019//adenylosuccinate synthase activity;GO:0004019//adenylosuccinate synthase activity;GO:0004019//adenylosuccinate synthase activity;GO:0005525//GTP binding;GO:0004019//adenylosuccinate synthase activity;GO:0005525//GTP binding;	ko00250(Alanine, aspartate and glutamate metabolism);ko00230(Purine metabolism)
ENSGALG00000009168	AFF2	AF4/FMR2 family member 2 [Source:NCBI gene;Acc:422394]	4	18189034	18535906	-	5253	410.512	269.391	551.633	2.0477	1.03401	0.00653724	0.00243913	GO:0007611//learning or memory;GO:0010468//regulation of gene expression;GO:0010468//regulation of gene expression;GO:0010629//negative regulation of gene expression;GO:0035063//nuclear speck organization;GO:0043484//regulation of RNA splicing;GO:0043484//regulation of RNA splicing;GO:0010468//regulation of gene expression;GO:0010468//regulation of gene expression;GO:0010468//regulation of gene e…	GO:0005634//nucleus;GO:0005634//nucleus;GO:0016607//nuclear speck;GO:0016607//nuclear speck;GO:0005634//nucleus;GO:0005634//nucleus;GO:0005634//nucleus;	GO:0002151//G-quadruplex RNA binding;	-
ENSGALG00000003052	AGFG1	ArfGAP with FG repeats 1 [Source:NCBI gene;Acc:424793]	9	9629184	9664692	+	2550	2394.77	1354.5	3435.04	2.53601	1.34256	3.78815e-11	4.43933e-12	-	GO:0043231//intracellular membrane-bounded organelle;	GO:0005096//GTPase activator activity;GO:0005096//GTPase activator activity;GO:0005096//GTPase activator activity;	-
ENSGALG00000043711	AGO3	argonaute 3, RISC catalytic component [Source:NCBI gene;Acc:419628]	23	4307437	4329236	-	4646	754.033	354.329	1153.74	3.25612	1.70315	3.80884e-15	3.00059e-16	GO:0006402//mRNA catabolic process;GO:0010501//RNA secondary structure unwinding;GO:0010628//positive regulation of gene expression;GO:0031047//gene silencing by RNA;GO:0031054//pre-miRNA processing;GO:0035196//production of miRNAs involved in gene silencing by miRNA;GO:0035278//miRNA-mediated gene silencing by inhibition of translation;GO:0035280//miRNA loading onto RISC involved in gene silenci…	GO:0000794//condensed nuclear chromosome;GO:0005654//nucleoplasm;GO:0005737//cytoplasm;GO:0005829//cytosol;GO:0016442//RISC complex;GO:0016442//RISC complex;GO:0036464//cytoplasmic ribonucleoprotein granule;GO:0070578//RISC-loading complex;	GO:0003676//nucleic acid binding;GO:0003723//RNA binding;GO:0003725//double-stranded RNA binding;GO:0003727//single-stranded RNA binding;GO:0004521//endoribonuclease activity;GO:0005515//protein binding;GO:0035198//miRNA binding;GO:0090624//endoribonuclease activity, cleaving miRNA-paired mRNA;GO:0003676//nucleic acid binding;GO:0005515//protein binding;GO:0005515//protein binding;	-
ENSGALG00000011571	AGPAT4	1-acylglycerol-3-phosphate O-acyltransferase 4 [Source:NCBI gene;Acc:421578]	3	45283852	45353246	+	2726	222.994	100.189	345.8	3.45148	1.78722	5.5323e-05	1.39906e-05	GO:0006644//phospholipid metabolic process;	GO:0005741//mitochondrial outer membrane;GO:0005783//endoplasmic reticulum;	GO:0016746//acyltransferase activity;GO:0016746//acyltransferase activity;GO:0003841//1-acylglycerol-3-phosphate O-acyltransferase activity;GO:0016746//acyltransferase activity;GO:0042171//lysophosphatidic acid acyltransferase activity;	ko00564(Glycerophospholipid metabolism);ko00561(Glycerolipid metabolism)
ENSGALG00000004623	AGTRAP	angiotensin II receptor associated protein [Source:HGNC Symbol;Acc:HGNC:13539]	21	5633885	5641548	-	1296	366.253	242.993	489.513	2.01451	1.01043	0.00020203	5.63244e-05	GO:0008217//regulation of blood pressure;GO:0008217//regulation of blood pressure;GO:0038166//angiotensin-activated signaling pathway;GO:0038166//angiotensin-activated signaling pathway;	GO:0005794//Golgi apparatus;GO:0005886//plasma membrane;GO:0005886//plasma membrane;GO:0005938//cell cortex;GO:0016020//membrane;GO:0016021//integral component of membrane;GO:0043231//intracellular membrane-bounded organelle;	GO:0004945//angiotensin type II receptor activity;	-
ENSGALG00000013402	AHRR	aryl-hydrocarbon receptor repressor [Source:NCBI gene;Acc:420989]	2	88971793	89054391	-	2768	16.0282	0.458975	31.5974	68.8433	6.10524	5.01763e-06	1.09196e-06	GO:0006355//regulation of transcription, DNA-templated;GO:0006805//xenobiotic metabolic process;GO:0009410//response to xenobiotic stimulus;GO:0006355//regulation of transcription, DNA-templated;GO:0006805//xenobiotic metabolic process;GO:0009410//response to xenobiotic stimulus;	-	GO:0046983//protein dimerization activity;GO:0046983//protein dimerization activity;	-
ENSGALG00000014280	AICDA	activation induced cytidine deaminase [Source:NCBI gene;Acc:418257]	1	75632084	75637754	-	2505	63.3008	11.3871	115.215	10.118	3.33886	2.87592e-08	4.65482e-09	GO:0009972//cytidine deamination;GO:0016445//somatic diversification of immunoglobulins;GO:0016446//somatic hypermutation of immunoglobulin genes;GO:0033262//regulation of nuclear cell cycle DNA replication;GO:0042742//defense response to bacterium;GO:0045190//isotype switching;GO:0071222//cellular response to lipopolysaccharide;GO:0080111//DNA demethylation;GO:0090310//negative regulation of DNA…	GO:0005634//nucleus;GO:0005737//cytoplasm;GO:0032991//protein-containing complex;	GO:0003824//catalytic activity;GO:0004126//cytidine deaminase activity;GO:0004126//cytidine deaminase activity;GO:0008270//zinc ion binding;GO:0016787//hydrolase activity;GO:0031625//ubiquitin protein ligase binding;GO:0042802//identical protein binding;	ko04672(Intestinal immune network for IgA production)
ENSGALG00000004777	AIFM2	apoptosis inducing factor, mitochondria associated 2 [Source:NCBI gene;Acc:423720]	6	12694308	12699133	+	1552	75.0434	49.6447	100.442	2.02322	1.01665	0.0163368	0.00670439	GO:0006743//ubiquinone metabolic process;GO:0008637//apoptotic mitochondrial changes;GO:0043065//positive regulation of apoptotic process;GO:0110076//negative regulation of ferroptosis;	GO:0005737//cytoplasm;GO:0005739//mitochondrion;GO:0005741//mitochondrial outer membrane;GO:0005811//lipid droplet;GO:0005829//cytosol;GO:0005886//plasma membrane;	GO:0003677//DNA binding;GO:0004174//electron-transferring-flavoprotein dehydrogenase activity;GO:0016491//oxidoreductase activity;GO:0016655//oxidoreductase activity, acting on NAD(P)H, quinone or similar compound as acceptor;GO:0050660//flavin adenine dinucleotide binding;	ko04115(p53 signaling pathway)
ENSGALG00000010244	AKR1A1	aldo-keto reductase family 1 member A1 [Source:NCBI gene;Acc:424599]	8	21508992	21528082	+	3270	1189.46	536.826	1842.1	3.43146	1.77882	0.000996585	0.000312468	GO:0019853//L-ascorbic acid biosynthetic process;GO:0042840//D-glucuronate catabolic process;GO:0044597//daunorubicin metabolic process;GO:0044598//doxorubicin metabolic process;GO:0046185//aldehyde catabolic process;GO:0046185//aldehyde catabolic process;GO:0110095//cellular detoxification of aldehyde;GO:0046185//aldehyde catabolic process;GO:0046185//aldehyde catabolic process;GO:0046185//aldeh…	GO:0005829//cytosol;GO:0016324//apical plasma membrane;GO:0045202//synapse;	GO:0004032//alditol:NADP+ 1-oxidoreductase activity;GO:0008106//alcohol dehydrogenase (NADP+) activity;GO:0016491//oxidoreductase activity;GO:0047834//D-threo-aldose 1-dehydrogenase activity;GO:0047939//L-glucuronate reductase activity;GO:0047939//L-glucuronate reductase activity;GO:0047941//glucuronolactone reductase activity;GO:0047941//glucuronolactone reductase activity;GO:0008106//alcohol de…	ko00620(Pyruvate metabolism);ko00561(Glycerolipid metabolism);ko00053(Ascorbate and aldarate metabolism);ko00040(Pentose and glucuronate interconversions);ko00010(Glycolysis / Gluconeogenesis)
ENSGALG00000013072	AKR1B10	aldo-keto reductase family 1 member B10 [Source:NCBI gene;Acc:395338]	1	62458428	62466587	-	1503	178.707	40.377	317.037	7.85192	2.97305	2.87956e-06	6.07057e-07	-	-	GO:0016491//oxidoreductase activity;GO:0047834//D-threo-aldose 1-dehydrogenase activity;	ko00790(Folate biosynthesis);ko00561(Glycerolipid metabolism);ko00052(Galactose metabolism);ko00051(Fructose and mannose metabolism);ko00040(Pentose and glucuronate interconversions)
ENSGALG00000034655	ALDH18A1	aldehyde dehydrogenase 18 family member A1 [Source:NCBI gene;Acc:423976]	6	36292713	36326373	+	3491	512.446	263.162	761.731	2.89453	1.53333	9.64533e-12	1.05234e-12	GO:0006561//proline biosynthetic process;GO:0006536//glutamate metabolic process;GO:0006561//proline biosynthetic process;GO:0006561//proline biosynthetic process;GO:0006592//ornithine biosynthetic process;GO:0019240//citrulline biosynthetic process;	GO:0005737//cytoplasm;GO:0005737//cytoplasm;GO:0005739//mitochondrion;	GO:0003824//catalytic activity;GO:0004349//glutamate 5-kinase activity;GO:0004350//glutamate-5-semialdehyde dehydrogenase activity;GO:0016491//oxidoreductase activity;GO:0016620//oxidoreductase activity, acting on the aldehyde or oxo group of donors, NAD or NADP as acceptor;GO:0003824//catalytic activity;GO:0004349//glutamate 5-kinase activity;GO:0004349//glutamate 5-kinase activity;GO:0004350//g…	ko00330(Arginine and proline metabolism)
ENSGALG00000008539	ALG12	ALG12, alpha-1,6-mannosyltransferase [Source:NCBI gene;Acc:417733]	1	19029131	19044906	-	3009	804.23	522.337	1086.12	2.07935	1.05614	1.02439e-06	2.03403e-07	GO:0006488//dolichol-linked oligosaccharide biosynthetic process;GO:0006488//dolichol-linked oligosaccharide biosynthetic process;GO:0006488//dolichol-linked oligosaccharide biosynthetic process;GO:0006488//dolichol-linked oligosaccharide biosynthetic process;GO:0006488//dolichol-linked oligosaccharide biosynthetic process;	GO:0005788//endoplasmic reticulum lumen;GO:0005788//endoplasmic reticulum lumen;GO:0005788//endoplasmic reticulum lumen;GO:0005788//endoplasmic reticulum lumen;	GO:0016757//glycosyltransferase activity;GO:0052917//dolichyl-P-Man:Man(7)GlcNAc(2)-PP-dolichol alpha-1,6-mannosyltransferase;GO:0016757//glycosyltransferase activity;GO:0052917//dolichyl-P-Man:Man(7)GlcNAc(2)-PP-dolichol alpha-1,6-mannosyltransferase;GO:0016757//glycosyltransferase activity;GO:0052917//dolichyl-P-Man:Man(7)GlcNAc(2)-PP-dolichol alpha-1,6-mannosyltransferase;GO:0016757//glycosylt…	ko00513(Various types of N-glycan biosynthesis);ko00510(N-Glycan biosynthesis)
ENSGALG00000010991	ALG6	ALG6, alpha-1,3-glucosyltransferase [Source:NCBI gene;Acc:395078]	8	28139885	28160353	+	1925	231.938	150.922	312.955	2.07362	1.05215	4.69751e-05	1.17341e-05	GO:0006487//protein N-linked glycosylation;GO:0006488//dolichol-linked oligosaccharide biosynthetic process;	GO:0005783//endoplasmic reticulum;	GO:0016758//hexosyltransferase activity;GO:0042281//dolichyl pyrophosphate Man9GlcNAc2 alpha-1,3-glucosyltransferase activity;GO:0046527//glucosyltransferase activity;	ko00510(N-Glycan biosynthesis)
ENSGALG00000005857	ALOX5	arachidonate 5-lipoxygenase [Source:NCBI gene;Acc:423769]	6	18466839	18488267	-	2256	403.165	154.466	651.864	4.22012	2.07728	1.51507e-12	1.52569e-13	GO:0002232//leukocyte chemotaxis involved in inflammatory response;GO:0019370//leukotriene biosynthetic process;GO:0050727//regulation of inflammatory response;GO:0050728//negative regulation of inflammatory response;GO:1901753//leukotriene A4 biosynthetic process;GO:1903426//regulation of reactive oxygen species biosynthetic process;GO:2001301//lipoxin biosynthetic process;	GO:0005635//nuclear envelope;GO:0005641//nuclear envelope lumen;GO:0005654//nucleoplasm;GO:0005829//cytosol;GO:0016363//nuclear matrix;GO:0031965//nuclear membrane;GO:0048471//perinuclear region of cytoplasm;	GO:0004051//arachidonate 5-lipoxygenase activity;GO:0005506//iron ion binding;GO:0005506//iron ion binding;GO:0005515//protein binding;GO:0016702//oxidoreductase activity, acting on single donors with incorporation of molecular oxygen, incorporation of two atoms of oxygen;GO:0046872//metal ion binding;	ko00590(Arachidonic acid metabolism)
ENSGALG00000026781	ALOX5AP	arachidonate 5-lipoxygenase activating protein [Source:NCBI gene;Acc:770904]	1	176416571	176424666	-	1373	654.504	133.115	1175.89	8.83366	3.14301	1.02555e-31	2.27411e-33	GO:0002540//leukotriene production involved in inflammatory response;GO:0006691//leukotriene metabolic process;GO:0019370//leukotriene biosynthetic process;GO:0019370//leukotriene biosynthetic process;GO:0070207//protein homotrimerization;GO:0071277//cellular response to calcium ion;	GO:0005634//nucleus;GO:0005635//nuclear envelope;GO:0005783//endoplasmic reticulum;GO:0016021//integral component of membrane;GO:0031965//nuclear membrane;	GO:0008047//enzyme activator activity;GO:0047485//protein N-terminus binding;GO:0050544//arachidonic acid binding;	-
ENSGALG00000012074	ALPK1	alpha kinase 1 [Source:NCBI gene;Acc:100858173]	4	57133859	57167350	-	3779	188.809	39.4611	338.156	8.56937	3.09919	7.31337e-28	2.04676e-29	GO:0002753//cytoplasmic pattern recognition receptor signaling pathway;GO:0006468//protein phosphorylation;GO:0043123//positive regulation of I-kappaB kinase/NF-kappaB signaling;GO:0045087//innate immune response;GO:0060271//cilium assembly;	GO:0000922//spindle pole;GO:0005813//centrosome;GO:0005829//cytosol;GO:0005929//cilium;	GO:0004674//protein serine/threonine kinase activity;GO:0004674//protein serine/threonine kinase activity;GO:0005524//ATP binding;GO:0048029//monosaccharide binding;	-
ENSGALG00000005430	ALS2CL	ALS2 C-terminal like [Source:NCBI gene;Acc:428401]	2	3313209	3355141	-	4468	761.825	284.475	1239.18	4.35601	2.12301	2.0618e-05	4.89757e-06	GO:0007032//endosome organization;	-	GO:0042802//identical protein binding;	-
ENSGALG00000007237	ALYREF	Aly/REF export factor [Source:NCBI gene;Acc:769169]	18	9938407	9943202	-	1088	300.085	195.578	404.591	2.06869	1.04872	2.37383e-05	5.66726e-06	GO:0006406//mRNA export from nucleus;	GO:0005634//nucleus;GO:0016607//nuclear speck;	GO:0003676//nucleic acid binding;GO:0003676//nucleic acid binding;GO:0003723//RNA binding;GO:0003729//mRNA binding;	ko05168(Herpes simplex virus 1 infection);ko03040(Spliceosome);ko03015(mRNA surveillance pathway);ko03013(Nucleocytoplasmic transport)
ENSGALG00000008358	AMBRA1	autophagy and beclin 1 regulator 1 [Source:NCBI gene;Acc:423194]	5	23743965	23868998	+	3800	608.298	365.088	851.507	2.33233	1.22177	3.81523e-08	6.25708e-09	GO:0006357//regulation of transcription by RNA polymerase II;GO:0006914//autophagy;GO:0008285//negative regulation of cell population proliferation;GO:0010508//positive regulation of autophagy;GO:0021915//neural tube development;GO:0043524//negative regulation of neuron apoptotic process;GO:0045591//positive regulation of regulatory T cell differentiation;	GO:0005634//nucleus;GO:0005737//cytoplasm;GO:0005829//cytosol;GO:0005930//axoneme;GO:0045335//phagocytic vesicle;	GO:0005515//protein binding;	-
ENSGALG00000011414	AMDHD1	amidohydrolase domain containing 1 [Source:NCBI gene;Acc:417917]	1	45700558	45708415	+	1482	31.542	18.2816	44.8024	2.45068	1.29318	0.0487409	0.0228232	GO:0019556//histidine catabolic process to glutamate and formamide;	GO:0005737//cytoplasm;	GO:0016787//hydrolase activity;GO:0016810//hydrolase activity, acting on carbon-nitrogen (but not peptide) bonds;GO:0016812//hydrolase activity, acting on carbon-nitrogen (but not peptide) bonds, in cyclic amides;	-
ENSGALG00000034009	AMPD2	adenosine monophosphate deaminase 2 [Source:NCBI gene;Acc:112530327]	26	1259073	1266107	+	3421	405.54	174.029	637.05	3.6606	1.87208	1.00881e-15	7.46938e-17	GO:0009168//purine ribonucleoside monophosphate biosynthetic process;GO:0032264//IMP salvage;GO:0009168//purine ribonucleoside monophosphate biosynthetic process;GO:0032264//IMP salvage;GO:0009168//purine ribonucleoside monophosphate biosynthetic process;GO:0032264//IMP salvage;	-	GO:0003876//AMP deaminase activity;GO:0019239//deaminase activity;GO:0003876//AMP deaminase activity;GO:0019239//deaminase activity;GO:0003876//AMP deaminase activity;GO:0019239//deaminase activity;	-
ENSGALG00000008254	ANAPC1	anaphase promoting complex subunit 1 [Source:NCBI gene;Acc:421228]	3	3158895	3193023	-	6218	882.21	542.055	1222.36	2.25506	1.17316	4.92282e-08	8.22058e-09	GO:0070979//protein K11-linked ubiquitination;	GO:0005680//anaphase-promoting complex;GO:0005634//nucleus;GO:0005680//anaphase-promoting complex;GO:0005680//anaphase-promoting complex;GO:0005680//anaphase-promoting complex;GO:0005680//anaphase-promoting complex;	-	ko04914(Progesterone-mediated oocyte maturation);ko04120(Ubiquitin mediated proteolysis);ko04114(Oocyte meiosis);ko04110(Cell cycle)
ENSGALG00000000619	ANGPTL4	angiopoietin like 4 [Source:NCBI gene;Acc:769087]	28	945364	954006	-	3452	101.2	17.9097	184.49	10.3012	3.36473	6.04038e-07	1.1616e-07	GO:0001525//angiogenesis;GO:0043066//negative regulation of apoptotic process;GO:0001525//angiogenesis;GO:0043066//negative regulation of apoptotic process;GO:0043066//negative regulation of apoptotic process;GO:0043066//negative regulation of apoptotic process;GO:0043335//protein unfolding;GO:0051005//negative regulation of lipoprotein lipase activity;GO:0051005//negative regulation of lipoprote…	GO:0005615//extracellular space;GO:0005576//extracellular region;GO:0005576//extracellular region;GO:0005615//extracellular space;GO:0005615//extracellular space;GO:0005615//extracellular space;	GO:0004857//enzyme inhibitor activity;GO:0042802//identical protein binding;	ko03320(PPAR signaling pathway)
ENSGALG00000007252	ANKDD1A	ankyrin repeat and death domain containing 1A [Source:NCBI gene;Acc:415525]	10	18143011	18161153	+	1978	63.2901	20.8111	105.769	5.08233	2.34549	1.03086e-09	1.42297e-10	GO:0007165//signal transduction;	-	GO:0005515//protein binding;	-
ENSGALG00000014958	ANKDD1B	ankyrin repeat and death domain containing 1B [Source:NCBI gene;Acc:431596]	Z	23843817	23867162	-	2060	51.8917	8.42363	95.3598	11.3205	3.50087	0.00409188	0.00146314	GO:0007165//signal transduction;GO:0007165//signal transduction;	-	GO:0005515//protein binding;GO:0005515//protein binding;	-
ENSGALG00000006491	ANKRD1	ankyrin repeat domain 1 [Source:NCBI gene;Acc:378926]	6	20474784	20483465	-	3202	3787.02	760.302	6813.73	8.96188	3.1638	0.000174244	4.80934e-05	GO:0006357//regulation of transcription by RNA polymerase II;GO:0035914//skeletal muscle cell differentiation;GO:0035994//response to muscle stretch;GO:0043065//positive regulation of apoptotic process;GO:0043517//positive regulation of DNA damage response, signal transduction by p53 class mediator;GO:0050714//positive regulation of protein secretion;GO:0055008//cardiac muscle tissue morphogenesi…	GO:0001650//fibrillar center;GO:0005634//nucleus;GO:0005634//nucleus;GO:0005654//nucleoplasm;GO:0005667//transcription regulator complex;GO:0005737//cytoplasm;GO:0005737//cytoplasm;GO:0005829//cytosol;GO:0030016//myofibril;GO:0031674//I band;GO:0032991//protein-containing complex;	GO:0002039//p53 binding;GO:0003677//DNA binding;GO:0003713//transcription coactivator activity;GO:0003714//transcription corepressor activity;GO:0005515//protein binding;GO:0031432//titin binding;GO:0031432//titin binding;GO:0042826//histone deacetylase binding;GO:0061629//RNA polymerase II-specific DNA-binding transcription factor binding;GO:0070412//R-SMAD binding;	-
ENSGALG00000043357	ANKRD13A	ankyrin repeat domain 13A [Source:NCBI gene;Acc:416902]	15	7176576	7188824	+	3627	1453.62	907.396	1999.84	2.20393	1.14008	3.97038e-08	6.5341e-09	GO:0002091//negative regulation of receptor internalization;GO:1905667//negative regulation of protein localization to endosome;	GO:0005737//cytoplasm;GO:0005737//cytoplasm;GO:0005768//endosome;GO:0005770//late endosome;GO:0005770//late endosome;GO:0005886//plasma membrane;GO:0005886//plasma membrane;GO:0016020//membrane;GO:0048471//perinuclear region of cytoplasm;	GO:0140036//ubiquitin-dependent protein binding;	-
ENSGALG00000032723	ANKRD13B	ankyrin repeat domain 13B [Source:NCBI gene;Acc:100859164]	19	6219083	6225577	+	2183	161.489	95.3274	227.651	2.3881	1.25586	0.000343543	9.92712e-05	GO:0002091//negative regulation of receptor internalization;	GO:0005737//cytoplasm;GO:0005769//early endosome;GO:0005770//late endosome;GO:0005886//plasma membrane;GO:0043231//intracellular membrane-bounded organelle;GO:0048471//perinuclear region of cytoplasm;	GO:0005515//protein binding;GO:0005515//protein binding;GO:0140036//ubiquitin-dependent protein binding;GO:0005515//protein binding;	-
ENSGALG00000011642	ANKRD17	ankyrin repeat domain 17 [Source:NCBI gene;Acc:422651]	4	50730426	50809631	-	8594	3151.63	2090.36	4212.9	2.01539	1.01106	7.9871e-07	1.56422e-07	GO:0001955//blood vessel maturation;GO:0006275//regulation of DNA replication;GO:0042742//defense response to bacterium;GO:0043123//positive regulation of I-kappaB kinase/NF-kappaB signaling;GO:0045087//innate immune response;GO:0045787//positive regulation of cell cycle;GO:0051151//negative regulation of smooth muscle cell differentiation;GO:1900087//positive regulation of G1/S transition of mit…	GO:0000785//chromatin;GO:0005634//nucleus;GO:0005634//nucleus;GO:0005654//nucleoplasm;GO:0005737//cytoplasm;GO:0031965//nuclear membrane;GO:0005737//cytoplasm;	GO:0003676//nucleic acid binding;GO:0003682//chromatin binding;GO:0003723//RNA binding;GO:0005515//protein binding;GO:0003676//nucleic acid binding;GO:0003723//RNA binding;GO:0005515//protein binding;GO:0003676//nucleic acid binding;GO:0003723//RNA binding;GO:0005515//protein binding;GO:0003676//nucleic acid binding;GO:0003723//RNA binding;GO:0005515//protein binding;GO:0003676//nucleic acid bind…	-
ENSGALG00000028250	ANKRD22	ankyrin repeat domain 22 [Source:NCBI gene;Acc:771419]	6	20008951	20032260	-	2784	19.4952	3.69664	35.2937	9.54751	3.25512	1.34726e-06	2.71683e-07	-	-	GO:0005515//protein binding;GO:0005515//protein binding;	-
ENSGALG00000015034	ANKRD29	ankyrin repeat domain 29 [Source:NCBI gene;Acc:428523]	2	103083312	103114057	-	3046	33.7862	5.33089	62.2415	11.6756	3.54543	6.40435e-08	1.08836e-08	-	-	GO:0005515//protein binding;GO:0005515//protein binding;	-
ENSGALG00000007996	ANKRD44	ankyrin repeat domain 44 [Source:NCBI gene;Acc:424055]	7	10057110	10167732	-	5930	2173.91	629.787	3718.03	5.90363	2.5616	5.63825e-16	4.07133e-17	-	-	GO:0005515//protein binding;	-
ENSGALG00000014717	ANKRD55	ankyrin repeat domain 55 [Source:NCBI gene;Acc:100858831]	Z	17092305	17142593	-	2416	22.3654	6.13142	38.5994	6.29534	2.65428	1.31778e-05	3.04117e-06	-	-	GO:0005515//protein binding;GO:0005515//protein binding;	-
ENSGALG00000043642	ANLN	anillin actin binding protein [Source:NCBI gene;Acc:420738]	2	46674840	46702450	-	3363	264.401	155.282	373.52	2.40543	1.26629	0.000140379	3.81255e-05	GO:0000281//mitotic cytokinesis;GO:0000281//mitotic cytokinesis;GO:0000915//actomyosin contractile ring assembly;GO:0009987//cellular process;GO:0031106//septin ring organization;GO:0090521//glomerular visceral epithelial cell migration;GO:1904172//positive regulation of bleb assembly;	GO:0005654//nucleoplasm;GO:0005826//actomyosin contractile ring;GO:0005826//actomyosin contractile ring;GO:0015629//actin cytoskeleton;GO:0030496//midbody;GO:0032059//bleb;	GO:0003779//actin binding;	-
ENSGALG00000037483	ANP32B	acidic (leucine-rich) nuclear phosphoprotein 32 family, member B [Source:NCBI gene;Acc:420087]	28	1828004	1835141	+	1111	1383.4	803.957	1962.84	2.44147	1.28775	6.41038e-10	8.62196e-11	-	-	GO:0005515//protein binding;	-
ENSGALG00000003770	ANXA2	annexin A2 pseudogene 2 [Source:NCBI gene;Acc:396297]	10	5524170	5556443	+	2671	3648.24	1276.81	6019.67	4.71463	2.23715	0.00677321	0.00253402	GO:0010951//negative regulation of endopeptidase activity;GO:0043086//negative regulation of catalytic activity;GO:0001525//angiogenesis;GO:0001525//angiogenesis;GO:0001765//membrane raft assembly;GO:0001921//positive regulation of receptor recycling;GO:0001921//positive regulation of receptor recycling;GO:0006900//vesicle budding from membrane;GO:0010951//negative regulation of endopeptidase act…	GO:0005576//extracellular region;GO:0005604//basement membrane;GO:0016020//membrane;GO:0005576//extracellular region;GO:0005604//basement membrane;GO:0005737//cytoplasm;GO:0005737//cytoplasm;GO:0005765//lysosomal membrane;GO:0005768//endosome;GO:0005769//early endosome;GO:0005811//lipid droplet;GO:0005829//cytosol;GO:0005886//plasma membrane;GO:0009986//cell surface;GO:0016020//membrane;GO:001632…	GO:0004859//phospholipase inhibitor activity;GO:0004859//phospholipase inhibitor activity;GO:0005509//calcium ion binding;GO:0005509//calcium ion binding;GO:0005544//calcium-dependent phospholipid binding;GO:0005544//calcium-dependent phospholipid binding;GO:0005544//calcium-dependent phospholipid binding;GO:0008092//cytoskeletal protein binding;GO:0008092//cytoskeletal protein binding;GO:0002020…	ko05132(Salmonella infection)
ENSGALG00000035505	AOAH	acyloxyacyl hydrolase [Source:NCBI gene;Acc:420737]	2	46604093	46670393	+	2459	462.947	31.732	894.162	28.1786	4.81653	8.59171e-27	2.54022e-28	GO:0006631//fatty acid metabolic process;GO:0008653//lipopolysaccharide metabolic process;GO:0009104//lipopolysaccharide catabolic process;GO:0009104//lipopolysaccharide catabolic process;GO:0050728//negative regulation of inflammatory response;GO:0050728//negative regulation of inflammatory response;	GO:0043231//intracellular membrane-bounded organelle;	GO:0005509//calcium ion binding;GO:0005509//calcium ion binding;GO:0005509//calcium ion binding;GO:0016788//hydrolase activity, acting on ester bonds;GO:0016788//hydrolase activity, acting on ester bonds;GO:0050528//acyloxyacyl hydrolase activity;GO:0050528//acyloxyacyl hydrolase activity;GO:0050528//acyloxyacyl hydrolase activity;GO:0050528//acyloxyacyl hydrolase activity;GO:0050528//acyloxyacyl…	-
ENSGALG00000016551	AP1S2	adaptor related protein complex 1 sigma 2 subunit [Source:NCBI gene;Acc:418621]	1	123220541	123254525	+	4149	1206.56	736.88	1676.24	2.27478	1.18573	1.68684e-08	2.65457e-09	GO:0006886//intracellular protein transport;GO:0015031//protein transport;GO:0016192//vesicle-mediated transport;GO:0006886//intracellular protein transport;GO:0006886//intracellular protein transport;GO:0006886//intracellular protein transport;GO:0015031//protein transport;GO:0015031//protein transport;GO:0015031//protein transport;GO:0016192//vesicle-mediated transport;GO:0016192//vesicle-media…	GO:0030117//membrane coat;GO:0016020//membrane;GO:0030117//membrane coat;GO:0030117//membrane coat;GO:0030121//AP-1 adaptor complex;GO:0016020//membrane;GO:0030117//membrane coat;GO:0030117//membrane coat;GO:0030121//AP-1 adaptor complex;	GO:0035615//clathrin adaptor activity;GO:0035615//clathrin adaptor activity;	ko04142(Lysosome)
ENSGALG00000042125	AP2B1	adaptor related protein complex 2 beta 1 subunit [Source:NCBI gene;Acc:417525]	19	4540796	4601920	-	3877	1858.54	1089.42	2627.65	2.41197	1.27021	6.04433e-10	8.09144e-11	GO:0001822//kidney development;GO:0003279//cardiac septum development;GO:0003281//ventricular septum development;GO:0006886//intracellular protein transport;GO:0007507//heart development;GO:0015031//protein transport;GO:0016192//vesicle-mediated transport;GO:0035904//aorta development;GO:0060976//coronary vasculature development;GO:0072583//clathrin-dependent endocytosis;GO:0072583//clathrin-depe…	GO:0030117//membrane coat;GO:0030122//AP-2 adaptor complex;GO:0030122//AP-2 adaptor complex;GO:0030131//clathrin adaptor complex;GO:0030131//clathrin adaptor complex;GO:0098978//glutamatergic synapse;	GO:0005515//protein binding;GO:0030276//clathrin binding;GO:0030276//clathrin binding;	ko04144(Endocytosis)
ENSGALG00000048394	AP2S1	AP-2 complex subunit sigma-like [Source:NCBI gene;Acc:100859555]	32	670746	673664	+	1715	412.782	237.67	587.895	2.47358	1.3066	2.20613e-08	3.52194e-09	GO:0006886//intracellular protein transport;GO:0015031//protein transport;GO:0016192//vesicle-mediated transport;GO:0072583//clathrin-dependent endocytosis;	GO:0030117//membrane coat;GO:0030122//AP-2 adaptor complex;	GO:0035615//clathrin adaptor activity;	-
ENSGALG00000002341	AP3S1	adaptor related protein complex 3 sigma 1 subunit [Source:NCBI gene;Acc:427389]	Z	73107483	73136810	-	2096	385.182	240.486	529.879	2.20337	1.13971	9.70248e-07	1.91978e-07	GO:0006886//intracellular protein transport;GO:0015031//protein transport;GO:0016192//vesicle-mediated transport;	GO:0030117//membrane coat;	-	ko04142(Lysosome)
ENSGALG00000012101	AP5M1	adaptor related protein complex 5 mu 1 subunit [Source:NCBI gene;Acc:423548]	5	55759095	55769932	-	2227	188.438	120.927	255.949	2.11656	1.08172	5.37159e-05	1.35571e-05	GO:0016197//endosomal transport;	GO:0005764//lysosome;GO:0005770//late endosome;GO:0005829//cytosol;GO:0016020//membrane;GO:0030119//AP-type membrane coat adaptor complex;	-	-
ENSGALG00000011531	APAF1	apoptotic peptidase activating factor 1 [Source:NCBI gene;Acc:417926]	1	46718130	46743511	+	3781	651.133	421.926	880.34	2.08648	1.06107	1.103e-06	2.20127e-07	GO:0001843//neural tube closure;GO:0006919//activation of cysteine-type endopeptidase activity involved in apoptotic process;GO:0006919//activation of cysteine-type endopeptidase activity involved in apoptotic process;GO:0007420//brain development;GO:0008635//activation of cysteine-type endopeptidase activity involved in apoptotic process by cytochrome c;GO:0030900//forebrain development;GO:00429…	GO:0005634//nucleus;GO:0005829//cytosol;GO:0032991//protein-containing complex;GO:0043293//apoptosome;GO:0043293//apoptosome;	GO:0005515//protein binding;GO:0008656//cysteine-type endopeptidase activator activity involved in apoptotic process;GO:0042802//identical protein binding;GO:0043531//ADP binding;	ko05168(Herpes simplex virus 1 infection);ko05164(Influenza A);ko04210(Apoptosis);ko04115(p53 signaling pathway)
ENSGALG00000007579	APBB1IP	amyloid beta precursor protein binding family B member 1 interacting protein [Source:NCBI gene;Acc:420492]	2	16143077	16201613	-	2938	677.527	215.454	1139.6	5.28931	2.40308	2.01681e-11	2.29597e-12	GO:0002291//T cell activation via T cell receptor contact with antigen bound to MHC molecule on antigen presenting cell;GO:0007165//signal transduction;GO:0045785//positive regulation of cell adhesion;GO:0007165//signal transduction;GO:0007165//signal transduction;	GO:0005829//cytosol;GO:0005829//cytosol;GO:0005886//plasma membrane;GO:0005886//plasma membrane;GO:0042101//T cell receptor complex;	-	-
ENSGALG00000007114	APOA1	apolipoprotein A1 [Source:NCBI gene;Acc:396536]	24	5140181	5141930	-	1239	21673.1	5814.18	37532	6.45526	2.69047	0.0134349	0.00539978	GO:0001932//regulation of protein phosphorylation;GO:0001935//endothelial cell proliferation;GO:0002719//negative regulation of cytokine production involved in immune response;GO:0006644//phospholipid metabolic process;GO:0006656//phosphatidylcholine biosynthetic process;GO:0006695//cholesterol biosynthetic process;GO:0006869//lipid transport;GO:0007186//G protein-coupled receptor signaling pathw…	GO:0005576//extracellular region;GO:0005576//extracellular region;GO:0005615//extracellular space;GO:0005615//extracellular space;GO:0030139//endocytic vesicle;GO:0031410//cytoplasmic vesicle;GO:0034361//very-low-density lipoprotein particle;GO:0034364//high-density lipoprotein particle;GO:0034366//spherical high-density lipoprotein particle;	GO:0001540//amyloid-beta binding;GO:0005102//signaling receptor binding;GO:0005319//lipid transporter activity;GO:0005543//phospholipid binding;GO:0008035//high-density lipoprotein particle binding;GO:0008289//lipid binding;GO:0008289//lipid binding;GO:0015485//cholesterol binding;GO:0019899//enzyme binding;GO:0031072//heat shock protein binding;GO:0034190//apolipoprotein receptor binding;GO:0034…	ko03320(PPAR signaling pathway)
ENSGALG00000027122	APPL2	adaptor protein, phosphotyrosine interacting with PH domain and leucine zipper 2 [Source:NCBI gene;Acc:418075]	1	54211821	54244951	+	3543	756.971	391.88	1122.06	2.86328	1.51767	6.40255e-07	1.23812e-07	GO:0002024//diet induced thermogenesis;GO:0006606//protein import into nucleus;GO:0007179//transforming growth factor beta receptor signaling pathway;GO:0009631//cold acclimation;GO:0010762//regulation of fibroblast migration;GO:0033211//adiponectin-activated signaling pathway;GO:0034143//regulation of toll-like receptor 4 signaling pathway;GO:0035729//cellular response to hepatocyte growth facto…	GO:0001726//ruffle;GO:0005634//nucleus;GO:0005737//cytoplasm;GO:0005768//endosome;GO:0005886//plasma membrane;GO:0005886//plasma membrane;GO:0010008//endosome membrane;GO:0016020//membrane;GO:0031410//cytoplasmic vesicle;GO:0031982//vesicle;GO:0032009//early phagosome;GO:0032587//ruffle membrane;GO:0036186//early phagosome membrane;GO:0044354//macropinosome;GO:0001726//ruffle;GO:0005634//nucleus;…	GO:0001786//phosphatidylserine binding;GO:0035091//phosphatidylinositol binding;GO:0042802//identical protein binding;GO:0042803//protein homodimerization activity;GO:0044877//protein-containing complex binding;	-
ENSGALG00000031000	APRT	adenine phosphoribosyltransferase [Source:NCBI gene;Acc:100857155]	11	18462849	18469131	-	1205	161.302	78.4386	244.166	3.11283	1.63823	4.71557e-09	6.99486e-10	GO:0006168//adenine salvage;GO:0009116//nucleoside metabolic process;GO:0006166//purine ribonucleoside salvage;GO:0006168//adenine salvage;GO:0007625//grooming behavior;GO:0009116//nucleoside metabolic process;GO:0032263//GMP salvage;GO:0032264//IMP salvage;GO:0044209//AMP salvage;GO:0046083//adenine metabolic process;	GO:0005737//cytoplasm;GO:0005654//nucleoplasm;GO:0005737//cytoplasm;GO:0005829//cytosol;GO:0005829//cytosol;	GO:0003999//adenine phosphoribosyltransferase activity;GO:0002055//adenine binding;GO:0003999//adenine phosphoribosyltransferase activity;GO:0003999//adenine phosphoribosyltransferase activity;GO:0016208//AMP binding;	ko00230(Purine metabolism)
ENSGALG00000041373	ARAP2	ArfGAP with RhoGAP domain, ankyrin repeat and PH domain 2 [Source:NCBI gene;Acc:428790]	4	70204006	70312564	+	5262	406.055	96.9669	715.142	7.37512	2.88267	2.04885e-33	3.97369e-35	GO:0007165//signal transduction;GO:0043547//positive regulation of GTPase activity;GO:0007165//signal transduction;GO:0043547//positive regulation of GTPase activity;GO:0007165//signal transduction;GO:0043547//positive regulation of GTPase activity;	-	GO:0005096//GTPase activator activity;GO:0005515//protein binding;GO:0005547//phosphatidylinositol-3,4,5-trisphosphate binding;GO:0005547//phosphatidylinositol-3,4,5-trisphosphate binding;GO:0005096//GTPase activator activity;GO:0005515//protein binding;GO:0005547//phosphatidylinositol-3,4,5-trisphosphate binding;GO:0005096//GTPase activator activity;GO:0005515//protein binding;GO:0005547//phosph…	ko04144(Endocytosis)
ENSGALG00000010866	AREG	amphiregulin [Source:NCBI gene;Acc:428752]	4	44741719	44748186	+	1612	5.31611	0	10.6322	Inf	Inf	0.00175917	0.000580018	GO:0007173//epidermal growth factor receptor signaling pathway;GO:0007186//G protein-coupled receptor signaling pathway;GO:0008284//positive regulation of cell population proliferation;GO:0008284//positive regulation of cell population proliferation;GO:0032355//response to estradiol;GO:0050731//positive regulation of peptidyl-tyrosine phosphorylation;	GO:0005615//extracellular space;GO:0005634//nucleus;GO:0005737//cytoplasm;GO:0009986//cell surface;	GO:0005154//epidermal growth factor receptor binding;	ko04012(ErbB signaling pathway);ko04010(MAPK signaling pathway)
ENSGALG00000026944	ARF6	ADP ribosylation factor 6 [Source:NCBI gene;Acc:428927]	5	57851512	57852963	+	1452	1194.32	647.692	1740.95	2.68792	1.42649	1.16347e-11	1.28041e-12	GO:0001889//liver development;GO:0010975//regulation of neuron projection development;GO:0030838//positive regulation of actin filament polymerization;GO:0030866//cortical actin cytoskeleton organization;GO:0032456//endocytic recycling;GO:0033028//myeloid cell apoptotic process;GO:0034394//protein localization to cell surface;GO:0035020//regulation of Rac protein signal transduction;GO:0036010//p…	GO:0001726//ruffle;GO:0005737//cytoplasm;GO:0005768//endosome;GO:0005768//endosome;GO:0005829//cytosol;GO:0005886//plasma membrane;GO:0005886//plasma membrane;GO:0005938//cell cortex;GO:0016020//membrane;GO:0030139//endocytic vesicle;GO:0031527//filopodium membrane;GO:0032154//cleavage furrow;GO:0055038//recycling endosome membrane;GO:0090543//Flemming body;	GO:0003924//GTPase activity;GO:0005525//GTP binding;GO:0005525//GTP binding;GO:0019003//GDP binding;GO:0031996//thioesterase binding;GO:0047485//protein N-terminus binding;	ko05132(Salmonella infection);ko04144(Endocytosis)
ENSGALG00000009731	ARHGAP11B	Rho GTPase activating protein 11B [Source:NCBI gene;Acc:423289]	5	30826454	30855767	-	4284	492.928	129.308	856.548	6.62411	2.72773	7.07501e-21	3.45951e-22	GO:0007165//signal transduction;GO:0007165//signal transduction;	-	-	-
ENSGALG00000012421	ARHGAP15	Rho GTPase activating protein 15 [Source:NCBI gene;Acc:424303]	7	32698930	33027332	+	3180	1124.45	166.994	2081.9	12.4669	3.64003	1.64006e-17	1.04026e-18	GO:0007165//signal transduction;GO:0007165//signal transduction;GO:0008360//regulation of cell shape;GO:0043087//regulation of GTPase activity;GO:0007165//signal transduction;GO:0007165//signal transduction;GO:0043087//regulation of GTPase activity;GO:0007165//signal transduction;GO:0007165//signal transduction;GO:0043087//regulation of GTPase activity;	GO:0005737//cytoplasm;GO:0005737//cytoplasm;GO:0016020//membrane;GO:0005737//cytoplasm;GO:0005737//cytoplasm;GO:0016020//membrane;GO:0005737//cytoplasm;GO:0005737//cytoplasm;GO:0016020//membrane;	GO:0005096//GTPase activator activity;GO:0005096//GTPase activator activity;GO:0005096//GTPase activator activity;GO:0005096//GTPase activator activity;	-
ENSGALG00000007609	ARHGAP19	Rho GTPase activating protein 19 [Source:NCBI gene;Acc:423846]	6	23326295	23340590	+	4339	324.842	105.078	544.605	5.18284	2.37374	5.0077e-11	5.97609e-12	GO:0007165//signal transduction;GO:0007165//signal transduction;GO:0007165//signal transduction;	-	-	-
ENSGALG00000035194	ARHGAP25	Rho GTPase activating protein 25 [Source:NCBI gene;Acc:419516]	22	437194	453936	-	3784	1098.07	602.481	1593.66	2.64517	1.40336	8.12171e-06	1.81121e-06	GO:0006911//phagocytosis, engulfment;GO:0007015//actin filament organization;GO:0007165//signal transduction;GO:0051058//negative regulation of small GTPase mediated signal transduction;GO:0007165//signal transduction;	GO:0001891//phagocytic cup;	-	-
ENSGALG00000044230	ARHGAP27	Rho GTPase activating protein 27 [Source:NCBI gene;Acc:770740]	27	3988882	4003494	-	3850	409.612	174.777	644.448	3.68727	1.88255	6.90393e-16	5.03325e-17	GO:0007165//signal transduction;GO:0043087//regulation of GTPase activity;GO:0007165//signal transduction;GO:0043087//regulation of GTPase activity;	-	GO:0005096//GTPase activator activity;GO:0005515//protein binding;GO:0005096//GTPase activator activity;GO:0005515//protein binding;	-
ENSGALG00000054971	ARHGAP30	rho GTPase-activating protein 30-like [Source:NCBI gene;Acc:101749378]	25	20565	29413	-	3885	1279.53	143.2	2415.85	16.8705	4.07643	2.86352e-22	1.25547e-23	GO:0007165//signal transduction;	-	-	-
ENSGALG00000032469	ARHGAP45	Rho GTPase activating protein 45 [Source:NCBI gene;Acc:420102]	28	3019600	3031885	+	4738	2535.4	442.462	4628.34	10.4604	3.38687	4.11586e-16	2.94603e-17	GO:0007165//signal transduction;GO:0035556//intracellular signal transduction;GO:0007165//signal transduction;GO:0035556//intracellular signal transduction;GO:0007165//signal transduction;GO:0035556//intracellular signal transduction;	-	-	-
ENSGALG00000008443	ARHGDIA	Rho GDP dissociation inhibitor alpha [Source:NCBI gene;Acc:769231]	18	9929414	9938281	-	2304	4994.44	3079.06	6909.82	2.24413	1.16616	6.53962e-09	9.81212e-10	GO:0007266//Rho protein signal transduction;GO:0032880//regulation of protein localization;GO:0035023//regulation of Rho protein signal transduction;GO:0071526//semaphorin-plexin signaling pathway;GO:2000249//regulation of actin cytoskeleton reorganization;	GO:0001772//immunological synapse;GO:0005634//nucleus;GO:0005737//cytoplasm;GO:0016020//membrane;	GO:0005094//Rho GDP-dissociation inhibitor activity;GO:0005094//Rho GDP-dissociation inhibitor activity;	-
ENSGALG00000011738	ARHGDIB	Rho GDP dissociation inhibitor beta [Source:NCBI gene;Acc:417941]	1	47987082	47995411	+	1446	2742.72	891.357	4594.08	5.15402	2.3657	8.20094e-31	1.93768e-32	GO:0035023//regulation of Rho protein signal transduction;GO:1901164//negative regulation of trophoblast cell migration;GO:2000249//regulation of actin cytoskeleton reorganization;	GO:0005737//cytoplasm;GO:0005829//cytosol;GO:0005737//cytoplasm;	GO:0003924//GTPase activity;GO:0005094//Rho GDP-dissociation inhibitor activity;GO:0005094//Rho GDP-dissociation inhibitor activity;GO:0031267//small GTPase binding;GO:0005094//Rho GDP-dissociation inhibitor activity;	-
ENSGALG00000005481	ARHGEF3	Rho guanine nucleotide exchange factor 3 [Source:NCBI gene;Acc:416000]	12	8830149	8941812	-	4021	1155.47	468.426	1842.52	3.93344	1.97579	4.47419e-12	4.70343e-13	GO:0035556//intracellular signal transduction;GO:0035556//intracellular signal transduction;	-	GO:0005085//guanyl-nucleotide exchange factor activity;GO:0005085//guanyl-nucleotide exchange factor activity;	-
ENSGALG00000013221	ARHGEF33	Rho guanine nucleotide exchange factor 33 [Source:NCBI gene;Acc:425963]	3	16685418	16704573	+	2385	11.3077	1.87866	20.7367	11.038	3.46441	0.000156703	4.29254e-05	-	-	GO:0005085//guanyl-nucleotide exchange factor activity;	-
ENSGALG00000002599	ARHGEF39	rho guanine nucleotide exchange factor 39 [Source:NCBI gene;Acc:431661]	Z	9282572	9296247	+	1656	60.6504	23.6066	97.6942	4.13843	2.04908	0.000287542	8.21129e-05	GO:0030335//positive regulation of cell migration;	GO:0005886//plasma membrane;	GO:0005085//guanyl-nucleotide exchange factor activity;	-
ENSGALG00000026231	ARID3A	AT-rich interaction domain 3A [Source:NCBI gene;Acc:100858440]	28	2949235	2970919	+	4862	404.939	155.111	654.768	4.22128	2.07768	4.58985e-18	2.76336e-19	GO:0006355//regulation of transcription, DNA-templated;GO:0045944//positive regulation of transcription by RNA polymerase II;	GO:0005634//nucleus;GO:0005654//nucleoplasm;GO:0005829//cytosol;GO:0045121//membrane raft;	GO:0003677//DNA binding;GO:0003677//DNA binding;GO:0003682//chromatin binding;GO:0003712//transcription coregulator activity;GO:0042802//identical protein binding;	-
ENSGALG00000039206	ARID5A	AT rich interactive domain 5A (MRF1-like) [Source:NCBI gene;Acc:101749459]	22	3788778	3793564	-	3298	634.478	176.247	1092.71	6.19986	2.63224	1.57858e-31	3.55028e-33	GO:0000122//negative regulation of transcription by RNA polymerase II;GO:0002062//chondrocyte differentiation;GO:0032729//positive regulation of interferon-gamma production;GO:0032740//positive regulation of interleukin-17 production;GO:0032755//positive regulation of interleukin-6 production;GO:0032760//positive regulation of tumor necrosis factor production;GO:0035066//positive regulation of hi…	GO:0005634//nucleus;GO:0005654//nucleoplasm;GO:0005667//transcription regulator complex;GO:0005730//nucleolus;	GO:0003677//DNA binding;GO:0003677//DNA binding;GO:0003677//DNA binding;GO:0003682//chromatin binding;GO:0003714//transcription corepressor activity;GO:0030331//estrogen receptor binding;GO:0035613//RNA stem-loop binding;GO:0042802//identical protein binding;GO:0043565//sequence-specific DNA binding;GO:0046965//retinoid X receptor binding;GO:0046966//thyroid hormone receptor binding;GO:0050681//a…	-
ENSGALG00000031534	ARID5B	AT-rich interaction domain 5B [Source:NCBI gene;Acc:423661]	6	8972573	9078848	-	4822	302.935	160.607	445.263	2.77238	1.47113	1.53133e-09	2.14961e-10	GO:0051091//positive regulation of DNA-binding transcription factor activity;GO:0060612//adipose tissue development;GO:0000122//negative regulation of transcription by RNA polymerase II;GO:0001822//kidney development;GO:0006807//nitrogen compound metabolic process;GO:0008584//male gonad development;GO:0008585//female gonad development;GO:0009791//post-embryonic development;GO:0010761//fibroblast …	GO:0005634//nucleus;GO:0005634//nucleus;	GO:0003677//DNA binding;GO:0003713//transcription coactivator activity;GO:0000976//transcription cis-regulatory region binding;GO:0003677//DNA binding;GO:0003677//DNA binding;GO:0003713//transcription coactivator activity;GO:0003713//transcription coactivator activity;	-
ENSGALG00000003360	ARL10	ADP ribosylation factor like GTPase 10 [Source:NCBI gene;Acc:416229]	13	11124638	11127201	-	1714	25.8796	12.2154	39.5437	3.23719	1.69474	0.00231068	0.000780689	-	-	GO:0003924//GTPase activity;GO:0005525//GTP binding;	-
ENSGALG00000022733	ARL11	ADP ribosylation factor like GTPase 11 [Source:NCBI gene;Acc:418869]	1	170591228	170592318	+	1008	52.1931	8.57209	95.8141	11.1775	3.48252	8.38739e-05	2.19315e-05	GO:0002244//hematopoietic progenitor cell differentiation;	-	GO:0003924//GTPase activity;GO:0005525//GTP binding;	-
ENSGALG00000052743	ARL4C	ADP ribosylation factor like GTPase 4C [Source:NCBI gene;Acc:424026]	7	5748285	5750646	-	1715	703.942	224.555	1183.33	5.26966	2.39771	2.29743e-27	6.63293e-29	GO:0032456//endocytic recycling;	GO:0005737//cytoplasm;GO:0005829//cytosol;GO:0005886//plasma membrane;	GO:0003924//GTPase activity;GO:0005525//GTP binding;GO:0043014//alpha-tubulin binding;	-
ENSGALG00000026653	ARL9	ADP ribosylation factor like GTPase 9 [Source:HGNC Symbol;Acc:HGNC:23592]	4	49261759	49263835	+	1699	218.502	125.352	311.652	2.48622	1.31395	3.67183e-07	6.86627e-08	-	-	GO:0000166//nucleotide binding;GO:0003924//GTPase activity;GO:0003924//GTPase activity;GO:0005525//GTP binding;GO:0005525//GTP binding;GO:0005525//GTP binding;	-
ENSGALG00000006445	ARNT2	aryl hydrocarbon receptor nuclear translocator 2 [Source:NCBI gene;Acc:415481]	10	12854642	12928455	-	2267	93.0115	61.5504	124.473	2.02229	1.01599	0.00488824	0.00177445	GO:0006355//regulation of transcription, DNA-templated;GO:0001666//response to hypoxia;GO:0006355//regulation of transcription, DNA-templated;GO:0006355//regulation of transcription, DNA-templated;GO:0006355//regulation of transcription, DNA-templated;GO:0006357//regulation of transcription by RNA polymerase II;GO:0007417//central nervous system development;GO:0007420//brain development;GO:004589…	GO:0005634//nucleus;GO:0005667//transcription regulator complex;GO:0005737//cytoplasm;GO:0005634//nucleus;GO:0005634//nucleus;GO:0005634//nucleus;GO:0005634//nucleus;GO:0005654//nucleoplasm;GO:0005667//transcription regulator complex;GO:0005667//transcription regulator complex;GO:0005667//transcription regulator complex;GO:0005737//cytoplasm;GO:0005737//cytoplasm;GO:0034751//aryl hydrocarbon rece…	GO:0003700//DNA-binding transcription factor activity;GO:0046983//protein dimerization activity;GO:0000978//RNA polymerase II cis-regulatory region sequence-specific DNA binding;GO:0000978//RNA polymerase II cis-regulatory region sequence-specific DNA binding;GO:0000981//DNA-binding transcription factor activity, RNA polymerase II-specific;GO:0000981//DNA-binding transcription factor activity, RN…	-
ENSGALG00000032588	ARPC1B	actin related protein 2/3 complex subunit 1B [Source:NCBI gene;Acc:416490]	14	4766374	4772041	+	1744	2914.55	712.448	5116.64	7.18177	2.84434	1.54295e-42	1.41341e-44	GO:0030833//regulation of actin filament polymerization;GO:0030833//regulation of actin filament polymerization;GO:0034314//Arp2/3 complex-mediated actin nucleation;GO:0034314//Arp2/3 complex-mediated actin nucleation;GO:0034314//Arp2/3 complex-mediated actin nucleation;GO:0034314//Arp2/3 complex-mediated actin nucleation;GO:0034314//Arp2/3 complex-mediated actin nucleation;GO:0030833//regulation…	GO:0005634//nucleus;GO:0005737//cytoplasm;GO:0005856//cytoskeleton;GO:0005885//Arp2/3 protein complex;GO:0005885//Arp2/3 protein complex;GO:0005885//Arp2/3 protein complex;GO:0005885//Arp2/3 protein complex;GO:0005885//Arp2/3 protein complex;GO:0015629//actin cytoskeleton;GO:0015629//actin cytoskeleton;GO:0005885//Arp2/3 protein complex;GO:0015629//actin cytoskeleton;	GO:0003779//actin binding;GO:0005200//structural constituent of cytoskeleton;GO:0005515//protein binding;GO:0051015//actin filament binding;GO:0051015//actin filament binding;GO:0005515//protein binding;	ko05132(Salmonella infection);ko04810(Regulation of actin cytoskeleton);ko04530(Tight junction);ko04144(Endocytosis)
ENSGALG00000011452	ARPC2	actin related protein 2/3 complex subunit 2 [Source:NCBI gene;Acc:429041]	7	22569989	22587368	-	1502	1131.05	528.753	1733.34	3.27818	1.71289	4.74316e-16	3.40402e-17	GO:0010592//positive regulation of lamellipodium assembly;GO:0030041//actin filament polymerization;GO:0030041//actin filament polymerization;GO:0030833//regulation of actin filament polymerization;GO:0030833//regulation of actin filament polymerization;GO:0030838//positive regulation of actin filament polymerization;GO:0034314//Arp2/3 complex-mediated actin nucleation;GO:0034314//Arp2/3 complex-…	GO:0005654//nucleoplasm;GO:0005737//cytoplasm;GO:0005768//endosome;GO:0005856//cytoskeleton;GO:0005885//Arp2/3 protein complex;GO:0005885//Arp2/3 protein complex;GO:0005885//Arp2/3 protein complex;GO:0005885//Arp2/3 protein complex;GO:0005886//plasma membrane;GO:0005925//focal adhesion;GO:0015629//actin cytoskeleton;GO:0015629//actin cytoskeleton;GO:0030027//lamellipodium;GO:0031252//cell leading…	GO:0003779//actin binding;GO:0005200//structural constituent of cytoskeleton;GO:0005200//structural constituent of cytoskeleton;GO:0051015//actin filament binding;GO:0051015//actin filament binding;	ko05132(Salmonella infection);ko04810(Regulation of actin cytoskeleton);ko04530(Tight junction);ko04144(Endocytosis)
ENSGALG00000003820	ARPC3	actin related protein 2/3 complex subunit 3 [Source:NCBI gene;Acc:416837]	15	5578016	5582595	+	738	2379.12	753.471	4004.77	5.3151	2.4101	1.66164e-31	3.75808e-33	GO:0030833//regulation of actin filament polymerization;GO:0034314//Arp2/3 complex-mediated actin nucleation;GO:0034314//Arp2/3 complex-mediated actin nucleation;	GO:0005856//cytoskeleton;GO:0005885//Arp2/3 protein complex;GO:0005885//Arp2/3 protein complex;GO:0030027//lamellipodium;GO:0030027//lamellipodium;	GO:0005200//structural constituent of cytoskeleton;GO:0051015//actin filament binding;	ko05132(Salmonella infection);ko04810(Regulation of actin cytoskeleton);ko04530(Tight junction);ko04144(Endocytosis)
ENSGALG00000006691	ARPC4	actin related protein 2/3 complex subunit 4 [Source:NCBI gene;Acc:416051]	12	11881167	11884058	+	2146	711.587	390.609	1032.56	2.64348	1.40244	1.14861e-10	1.41717e-11	GO:0030041//actin filament polymerization;GO:0030041//actin filament polymerization;GO:0030041//actin filament polymerization;GO:0030833//regulation of actin filament polymerization;GO:0030833//regulation of actin filament polymerization;GO:0034314//Arp2/3 complex-mediated actin nucleation;GO:0034314//Arp2/3 complex-mediated actin nucleation;GO:0034314//Arp2/3 complex-mediated actin nucleation;GO…	GO:0005737//cytoplasm;GO:0005856//cytoskeleton;GO:0005885//Arp2/3 protein complex;GO:0005885//Arp2/3 protein complex;GO:0005885//Arp2/3 protein complex;GO:0015629//actin cytoskeleton;GO:0015629//actin cytoskeleton;GO:0042995//cell projection;GO:0005737//cytoplasm;GO:0005856//cytoskeleton;GO:0005885//Arp2/3 protein complex;GO:0005885//Arp2/3 protein complex;GO:0005885//Arp2/3 protein complex;GO:00…	GO:0003779//actin binding;GO:0003779//actin binding;GO:0005200//structural constituent of cytoskeleton;GO:0019899//enzyme binding;GO:0030674//protein-macromolecule adaptor activity;GO:0051015//actin filament binding;GO:0051015//actin filament binding;	ko05132(Salmonella infection);ko04810(Regulation of actin cytoskeleton);ko04530(Tight junction);ko04144(Endocytosis)
ENSGALG00000020927	ARPC5	actin related protein 2/3 complex subunit 5 [Source:NCBI gene;Acc:429075]	8	8004239	8010056	-	1549	2990.88	1369.88	4611.87	3.36663	1.75131	3.33161e-18	1.98057e-19	GO:0016477//cell migration;GO:0030833//regulation of actin filament polymerization;GO:0034314//Arp2/3 complex-mediated actin nucleation;GO:0034314//Arp2/3 complex-mediated actin nucleation;	GO:0005885//Arp2/3 protein complex;GO:0005885//Arp2/3 protein complex;GO:0015629//actin cytoskeleton;GO:0030027//lamellipodium;	GO:0005200//structural constituent of cytoskeleton;GO:0051015//actin filament binding;	ko05132(Salmonella infection);ko04810(Regulation of actin cytoskeleton);ko04530(Tight junction);ko04144(Endocytosis)
ENSGALG00000004438	ARSB	arylsulfatase B [Source:NCBI gene;Acc:771459]	Z	22502339	22568346	+	1783	207.472	104.79	310.155	2.95977	1.56548	1.39164e-09	1.94649e-10	GO:0010632//regulation of epithelial cell migration;GO:0061580//colon epithelial cell migration;	-	GO:0003824//catalytic activity;GO:0003943//N-acetylgalactosamine-4-sulfatase activity;GO:0008484//sulfuric ester hydrolase activity;	ko04142(Lysosome);ko00531(Glycosaminoglycan degradation)
ENSGALG00000005616	ARSI	arylsulfatase family member I [Source:NCBI gene;Acc:427639]	13	13888545	13891555	+	1725	28.7397	8.78156	48.6979	5.54547	2.47131	5.18674e-05	1.30545e-05	-	-	GO:0003824//catalytic activity;GO:0008484//sulfuric ester hydrolase activity;	-
ENSGALG00000026364	ASAH1	N-acylsphingosine amidohydrolase (acid ceramidase) 1 [Source:NCBI gene;Acc:422727]	4	62776696	62791934	+	2030	2059.6	1145.51	2973.69	2.59595	1.37627	3.03771e-11	3.52151e-12	GO:0006631//fatty acid metabolic process;GO:0030216//keratinocyte differentiation;GO:0046512//sphingosine biosynthetic process;GO:0046512//sphingosine biosynthetic process;GO:0046513//ceramide biosynthetic process;GO:0046514//ceramide catabolic process;GO:0046514//ceramide catabolic process;GO:0050810//regulation of steroid biosynthetic process;GO:0062098//regulation of programmed necrotic cell d…	GO:0005615//extracellular space;GO:0005634//nucleus;GO:0005764//lysosome;GO:0005764//lysosome;	GO:0016811//hydrolase activity, acting on carbon-nitrogen (but not peptide) bonds, in linear amides;GO:0017040//N-acylsphingosine amidohydrolase activity;GO:0017040//N-acylsphingosine amidohydrolase activity;GO:0017064//fatty acid amide hydrolase activity;	ko04142(Lysosome);ko00600(Sphingolipid metabolism)
ENSGALG00000037618	ASAP1	ArfGAP with SH3 domain, ankyrin repeat and PH domain 1 [Source:NCBI gene;Acc:428385]	2	140568060	140731190	-	3765	791.78	308.183	1275.38	4.13837	2.04906	1.32465e-15	9.90831e-17	GO:0043547//positive regulation of GTPase activity;GO:0043547//positive regulation of GTPase activity;GO:0043547//positive regulation of GTPase activity;GO:0060271//cilium assembly;GO:0061000//negative regulation of dendritic spine development;GO:1903527//positive regulation of membrane tubulation;GO:0043547//positive regulation of GTPase activity;GO:0043547//positive regulation of GTPase activit…	GO:0002102//podosome;GO:0043197//dendritic spine;	GO:0005096//GTPase activator activity;GO:0005515//protein binding;GO:0005096//GTPase activator activity;GO:0005515//protein binding;GO:0001786//phosphatidylserine binding;GO:0005096//GTPase activator activity;GO:0005096//GTPase activator activity;GO:0005515//protein binding;GO:0005546//phosphatidylinositol-4,5-bisphosphate binding;GO:0005547//phosphatidylinositol-3,4,5-trisphosphate binding;GO:00…	ko04144(Endocytosis)
ENSGALG00000016563	ASB9	ankyrin repeat and SOCS box containing 9 [Source:NCBI gene;Acc:418625]	1	123496180	123509692	+	2159	37.9113	19.979	55.8437	2.79512	1.48291	0.00177941	0.000587028	GO:0016567//protein ubiquitination;GO:0035556//intracellular signal transduction;GO:0045732//positive regulation of protein catabolic process;	-	GO:0005515//protein binding;	-
ENSGALG00000002576	ASL2	argininosuccinate lyase 2 [Source:NCBI gene;Acc:417545]	19	5082064	5091544	-	3879	786.807	71.6428	1501.97	20.9647	4.38989	6.47267e-74	2.86238e-77	GO:0042450//arginine biosynthetic process via ornithine;GO:0042450//arginine biosynthetic process via ornithine;	-	GO:0003824//catalytic activity;GO:0004056//argininosuccinate lyase activity;GO:0003824//catalytic activity;GO:0004056//argininosuccinate lyase activity;	ko00250(Alanine, aspartate and glutamate metabolism);ko00220(Arginine biosynthesis)
ENSGALG00000009748	ASNS	asparagine synthetase (glutamine-hydrolyzing) [Source:NCBI gene;Acc:420574]	2	24662430	24676154	-	3112	939.248	127.466	1751.03	13.7373	3.78002	7.76057e-20	4.0987e-21	GO:0006529//asparagine biosynthetic process;GO:0006529//asparagine biosynthetic process;GO:0006529//asparagine biosynthetic process;GO:0006529//asparagine biosynthetic process;GO:0006529//asparagine biosynthetic process;GO:0006541//glutamine metabolic process;GO:0008652//cellular amino acid biosynthetic process;GO:0042149//cellular response to glucose starvation;GO:0043066//negative regulation of…	GO:0005829//cytosol;GO:0005829//cytosol;GO:0005829//cytosol;GO:0005829//cytosol;	GO:0000166//nucleotide binding;GO:0004066//asparagine synthase (glutamine-hydrolyzing) activity;GO:0004066//asparagine synthase (glutamine-hydrolyzing) activity;GO:0004066//asparagine synthase (glutamine-hydrolyzing) activity;GO:0004066//asparagine synthase (glutamine-hydrolyzing) activity;GO:0004066//asparagine synthase (glutamine-hydrolyzing) activity;GO:0004066//asparagine synthase (glutamine-…	ko00250(Alanine, aspartate and glutamate metabolism)
ENSGALG00000004669	ASPA	aspartoacylase [Source:NCBI gene;Acc:417609]	19	6849327	6858068	-	2619	70.2117	32.6364	107.787	3.30267	1.72363	0.00784969	0.00298138	-	GO:0005829//cytosol;GO:0005829//cytosol;	GO:0016788//hydrolase activity, acting on ester bonds;GO:0016811//hydrolase activity, acting on carbon-nitrogen (but not peptide) bonds, in linear amides;GO:0042802//identical protein binding;	ko00340(Histidine metabolism);ko00250(Alanine, aspartate and glutamate metabolism)
ENSGALG00000011572	ASPG	asparaginase [Source:NCBI gene;Acc:772201]	5	50822509	50872096	+	2488	335.477	151.465	519.49	3.42978	1.77811	1.68372e-13	1.52747e-14	GO:0006520//cellular amino acid metabolic process;GO:0006520//cellular amino acid metabolic process;	-	GO:0004067//asparaginase activity;GO:0005515//protein binding;GO:0004067//asparaginase activity;GO:0005515//protein binding;	-
ENSGALG00000032398	ASPM	abnormal spindle microtubule assembly [Source:NCBI gene;Acc:424354]	8	2987284	3025151	+	12149	1028.75	319.573	1737.93	5.43828	2.44315	1.07853e-09	1.49218e-10	GO:0001764//neuron migration;GO:0002052//positive regulation of neuroblast proliferation;GO:0007051//spindle organization;GO:0007051//spindle organization;GO:0007283//spermatogenesis;GO:0007420//brain development;GO:0008584//male gonad development;GO:0021873//forebrain neuroblast division;GO:0021987//cerebral cortex development;GO:0045665//negative regulation of neuron differentiation;GO:0045769/…	GO:0000922//spindle pole;GO:0005634//nucleus;GO:0005737//cytoplasm;GO:0005874//microtubule;GO:0030496//midbody;GO:0036449//microtubule minus-end;GO:0072687//meiotic spindle;GO:0097431//mitotic spindle pole;GO:0097431//mitotic spindle pole;	GO:0005515//protein binding;GO:0005516//calmodulin binding;GO:0005515//protein binding;GO:0005515//protein binding;	-
ENSGALG00000023689	ASS1	argininosuccinate synthase 1 [Source:NCBI gene;Acc:417185]	17	6180976	6201571	+	1544	2927.79	416.032	5439.55	13.0748	3.70872	2.71567e-66	3.77439e-69	GO:0000050//urea cycle;GO:0000052//citrulline metabolic process;GO:0000053//argininosuccinate metabolic process;GO:0006526//arginine biosynthetic process;GO:0006526//arginine biosynthetic process;GO:0006531//aspartate metabolic process;GO:0007623//circadian rhythm;GO:0007623//circadian rhythm;GO:0045429//positive regulation of nitric oxide biosynthetic process;GO:0071499//cellular response to lam…	GO:0005739//mitochondrion;GO:0005829//cytosol;	GO:0004055//argininosuccinate synthase activity;GO:0004055//argininosuccinate synthase activity;GO:0005524//ATP binding;GO:0016597//amino acid binding;GO:0042802//identical protein binding;	ko00250(Alanine, aspartate and glutamate metabolism);ko00220(Arginine biosynthesis)
ENSGALG00000006612	ASXL1	additional sex combs like 1, transcriptional regulator [Source:NCBI gene;Acc:428158]	20	10158453	10173320	+	6049	520.124	344.749	695.5	2.01741	1.0125	0.000501513	0.000148753	GO:0006355//regulation of transcription, DNA-templated;GO:0000902//cell morphogenesis;GO:0003007//heart morphogenesis;GO:0006355//regulation of transcription, DNA-templated;GO:0009887//animal organ morphogenesis;GO:0030097//hemopoiesis;GO:0032526//response to retinoic acid;GO:0035359//negative regulation of peroxisome proliferator activated receptor signaling pathway;GO:0035522//monoubiquitinated…	GO:0005634//nucleus;GO:0035517//PR-DUB complex;	GO:0003677//DNA binding;GO:0003677//DNA binding;GO:0003713//transcription coactivator activity;GO:0042974//retinoic acid receptor binding;GO:0042975//peroxisome proliferator activated receptor binding;	-
ENSGALG00000016531	ASXL2	additional sex combs like 2, transcriptional regulator [Source:NCBI gene;Acc:421993]	3	104750809	104834649	-	5778	1225.44	703.262	1747.62	2.48502	1.31326	4.83364e-06	1.0474e-06	GO:0006355//regulation of transcription, DNA-templated;GO:0035360//positive regulation of peroxisome proliferator activated receptor signaling pathway;GO:0045600//positive regulation of fat cell differentiation;GO:0045944//positive regulation of transcription by RNA polymerase II;GO:0006355//regulation of transcription, DNA-templated;	GO:0005654//nucleoplasm;	GO:0003677//DNA binding;GO:0042975//peroxisome proliferator activated receptor binding;GO:0003677//DNA binding;GO:0003677//DNA binding;GO:0003677//DNA binding;	-
ENSGALG00000034348	ATAD2	ATPase family, AAA domain containing 2 [Source:NCBI gene;Acc:420346]	2	138006974	138039753	-	4417	553.247	312.592	793.901	2.53974	1.34468	1.83377e-09	2.59617e-10	GO:0006325//chromatin organization;GO:0006355//regulation of transcription, DNA-templated;GO:0045893//positive regulation of transcription, DNA-templated;GO:0006325//chromatin organization;GO:0006355//regulation of transcription, DNA-templated;	GO:0005654//nucleoplasm;	GO:0005515//protein binding;GO:0005524//ATP binding;GO:0016887//ATP hydrolysis activity;GO:0016887//ATP hydrolysis activity;GO:0005515//protein binding;GO:0005524//ATP binding;GO:0016887//ATP hydrolysis activity;	-
ENSGALG00000003294	ATAD5	ATPase family, AAA domain containing 5 [Source:NCBI gene;Acc:417408]	18	6621921	6637172	+	5448	275.718	133.424	418.012	3.13296	1.64753	1.70133e-09	2.40114e-10	GO:0006974//cellular response to DNA damage stimulus;GO:0008283//cell population proliferation;GO:0008630//intrinsic apoptotic signaling pathway in response to DNA damage;GO:0030890//positive regulation of B cell proliferation;GO:0033260//nuclear DNA replication;GO:0042770//signal transduction in response to DNA damage;GO:0042771//intrinsic apoptotic signaling pathway in response to DNA damage by…	GO:0005634//nucleus;GO:0031391//Elg1 RFC-like complex;	GO:0005524//ATP binding;GO:0016887//ATP hydrolysis activity;GO:0061860//DNA clamp unloader activity;	-
ENSGALG00000011814	ATF7IP	activating transcription factor 7 interacting protein [Source:NCBI gene;Acc:417966]	1	48844718	48898342	+	3258	857.472	561.247	1153.7	2.0556	1.03956	5.24671e-06	1.14487e-06	GO:0000122//negative regulation of transcription by RNA polymerase II;GO:0006306//DNA methylation;GO:0031647//regulation of protein stability;GO:0045892//negative regulation of transcription, DNA-templated;GO:0045893//positive regulation of transcription, DNA-templated;GO:0045898//regulation of RNA polymerase II transcription preinitiation complex assembly;GO:0050821//protein stabilization;GO:009…	GO:0005634//nucleus;GO:0005654//nucleoplasm;GO:0005667//transcription regulator complex;GO:0005829//cytosol;GO:0016604//nuclear body;	GO:0003714//transcription corepressor activity;GO:0005515//protein binding;GO:0016887//ATP hydrolysis activity;	-
ENSGALG00000043118	ATP10A	ATPase phospholipid transporting 10A (putative) [Source:NCBI gene;Acc:418685]	1	132986041	133096377	+	4899	888.93	253.408	1524.45	6.0158	2.58876	2.04161e-21	9.53155e-23	GO:0015914//phospholipid transport;GO:0045332//phospholipid translocation;GO:1903527//positive regulation of membrane tubulation;	GO:0005783//endoplasmic reticulum;GO:0005887//integral component of plasma membrane;GO:0016021//integral component of membrane;GO:1990531//phospholipid-translocating ATPase complex;	GO:0000166//nucleotide binding;GO:0000287//magnesium ion binding;GO:0005215//transporter activity;GO:0005524//ATP binding;GO:0140326//ATPase-coupled intramembrane lipid transporter activity;GO:0140345//phosphatidylcholine flippase activity;GO:0140351//glycosylceramide flippase activity;GO:0140603//obsolete ATP hydrolysis activity;	-
ENSGALG00000006623	ATP11C	ATPase phospholipid transporting 11C [Source:NCBI gene;Acc:422254]	4	5080054	5129056	-	4864	1548.07	882.989	2213.15	2.50643	1.32563	1.6365e-10	2.05532e-11	GO:0015914//phospholipid transport;GO:0015914//phospholipid transport;GO:0045332//phospholipid translocation;GO:0045332//phospholipid translocation;GO:0002329//pre-B cell differentiation;GO:0015914//phospholipid transport;GO:0045332//phospholipid translocation;GO:0045332//phospholipid translocation;GO:0045579//positive regulation of B cell differentiation;GO:0015914//phospholipid transport;GO:004…	GO:0016020//membrane;GO:0016021//integral component of membrane;GO:0016021//integral component of membrane;GO:0016021//integral component of membrane;GO:0016021//integral component of membrane;GO:0016021//integral component of membrane;GO:0016021//integral component of membrane;GO:0016021//integral component of membrane;GO:0016021//integral component of membrane;	GO:0000166//nucleotide binding;GO:0000166//nucleotide binding;GO:0000166//nucleotide binding;GO:0000287//magnesium ion binding;GO:0000287//magnesium ion binding;GO:0000287//magnesium ion binding;GO:0005215//transporter activity;GO:0005524//ATP binding;GO:0005524//ATP binding;GO:0005524//ATP binding;GO:0046872//metal ion binding;GO:0140326//ATPase-coupled intramembrane lipid transporter activity;G…	-
ENSGALG00000003774	ATP13A2	ATPase 13A2 [Source:NCBI gene;Acc:419466]	21	4421128	4431113	-	4313	1478.18	515.399	2440.95	4.73605	2.24369	1.37791e-22	5.82363e-24	GO:0006812//cation transport;GO:0006812//cation transport;GO:0006812//cation transport;GO:0006874//cellular calcium ion homeostasis;GO:0006879//cellular iron ion homeostasis;GO:0006882//cellular zinc ion homeostasis;GO:0006914//autophagy;GO:0006914//autophagy;GO:0007041//lysosomal transport;GO:0010628//positive regulation of gene expression;GO:0010821//regulation of mitochondrion organization;GO:…	GO:0016021//integral component of membrane;GO:0016021//integral component of membrane;GO:0005764//lysosome;GO:0005765//lysosomal membrane;GO:0005770//late endosome;GO:0005771//multivesicular body;GO:0005776//autophagosome;GO:0012506//vesicle membrane;GO:0016021//integral component of membrane;GO:0030133//transport vesicle;GO:0031902//late endosome membrane;GO:0031982//vesicle;GO:0043005//neuron p…	GO:0000166//nucleotide binding;GO:0005215//transporter activity;GO:0005524//ATP binding;GO:0019829//ATPase-coupled cation transmembrane transporter activity;GO:0140603//obsolete ATP hydrolysis activity;GO:0000166//nucleotide binding;GO:0005215//transporter activity;GO:0005524//ATP binding;GO:0019829//ATPase-coupled cation transmembrane transporter activity;GO:0140603//obsolete ATP hydrolysis acti…	-
ENSGALG00000001564	ATP2A3	ATPase sarcoplasmic/endoplasmic reticulum Ca2+ transporting 3 [Source:NCBI gene;Acc:395707]	19	3422032	3455961	+	3878	1451.39	651.417	2251.37	3.45611	1.78915	7.82196e-11	9.49763e-12	GO:0006816//calcium ion transport;GO:0006874//cellular calcium ion homeostasis;GO:0006919//activation of cysteine-type endopeptidase activity involved in apoptotic process;GO:0070059//intrinsic apoptotic signaling pathway in response to endoplasmic reticulum stress;GO:0070588//calcium ion transmembrane transport;GO:1900121//negative regulation of receptor binding;GO:1903515//calcium ion transport…	GO:0005783//endoplasmic reticulum;GO:0005783//endoplasmic reticulum;GO:0016021//integral component of membrane;GO:0016529//sarcoplasmic reticulum;GO:0031090//organelle membrane;GO:0016021//integral component of membrane;	GO:0000166//nucleotide binding;GO:0005215//transporter activity;GO:0005388//P-type calcium transporter activity;GO:0005388//P-type calcium transporter activity;GO:0005524//ATP binding;GO:0008656//cysteine-type endopeptidase activator activity involved in apoptotic process;GO:0015085//calcium ion transmembrane transporter activity;GO:0030899//calcium-dependent ATPase activity;GO:0044325//transmemb…	ko04261(Adrenergic signaling in cardiomyocytes);ko04260(Cardiac muscle contraction);ko04020(Calcium signaling pathway)
ENSGALG00000008836	ATP6AP1	ATPase H+ transporting accessory protein 1 [Source:NCBI gene;Acc:427854]	1	22485251	22539257	+	2281	1798.03	768.181	2827.88	3.68127	1.8802	1.01461e-08	1.5548e-09	GO:1902600//proton transmembrane transport;	GO:0033180//proton-transporting V-type ATPase, V1 domain;	-	ko04145(Phagosome);ko04142(Lysosome);ko00190(Oxidative phosphorylation)
ENSGALG00000016241	ATP6AP2	ATPase H+ transporting accessory protein 2 [Source:NCBI gene;Acc:418573]	1	113578487	113587894	-	2031	1284.85	810.595	1759.1	2.17013	1.11778	1.88548e-07	3.39836e-08	GO:0002003//angiotensin maturation;GO:0007042//lysosomal lumen acidification;GO:0021626//central nervous system maturation;GO:0021626//central nervous system maturation;GO:0021903//rostrocaudal neural tube patterning;GO:0030177//positive regulation of Wnt signaling pathway;GO:0030177//positive regulation of Wnt signaling pathway;GO:0032914//positive regulation of transforming growth factor beta1 …	GO:0016021//integral component of membrane;GO:0005764//lysosome;GO:0005765//lysosomal membrane;GO:0005789//endoplasmic reticulum membrane;GO:0009897//external side of plasma membrane;GO:0010008//endosome membrane;GO:0016021//integral component of membrane;GO:0016471//vacuolar proton-transporting V-type ATPase complex;	GO:0038023//signaling receptor activity;GO:0038023//signaling receptor activity;	-
ENSGALG00000034294	ATP6V0D2	ATPase H+ transporting V0 subunit d2 [Source:NCBI gene;Acc:420210]	2	122936917	122954777	+	1760	541.149	1.44841	1080.85	746.232	9.54348	1.24099e-07	2.1897e-08	GO:0006811//ion transport;GO:0007034//vacuolar transport;GO:0007035//vacuolar acidification;GO:1902600//proton transmembrane transport;GO:1902600//proton transmembrane transport;GO:1902600//proton transmembrane transport;	GO:0005769//early endosome;GO:0005769//early endosome;GO:0016020//membrane;GO:0016324//apical plasma membrane;GO:0016471//vacuolar proton-transporting V-type ATPase complex;GO:0016471//vacuolar proton-transporting V-type ATPase complex;GO:0033179//proton-transporting V-type ATPase, V0 domain;GO:0033179//proton-transporting V-type ATPase, V0 domain;GO:0033181//plasma membrane proton-transporting V…	GO:0015078//proton transmembrane transporter activity;GO:0015078//proton transmembrane transporter activity;GO:0015078//proton transmembrane transporter activity;	ko04145(Phagosome);ko04142(Lysosome);ko00190(Oxidative phosphorylation)
ENSGALG00000014800	ATP6V1A	ATPase H+ transporting V1 subunit A [Source:NCBI gene;Acc:395821]	1	79969020	79998068	-	4651	2188.02	1076.81	3299.22	3.06388	1.61536	1.01479e-14	8.37269e-16	GO:0006811//ion transport;GO:0006879//cellular iron ion homeostasis;GO:0015986//ATP synthesis coupled proton transport;GO:0036295//cellular response to increased oxygen levels;GO:0046034//ATP metabolic process;GO:0046034//ATP metabolic process;GO:1902600//proton transmembrane transport;GO:1902600//proton transmembrane transport;GO:1902600//proton transmembrane transport;GO:0006811//ion transport;…	GO:0000221//vacuolar proton-transporting V-type ATPase, V1 domain;GO:0005654//nucleoplasm;GO:0005737//cytoplasm;GO:0005829//cytosol;GO:0005829//cytosol;GO:0005886//plasma membrane;GO:0005902//microvillus;GO:0016324//apical plasma membrane;GO:0030141//secretory granule;GO:0033180//proton-transporting V-type ATPase, V1 domain;GO:0033180//proton-transporting V-type ATPase, V1 domain;GO:0043231//intr…	GO:0000166//nucleotide binding;GO:0005524//ATP binding;GO:0005524//ATP binding;GO:0005524//ATP binding;GO:0046933//proton-transporting ATP synthase activity, rotational mechanism;GO:0046933//proton-transporting ATP synthase activity, rotational mechanism;GO:0046961//proton-transporting ATPase activity, rotational mechanism;GO:0046961//proton-transporting ATPase activity, rotational mechanism;GO:0…	ko04150(mTOR signaling pathway);ko04145(Phagosome);ko00190(Oxidative phosphorylation)
ENSGALG00000033663	ATP6V1B2	ATPase H+ transporting V1 subunit B2 [Source:NCBI gene;Acc:395497]	22	1892937	1902337	-	3249	2489.57	1420.93	3558.2	2.50412	1.32431	2.78331e-06	5.85358e-07	GO:0046034//ATP metabolic process;GO:1902600//proton transmembrane transport;GO:0046034//ATP metabolic process;GO:1902600//proton transmembrane transport;	GO:0033180//proton-transporting V-type ATPase, V1 domain;GO:0000221//vacuolar proton-transporting V-type ATPase, V1 domain;GO:0016324//apical plasma membrane;GO:0033180//proton-transporting V-type ATPase, V1 domain;GO:0043231//intracellular membrane-bounded organelle;	GO:0005524//ATP binding;GO:0005524//ATP binding;	ko04150(mTOR signaling pathway);ko04145(Phagosome);ko00190(Oxidative phosphorylation)
ENSGALG00000016446	ATP6V1C2	ATPase H+ transporting V1 subunit C2 [Source:NCBI gene;Acc:421939]	3	96909880	96926659	+	1883	465.75	35.955	895.545	24.9074	4.6385	5.34873e-08	8.98833e-09	GO:0030177//positive regulation of Wnt signaling pathway;GO:1902600//proton transmembrane transport;GO:1902600//proton transmembrane transport;	GO:0033180//proton-transporting V-type ATPase, V1 domain;GO:0033180//proton-transporting V-type ATPase, V1 domain;	GO:0015078//proton transmembrane transporter activity;GO:0042802//identical protein binding;GO:0046961//proton-transporting ATPase activity, rotational mechanism;GO:0015078//proton transmembrane transporter activity;	ko04150(mTOR signaling pathway);ko04145(Phagosome);ko00190(Oxidative phosphorylation)
ENSGALG00000002207	ATP6V1G3	ATPase H+ transporting V1 subunit G3 [Source:NCBI gene;Acc:424349]	8	2500571	2512425	+	1448	31.6727	3.00108	60.3444	20.1076	4.32967	6.08483e-06	1.33583e-06	GO:1902600//proton transmembrane transport;	GO:0005829//cytosol;GO:0005829//cytosol;GO:0005886//plasma membrane;GO:0005886//plasma membrane;GO:0016471//vacuolar proton-transporting V-type ATPase complex;	GO:0042626//ATPase-coupled transmembrane transporter activity;GO:0046961//proton-transporting ATPase activity, rotational mechanism;GO:0051117//ATPase binding;	ko04150(mTOR signaling pathway);ko04145(Phagosome);ko00190(Oxidative phosphorylation)
ENSGALG00000014236	ATP8A1	ATPase phospholipid transporting 8A1 [Source:NCBI gene;Acc:422776]	4	68148034	68237929	+	4351	486.692	318.163	655.22	2.05938	1.04221	0.000237035	6.68172e-05	GO:0007612//learning;GO:0015914//phospholipid transport;GO:0030335//positive regulation of cell migration;GO:0061092//positive regulation of phospholipid translocation;GO:0140331//aminophospholipid translocation;GO:0140331//aminophospholipid translocation;GO:0015914//phospholipid transport;GO:0015914//phospholipid transport;GO:0015914//phospholipid transport;	GO:0005783//endoplasmic reticulum;GO:0005794//Golgi apparatus;GO:0005886//plasma membrane;GO:0016021//integral component of membrane;GO:0031090//organelle membrane;GO:0031410//cytoplasmic vesicle;GO:0043231//intracellular membrane-bounded organelle;GO:1990531//phospholipid-translocating ATPase complex;GO:0016021//integral component of membrane;GO:0016021//integral component of membrane;GO:0016021…	GO:0000166//nucleotide binding;GO:0000287//magnesium ion binding;GO:0005215//transporter activity;GO:0005524//ATP binding;GO:0140326//ATPase-coupled intramembrane lipid transporter activity;GO:0140346//phosphatidylserine flippase activity;GO:0140346//phosphatidylserine flippase activity;GO:0140603//obsolete ATP hydrolysis activity;GO:0000166//nucleotide binding;GO:0000287//magnesium ion binding;G…	-
ENSGALG00000001084	ATP8B3	ATPase phospholipid transporting 8B3 [Source:NCBI gene;Acc:428328]	28	2363866	2377068	+	4079	100.233	31.8611	168.604	5.29184	2.40377	1.37962e-06	2.78642e-07	GO:0007339//binding of sperm to zona pellucida;GO:0015914//phospholipid transport;GO:0045332//phospholipid translocation;GO:0015914//phospholipid transport;	GO:0001669//acrosomal vesicle;GO:0016021//integral component of membrane;GO:0016021//integral component of membrane;GO:0016021//integral component of membrane;	GO:0000166//nucleotide binding;GO:0000287//magnesium ion binding;GO:0005215//transporter activity;GO:0005524//ATP binding;GO:0140326//ATPase-coupled intramembrane lipid transporter activity;GO:0140603//obsolete ATP hydrolysis activity;GO:0000166//nucleotide binding;GO:0000287//magnesium ion binding;GO:0005215//transporter activity;GO:0005524//ATP binding;GO:0140326//ATPase-coupled intramembrane l…	-
ENSGALG00000002663	ATR	ATR serine/threonine kinase [Source:NCBI gene;Acc:424777]	9	10612524	10648117	-	7983	380.822	237.757	523.888	2.20346	1.13977	1.37962e-06	2.7862e-07	GO:0000077//DNA damage checkpoint signaling;GO:0006974//cellular response to DNA damage stimulus;GO:0008156//negative regulation of DNA replication;GO:0018105//peptidyl-serine phosphorylation;GO:0034644//cellular response to UV;GO:0043517//positive regulation of DNA damage response, signal transduction by p53 class mediator;GO:0046777//protein autophosphorylation;GO:0070198//protein localization …	GO:0005654//nucleoplasm;GO:0005794//Golgi apparatus;GO:0016605//PML body;	GO:0004672//protein kinase activity;GO:0004674//protein serine/threonine kinase activity;GO:0004674//protein serine/threonine kinase activity;GO:0005515//protein binding;GO:0016301//kinase activity;GO:0032405//MutLalpha complex binding;GO:0032407//MutSalpha complex binding;	ko04218(Cellular senescence);ko04115(p53 signaling pathway);ko04110(Cell cycle);ko03460(Fanconi anemia pathway)
ENSGALG00000016034	ATRN	attractin [Source:NCBI gene;Acc:422946]	4	89176735	89316390	+	5654	4029.05	2309.84	5748.27	2.4886	1.31534	6.16657e-11	7.4097e-12	GO:0009887//animal organ morphogenesis;GO:0009888//tissue development;GO:0016477//cell migration;GO:0021549//cerebellum development;GO:0034446//substrate adhesion-dependent cell spreading;GO:0040014//regulation of multicellular organism growth;GO:0042552//myelination;GO:0043473//pigmentation;	GO:0005604//basement membrane;GO:0005615//extracellular space;GO:0005886//plasma membrane;GO:0016020//membrane;GO:0016021//integral component of membrane;GO:0110165//cellular anatomical entity;GO:0016020//membrane;GO:0016021//integral component of membrane;GO:0110165//cellular anatomical entity;	GO:0005515//protein binding;GO:0038023//signaling receptor activity;GO:0005515//protein binding;	-
ENSGALG00000012709	ATXN1	ataxin 1 [Source:NCBI gene;Acc:420843]	2	61572031	61650422	-	2810	312.761	193.452	432.069	2.23346	1.15928	2.16126e-06	4.48505e-07	GO:0006355//regulation of transcription, DNA-templated;GO:0045892//negative regulation of transcription, DNA-templated;GO:0045892//negative regulation of transcription, DNA-templated;GO:0051168//nuclear export;GO:0006355//regulation of transcription, DNA-templated;GO:0045892//negative regulation of transcription, DNA-templated;	GO:0005634//nucleus;GO:0005654//nucleoplasm;GO:0005730//nucleolus;GO:0005737//cytoplasm;GO:0005829//cytosol;GO:0016363//nuclear matrix;GO:0042405//nuclear inclusion body;	GO:0003723//RNA binding;GO:0005515//protein binding;GO:0008022//protein C-terminus binding;GO:0008266//poly(U) RNA binding;GO:0034046//poly(G) binding;GO:0042802//identical protein binding;GO:0043621//protein self-association;GO:0003723//RNA binding;GO:0005515//protein binding;	-
ENSGALG00000007768	AURKA	aurora kinase B [Source:NCBI gene;Acc:428167]	20	12020474	12027221	+	2019	206.654	72.2487	341.06	4.72064	2.23898	2.15326e-13	1.98335e-14	GO:0000212//meiotic spindle organization;GO:0000212//meiotic spindle organization;GO:0000212//meiotic spindle organization;GO:0000226//microtubule cytoskeleton organization;GO:0000226//microtubule cytoskeleton organization;GO:0000226//microtubule cytoskeleton organization;GO:0000278//mitotic cell cycle;GO:0000278//mitotic cell cycle;GO:0000278//mitotic cell cycle;GO:0006468//protein phosphorylati…	GO:0005634//nucleus;GO:0005654//nucleoplasm;GO:0005813//centrosome;GO:0005813//centrosome;GO:0005815//microtubule organizing center;GO:0005815//microtubule organizing center;GO:0005829//cytosol;GO:0005874//microtubule;GO:0005876//spindle microtubule;GO:0005876//spindle microtubule;GO:0015630//microtubule cytoskeleton;GO:0031616//spindle pole centrosome;GO:0031616//spindle pole centrosome;GO:00321…	GO:0000166//nucleotide binding;GO:0004672//protein kinase activity;GO:0004672//protein kinase activity;GO:0004672//protein kinase activity;GO:0004672//protein kinase activity;GO:0004674//protein serine/threonine kinase activity;GO:0004674//protein serine/threonine kinase activity;GO:0005524//ATP binding;GO:0005524//ATP binding;GO:0005524//ATP binding;GO:0016301//kinase activity;GO:0016740//transf…	ko04914(Progesterone-mediated oocyte maturation);ko04114(Oocyte meiosis)
ENSGALG00000001153	AUTS2	AUTS2, activator of transcription and developmental regulator [Source:NCBI gene;Acc:417481]	19	1512994	2173032	-	3756	166.566	101.192	231.939	2.29206	1.19664	1.91444e-05	4.5161e-06	GO:0045944//positive regulation of transcription by RNA polymerase II;GO:0051571//positive regulation of histone H3-K4 methylation;GO:2000620//positive regulation of histone H4-K16 acetylation;	-	GO:0003682//chromatin binding;	-
ENSGALG00000025945	AVD	avidin [Source:NCBI gene;Acc:396260]	Z	9164659	9166088	+	1346	23156.4	84.4496	46228.3	547.407	9.09647	1.32703e-29	3.31989e-31	-	-	GO:0009374//biotin binding;GO:0009374//biotin binding;	-
ENSGALG00000002160	B2M	beta-2-microglobulin [Source:NCBI gene;Acc:414830]	10	1784065	1786985	+	1729	17876.9	7543.09	28210.7	3.73995	1.90302	6.22e-22	2.80959e-23	GO:0002726//positive regulation of T cell cytokine production;GO:0006955//immune response;GO:0007611//learning or memory;GO:0019885//antigen processing and presentation of endogenous peptide antigen via MHC class I;GO:0032092//positive regulation of protein binding;GO:0034756//regulation of iron ion transport;GO:0048260//positive regulation of receptor-mediated endocytosis;GO:0050680//negative re…	GO:0005794//Golgi apparatus;GO:0005829//cytosol;GO:0005886//plasma membrane;GO:0042612//MHC class I protein complex;GO:0042824//MHC class I peptide loading complex;GO:1990712//HFE-transferrin receptor complex;	GO:0042802//identical protein binding;GO:0042803//protein homodimerization activity;	ko05168(Herpes simplex virus 1 infection)
ENSGALG00000028803	B3GNT4	UDP-GlcNAc:betaGal beta-1,3-N- acetylglucosaminyltransferase 4 [Source:HGNC Symbol;Acc:HGNC:15683]	15	6090645	6093060	+	2008	97.1868	28.2976	166.076	5.86891	2.55309	1.24634e-14	1.03777e-15	GO:0006486//protein glycosylation;GO:0006486//protein glycosylation;GO:0030311//poly-N-acetyllactosamine biosynthetic process;GO:0030311//poly-N-acetyllactosamine biosynthetic process;	GO:0000139//Golgi membrane;GO:0000139//Golgi membrane;GO:0005794//Golgi apparatus;GO:0016020//membrane;GO:0016020//membrane;GO:0016020//membrane;GO:0016021//integral component of membrane;	GO:0008194//UDP-glycosyltransferase activity;GO:0008532//N-acetyllactosaminide beta-1,3-N-acetylglucosaminyltransferase activity;GO:0008532//N-acetyllactosaminide beta-1,3-N-acetylglucosaminyltransferase activity;GO:0016757//glycosyltransferase activity;GO:0016757//glycosyltransferase activity;GO:0016758//hexosyltransferase activity;GO:0016758//hexosyltransferase activity;	-
ENSGALG00000032526	B3GNT5	UDP-GlcNAc:betaGal beta-1,3-N- acetylglucosaminyltransferase 5 [Source:NCBI gene;Acc:424960]	9	16457646	16473512	-	4580	303.927	55.0713	552.783	10.0376	3.32734	2.0475e-09	2.91558e-10	GO:0006486//protein glycosylation;GO:0007417//central nervous system development;	GO:0016020//membrane;	GO:0008457//beta-galactosyl-N-acetylglucosaminylgalactosylglucosyl-ceramide beta-1,3-acetylglucosaminyltransferase activity;GO:0016758//hexosyltransferase activity;	ko00601(Glycosphingolipid biosynthesis - lacto and neolacto series)
ENSGALG00000001433	B3GNTL1	UDP-GlcNAc:betaGal beta-1,3-N- acetylglucosaminyltransferase-like 1 [Source:NCBI gene;Acc:417333]	18	3121259	3232611	+	2172	122.028	43.4782	200.578	4.61329	2.2058	5.58565e-06	1.222e-06	-	-	-	-
ENSGALG00000032145	B4GALT7	beta-1,4-galactosyltransferase 7 [Source:NCBI gene;Acc:416359]	13	10815875	10817473	-	960	184.481	122.001	246.96	2.02425	1.01739	0.000197754	5.50697e-05	GO:0005975//carbohydrate metabolic process;GO:0006024//glycosaminoglycan biosynthetic process;GO:0006029//proteoglycan metabolic process;GO:0006487//protein N-linked glycosylation;GO:0048147//negative regulation of fibroblast proliferation;GO:0097435//supramolecular fiber organization;	GO:0005794//Golgi apparatus;GO:0016021//integral component of membrane;	GO:0003831//beta-N-acetylglucosaminylglycopeptide beta-1,4-galactosyltransferase activity;GO:0008378//galactosyltransferase activity;GO:0016757//glycosyltransferase activity;GO:0030145//manganese ion binding;GO:0046525//xylosylprotein 4-beta-galactosyltransferase activity;	ko00534(Glycosaminoglycan biosynthesis - heparan sulfate / heparin);ko00532(Glycosaminoglycan biosynthesis - chondroitin sulfate / dermatan sulfate)
ENSGALG00000040619	BAAT	bile acid-CoA:amino acid N-acyltransferase [Source:NCBI gene;Acc:769879]	5	261217	263311	+	1230	10.0017	3.86501	16.1384	4.17551	2.06195	0.0257568	0.0111202	GO:0002152//bile acid conjugation;GO:0006544//glycine metabolic process;GO:0006637//acyl-CoA metabolic process;GO:0006637//acyl-CoA metabolic process;GO:0006699//bile acid biosynthetic process;GO:0019530//taurine metabolic process;	GO:0005777//peroxisome;GO:0005829//cytosol;	GO:0016410//N-acyltransferase activity;GO:0016790//thiolester hydrolase activity;GO:0047963//glycine N-choloyltransferase activity;GO:0052815//medium-chain acyl-CoA hydrolase activity;GO:0052816//long-chain acyl-CoA hydrolase activity;GO:0052817//very long chain acyl-CoA hydrolase activity;	ko04146(Peroxisome);ko01040(Biosynthesis of unsaturated fatty acids);ko00430(Taurine and hypotaurine metabolism);ko00120(Primary bile acid biosynthesis)
ENSGALG00000034932	BACE2	beta-secretase 2 [Source:NCBI gene;Acc:418526]	1	110162856	110213264	+	1902	78.1186	42.3673	113.87	2.68768	1.42636	0.0490545	0.0229948	GO:0006508//proteolysis;GO:0006508//proteolysis;GO:0006508//proteolysis;GO:0006509//membrane protein ectodomain proteolysis;GO:0006509//membrane protein ectodomain proteolysis;GO:0042593//glucose homeostasis;GO:0042985//negative regulation of amyloid precursor protein biosynthetic process;GO:0050435//amyloid-beta metabolic process;	GO:0005768//endosome;GO:0005768//endosome;GO:0005783//endoplasmic reticulum;GO:0005794//Golgi apparatus;GO:0005802//trans-Golgi network;GO:0005886//plasma membrane;GO:0005886//plasma membrane;GO:0016020//membrane;GO:0016020//membrane;GO:0016021//integral component of membrane;GO:0016021//integral component of membrane;GO:0016021//integral component of membrane;	GO:0004190//aspartic-type endopeptidase activity;GO:0004190//aspartic-type endopeptidase activity;GO:0004190//aspartic-type endopeptidase activity;GO:0004190//aspartic-type endopeptidase activity;GO:0008233//peptidase activity;GO:0016787//hydrolase activity;	-
ENSGALG00000033675	BAHD1	bromo adjacent homology domain containing 1 [Source:HGNC Symbol;Acc:HGNC:29153]	5	1072537	1085377	+	2538	456.027	240.657	671.398	2.78986	1.48019	7.49024e-11	9.07592e-12	GO:0031507//heterochromatin assembly;GO:0045892//negative regulation of transcription, DNA-templated;	GO:0005654//nucleoplasm;GO:0005677//chromatin silencing complex;	GO:0003682//chromatin binding;GO:0003682//chromatin binding;GO:0003682//chromatin binding;	-
ENSGALG00000012285	BAIAP2L2	BAI1 associated protein 2 like 2 [Source:NCBI gene;Acc:418029]	1	50999516	51007562	+	1843	30.79	6.56349	55.0164	8.38219	3.06733	5.76148e-07	1.10541e-07	GO:0007009//plasma membrane organization;GO:0061024//membrane organization;	GO:0012506//vesicle membrane;GO:0044291//cell-cell contact zone;GO:0071439//clathrin complex;	GO:0005515//protein binding;GO:0005543//phospholipid binding;	-
ENSGALG00000031493	BAK1	BCL2 antagonist/killer 1 [Source:NCBI gene;Acc:419912]	26	4677456	4689316	+	2165	1227.57	379.227	2075.91	5.47406	2.45261	1.38478e-30	3.32437e-32	GO:0001776//leukocyte homeostasis;GO:0001782//B cell homeostasis;GO:0001783//B cell apoptotic process;GO:0001836//release of cytochrome c from mitochondria;GO:0001836//release of cytochrome c from mitochondria;GO:0001974//blood vessel remodeling;GO:0002262//myeloid cell homeostasis;GO:0002352//B cell negative selection;GO:0006915//apoptotic process;GO:0006915//apoptotic process;GO:0006915//apopto…	GO:0005739//mitochondrion;GO:0005739//mitochondrion;GO:0005741//mitochondrial outer membrane;GO:0005741//mitochondrial outer membrane;GO:0005783//endoplasmic reticulum;GO:0005829//cytosol;GO:0016020//membrane;GO:0016021//integral component of membrane;GO:0031307//integral component of mitochondrial outer membrane;GO:0031966//mitochondrial membrane;GO:0046930//pore complex;GO:0097136//Bcl-2 family…	GO:0042802//identical protein binding;GO:0042802//identical protein binding;GO:0042803//protein homodimerization activity;GO:0042803//protein homodimerization activity;GO:0044325//transmembrane transporter binding;GO:0046982//protein heterodimerization activity;GO:0046982//protein heterodimerization activity;	ko05168(Herpes simplex virus 1 infection);ko05164(Influenza A);ko05132(Salmonella infection);ko04210(Apoptosis);ko04141(Protein processing in endoplasmic reticulum)
ENSGALG00000012292	BANK1	B-cell scaffold protein with ankyrin repeats 1 [Source:NCBI gene;Acc:422711]	4	60568176	60699388	+	2956	83.2266	17.204	149.249	8.67524	3.1169	1.24912e-13	1.1253e-14	GO:0009617//response to bacterium;GO:0032715//negative regulation of interleukin-6 production;GO:0042113//B cell activation;GO:0043410//positive regulation of MAPK cascade;GO:0045947//negative regulation of translational initiation;GO:0050731//positive regulation of peptidyl-tyrosine phosphorylation;GO:0050869//negative regulation of B cell activation;GO:0051898//negative regulation of protein ki…	GO:0048471//perinuclear region of cytoplasm;	GO:0002020//protease binding;GO:0005102//signaling receptor binding;GO:0035591//signaling adaptor activity;GO:0043274//phospholipase binding;GO:1990782//protein tyrosine kinase binding;	-
ENSGALG00000003484	BARD1	BRCA1 associated RING domain 1 [Source:NCBI gene;Acc:424010]	7	4211052	4254224	-	3506	120.786	40.3818	201.191	4.98221	2.31679	7.67482e-14	6.78317e-15	GO:0042325//regulation of phosphorylation;GO:0043065//positive regulation of apoptotic process;GO:0043066//negative regulation of apoptotic process;GO:0046826//negative regulation of protein export from nucleus;GO:0085020//protein K6-linked ubiquitination;GO:0085020//protein K6-linked ubiquitination;	GO:0005634//nucleus;GO:0005634//nucleus;GO:0005737//cytoplasm;GO:0016607//nuclear speck;GO:0031436//BRCA1-BARD1 complex;GO:0031436//BRCA1-BARD1 complex;GO:0036464//cytoplasmic ribonucleoprotein granule;GO:0043231//intracellular membrane-bounded organelle;GO:0070531//BRCA1-A complex;GO:0070531//BRCA1-A complex;	GO:0003723//RNA binding;GO:0004842//ubiquitin-protein transferase activity;GO:0004842//ubiquitin-protein transferase activity;GO:0005515//protein binding;GO:0016740//transferase activity;GO:0042803//protein homodimerization activity;GO:0046872//metal ion binding;GO:0046982//protein heterodimerization activity;	ko03440(Homologous recombination)
ENSGALG00000012952	BASP1	brain abundant membrane attached signal protein 1 [Source:NCBI gene;Acc:373905]	2	75358894	75406459	-	2915	1250.75	409.898	2091.61	5.10276	2.35128	3.17359e-12	3.29809e-13	GO:0045892//negative regulation of transcription, DNA-templated;GO:0072112//glomerular visceral epithelial cell differentiation;	GO:0000785//chromatin;GO:0005634//nucleus;GO:0005634//nucleus;GO:0005737//cytoplasm;GO:0005737//cytoplasm;GO:0005886//plasma membrane;GO:0008180//COP9 signalosome;GO:0016363//nuclear matrix;GO:0016605//PML body;GO:0016607//nuclear speck;GO:0030054//cell junction;	GO:0000976//transcription cis-regulatory region binding;GO:0003714//transcription corepressor activity;GO:0019904//protein domain specific binding;	-
ENSGALG00000010323	BATF	basic leucine zipper ATF-like transcription factor [Source:NCBI gene;Acc:423364]	5	38487611	38497586	+	2503	230.294	21.8518	438.736	20.0778	4.32753	2.56586e-28	6.98647e-30	GO:0006355//regulation of transcription, DNA-templated;GO:0006355//regulation of transcription, DNA-templated;GO:0006357//regulation of transcription by RNA polymerase II;GO:0006357//regulation of transcription by RNA polymerase II;GO:0030154//cell differentiation;GO:0030154//cell differentiation;GO:0030154//cell differentiation;GO:0006355//regulation of transcription, DNA-templated;GO:0006357//r…	GO:0005737//cytoplasm;GO:0005737//cytoplasm;	GO:0003677//DNA binding;GO:0003677//DNA binding;GO:0003700//DNA-binding transcription factor activity;GO:0003700//DNA-binding transcription factor activity;GO:0003677//DNA binding;GO:0003700//DNA-binding transcription factor activity;GO:0003677//DNA binding;GO:0003677//DNA binding;GO:0003700//DNA-binding transcription factor activity;GO:0003700//DNA-binding transcription factor activity;GO:000367…	-
ENSGALG00000052425	BATF3	basic leucine zipper ATF-like transcription factor 3 [Source:NCBI gene;Acc:421368]	3	21915154	21919280	+	1463	196.838	40.1306	353.545	8.80984	3.13912	2.12587e-08	3.38441e-09	GO:0000122//negative regulation of transcription by RNA polymerase II;GO:0006355//regulation of transcription, DNA-templated;GO:0006357//regulation of transcription by RNA polymerase II;GO:0009615//response to virus;GO:0043011//myeloid dendritic cell differentiation;GO:0097028//dendritic cell differentiation;	GO:0005654//nucleoplasm;GO:0005730//nucleolus;GO:0005829//cytosol;	GO:0000978//RNA polymerase II cis-regulatory region sequence-specific DNA binding;GO:0001227//DNA-binding transcription repressor activity, RNA polymerase II-specific;GO:0003677//DNA binding;GO:0003700//DNA-binding transcription factor activity;GO:1990837//sequence-specific double-stranded DNA binding;	-
ENSGALG00000029408	BAZ1B	bromodomain adjacent to zinc finger domain 1B [Source:NCBI gene;Acc:427819]	19	408113	457407	+	6719	2796.11	1496.01	4096.21	2.7381	1.45317	1.72609e-10	2.17547e-11	GO:0006333//chromatin assembly or disassembly;GO:0006338//chromatin remodeling;GO:0006338//chromatin remodeling;GO:0006338//chromatin remodeling;GO:0006974//cellular response to DNA damage stimulus;GO:0016572//histone phosphorylation;GO:1905213//negative regulation of mitotic chromosome condensation;GO:0006338//chromatin remodeling;GO:0006338//chromatin remodeling;	GO:0000793//condensed chromosome;GO:0005634//nucleus;GO:0005721//pericentric heterochromatin;GO:0016604//nuclear body;GO:0043596//nuclear replication fork;	GO:0004713//protein tyrosine kinase activity;GO:0004713//protein tyrosine kinase activity;GO:0005515//protein binding;GO:0035173//histone kinase activity;GO:0042393//histone binding;GO:0004713//protein tyrosine kinase activity;GO:0005515//protein binding;GO:0004713//protein tyrosine kinase activity;GO:0005515//protein binding;	-
ENSGALG00000015353	BBX	BBX, HMG-box containing [Source:NCBI gene;Acc:418407]	1	88325470	88449177	+	5395	527.872	328.697	727.047	2.21191	1.14529	3.97244e-07	7.46605e-08	GO:0060348//bone development;	GO:0005654//nucleoplasm;GO:0005829//cytosol;	GO:1990837//sequence-specific double-stranded DNA binding;	-
ENSGALG00000028935	BCL10	B-cell CLL/lymphoma 10 [Source:NCBI gene;Acc:424528]	8	16678843	16686682	+	2839	485.804	300.063	671.546	2.23802	1.16222	2.81303e-07	5.17325e-08	GO:0006915//apoptotic process;GO:0042981//regulation of apoptotic process;GO:0051092//positive regulation of NF-kappaB transcription factor activity;	-	-	ko04625(C-type lectin receptor signaling pathway)
ENSGALG00000031862	BCL11B	B-cell CLL/lymphoma 11B [Source:NCBI gene;Acc:423444]	5	47979726	48071473	-	3414	243.175	30.1323	456.218	15.1405	3.92034	1.64074e-06	3.34906e-07	GO:0003334//keratinocyte development;GO:0003382//epithelial cell morphogenesis;GO:0007409//axonogenesis;GO:0008285//negative regulation of cell population proliferation;GO:0009791//post-embryonic development;GO:0010468//regulation of gene expression;GO:0010837//regulation of keratinocyte proliferation;GO:0019216//regulation of lipid metabolic process;GO:0021773//striatal medium spiny neuron diffe…	GO:0005634//nucleus;GO:0016514//SWI/SNF complex;GO:0016514//SWI/SNF complex;GO:0043005//neuron projection;	GO:0000978//RNA polymerase II cis-regulatory region sequence-specific DNA binding;GO:0001228//DNA-binding transcription activator activity, RNA polymerase II-specific;GO:0043565//sequence-specific DNA binding;GO:1990837//sequence-specific double-stranded DNA binding;	-
ENSGALG00000006511	BCL2A1	BCL2 related protein A1 [Source:NCBI gene;Acc:395673]	10	13078381	13081323	+	1452	834.645	164.652	1504.64	9.1383	3.19193	6.61786e-38	8.44531e-40	GO:0006915//apoptotic process;GO:0008630//intrinsic apoptotic signaling pathway in response to DNA damage;GO:0042981//regulation of apoptotic process;GO:0042981//regulation of apoptotic process;GO:0043066//negative regulation of apoptotic process;GO:0043066//negative regulation of apoptotic process;GO:0097192//extrinsic apoptotic signaling pathway in absence of ligand;	GO:0005741//mitochondrial outer membrane;	GO:0042803//protein homodimerization activity;GO:0046982//protein heterodimerization activity;	ko04210(Apoptosis)
ENSGALG00000011544	BCL2L14	BCL2 like 14 [Source:NCBI gene;Acc:419096]	1	71628882	71641293	+	2741	153.327	14.6517	292.001	19.9296	4.31684	7.06481e-10	9.57358e-11	GO:0042981//regulation of apoptotic process;GO:0042981//regulation of apoptotic process;	-	-	-
ENSGALG00000005408	BCO1	Gallus gallus beta-carotene oxygenase 1 (BCO1), mRNA. [Source:RefSeq mRNA;Acc:NM_001364902]	11	15458803	15472631	+	3100	540.519	326.049	754.99	2.31557	1.21137	5.3294e-08	8.95248e-09	GO:0001523//retinoid metabolic process;GO:0001523//retinoid metabolic process;GO:0042574//retinal metabolic process;GO:1901810//beta-carotene metabolic process;	-	GO:0003834//beta-carotene 15,15'-dioxygenase activity;GO:0003834//beta-carotene 15,15'-dioxygenase activity;GO:0016702//oxidoreductase activity, acting on single donors with incorporation of molecular oxygen, incorporation of two atoms of oxygen;	ko00830(Retinol metabolism)
ENSGALG00000007868	BCO2	beta-carotene oxygenase 2 [Source:NCBI gene;Acc:419792]	24	6140068	6160788	-	2896	313.156	22.482	603.83	26.8584	4.7473	4.99967e-10	6.6298e-11	GO:0016116//carotenoid metabolic process;GO:0016119//carotene metabolic process;GO:0016119//carotene metabolic process;GO:0016121//carotene catabolic process;GO:0016121//carotene catabolic process;GO:0016122//xanthophyll metabolic process;GO:0042574//retinal metabolic process;GO:0051881//regulation of mitochondrial membrane potential;GO:2000377//regulation of reactive oxygen species metabolic pro…	GO:0005739//mitochondrion;	GO:0016702//oxidoreductase activity, acting on single donors with incorporation of molecular oxygen, incorporation of two atoms of oxygen;GO:0016702//oxidoreductase activity, acting on single donors with incorporation of molecular oxygen, incorporation of two atoms of oxygen;GO:0016702//oxidoreductase activity, acting on single donors with incorporation of molecular oxygen, incorporation of two a…	-
ENSGALG00000006695	BCR	BCR, RhoGEF and GTPase activating protein [Source:NCBI gene;Acc:416952]	15	8865927	8958301	-	4094	555.621	282.985	828.258	2.92687	1.54936	6.54689e-12	7.03122e-13	GO:0002692//negative regulation of cellular extravasation;GO:0003014//renal system process;GO:0006468//protein phosphorylation;GO:0006468//protein phosphorylation;GO:0007165//signal transduction;GO:0007165//signal transduction;GO:0007264//small GTPase mediated signal transduction;GO:0007420//brain development;GO:0030036//actin cytoskeleton organization;GO:0030216//keratinocyte differentiation;GO:…	GO:0005829//cytosol;GO:0005886//plasma membrane;GO:0014069//postsynaptic density;GO:0016020//membrane;GO:0030054//cell junction;GO:0030424//axon;GO:0032991//protein-containing complex;GO:0042995//cell projection;GO:0043197//dendritic spine;GO:0045202//synapse;GO:0098685//Schaffer collateral - CA1 synapse;GO:0098978//glutamatergic synapse;	GO:0004674//protein serine/threonine kinase activity;GO:0004674//protein serine/threonine kinase activity;GO:0005085//guanyl-nucleotide exchange factor activity;GO:0005085//guanyl-nucleotide exchange factor activity;GO:0005085//guanyl-nucleotide exchange factor activity;GO:0005085//guanyl-nucleotide exchange factor activity;GO:0005096//GTPase activator activity;GO:0005096//GTPase activator activi…	-
ENSGALG00000005266	BEAN1	brain expressed, associated with NEDD4, 1 [Source:NCBI gene;Acc:415796]	11	11463948	11501923	-	2327	172.108	27.7389	316.477	11.4091	3.51212	1.74721e-08	2.7584e-09	-	-	GO:0005515//protein binding;	-
ENSGALG00000016283	BEND6	BEN domain containing 6 [Source:NCBI gene;Acc:775985]	3	86821519	86843295	-	3330	281.133	134.58	427.686	3.17793	1.66809	0.00737109	0.00278657	GO:0045666//positive regulation of neuron differentiation;GO:0045746//negative regulation of Notch signaling pathway;	-	GO:0003677//DNA binding;GO:0003714//transcription corepressor activity;	-
ENSGALG00000033932	BF1	MHC BF1 class I [Source:NCBI gene;Acc:693260]	16	2565405	2595262	+	2355	6793.19	2248.86	11337.5	5.04146	2.33384	8.92384e-05	2.34865e-05	-	GO:0005615//extracellular space;GO:0009897//external side of plasma membrane;GO:0016020//membrane;GO:0016021//integral component of membrane;	-	ko05168(Herpes simplex virus 1 infection);ko04514(Cell adhesion molecules);ko04218(Cellular senescence);ko04145(Phagosome);ko04144(Endocytosis)
ENSGALG00000041380	BF2	Major histocompatibility complex class I antigen BF2 [Source:NCBI gene;Acc:425389]	16	2606528	2609057	-	1581	13262.9	6533.34	19992.5	3.06007	1.61357	4.60794e-06	9.95588e-07	-	GO:0005615//extracellular space;GO:0009897//external side of plasma membrane;GO:0016020//membrane;GO:0016021//integral component of membrane;	GO:0046872//metal ion binding;	ko05168(Herpes simplex virus 1 infection);ko04514(Cell adhesion molecules);ko04218(Cellular senescence);ko04145(Phagosome);ko04144(Endocytosis)
ENSGALG00000003111	BFAR	bifunctional apoptosis regulator [Source:NCBI gene;Acc:416424]	14	1232513	1241144	+	2683	588.319	362.456	814.181	2.24629	1.16754	1.20066e-07	2.11703e-08	GO:0000209//protein polyubiquitination;GO:0006511//ubiquitin-dependent protein catabolic process;GO:0043066//negative regulation of apoptotic process;GO:0043161//proteasome-mediated ubiquitin-dependent protein catabolic process;GO:0051865//protein autoubiquitination;GO:0070534//protein K63-linked ubiquitination;GO:0070936//protein K48-linked ubiquitination;GO:1903895//negative regulation of IRE1-…	GO:0005783//endoplasmic reticulum;GO:0016020//membrane;	GO:0005515//protein binding;GO:0005515//protein binding;GO:0005515//protein binding;GO:0030674//protein-macromolecule adaptor activity;GO:0061630//ubiquitin protein ligase activity;GO:0089720//caspase binding;	-
ENSGALG00000008735	BFSP1	beaded filament structural protein 1 [Source:NCBI gene;Acc:396056]	3	12088678	12107322	+	2606	15.2535	5.15007	25.3569	4.92361	2.29972	0.00355206	0.00125172	-	-	GO:0005212//structural constituent of eye lens;	-
ENSGALG00000040249	BHLHE22	basic helix-loop-helix family member e22 [Source:NCBI gene;Acc:395164]	2	114381432	114383485	+	2054	22.2971	6.51073	38.0835	5.84934	2.54827	0.00231117	0.000781	GO:0006355//regulation of transcription, DNA-templated;GO:0022008//neurogenesis;	-	GO:0000981//DNA-binding transcription factor activity, RNA polymerase II-specific;GO:0046983//protein dimerization activity;GO:1990837//sequence-specific double-stranded DNA binding;	-
ENSGALG00000048539	BHLHE41	basic helix-loop-helix family member e41 [Source:NCBI gene;Acc:101750689]	1	67588709	67590637	-	1485	68.5257	21.3424	115.709	5.42157	2.43871	4.70142e-08	7.82035e-09	GO:0000122//negative regulation of transcription by RNA polymerase II;GO:0000122//negative regulation of transcription by RNA polymerase II;GO:0006355//regulation of transcription, DNA-templated;GO:0006355//regulation of transcription, DNA-templated;GO:0006357//regulation of transcription by RNA polymerase II;GO:0007623//circadian rhythm;GO:0009952//anterior/posterior pattern specification;GO:001…	GO:0005634//nucleus;	GO:0000978//RNA polymerase II cis-regulatory region sequence-specific DNA binding;GO:0000978//RNA polymerase II cis-regulatory region sequence-specific DNA binding;GO:0000981//DNA-binding transcription factor activity, RNA polymerase II-specific;GO:0000981//DNA-binding transcription factor activity, RNA polymerase II-specific;GO:0001227//DNA-binding transcription repressor activity, RNA polymeras…	-
ENSGALG00000037929	BIN2	bridging integrator 2 [Source:NCBI gene;Acc:777552]	33	5033336	5044090	-	3337	714.54	124.48	1304.6	10.4804	3.38962	3.69821e-49	1.82235e-51	-	GO:0005737//cytoplasm;GO:0005737//cytoplasm;	GO:0005515//protein binding;GO:0005515//protein binding;	-
ENSGALG00000017186	BIRC3	baculoviral IAP repeat containing 3 [Source:NCBI gene;Acc:374012]	1	183926160	183936332	-	4457	8000.89	2775.92	13225.9	4.76449	2.25232	1.36355e-09	1.90289e-10	GO:0006915//apoptotic process;GO:0016567//protein ubiquitination;GO:0031398//positive regulation of protein ubiquitination;GO:0042981//regulation of apoptotic process;GO:0042981//regulation of apoptotic process;GO:0043066//negative regulation of apoptotic process;GO:0043067//regulation of programmed cell death;GO:0043154//negative regulation of cysteine-type endopeptidase activity involved in apo…	GO:0005634//nucleus;GO:0005634//nucleus;GO:0005737//cytoplasm;GO:0005737//cytoplasm;GO:0005634//nucleus;GO:0005634//nucleus;GO:0005737//cytoplasm;GO:0005737//cytoplasm;	GO:0043027//cysteine-type endopeptidase inhibitor activity involved in apoptotic process;GO:0046872//metal ion binding;GO:0061630//ubiquitin protein ligase activity;GO:0043027//cysteine-type endopeptidase inhibitor activity involved in apoptotic process;GO:0046872//metal ion binding;GO:0061630//ubiquitin protein ligase activity;	ko05168(Herpes simplex virus 1 infection);ko05132(Salmonella infection);ko04621(NOD-like receptor signaling pathway);ko04510(Focal adhesion);ko04217(Necroptosis);ko04210(Apoptosis);ko04120(Ubiquitin mediated proteolysis)
ENSGALG00000008713	BIRC5	baculoviral IAP repeat containing 5 [Source:NCBI gene;Acc:374078]	3	15519544	15520683	-	974	121.258	47.8907	194.625	4.06395	2.02288	3.32081e-11	3.86648e-12	-	-	-	ko04210(Apoptosis)
ENSGALG00000032838	BKJ	beta-keratin related protein [Source:NCBI gene;Acc:395651]	6	9941677	9943868	+	1038	10.4746	2.81662	18.1326	6.43774	2.68655	0.0036485	0.001291	GO:0007010//cytoskeleton organization;	GO:0005882//intermediate filament;GO:0005882//intermediate filament;GO:0005882//intermediate filament;	GO:0005200//structural constituent of cytoskeleton;GO:0005200//structural constituent of cytoskeleton;	-
ENSGALG00000016661	BLK	BLK proto-oncogene, Src family tyrosine kinase [Source:NCBI gene;Acc:422035]	3	107236167	107271386	+	2562	186.952	61.9453	311.959	5.03605	2.33229	1.06901e-17	6.67244e-19	GO:0006468//protein phosphorylation;GO:0006468//protein phosphorylation;GO:0018108//peptidyl-tyrosine phosphorylation;GO:0032024//positive regulation of insulin secretion;GO:0032092//positive regulation of protein binding;GO:0050853//B cell receptor signaling pathway;	-	GO:0004672//protein kinase activity;GO:0004713//protein tyrosine kinase activity;GO:0005515//protein binding;GO:0005524//ATP binding;GO:0004672//protein kinase activity;GO:0004713//protein tyrosine kinase activity;GO:0004713//protein tyrosine kinase activity;GO:0004715//non-membrane spanning protein tyrosine kinase activity;GO:0005515//protein binding;GO:0005524//ATP binding;	-
ENSGALG00000008256	BLM	Bloom syndrome RecQ like helicase [Source:NCBI gene;Acc:415577]	10	20347261	20364102	-	5184	214.034	96.4266	331.642	3.43932	1.78212	7.80866e-12	8.4554e-13	GO:0000079//regulation of cyclin-dependent protein serine/threonine kinase activity;GO:0000729//DNA double-strand break processing;GO:0006260//DNA replication;GO:0006281//DNA repair;GO:0006310//DNA recombination;GO:0006974//cellular response to DNA damage stimulus;GO:0007095//mitotic G2 DNA damage checkpoint signaling;GO:0010165//response to X-ray;GO:0031297//replication fork processing;GO:003250…	GO:0000228//nuclear chromosome;GO:0000781//chromosome, telomeric region;GO:0000800//lateral element;GO:0005634//nucleus;GO:0005634//nucleus;GO:0005654//nucleoplasm;GO:0005730//nucleolus;GO:0005829//cytosol;GO:0016363//nuclear matrix;GO:0016605//PML body;GO:0032991//protein-containing complex;	GO:0000166//nucleotide binding;GO:0000400//four-way junction DNA binding;GO:0000403//Y-form DNA binding;GO:0000405//bubble DNA binding;GO:0002039//p53 binding;GO:0003676//nucleic acid binding;GO:0003677//DNA binding;GO:0003677//DNA binding;GO:0003678//DNA helicase activity;GO:0003697//single-stranded DNA binding;GO:0004386//helicase activity;GO:0004386//helicase activity;GO:0005524//ATP binding;G…	ko03460(Fanconi anemia pathway);ko03440(Homologous recombination)
ENSGALG00000014537	BMF	Bcl2 modifying factor [Source:NCBI gene;Acc:769140]	5	29608119	29626791	+	2614	374.764	174.856	574.672	3.28654	1.71657	2.13912e-13	1.96898e-14	GO:0006915//apoptotic process;GO:0010507//negative regulation of autophagy;GO:0034644//cellular response to UV;GO:0043065//positive regulation of apoptotic process;GO:0043276//anoikis;GO:0006915//apoptotic process;GO:0006915//apoptotic process;GO:0006915//apoptotic process;	-	-	-
ENSGALG00000010885	BMP2K	BMP2 inducible kinase [Source:NCBI gene;Acc:422578]	4	44872836	44933275	+	6791	2345.75	1151.85	3539.66	3.07303	1.61966	1.4713e-15	1.10703e-16	GO:0006468//protein phosphorylation;GO:0006468//protein phosphorylation;GO:0006468//protein phosphorylation;GO:0030500//regulation of bone mineralization;GO:0030500//regulation of bone mineralization;GO:0045747//positive regulation of Notch signaling pathway;GO:0050790//regulation of catalytic activity;GO:2000369//regulation of clathrin-dependent endocytosis;	GO:0005634//nucleus;GO:0005634//nucleus;GO:0005737//cytoplasm;GO:0016607//nuclear speck;	GO:0004672//protein kinase activity;GO:0004672//protein kinase activity;GO:0004672//protein kinase activity;GO:0004674//protein serine/threonine kinase activity;GO:0005524//ATP binding;GO:0005524//ATP binding;GO:0019208//phosphatase regulator activity;GO:0019208//phosphatase regulator activity;GO:0035612//AP-2 adaptor complex binding;	-
ENSGALG00000016931	BORA	bora, aurora kinase A activator [Source:NCBI gene;Acc:769298]	1	157621742	157641267	-	3374	164.231	68.1224	260.339	3.82164	1.93419	5.90368e-12	6.2994e-13	GO:0007088//regulation of mitotic nuclear division;GO:0032880//regulation of protein localization;GO:0060236//regulation of mitotic spindle organization;	GO:0072687//meiotic spindle;	GO:0019901//protein kinase binding;	-
ENSGALG00000012865	BRAF	B-Raf proto-oncogene, serine/threonine kinase [Source:NCBI gene;Acc:396239]	1	56921170	57002305	-	3411	559.928	362.172	757.684	2.09206	1.06492	3.65515e-05	8.92487e-06	GO:0006468//protein phosphorylation;GO:0007165//signal transduction;GO:0035556//intracellular signal transduction;GO:0006468//protein phosphorylation;GO:0007165//signal transduction;GO:0035556//intracellular signal transduction;GO:0002318//myeloid progenitor cell differentiation;GO:0006468//protein phosphorylation;GO:0006468//protein phosphorylation;GO:0007165//signal transduction;GO:0008542//vis…	GO:0005737//cytoplasm;GO:0005739//mitochondrion;GO:0005886//plasma membrane;GO:0043005//neuron projection;GO:0044297//cell body;	GO:0004672//protein kinase activity;GO:0005524//ATP binding;GO:0004672//protein kinase activity;GO:0005524//ATP binding;GO:0004672//protein kinase activity;GO:0004672//protein kinase activity;GO:0005524//ATP binding;	ko04914(Progesterone-mediated oocyte maturation);ko04910(Insulin signaling pathway);ko04810(Regulation of actin cytoskeleton);ko04510(Focal adhesion);ko04270(Vascular smooth muscle contraction);ko04150(mTOR signaling pathway);ko04068(FoxO signaling pathway);ko04012(ErbB signaling pathway);ko04010(MAPK signaling pathway)
ENSGALG00000002781	BRCA1	BRCA1, DNA repair associated [Source:NCBI gene;Acc:373983]	27	7970099	7990457	-	5560	420.025	110.559	729.491	6.59823	2.72208	2.81695e-18	1.66928e-19	GO:0000724//double-strand break repair via homologous recombination;GO:0006281//DNA repair;GO:0006301//postreplication repair;GO:0006302//double-strand break repair;GO:0006357//regulation of transcription by RNA polymerase II;GO:0006974//cellular response to DNA damage stimulus;GO:0007059//chromosome segregation;GO:0007095//mitotic G2 DNA damage checkpoint signaling;GO:0008630//intrinsic apoptoti…	GO:0000800//lateral element;GO:0005634//nucleus;GO:0005634//nucleus;GO:0005654//nucleoplasm;GO:0005737//cytoplasm;GO:0005886//plasma membrane;GO:0016604//nuclear body;GO:0031436//BRCA1-BARD1 complex;GO:0032991//protein-containing complex;GO:0070531//BRCA1-A complex;GO:1990904//ribonucleoprotein complex;GO:0005634//nucleus;	GO:0000976//transcription cis-regulatory region binding;GO:0003677//DNA binding;GO:0003713//transcription coactivator activity;GO:0003723//RNA binding;GO:0004842//ubiquitin-protein transferase activity;GO:0004842//ubiquitin-protein transferase activity;GO:0008270//zinc ion binding;GO:0019899//enzyme binding;GO:0031625//ubiquitin protein ligase binding;GO:0046872//metal ion binding;GO:0070063//RNA…	ko04120(Ubiquitin mediated proteolysis);ko03460(Fanconi anemia pathway);ko03440(Homologous recombination)
ENSGALG00000017073	BRCA2	BRCA2, DNA repair associated [Source:NCBI gene;Acc:374139]	1	175900477	175937209	-	10427	325.192	189.229	461.155	2.43703	1.28512	0.00427824	0.00153816	GO:0000724//double-strand break repair via homologous recombination;GO:0000724//double-strand break repair via homologous recombination;GO:0006281//DNA repair;GO:0006289//nucleotide-excision repair;GO:0006302//double-strand break repair;GO:0033600//negative regulation of mammary gland epithelial cell proliferation;GO:0043966//histone H3 acetylation;GO:0043967//histone H4 acetylation;GO:0045893//p…	GO:0000781//chromosome, telomeric region;GO:0000800//lateral element;GO:0005634//nucleus;GO:0005654//nucleoplasm;GO:0005813//centrosome;GO:0005829//cytosol;GO:0030141//secretory granule;GO:0032991//protein-containing complex;GO:0033593//BRCA2-MAGE-D1 complex;	GO:0002020//protease binding;GO:0003697//single-stranded DNA binding;GO:0008022//protein C-terminus binding;GO:0010484//H3 histone acetyltransferase activity;GO:0010485//H4 histone acetyltransferase activity;GO:0042802//identical protein binding;GO:0043015//gamma-tubulin binding;	ko03460(Fanconi anemia pathway);ko03440(Homologous recombination)
ENSGALG00000006681	BRSK1	BR serine/threonine kinase 1 [Source:NCBI gene;Acc:423098]	5	14526605	14822859	-	2902	45.3949	13.365	77.4248	5.79311	2.53434	0.00224376	0.000755529	GO:0000086//G2/M transition of mitotic cell cycle;GO:0006468//protein phosphorylation;GO:0006468//protein phosphorylation;GO:0006468//protein phosphorylation;GO:0007409//axonogenesis;GO:0010975//regulation of neuron projection development;GO:0018105//peptidyl-serine phosphorylation;GO:0030010//establishment of cell polarity;GO:0030182//neuron differentiation;GO:0031532//actin cytoskeleton reorgan…	GO:0005737//cytoplasm;GO:0005783//endoplasmic reticulum;GO:0005813//centrosome;	GO:0000287//magnesium ion binding;GO:0004672//protein kinase activity;GO:0004674//protein serine/threonine kinase activity;GO:0004674//protein serine/threonine kinase activity;GO:0005524//ATP binding;GO:0005524//ATP binding;GO:0019901//protein kinase binding;GO:0050321//tau-protein kinase activity;GO:0050321//tau-protein kinase activity;GO:0051117//ATPase binding;GO:0004672//protein kinase activi…	-
ENSGALG00000001849	BSN	bassoon presynaptic cytomatrix protein [Source:HGNC Symbol;Acc:HGNC:1117]	12	2917890	2962756	-	10881	79.2898	44.1789	114.401	2.58949	1.37267	0.00445374	0.00160801	GO:0007416//synapse assembly;GO:0007416//synapse assembly;GO:0009987//cellular process;GO:0035418//protein localization to synapse;GO:0035418//protein localization to synapse;GO:0048790//maintenance of presynaptic active zone structure;GO:0098693//regulation of synaptic vesicle cycle;GO:0099526//presynapse to nucleus signaling pathway;GO:1904071//presynaptic active zone assembly;	GO:0009986//cell surface;GO:0014069//postsynaptic density;GO:0030424//axon;GO:0030424//axon;GO:0030425//dendrite;GO:0042995//cell projection;GO:0043226//organelle;GO:0044306//neuron projection terminus;GO:0045202//synapse;GO:0045202//synapse;GO:0045202//synapse;GO:0048786//presynaptic active zone;GO:0048786//presynaptic active zone;GO:0048786//presynaptic active zone;GO:0048786//presynaptic activ…	GO:0046872//metal ion binding;GO:0046872//metal ion binding;GO:0046872//metal ion binding;GO:0098882//structural constituent of presynaptic active zone;GO:0098882//structural constituent of presynaptic active zone;	-
ENSGALG00000014509	BST1	bone marrow stromal cell antigen 1 [Source:NCBI gene;Acc:422828]	4	76637942	76652266	-	1116	682.895	177.712	1188.08	6.68541	2.74102	1.17845e-17	7.37045e-19	GO:0001952//regulation of cell-matrix adhesion;GO:0008284//positive regulation of cell population proliferation;GO:0032956//regulation of actin cytoskeleton organization;GO:0050727//regulation of inflammatory response;GO:0050730//regulation of peptidyl-tyrosine phosphorylation;GO:0050848//regulation of calcium-mediated signaling;GO:0090022//regulation of neutrophil chemotaxis;	GO:0001931//uropod;GO:0019898//extrinsic component of membrane;	GO:0003953//NAD+ nucleosidase activity;GO:0061811//ADP-ribosyl cyclase activity;GO:0061812//cyclic ADP-ribose hydrolase;	ko00760(Nicotinate and nicotinamide metabolism)
ENSGALG00000030598	BTAF1	B-TFIID TATA-box binding protein associated factor 1 [Source:NCBI gene;Acc:423817]	6	21912396	21954114	-	5532	1081.52	683.824	1479.23	2.16317	1.11315	1.46176e-07	2.5968e-08	GO:0035562//negative regulation of chromatin binding;GO:0045892//negative regulation of transcription, DNA-templated;	GO:0005654//nucleoplasm;GO:0043231//intracellular membrane-bounded organelle;	GO:0003712//transcription coregulator activity;GO:0005515//protein binding;GO:0005524//ATP binding;GO:0008094//ATP-dependent activity, acting on DNA;GO:0070615//ATP-dependent chromatin remodeler activity;	-
ENSGALG00000004958	BTK	Bruton tyrosine kinase [Source:NCBI gene;Acc:374075]	4	2028580	2039548	+	2731	386.217	136.822	635.613	4.64556	2.21585	9.21778e-21	4.54803e-22	GO:0002250//adaptive immune response;GO:0002376//immune system process;GO:0006468//protein phosphorylation;GO:0006468//protein phosphorylation;GO:0016310//phosphorylation;GO:0018108//peptidyl-tyrosine phosphorylation;GO:0035556//intracellular signal transduction;GO:0035556//intracellular signal transduction;GO:0001818//negative regulation of cytokine production;GO:0002344//B cell affinity maturat…	GO:0005737//cytoplasm;GO:0005634//nucleus;GO:0005737//cytoplasm;GO:0005829//cytosol;GO:0005886//plasma membrane;GO:0031410//cytoplasmic vesicle;GO:0045121//membrane raft;	GO:0000166//nucleotide binding;GO:0004672//protein kinase activity;GO:0004672//protein kinase activity;GO:0004713//protein tyrosine kinase activity;GO:0004713//protein tyrosine kinase activity;GO:0004713//protein tyrosine kinase activity;GO:0004714//transmembrane receptor protein tyrosine kinase activity;GO:0004715//non-membrane spanning protein tyrosine kinase activity;GO:0005515//protein bindin…	-
ENSGALG00000000589	BTN1A1	butyrophilin subfamily 1 member A1 [Source:NCBI gene;Acc:420061]	28	898934	903624	-	1545	307.298	83.1655	531.431	6.39004	2.67582	8.03799e-27	2.37143e-28	GO:0001817//regulation of cytokine production;GO:0050852//T cell receptor signaling pathway;	GO:0009897//external side of plasma membrane;GO:0016020//membrane;GO:0016021//integral component of membrane;GO:0110165//cellular anatomical entity;	GO:0005102//signaling receptor binding;GO:0005515//protein binding;GO:0005515//protein binding;	-
ENSGALG00000008233	BUB1	BUB1 mitotic checkpoint serine/threonine kinase [Source:NCBI gene;Acc:421226]	3	3107742	3127503	+	4484	402.488	124.62	680.356	5.45946	2.44876	1.09135e-24	3.88166e-26	GO:0006468//protein phosphorylation;GO:0007063//regulation of sister chromatid cohesion;GO:0007094//mitotic spindle assembly checkpoint signaling;GO:0051983//regulation of chromosome segregation;	GO:0000776//kinetochore;GO:0005654//nucleoplasm;GO:0005829//cytosol;GO:0043231//intracellular membrane-bounded organelle;	GO:0004672//protein kinase activity;GO:0005524//ATP binding;	ko04914(Progesterone-mediated oocyte maturation);ko04114(Oocyte meiosis);ko04110(Cell cycle)
ENSGALG00000036892	BUB1B	BUB1 mitotic checkpoint serine/threonine kinase B [Source:NCBI gene;Acc:378922]	5	824101	848390	+	3720	422.168	126.867	717.47	5.65529	2.4996	2.67721e-13	2.48785e-14	GO:0006468//protein phosphorylation;GO:0007091//metaphase/anaphase transition of mitotic cell cycle;GO:0007094//mitotic spindle assembly checkpoint signaling;GO:0007094//mitotic spindle assembly checkpoint signaling;GO:0007094//mitotic spindle assembly checkpoint signaling;GO:0050794//regulation of cellular process;GO:0051754//meiotic sister chromatid cohesion, centromeric;GO:0071459//protein loc…	GO:0000776//kinetochore;GO:0000776//kinetochore;GO:0000940//outer kinetochore;	GO:0004672//protein kinase activity;	ko04110(Cell cycle)
ENSGALG00000017363	C11H16ORF87	chromosome 11 open reading frame, human C16orf87 [Source:NCBI gene;Acc:415747]	11	7734011	7783037	+	3726	195.569	92.5132	298.624	3.22791	1.6906	1.00765e-07	1.75633e-08	-	-	-	-
ENSGALG00000026311	C12orf75	chromosome 12 open reading frame 75 [Source:NCBI gene;Acc:771624]	1	54179279	54183383	-	1122	428.468	90.8428	766.092	8.43316	3.07607	1.05857e-37	1.391e-39	-	-	-	-
ENSGALG00000052643	C15orf48	chromosome 15 open reading frame 48 [Source:HGNC Symbol;Acc:HGNC:29898]	10	11117010	11120725	+	1355	2565.51	151.083	4979.94	32.9617	5.04272	1.26941e-23	4.91596e-25	GO:0009617//response to bacterium;	GO:0005634//nucleus;GO:0005751//mitochondrial respiratory chain complex IV;GO:0016020//membrane;GO:0016021//integral component of membrane;GO:0005751//mitochondrial respiratory chain complex IV;GO:0016020//membrane;GO:0016021//integral component of membrane;GO:0005751//mitochondrial respiratory chain complex IV;GO:0016020//membrane;GO:0016021//integral component of membrane;	-	-
ENSGALG00000009752	C1GALT1	core 1 synthase, glycoprotein-N-acetylgalactosamine 3-beta-galactosyltransferase 1 [Source:NCBI gene;Acc:420575]	2	24691867	24702573	+	4957	1039.48	558.414	1520.54	2.72296	1.44518	0.00140877	0.000456388	GO:0001525//angiogenesis;GO:0001525//angiogenesis;GO:0001822//kidney development;GO:0006493//protein O-linked glycosylation;GO:0016266//O-glycan processing;GO:0060576//intestinal epithelial cell development;GO:0001525//angiogenesis;GO:0001822//kidney development;GO:0006486//protein glycosylation;GO:0016266//O-glycan processing;GO:0016266//O-glycan processing;GO:0016267//O-glycan processing, core …	GO:0016020//membrane;GO:0016021//integral component of membrane;GO:0016020//membrane;GO:0016020//membrane;GO:0016020//membrane;GO:0016021//integral component of membrane;	GO:0016263//glycoprotein-N-acetylgalactosamine 3-beta-galactosyltransferase activity;GO:0016263//glycoprotein-N-acetylgalactosamine 3-beta-galactosyltransferase activity;GO:0016757//glycosyltransferase activity;GO:0016263//glycoprotein-N-acetylgalactosamine 3-beta-galactosyltransferase activity;GO:0016263//glycoprotein-N-acetylgalactosamine 3-beta-galactosyltransferase activity;GO:0016263//glycop…	ko00514(Other types of O-glycan biosynthesis);ko00512(Mucin type O-glycan biosynthesis)
ENSGALG00000032743	C1orf112	chromosome 8 open reading frame, human C1orf112 [Source:NCBI gene;Acc:424399]	8	5454279	5470362	-	3323	129.118	78.094	180.142	2.30673	1.20585	4.07119e-05	1.0059e-05	-	-	-	-
ENSGALG00000021569	C1QA	complement C1q A chain [Source:NCBI gene;Acc:419504]	21	6079357	6081398	-	1282	1122.95	522.657	1723.24	3.29708	1.72119	2.74383e-16	1.9293e-17	GO:0001774//microglial cell activation;GO:0006958//complement activation, classical pathway;GO:0006958//complement activation, classical pathway;GO:0007568//aging;GO:0016322//neuron remodeling;GO:0048143//astrocyte activation;GO:0050808//synapse organization;GO:0098883//synapse pruning;GO:0150062//complement-mediated synapse pruning;GO:0150064//vertebrate eye-specific patterning;GO:1901216//posit…	GO:0045202//synapse;GO:0098794//postsynapse;	GO:0005515//protein binding;	-
ENSGALG00000004771	C1QB	complement C1q B chain [Source:NCBI gene;Acc:428197]	21	6073556	6075682	-	1082	954.939	383.356	1526.52	3.982	1.99349	1.68419e-13	1.52895e-14	GO:0006958//complement activation, classical pathway;GO:0048839//inner ear development;GO:0098883//synapse pruning;	GO:0045202//synapse;GO:0098794//postsynapse;	GO:0005515//protein binding;GO:0042802//identical protein binding;	-
ENSGALG00000029669	C1QC	complement C1q C chain [Source:NCBI gene;Acc:419503]	21	6076987	6078857	-	1118	576.501	253.356	899.646	3.55092	1.82819	1.5346e-16	1.06449e-17	GO:0030853//negative regulation of granulocyte differentiation;GO:0045650//negative regulation of macrophage differentiation;GO:0098883//synapse pruning;	GO:0045202//synapse;GO:0098794//postsynapse;	GO:0005515//protein binding;	-
ENSGALG00000014659	C1R	complement C1r [Source:NCBI gene;Acc:418295]	1	78058485	78065761	-	2527	1071.89	538.98	1604.8	2.97747	1.57409	1.95116e-08	3.09519e-09	GO:0006508//proteolysis;GO:0006958//complement activation, classical pathway;	-	GO:0004252//serine-type endopeptidase activity;GO:0005509//calcium ion binding;	ko04145(Phagosome)
ENSGALG00000014603	C1S	complement C1s [Source:NCBI gene;Acc:418294]	1	78045961	78055022	+	3047	2609.64	1663.36	3555.92	2.13779	1.09612	0.0023353	0.000790041	GO:0006508//proteolysis;GO:0006958//complement activation, classical pathway;	-	GO:0004252//serine-type endopeptidase activity;GO:0004252//serine-type endopeptidase activity;GO:0005509//calcium ion binding;GO:0042802//identical protein binding;	-
ENSGALG00000030038	C3	complement component 3 [Source:NCBI gene;Acc:396370]	30	491364	674579	+	8037	3621.52	807.515	6435.52	7.96954	2.9945	4.61752e-29	1.20186e-30	GO:0006954//inflammatory response;GO:0006956//complement activation;GO:0006954//inflammatory response;GO:0006956//complement activation;GO:0006954//inflammatory response;GO:0006956//complement activation;GO:0001934//positive regulation of protein phosphorylation;GO:0006954//inflammatory response;GO:0006956//complement activation;GO:0006956//complement activation;GO:0010575//positive regulation of…	GO:0005576//extracellular region;GO:0005615//extracellular space;GO:0005576//extracellular region;GO:0005615//extracellular space;GO:0005576//extracellular region;GO:0005615//extracellular space;GO:0005576//extracellular region;GO:0005615//extracellular space;GO:0005615//extracellular space;	GO:0004866//endopeptidase inhibitor activity;GO:0005515//protein binding;GO:0004866//endopeptidase inhibitor activity;GO:0005515//protein binding;GO:0004866//endopeptidase inhibitor activity;GO:0005515//protein binding;GO:0004866//endopeptidase inhibitor activity;GO:0005515//protein binding;GO:0031715//C5L2 anaphylatoxin chemotactic receptor binding;	ko05168(Herpes simplex virus 1 infection);ko04145(Phagosome);ko04080(Neuroactive ligand-receptor interaction)
ENSGALG00000013218	C3AR1	complement C3a receptor 1 [Source:NCBI gene;Acc:418198]	1	66793430	66796768	+	1873	626.144	150.236	1102.05	7.33548	2.87489	2.36396e-23	9.45345e-25	GO:0002430//complement receptor mediated signaling pathway;GO:0006935//chemotaxis;GO:0007186//G protein-coupled receptor signaling pathway;GO:0051482//positive regulation of cytosolic calcium ion concentration involved in phospholipase C-activating G protein-coupled signaling pathway;	GO:0016021//integral component of membrane;	GO:0004875//complement receptor activity;GO:0004876//complement component C3a receptor activity;GO:0004876//complement component C3a receptor activity;GO:0004930//G protein-coupled receptor activity;GO:0004930//G protein-coupled receptor activity;	-
ENSGALG00000026299	C3orf52	chromosome 3 open reading frame 52 [Source:HGNC Symbol;Acc:HGNC:26255]	1	89913297	89928361	+	1408	227.423	48.8408	406.005	8.31283	3.05534	8.26771e-29	2.18849e-30	-	GO:0016020//membrane;GO:0016021//integral component of membrane;	-	-
ENSGALG00000032231	C4	complement 4 [Source:NCBI gene;Acc:426611]	16	2609635	2624278	+	5118	267.355	119.24	415.471	3.48434	1.80088	4.64415e-13	4.4156e-14	-	GO:0005576//extracellular region;GO:0005615//extracellular space;GO:0005576//extracellular region;GO:0005615//extracellular space;GO:0005576//extracellular region;GO:0005615//extracellular space;	GO:0004866//endopeptidase inhibitor activity;GO:0005515//protein binding;GO:0004866//endopeptidase inhibitor activity;GO:0005515//protein binding;GO:0004866//endopeptidase inhibitor activity;	-
ENSGALG00000004055	C7orf50	chromosome 14 C7orf50 homolog [Source:NCBI gene;Acc:416455]	14	2679816	2775732	-	1849	209.306	134.334	284.278	2.11621	1.08148	3.7836e-05	9.27435e-06	-	-	-	-
ENSGALG00000040463	CABP7	calcium binding protein 7 [Source:NCBI gene;Acc:770960]	15	11335501	11339583	-	648	12.3682	0	24.7363	Inf	Inf	3.09475e-07	5.72261e-08	-	GO:0032588//trans-Golgi network membrane;GO:0032588//trans-Golgi network membrane;	GO:0005509//calcium ion binding;	-
ENSGALG00000009314	CACUL1	CDK2 associated cullin domain 1 [Source:NCBI gene;Acc:423926]	6	30764722	30804284	-	2375	454.525	291.312	617.738	2.12054	1.08443	2.14959e-06	4.45697e-07	GO:0006511//ubiquitin-dependent protein catabolic process;GO:0000082//G1/S transition of mitotic cell cycle;GO:0006511//ubiquitin-dependent protein catabolic process;GO:0008284//positive regulation of cell population proliferation;GO:0045860//positive regulation of protein kinase activity;	-	GO:0031625//ubiquitin protein ligase binding;GO:0019901//protein kinase binding;GO:0031625//ubiquitin protein ligase binding;	-
ENSGALG00000036925	CADM3	cell adhesion molecule 3 [Source:NCBI gene;Acc:772356]	25	3840941	3854221	+	1818	211.142	105.315	316.969	3.00971	1.58963	1.19439e-05	2.73753e-06	-	-	-	-
ENSGALG00000006054	CALCA	calcitonin [Source:NCBI gene;Acc:396256]	5	10769515	10802866	+	3215	77.3686	22.5886	132.149	5.85024	2.5485	1.24716e-12	1.24409e-13	-	GO:0005576//extracellular region;GO:0005576//extracellular region;GO:0005576//extracellular region;	GO:0005179//hormone activity;GO:0005179//hormone activity;GO:0005179//hormone activity;	ko04270(Vascular smooth muscle contraction);ko04080(Neuroactive ligand-receptor interaction)
ENSGALG00000008270	CALHM2	calcium homeostasis modulator 2 [Source:NCBI gene;Acc:770753]	6	24590725	24595374	-	3193	172.927	74.8593	270.994	3.62004	1.85601	1.67731e-11	1.88617e-12	GO:0043065//positive regulation of apoptotic process;	-	-	-
ENSGALG00000014962	CALHM6	family with sequence similarity 26 member F [Source:NCBI gene;Acc:421744]	3	63868068	63871243	-	1985	100.023	27.4188	172.628	6.29596	2.65443	2.23138e-05	5.31589e-06	-	-	-	-
ENSGALG00000036294	CAP1	adenylate cyclase associated protein 1 [Source:NCBI gene;Acc:419680]	23	5701544	5708612	+	2253	5299.24	1744.59	8853.89	5.07505	2.34342	4.0742e-31	9.49763e-33	GO:0000902//cell morphogenesis;GO:0000902//cell morphogenesis;GO:0001667//ameboidal-type cell migration;GO:0006898//receptor-mediated endocytosis;GO:0007010//cytoskeleton organization;GO:0030036//actin cytoskeleton organization;GO:0030036//actin cytoskeleton organization;	GO:0005737//cytoplasm;GO:0030864//cortical actin cytoskeleton;	GO:0003779//actin binding;	-
ENSGALG00000036175	CAPG	capping actin protein, gelsolin like [Source:NCBI gene;Acc:431244]	22	5281520	5284629	+	984	292.38	72.014	512.745	7.12007	2.83189	8.53503e-29	2.26465e-30	GO:0051016//barbed-end actin filament capping;	GO:0005634//nucleus;GO:0005654//nucleoplasm;GO:0005730//nucleolus;GO:0005737//cytoplasm;GO:0005814//centriole;GO:0072686//mitotic spindle;GO:0090543//Flemming body;	GO:0019904//protein domain specific binding;GO:0044877//protein-containing complex binding;GO:0051015//actin filament binding;	-
ENSGALG00000041685	CAPN1	calpain 1 [Source:NCBI gene;Acc:693249]	33	6580953	6593372	-	2148	578.929	259.173	898.685	3.46751	1.7939	7.98121e-16	5.85897e-17	GO:0006508//proteolysis;GO:0006508//proteolysis;GO:0006508//proteolysis;GO:0032801//receptor catabolic process;GO:0050790//regulation of catalytic activity;GO:0097264//self proteolysis;	GO:0005739//mitochondrion;GO:0005764//lysosome;GO:0005829//cytosol;GO:0005829//cytosol;GO:0005886//plasma membrane;GO:0016020//membrane;	GO:0004198//calcium-dependent cysteine-type endopeptidase activity;GO:0004198//calcium-dependent cysteine-type endopeptidase activity;GO:0004198//calcium-dependent cysteine-type endopeptidase activity;GO:0005509//calcium ion binding;GO:0005509//calcium ion binding;GO:0008233//peptidase activity;	ko04218(Cellular senescence);ko04217(Necroptosis);ko04210(Apoptosis);ko04141(Protein processing in endoplasmic reticulum)
ENSGALG00000009069	CAPN14	calpain 14 [Source:NCBI gene;Acc:768684]	3	8356314	8379148	+	2470	45.3584	0.502457	90.2143	179.546	7.48821	0.000866422	0.00026827	GO:0006508//proteolysis;GO:0006508//proteolysis;	-	GO:0004198//calcium-dependent cysteine-type endopeptidase activity;GO:0005509//calcium ion binding;GO:0004198//calcium-dependent cysteine-type endopeptidase activity;GO:0005509//calcium ion binding;	-
ENSGALG00000002018	CAPN15	calpain 15 [Source:NCBI gene;Acc:416389]	14	13807325	13851939	+	5532	614.02	392.788	835.252	2.12647	1.08846	1.07327e-06	2.13719e-07	GO:0006508//proteolysis;GO:0006508//proteolysis;	-	GO:0004198//calcium-dependent cysteine-type endopeptidase activity;GO:0004198//calcium-dependent cysteine-type endopeptidase activity;	-
ENSGALG00000009360	CAPN2	calpain 2 [Source:NCBI gene;Acc:395963]	3	17779866	17799623	-	2302	248.618	160.945	336.291	2.08948	1.06314	0.0391463	0.0178581	GO:0006508//proteolysis;GO:0006508//proteolysis;GO:0007520//myoblast fusion;GO:0051493//regulation of cytoskeleton organization;GO:0051603//proteolysis involved in cellular protein catabolic process;GO:0071230//cellular response to amino acid stimulus;	GO:0000785//chromatin;GO:0005634//nucleus;GO:0005737//cytoplasm;GO:0005764//lysosome;GO:0005783//endoplasmic reticulum;GO:0005794//Golgi apparatus;GO:0005829//cytosol;GO:0005829//cytosol;GO:0005886//plasma membrane;GO:0031143//pseudopodium;GO:0045121//membrane raft;GO:0097038//perinuclear endoplasmic reticulum;	GO:0004198//calcium-dependent cysteine-type endopeptidase activity;GO:0004198//calcium-dependent cysteine-type endopeptidase activity;GO:0004198//calcium-dependent cysteine-type endopeptidase activity;GO:0005509//calcium ion binding;GO:0008233//peptidase activity;	ko04510(Focal adhesion);ko04218(Cellular senescence);ko04217(Necroptosis);ko04210(Apoptosis);ko04141(Protein processing in endoplasmic reticulum)
ENSGALG00000009050	CAPN3	calpain 3 [Source:NCBI gene;Acc:423233]	5	25874264	25898344	+	3522	194.44	46.6688	342.211	7.33275	2.87435	0.00206513	0.000690289	GO:0006508//proteolysis;GO:0006508//proteolysis;GO:0006508//proteolysis;GO:0012501//programmed cell death;GO:0014718//positive regulation of satellite cell activation involved in skeletal muscle regeneration;GO:0030163//protein catabolic process;GO:0030239//myofibril assembly;GO:0031648//protein destabilization;GO:0033234//negative regulation of protein sumoylation;GO:0043066//negative regulation…	GO:0005634//nucleus;GO:0005730//nucleolus;GO:0005737//cytoplasm;GO:0005737//cytoplasm;GO:0005829//cytosol;GO:0005886//plasma membrane;GO:0032991//protein-containing complex;	GO:0003824//catalytic activity;GO:0004198//calcium-dependent cysteine-type endopeptidase activity;GO:0004198//calcium-dependent cysteine-type endopeptidase activity;GO:0005509//calcium ion binding;GO:0005509//calcium ion binding;GO:0008233//peptidase activity;GO:0008307//structural constituent of muscle;GO:0031402//sodium ion binding;GO:0031432//titin binding;GO:0055103//ligase regulator activity…	-
ENSGALG00000004398	CARD11	caspase recruitment domain family member 11 [Source:NCBI gene;Acc:416476]	14	3830739	3870033	-	4182	795.822	251.011	1340.63	5.34092	2.41709	1.56094e-12	1.57386e-13	GO:0007165//signal transduction;GO:0007249//I-kappaB kinase/NF-kappaB signaling;GO:0007250//activation of NF-kappaB-inducing kinase activity;GO:0030183//B cell differentiation;GO:0030890//positive regulation of B cell proliferation;GO:0031295//T cell costimulation;GO:0032743//positive regulation of interleukin-2 production;GO:0032743//positive regulation of interleukin-2 production;GO:0038202//TO…	GO:0001772//immunological synapse;GO:0005737//cytoplasm;GO:0005737//cytoplasm;GO:0005829//cytosol;GO:0005886//plasma membrane;GO:0005886//plasma membrane;GO:0005886//plasma membrane;GO:0032449//CBM complex;GO:0032991//protein-containing complex;GO:0045121//membrane raft;	GO:0005515//protein binding;GO:0005515//protein binding;GO:0031435//mitogen-activated protein kinase kinase kinase binding;GO:0035591//signaling adaptor activity;GO:0043621//protein self-association;GO:0050700//CARD domain binding;GO:0050700//CARD domain binding;GO:0089720//caspase binding;	-
ENSGALG00000001889	CARD9	caspase recruitment domain family member 9 [Source:NCBI gene;Acc:427756]	17	8208061	8215543	+	1884	541.369	111.971	970.767	8.66981	3.116	1.68472e-40	1.85193e-42	GO:0001819//positive regulation of cytokine production;GO:0001819//positive regulation of cytokine production;GO:0002446//neutrophil mediated immunity;GO:0002446//neutrophil mediated immunity;GO:0009410//response to xenobiotic stimulus;GO:0009620//response to fungus;GO:0016064//immunoglobulin mediated immune response;GO:0016064//immunoglobulin mediated immune response;GO:0032494//response to pept…	GO:0005737//cytoplasm;GO:0032449//CBM complex;GO:0032991//protein-containing complex;	GO:0042803//protein homodimerization activity;GO:0043621//protein self-association;GO:0050700//CARD domain binding;GO:0050700//CARD domain binding;	ko05168(Herpes simplex virus 1 infection);ko04625(C-type lectin receptor signaling pathway);ko04621(NOD-like receptor signaling pathway)
ENSGALG00000021442	CARMIL2	RGD motif, leucine rich repeats, tropomodulin domain and proline-rich containing [Source:NCBI gene;Acc:415666]	11	1139950	1156764	+	4434	279.551	41.1376	517.965	12.591	3.65432	4.47643e-14	3.89698e-15	GO:0016477//cell migration;GO:0030011//maintenance of cell polarity;GO:0007163//establishment or maintenance of cell polarity;GO:0010592//positive regulation of lamellipodium assembly;GO:0016477//cell migration;GO:0030011//maintenance of cell polarity;GO:0030335//positive regulation of cell migration;GO:0044319//wound healing, spreading of cells;GO:0051639//actin filament network formation;GO:006…	GO:0001726//ruffle;GO:0005737//cytoplasm;GO:0005886//plasma membrane;GO:0015629//actin cytoskeleton;GO:0030027//lamellipodium;GO:0031252//cell leading edge;GO:0044354//macropinosome;GO:0045111//intermediate filament cytoskeleton;	GO:0005515//protein binding;GO:0005515//protein binding;GO:0005543//phospholipid binding;GO:0044877//protein-containing complex binding;	-
ENSGALG00000008346	CASP18	initiator caspase [Source:NCBI gene;Acc:693266]	7	11436085	11444574	+	3057	328.409	110.251	546.568	4.9575	2.30961	2.27524e-21	1.06798e-22	GO:0006508//proteolysis;GO:0006508//proteolysis;GO:0006508//proteolysis;GO:0006915//apoptotic process;GO:0006919//activation of cysteine-type endopeptidase activity involved in apoptotic process;GO:0008625//extrinsic apoptotic signaling pathway via death domain receptors;GO:0010941//regulation of cell death;GO:0030225//macrophage differentiation;GO:0042981//regulation of apoptotic process;GO:0042…	GO:0005737//cytoplasm;GO:0005737//cytoplasm;GO:0005737//cytoplasm;GO:0005737//cytoplasm;	GO:0004197//cysteine-type endopeptidase activity;GO:0004197//cysteine-type endopeptidase activity;GO:0005515//protein binding;GO:0008233//peptidase activity;GO:0008234//cysteine-type peptidase activity;GO:0008234//cysteine-type peptidase activity;GO:0008234//cysteine-type peptidase activity;GO:0016787//hydrolase activity;GO:0035877//death effector domain binding;GO:0097153//cysteine-type endopept…	ko05168(Herpes simplex virus 1 infection);ko05164(Influenza A);ko05132(Salmonella infection);ko04625(C-type lectin receptor signaling pathway);ko04622(RIG-I-like receptor signaling pathway);ko04621(NOD-like receptor signaling pathway);ko04620(Toll-like receptor signaling pathway);ko04217(Necroptosis);ko04210(Apoptosis);ko04115(p53 signaling pathway)
ENSGALG00000010638	CASP3	caspase 3 [Source:NCBI gene;Acc:395476]	4	39494858	39510633	+	4231	852.647	451.735	1253.56	2.77499	1.47248	1.38828e-09	1.94003e-10	GO:0006508//proteolysis;GO:0006508//proteolysis;GO:0006508//proteolysis;GO:0006915//apoptotic process;GO:0006915//apoptotic process;GO:0030182//neuron differentiation;GO:0030216//keratinocyte differentiation;GO:0030218//erythrocyte differentiation;GO:0043065//positive regulation of apoptotic process;GO:0098586//cellular response to virus;GO:0006508//proteolysis;GO:0006508//proteolysis;GO:0006508/…	GO:0005737//cytoplasm;GO:0005737//cytoplasm;GO:0005737//cytoplasm;GO:0005737//cytoplasm;GO:0005737//cytoplasm;GO:0005737//cytoplasm;GO:0005634//nucleus;GO:0005634//nucleus;GO:0005737//cytoplasm;GO:0005737//cytoplasm;GO:0005737//cytoplasm;GO:0005829//cytosol;	GO:0004197//cysteine-type endopeptidase activity;GO:0004197//cysteine-type endopeptidase activity;GO:0008233//peptidase activity;GO:0008234//cysteine-type peptidase activity;GO:0008234//cysteine-type peptidase activity;GO:0008234//cysteine-type peptidase activity;GO:0008234//cysteine-type peptidase activity;GO:0016787//hydrolase activity;GO:0097153//cysteine-type endopeptidase activity involved i…	ko05168(Herpes simplex virus 1 infection);ko05164(Influenza A);ko05132(Salmonella infection);ko04210(Apoptosis);ko04115(p53 signaling pathway);ko04010(MAPK signaling pathway)
ENSGALG00000008355	CASP8	caspase 8 [Source:NCBI gene;Acc:395284]	7	11449832	11455934	+	1645	548.388	172.62	924.156	5.35371	2.42054	1.21702e-20	6.05855e-22	GO:0006508//proteolysis;GO:0006508//proteolysis;GO:0006915//apoptotic process;GO:0006915//apoptotic process;GO:0032731//positive regulation of interleukin-1 beta production;GO:0034612//response to tumor necrosis factor;GO:0036462//TRAIL-activated apoptotic signaling pathway;GO:0042981//regulation of apoptotic process;GO:0043123//positive regulation of I-kappaB kinase/NF-kappaB signaling;GO:004312…	GO:0005654//nucleoplasm;GO:0005829//cytosol;GO:0031264//death-inducing signaling complex;GO:0031265//CD95 death-inducing signaling complex;GO:0032991//protein-containing complex;GO:0097342//ripoptosome;	GO:0004197//cysteine-type endopeptidase activity;GO:0004197//cysteine-type endopeptidase activity;GO:0005515//protein binding;GO:0008233//peptidase activity;GO:0008234//cysteine-type peptidase activity;GO:0031625//ubiquitin protein ligase binding;GO:0035877//death effector domain binding;GO:0042802//identical protein binding;GO:0097110//scaffold protein binding;GO:0097153//cysteine-type endopepti…	ko05168(Herpes simplex virus 1 infection);ko05164(Influenza A);ko05132(Salmonella infection);ko04625(C-type lectin receptor signaling pathway);ko04622(RIG-I-like receptor signaling pathway);ko04621(NOD-like receptor signaling pathway);ko04620(Toll-like receptor signaling pathway);ko04217(Necroptosis);ko04210(Apoptosis);ko04115(p53 signaling pathway)
ENSGALG00000015611	CASP8AP2	caspase 8 associated protein 2 [Source:NCBI gene;Acc:421810]	3	75427685	75445754	-	6699	563.01	312.877	813.143	2.59892	1.37791	5.88909e-10	7.87618e-11	GO:0097190//apoptotic signaling pathway;GO:0097190//apoptotic signaling pathway;	-	-	-
ENSGALG00000001366	CASP9	caspase 9 [Source:NCBI gene;Acc:426970]	21	4924613	4930908	+	1782	108.68	59.4325	157.927	2.65724	1.40993	5.38907e-06	1.1773e-06	GO:0006508//proteolysis;GO:0006915//apoptotic process;GO:0006915//apoptotic process;GO:0006915//apoptotic process;GO:0006919//activation of cysteine-type endopeptidase activity involved in apoptotic process;GO:0006974//cellular response to DNA damage stimulus;GO:0006974//cellular response to DNA damage stimulus;GO:0008630//intrinsic apoptotic signaling pathway in response to DNA damage;GO:0009411…	GO:0005634//nucleus;GO:0005829//cytosol;GO:0005829//cytosol;GO:0032991//protein-containing complex;GO:0043293//apoptosome;	GO:0004197//cysteine-type endopeptidase activity;GO:0004197//cysteine-type endopeptidase activity;GO:0004197//cysteine-type endopeptidase activity;GO:0008233//peptidase activity;GO:0008233//peptidase activity;GO:0008234//cysteine-type peptidase activity;GO:0017124//SH3 domain binding;GO:0019901//protein kinase binding;GO:0097199//cysteine-type endopeptidase activity involved in apoptotic signalin…	ko05168(Herpes simplex virus 1 infection);ko05164(Influenza A);ko04370(VEGF signaling pathway);ko04210(Apoptosis);ko04115(p53 signaling pathway)
ENSGALG00000038405	CASR	calcium sensing receptor [Source:NCBI gene;Acc:418266]	1	77388128	77429662	+	3144	5.6004	0.458975	10.7418	23.4039	4.54868	0.00245256	0.000833582	GO:0005513//detection of calcium ion;GO:0006874//cellular calcium ion homeostasis;GO:0007186//G protein-coupled receptor signaling pathway;GO:0007186//G protein-coupled receptor signaling pathway;GO:0010628//positive regulation of gene expression;GO:0032781//positive regulation of ATP-dependent activity;GO:0051924//regulation of calcium ion transport;GO:0070509//calcium ion import;GO:0007186//G p…	GO:0005887//integral component of plasma membrane;GO:0016021//integral component of membrane;GO:0016021//integral component of membrane;	GO:0004930//G protein-coupled receptor activity;GO:0004930//G protein-coupled receptor activity;GO:0005509//calcium ion binding;GO:0016597//amino acid binding;GO:0042803//protein homodimerization activity;GO:0004930//G protein-coupled receptor activity;	ko04621(NOD-like receptor signaling pathway)
ENSGALG00000048923	CBARP	CACN beta subunit associated regulatory protein [Source:NCBI gene;Acc:100858130]	28	3130618	3134178	-	2559	165.722	57.662	273.781	4.74804	2.24733	4.17093e-09	6.1448e-10	GO:1901386//negative regulation of voltage-gated calcium channel activity;GO:1901386//negative regulation of voltage-gated calcium channel activity;	-	GO:0044325//transmembrane transporter binding;GO:0044325//transmembrane transporter binding;	-
ENSGALG00000003169	CBFB	core-binding factor beta subunit [Source:NCBI gene;Acc:395257]	11	2344366	2385704	+	1931	1143.18	390.977	1895.37	4.84778	2.27732	5.12184e-20	2.66301e-21	GO:0000122//negative regulation of transcription by RNA polymerase II;GO:0000209//protein polyubiquitination;GO:0001503//ossification;GO:0001649//osteoblast differentiation;GO:0030098//lymphocyte differentiation;GO:0030099//myeloid cell differentiation;GO:0043371//negative regulation of CD4-positive, alpha-beta T cell differentiation;GO:0043378//positive regulation of CD8-positive, alpha-beta T c…	GO:0005634//nucleus;GO:0005634//nucleus;GO:0005634//nucleus;GO:0005634//nucleus;	GO:0003713//transcription coactivator activity;GO:0043565//sequence-specific DNA binding;GO:0003713//transcription coactivator activity;GO:0003713//transcription coactivator activity;	-
ENSGALG00000029077	CBL	Cbl proto-oncogene [Source:NCBI gene;Acc:374038]	24	4255942	4287074	-	4034	1377.68	609.181	2146.18	3.52305	1.81683	1.46486e-17	9.22653e-19	GO:0006511//ubiquitin-dependent protein catabolic process;GO:0007166//cell surface receptor signaling pathway;GO:0014068//positive regulation of phosphatidylinositol 3-kinase signaling;GO:0016567//protein ubiquitination;GO:0023051//regulation of signaling;GO:0032487//regulation of Rap protein signal transduction;GO:0042059//negative regulation of epidermal growth factor receptor signaling pathway…	GO:0005794//Golgi apparatus;GO:0005794//Golgi apparatus;GO:0005829//cytosol;GO:0005886//plasma membrane;GO:0005929//cilium;GO:0005929//cilium;GO:0016600//flotillin complex;	GO:0001784//phosphotyrosine residue binding;GO:0004842//ubiquitin-protein transferase activity;GO:0005509//calcium ion binding;GO:0005515//protein binding;GO:0017124//SH3 domain binding;GO:0017124//SH3 domain binding;GO:0046875//ephrin receptor binding;GO:0046875//ephrin receptor binding;	ko04910(Insulin signaling pathway);ko04144(Endocytosis);ko04120(Ubiquitin mediated proteolysis);ko04012(ErbB signaling pathway)
ENSGALG00000015351	CBLB	Cbl proto-oncogene B [Source:NCBI gene;Acc:418406]	1	87757880	87881272	-	4024	378.523	169.084	587.963	3.47734	1.79799	2.19192e-14	1.86249e-15	GO:0002669//positive regulation of T cell anergy;GO:0006955//immune response;GO:0007166//cell surface receptor signaling pathway;GO:0018193//peptidyl-amino acid modification;GO:0023051//regulation of signaling;GO:0030155//regulation of cell adhesion;GO:0031398//positive regulation of protein ubiquitination;GO:0035556//intracellular signal transduction;GO:0042110//T cell activation;GO:0043087//reg…	GO:0005654//nucleoplasm;GO:0005829//cytosol;	GO:0001784//phosphotyrosine residue binding;GO:0004842//ubiquitin-protein transferase activity;GO:0005509//calcium ion binding;GO:0005515//protein binding;	ko04910(Insulin signaling pathway);ko04625(C-type lectin receptor signaling pathway);ko04144(Endocytosis);ko04120(Ubiquitin mediated proteolysis);ko04012(ErbB signaling pathway)
ENSGALG00000035911	CBX4	chromobox 4 [Source:NCBI gene;Acc:395354]	18	9601368	9605211	+	2111	346.787	143.994	549.58	3.81669	1.93232	6.39129e-10	8.59224e-11	GO:0000122//negative regulation of transcription by RNA polymerase II;GO:0000122//negative regulation of transcription by RNA polymerase II;GO:0016925//protein sumoylation;GO:0045892//negative regulation of transcription, DNA-templated;GO:0045892//negative regulation of transcription, DNA-templated;	GO:0005634//nucleus;GO:0005634//nucleus;GO:0005654//nucleoplasm;GO:0016604//nuclear body;GO:0016604//nuclear body;GO:0031519//PcG protein complex;GO:0035102//PRC1 complex;	GO:0000976//transcription cis-regulatory region binding;GO:0003682//chromatin binding;GO:0003727//single-stranded RNA binding;GO:0019899//enzyme binding;GO:0032183//SUMO binding;GO:0032183//SUMO binding;GO:0035064//methylated histone binding;GO:0051219//phosphoprotein binding;GO:0061665//SUMO ligase activity;	-
ENSGALG00000036856	CBX5	chromobox 5 [Source:NCBI gene;Acc:776802]	33	7718770	7720615	-	570	161.109	60.2881	261.931	4.34465	2.11924	1.70785e-11	1.92482e-12	GO:0000122//negative regulation of transcription by RNA polymerase II;GO:0006974//cellular response to DNA damage stimulus;GO:0045892//negative regulation of transcription, DNA-templated;GO:0045892//negative regulation of transcription, DNA-templated;	GO:0000118//histone deacetylase complex;GO:0000776//kinetochore;GO:0000781//chromosome, telomeric region;GO:0000792//heterochromatin;GO:0005634//nucleus;GO:0005634//nucleus;GO:0005634//nucleus;GO:0005654//nucleoplasm;GO:0005721//pericentric heterochromatin;GO:0005730//nucleolus;GO:0005730//nucleolus;GO:0010369//chromocenter;GO:0016605//PML body;GO:0017053//transcription repressor complex;GO:00329…	GO:0003682//chromatin binding;GO:0030674//protein-macromolecule adaptor activity;GO:0035064//methylated histone binding;GO:0035064//methylated histone binding;GO:0042802//identical protein binding;GO:0042802//identical protein binding;GO:0042826//histone deacetylase binding;GO:0043021//ribonucleoprotein complex binding;GO:0044877//protein-containing complex binding;GO:0140297//DNA-binding transcr…	-
ENSGALG00000004505	CCDC137	coiled-coil domain containing 137 [Source:NCBI gene;Acc:417454]	18	9137482	9139173	-	1229	52.6471	27.1009	78.1934	2.88527	1.52871	0.000171851	4.7357e-05	-	GO:0001650//fibrillar center;GO:0005694//chromosome;GO:0005730//nucleolus;	-	-
ENSGALG00000007042	CCDC40	coiled-coil domain containing 40 [Source:NCBI gene;Acc:422083]	18	9551560	9562020	-	2895	22.1346	9.80264	34.4666	3.51605	1.81396	0.00226656	0.000764206	GO:0001947//heart looping;GO:0003341//cilium movement;GO:0003351//epithelial cilium movement involved in extracellular fluid movement;GO:0003356//regulation of cilium beat frequency;GO:0030317//flagellated sperm motility;GO:0030324//lung development;GO:0035082//axoneme assembly;GO:0035469//determination of pancreatic left/right asymmetry;GO:0036159//inner dynein arm assembly;GO:0044458//motile ci…	GO:0005929//cilium;GO:0005930//axoneme;	-	-
ENSGALG00000012987	CCDC77	coiled-coil domain containing 77 [Source:NCBI gene;Acc:418149]	1	60277783	60290283	+	2296	59.9064	34.9783	84.8345	2.42535	1.27819	0.000916489	0.000285502	-	GO:0005813//centrosome;	-	-
ENSGALG00000043587	CCDC88A	coiled-coil domain containing 88A [Source:NCBI gene;Acc:421210]	3	96212	167859	-	5913	567.026	274.209	859.844	3.13572	1.6488	2.24549e-13	2.06973e-14	GO:0007264//small GTPase mediated signal transduction;GO:0016477//cell migration;GO:0016477//cell migration;GO:0030032//lamellipodium assembly;GO:0030705//cytoskeleton-dependent intracellular transport;GO:0032147//activation of protein kinase activity;GO:0032956//regulation of actin cytoskeleton organization;GO:0032956//regulation of actin cytoskeleton organization;GO:0045724//positive regulation…	GO:0005783//endoplasmic reticulum;GO:0005794//Golgi apparatus;GO:0005814//centriole;GO:0005829//cytosol;GO:0005886//plasma membrane;GO:0016020//membrane;GO:0030027//lamellipodium;GO:0031410//cytoplasmic vesicle;GO:0036064//ciliary basal body;	GO:0001965//G-protein alpha-subunit binding;GO:0003779//actin binding;GO:0003779//actin binding;GO:0005080//protein kinase C binding;GO:0005085//guanyl-nucleotide exchange factor activity;GO:0005092//GDP-dissociation inhibitor activity;GO:0005154//epidermal growth factor receptor binding;GO:0005158//insulin receptor binding;GO:0005515//protein binding;GO:0035091//phosphatidylinositol binding;GO:0…	-
ENSGALG00000028256	CCL19	C-C motif chemokine ligand 19 [Source:NCBI gene;Acc:427406]	Z	8363698	8366694	-	1810	811.322	52.0331	1570.61	30.1849	4.91575	1.27774e-12	1.27782e-13	GO:0006955//immune response;	GO:0005576//extracellular region;	GO:0008009//chemokine activity;	ko04060(Cytokine-cytokine receptor interaction)
ENSGALG00000003003	CCL20	C-C motif chemokine ligand 20 [Source:NCBI gene;Acc:395082]	9	9693543	9695640	+	836	87.2692	1.18783	173.351	145.939	7.18922	1.11598e-07	1.95785e-08	GO:0002548//monocyte chemotaxis;GO:0006935//chemotaxis;GO:0006935//chemotaxis;GO:0006954//inflammatory response;GO:0006955//immune response;GO:0006955//immune response;GO:0007186//G protein-coupled receptor signaling pathway;GO:0016477//cell migration;GO:0030593//neutrophil chemotaxis;GO:0035584//calcium-mediated signaling using intracellular calcium source;GO:0043547//positive regulation of GTPa…	GO:0005576//extracellular region;GO:0005576//extracellular region;GO:0005576//extracellular region;GO:0005615//extracellular space;GO:0005615//extracellular space;	GO:0005125//cytokine activity;GO:0008009//chemokine activity;GO:0008009//chemokine activity;GO:0008009//chemokine activity;GO:0031731//CCR6 chemokine receptor binding;GO:0042379//chemokine receptor binding;GO:0048020//CCR chemokine receptor binding;	ko04060(Cytokine-cytokine receptor interaction)
ENSGALG00000034478	CCL4	C-C motif chemokine ligand 4 [Source:NCBI gene;Acc:395468]	19	576608	578177	+	756	334.876	40.6525	629.099	15.475	3.95187	2.23886e-24	8.16112e-26	GO:0002232//leukocyte chemotaxis involved in inflammatory response;GO:0002269//leukocyte activation involved in inflammatory response;GO:0002548//monocyte chemotaxis;GO:0006954//inflammatory response;GO:0006955//immune response;GO:0006955//immune response;GO:0007186//G protein-coupled receptor signaling pathway;GO:0030097//hemopoiesis;GO:0030593//neutrophil chemotaxis;GO:0030595//leukocyte chemot…	GO:0005576//extracellular region;GO:0005576//extracellular region;GO:0005615//extracellular space;GO:0005615//extracellular space;	GO:0005125//cytokine activity;GO:0008009//chemokine activity;GO:0008009//chemokine activity;GO:0008009//chemokine activity;GO:0048020//CCR chemokine receptor binding;	ko04623(Cytosolic DNA-sensing pathway);ko04620(Toll-like receptor signaling pathway);ko04060(Cytokine-cytokine receptor interaction)
ENSGALG00000032717	CCL4	chemokine (C-C motif) ligand 4 [Source:NCBI gene;Acc:395551]	19	539445	570383	-	678	815.139	23.2179	1607.06	69.2164	6.11304	4.6193e-08	7.66917e-09	GO:0006955//immune response;GO:0006955//immune response;GO:0002548//monocyte chemotaxis;GO:0006935//chemotaxis;GO:0006954//inflammatory response;GO:0006955//immune response;GO:0006955//immune response;GO:0007186//G protein-coupled receptor signaling pathway;GO:0030593//neutrophil chemotaxis;GO:0043547//positive regulation of GTPase activity;GO:0048245//eosinophil chemotaxis;GO:0048247//lymphocyte…	GO:0005576//extracellular region;GO:0005576//extracellular region;GO:0005576//extracellular region;GO:0005576//extracellular region;GO:0005576//extracellular region;GO:0005615//extracellular space;GO:0005615//extracellular space;	GO:0008009//chemokine activity;GO:0008009//chemokine activity;GO:0005125//cytokine activity;GO:0008009//chemokine activity;GO:0008009//chemokine activity;GO:0008009//chemokine activity;GO:0048020//CCR chemokine receptor binding;	ko04623(Cytosolic DNA-sensing pathway);ko04620(Toll-like receptor signaling pathway);ko04060(Cytokine-cytokine receptor interaction)
ENSGALG00000043603	CCL5	chemokine (C-C motif) ligand 5 [Source:NCBI gene;Acc:417465]	19	582380	583600	-	332	267.309	19.667	514.951	26.1835	4.71059	0.00164924	0.000541142	GO:0006955//immune response;	GO:0005576//extracellular region;	GO:0008009//chemokine activity;	ko05168(Herpes simplex virus 1 infection);ko05164(Influenza A);ko04623(Cytosolic DNA-sensing pathway);ko04621(NOD-like receptor signaling pathway);ko04620(Toll-like receptor signaling pathway);ko04060(Cytokine-cytokine receptor interaction)
ENSGALG00000053868	CCLL4	chemokine-like ligand 4 [Source:NCBI gene;Acc:417464]	19	557517	559000	+	756	2.71083	0	5.42166	Inf	Inf	0.0186557	0.00775857	GO:0002548//monocyte chemotaxis;GO:0006935//chemotaxis;GO:0006954//inflammatory response;GO:0006955//immune response;GO:0006955//immune response;GO:0007186//G protein-coupled receptor signaling pathway;GO:0030593//neutrophil chemotaxis;GO:0043547//positive regulation of GTPase activity;GO:0048245//eosinophil chemotaxis;GO:0048247//lymphocyte chemotaxis;GO:0070098//chemokine-mediated signaling pat…	GO:0005576//extracellular region;GO:0005576//extracellular region;GO:0005576//extracellular region;GO:0005615//extracellular space;GO:0005615//extracellular space;	GO:0005125//cytokine activity;GO:0008009//chemokine activity;GO:0008009//chemokine activity;GO:0008009//chemokine activity;GO:0048020//CCR chemokine receptor binding;	-
ENSGALG00000005612	CCM2	CCM2 scaffolding protein [Source:NCBI gene;Acc:420410]	2	4102174	4126164	-	2075	481.965	319.055	644.875	2.0212	1.01521	9.57115e-06	2.16287e-06	GO:0001568//blood vessel development;GO:0001570//vasculogenesis;GO:0001570//vasculogenesis;GO:0001885//endothelial cell development;GO:0001944//vasculature development;GO:0007507//heart development;GO:0035264//multicellular organism growth;GO:0045216//cell-cell junction organization;GO:0048839//inner ear development;GO:0048845//venous blood vessel morphogenesis;GO:0060039//pericardium development…	GO:0005737//cytoplasm;GO:0005739//mitochondrion;GO:0032991//protein-containing complex;	-	-
ENSGALG00000011881	CCNA2	cyclin A2 [Source:NCBI gene;Acc:396172]	4	53933630	53938773	+	1912	400.572	110.036	691.109	6.28075	2.65094	2.42132e-21	1.13961e-22	GO:0000086//G2/M transition of mitotic cell cycle;GO:0006275//regulation of DNA replication;GO:0007265//Ras protein signal transduction;GO:0016572//histone phosphorylation;GO:0044843//cell cycle G1/S phase transition;GO:0045893//positive regulation of transcription, DNA-templated;	GO:0000307//cyclin-dependent protein kinase holoenzyme complex;GO:0001939//female pronucleus;GO:0001940//male pronucleus;GO:0005634//nucleus;GO:0005634//nucleus;GO:0005654//nucleoplasm;GO:0005737//cytoplasm;GO:0005737//cytoplasm;GO:0005829//cytosol;GO:0097124//cyclin A2-CDK2 complex;GO:0097124//cyclin A2-CDK2 complex;	GO:0016538//cyclin-dependent protein serine/threonine kinase regulator activity;GO:0019901//protein kinase binding;GO:0019901//protein kinase binding;GO:0019904//protein domain specific binding;	ko04914(Progesterone-mediated oocyte maturation);ko04218(Cellular senescence);ko04110(Cell cycle)
ENSGALG00000004161	CCNB1	cyclin B1 [Source:NCBI gene;Acc:415400]	10	7264609	7272826	-	1813	422.665	183.089	662.24	3.61704	1.85481	1.9691e-15	1.50024e-16	GO:0000079//regulation of cyclin-dependent protein serine/threonine kinase activity;GO:0007049//cell cycle;GO:0007057//spindle assembly involved in female meiosis I;GO:0008315//G2/MI transition of meiotic cell cycle;GO:0040008//regulation of growth;GO:0043029//T cell homeostasis;GO:0044772//mitotic cell cycle phase transition;GO:0048538//thymus development;GO:0051301//cell division;GO:0060317//ca…	GO:0000307//cyclin-dependent protein kinase holoenzyme complex;GO:0005634//nucleus;GO:0005737//cytoplasm;GO:0005737//cytoplasm;GO:0005813//centrosome;GO:0005813//centrosome;GO:0005829//cytosol;GO:0015630//microtubule cytoskeleton;GO:0016020//membrane;	GO:0016538//cyclin-dependent protein serine/threonine kinase regulator activity;	ko04914(Progesterone-mediated oocyte maturation);ko04218(Cellular senescence);ko04115(p53 signaling pathway);ko04114(Oocyte meiosis);ko04110(Cell cycle);ko04068(FoxO signaling pathway)
ENSGALG00000003485	CCND3	cyclin D3 [Source:NCBI gene;Acc:419928]	26	5030630	5043220	-	2400	1355.15	618.489	2091.82	3.38215	1.75794	1.42756e-14	1.19677e-15	GO:0000122//negative regulation of transcription by RNA polymerase II;GO:0001934//positive regulation of protein phosphorylation;GO:0007165//signal transduction;GO:0042098//T cell proliferation;GO:0042127//regulation of cell population proliferation;GO:0045737//positive regulation of cyclin-dependent protein serine/threonine kinase activity;GO:0046626//regulation of insulin receptor signaling pat…	GO:0000307//cyclin-dependent protein kinase holoenzyme complex;GO:0005634//nucleus;GO:0005654//nucleoplasm;GO:0005737//cytoplasm;	GO:0004693//cyclin-dependent protein serine/threonine kinase activity;GO:0019901//protein kinase binding;GO:0019901//protein kinase binding;	ko05164(Influenza A);ko04510(Focal adhesion);ko04310(Wnt signaling pathway);ko04218(Cellular senescence);ko04115(p53 signaling pathway);ko04110(Cell cycle)
ENSGALG00000040794	CCNE2	cyclin E2 [Source:NCBI gene;Acc:420231]	2	126274821	126285443	-	2467	47.7575	16.3271	79.1878	4.85008	2.27801	9.51061e-08	1.65229e-08	GO:0000082//G1/S transition of mitotic cell cycle;GO:0000723//telomere maintenance;GO:0006270//DNA replication initiation;GO:0007129//homologous chromosome pairing at meiosis;GO:0051726//regulation of cell cycle;GO:0051726//regulation of cell cycle;GO:0070192//chromosome organization involved in meiotic cell cycle;GO:1903827//regulation of protein localization;	GO:0097135//cyclin E2-CDK2 complex;GO:0097135//cyclin E2-CDK2 complex;	GO:0016538//cyclin-dependent protein serine/threonine kinase regulator activity;	ko04218(Cellular senescence);ko04115(p53 signaling pathway);ko04114(Oocyte meiosis);ko04110(Cell cycle)
ENSGALG00000038502	CCNF	cyclin F [Source:NCBI gene;Acc:416749]	14	14610473	14620528	+	2715	239.87	82.9227	396.816	4.78538	2.25863	2.11388e-18	1.2393e-19	GO:0010826//negative regulation of centrosome duplication;GO:0016567//protein ubiquitination;GO:0031146//SCF-dependent proteasomal ubiquitin-dependent protein catabolic process;GO:0051726//regulation of cell cycle;	GO:0005634//nucleus;GO:0005813//centrosome;GO:0005814//centriole;GO:0019005//SCF ubiquitin ligase complex;GO:0030054//cell junction;	GO:0010997//anaphase-promoting complex binding;	-
ENSGALG00000011138	CCNK	cyclin K [Source:NCBI gene;Acc:423446]	5	48197831	48210529	+	2660	438.017	279.927	596.108	2.12951	1.09052	2.38649e-06	4.98284e-07	GO:0006357//regulation of transcription by RNA polymerase II;GO:0006974//cellular response to DNA damage stimulus;GO:0044828//negative regulation by host of viral genome replication;GO:2001165//positive regulation of phosphorylation of RNA polymerase II C-terminal domain serine 2 residues;	GO:0002944//cyclin K-CDK12 complex;GO:0002945//cyclin K-CDK13 complex;GO:0005654//nucleoplasm;	GO:0004693//cyclin-dependent protein serine/threonine kinase activity;GO:0008353//RNA polymerase II CTD heptapeptide repeat kinase activity;GO:0016538//cyclin-dependent protein serine/threonine kinase regulator activity;GO:0019901//protein kinase binding;	-
ENSGALG00000007076	CCNY	cyclin Y [Source:NCBI gene;Acc:428412]	2	12879629	12992702	-	1026	184.304	122.523	246.084	2.00847	1.0061	0.000251007	7.10571e-05	GO:0000079//regulation of cyclin-dependent protein serine/threonine kinase activity;GO:0000086//G2/M transition of mitotic cell cycle;GO:0045737//positive regulation of cyclin-dependent protein serine/threonine kinase activity;GO:0060828//regulation of canonical Wnt signaling pathway;	GO:0000308//cytoplasmic cyclin-dependent protein kinase holoenzyme complex;GO:0005634//nucleus;GO:0005886//plasma membrane;	GO:0016538//cyclin-dependent protein serine/threonine kinase regulator activity;GO:0019901//protein kinase binding;	-
ENSGALG00000050893	CCR2	C-C motif chemokine receptor 2 [Source:NCBI gene;Acc:420696]	2	42632317	42640047	-	3650	3088.49	387.381	5789.6	14.9455	3.90164	8.44325e-48	4.64062e-50	GO:0006935//chemotaxis;GO:0006954//inflammatory response;GO:0006955//immune response;GO:0007186//G protein-coupled receptor signaling pathway;GO:0090026//positive regulation of monocyte chemotaxis;	GO:0016021//integral component of membrane;	GO:0004930//G protein-coupled receptor activity;GO:0004950//chemokine receptor activity;GO:0016493//C-C chemokine receptor activity;	-
ENSGALG00000037077	CCR5	C-C motif chemokine receptor 5 [Source:NCBI gene;Acc:420695]	2	42617494	42623187	-	1488	847.367	90.1184	1604.62	17.8056	4.15426	2.67142e-22	1.16618e-23	GO:0006935//chemotaxis;GO:0006935//chemotaxis;GO:0006954//inflammatory response;GO:0006954//inflammatory response;GO:0006954//inflammatory response;GO:0006955//immune response;GO:0006955//immune response;GO:0006955//immune response;GO:0007165//signal transduction;GO:0007186//G protein-coupled receptor signaling pathway;GO:0007186//G protein-coupled receptor signaling pathway;GO:0007186//G protein…	GO:0005737//cytoplasm;GO:0009897//external side of plasma membrane;GO:0016020//membrane;GO:0016021//integral component of membrane;GO:0016021//integral component of membrane;GO:0016021//integral component of membrane;	GO:0004930//G protein-coupled receptor activity;GO:0004930//G protein-coupled receptor activity;GO:0004930//G protein-coupled receptor activity;GO:0004950//chemokine receptor activity;GO:0004950//chemokine receptor activity;GO:0016493//C-C chemokine receptor activity;GO:0016493//C-C chemokine receptor activity;GO:0016493//C-C chemokine receptor activity;GO:0019957//C-C chemokine binding;	ko04144(Endocytosis);ko04060(Cytokine-cytokine receptor interaction)
ENSGALG00000011418	CCR6	C-C motif chemokine receptor 6 [Source:NCBI gene;Acc:769278]	3	42572589	42580049	-	1860	23.0629	5.33506	40.7906	7.64578	2.93466	0.0450639	0.0208936	GO:0002523//leukocyte migration involved in inflammatory response;GO:0006935//chemotaxis;GO:0006935//chemotaxis;GO:0006935//chemotaxis;GO:0006955//immune response;GO:0007186//G protein-coupled receptor signaling pathway;GO:0019722//calcium-mediated signaling;GO:0048290//isotype switching to IgA isotypes;GO:0060326//cell chemotaxis;GO:0060474//positive regulation of flagellated sperm motility invo…	GO:0009897//external side of plasma membrane;GO:0009986//cell surface;GO:0009986//cell surface;GO:0016021//integral component of membrane;GO:0036126//sperm flagellum;GO:0036126//sperm flagellum;GO:0097225//sperm midpiece;GO:0097228//sperm principal piece;GO:0097228//sperm principal piece;GO:0097524//sperm plasma membrane;GO:0097524//sperm plasma membrane;	GO:0004930//G protein-coupled receptor activity;GO:0004950//chemokine receptor activity;GO:0016493//C-C chemokine receptor activity;GO:0016493//C-C chemokine receptor activity;GO:0016493//C-C chemokine receptor activity;GO:0019957//C-C chemokine binding;GO:0019957//C-C chemokine binding;	ko04060(Cytokine-cytokine receptor interaction)
ENSGALG00000038069	CCR8	C-C motif chemokine receptor 8 [Source:NCBI gene;Acc:420718]	2	44316108	44319487	+	2551	432.097	32.6199	831.574	25.4928	4.67202	9.23973e-35	1.58772e-36	GO:0006935//chemotaxis;GO:0007186//G protein-coupled receptor signaling pathway;	GO:0016021//integral component of membrane;	GO:0004930//G protein-coupled receptor activity;GO:0004950//chemokine receptor activity;	ko04060(Cytokine-cytokine receptor interaction)
ENSGALG00000011084	CCSAP	centriole, cilia and spindle associated protein [Source:NCBI gene;Acc:421533]	3	40068687	40076967	-	732	46.4522	19.2085	73.6959	3.83663	1.93984	4.98753e-06	1.08422e-06	GO:1901673//regulation of mitotic spindle assembly;GO:1990755//mitotic spindle microtubule depolymerization;	GO:0005813//centrosome;GO:0005814//centriole;GO:0005819//spindle;GO:0005856//cytoskeleton;GO:0005929//cilium;GO:0005930//axoneme;GO:0030424//axon;GO:0035869//ciliary transition zone;GO:0036064//ciliary basal body;GO:0061673//mitotic spindle astral microtubule;GO:0072686//mitotic spindle;	GO:0008017//microtubule binding;	-
ENSGALG00000010392	CCSER1	coiled-coil serine rich protein 1 [Source:NCBI gene;Acc:422518]	4	35628834	36177811	+	3100	20.2534	8.70219	31.8046	3.65478	1.86979	0.00294489	0.00101933	-	-	-	-
ENSGALG00000039140	CD14	CD14 molecule [Source:NCBI gene;Acc:100194427]	13	1613067	1614464	+	1398	85.2394	22.6764	147.802	6.51789	2.70441	1.36221e-14	1.13941e-15	-	-	GO:0005515//protein binding;	-
ENSGALG00000053917	CD164	CD164 molecule [Source:NCBI gene;Acc:395380]	3	66946468	66958016	+	3950	15117.8	8739.25	21496.3	2.45974	1.29851	2.7299e-07	5.00657e-08	GO:0007155//cell adhesion;GO:0007157//heterophilic cell-cell adhesion via plasma membrane cell adhesion molecules;	GO:0005764//lysosome;GO:0005768//endosome;GO:0005886//plasma membrane;	-	-
ENSGALG00000023411	CD180	CD180 molecule [Source:NCBI gene;Acc:431584]	Z	21298598	21307258	-	2463	129.021	23.6696	234.372	9.90179	3.30769	1.19679e-07	2.10794e-08	GO:0002224//toll-like receptor signaling pathway;GO:0006955//immune response;GO:0002224//toll-like receptor signaling pathway;GO:0002322//B cell proliferation involved in immune response;GO:0006955//immune response;GO:0031666//positive regulation of lipopolysaccharide-mediated signaling pathway;GO:0031666//positive regulation of lipopolysaccharide-mediated signaling pathway;GO:0071222//cellular r…	GO:0016021//integral component of membrane;GO:0016021//integral component of membrane;	GO:0004888//transmembrane signaling receptor activity;GO:0005515//protein binding;GO:0004888//transmembrane signaling receptor activity;GO:0005515//protein binding;	-
ENSGALG00000043052	CD1B	CD1b molecule [Source:NCBI gene;Acc:425802]	16	2662153	2664893	-	1674	137.264	52.6833	221.845	4.21091	2.07413	1.39023e-12	1.39383e-13	GO:0001916//positive regulation of T cell mediated cytotoxicity;GO:0048006//antigen processing and presentation, endogenous lipid antigen via MHC class Ib;GO:0048007//antigen processing and presentation, exogenous lipid antigen via MHC class Ib;	GO:0005615//extracellular space;GO:0009897//external side of plasma membrane;GO:0016020//membrane;GO:0016021//integral component of membrane;	GO:0030883//endogenous lipid antigen binding;GO:0030884//exogenous lipid antigen binding;GO:0071723//lipopeptide binding;	ko04530(Tight junction)
ENSGALG00000030270	CD1C	CD1c molecule [Source:NCBI gene;Acc:425801]	16	2665728	2668557	-	1540	13.6389	6.62902	20.6487	3.11489	1.63918	0.0382158	0.0173781	-	-	-	ko04530(Tight junction)
ENSGALG00000015395	CD200L	CD200 molecule-like [Source:NCBI gene;Acc:418424]	1	89959483	89966753	+	1360	9.03097	2.75385	15.3081	5.5588	2.47477	0.0419284	0.0192862	-	-	-	-
ENSGALG00000019231	CD200R1	CD200 receptor 1 [Source:NCBI gene;Acc:768673]	1	84562942	84585088	+	2526	208.792	44.9128	372.672	8.29769	3.05271	0.0091019	0.00350816	GO:0150077//regulation of neuroinflammatory response;GO:0150077//regulation of neuroinflammatory response;GO:0150077//regulation of neuroinflammatory response;	GO:0005576//extracellular region;GO:0009897//external side of plasma membrane;GO:0016020//membrane;GO:0016021//integral component of membrane;	GO:0038023//signaling receptor activity;GO:0038023//signaling receptor activity;GO:0038023//signaling receptor activity;GO:0038023//signaling receptor activity;	-
ENSGALG00000013748	CD226	CD226 molecule [Source:NCBI gene;Acc:772097]	2	93679817	93715007	+	2875	347.12	22.2617	671.978	30.1854	4.91578	4.61033e-07	8.76105e-08	GO:0002729//positive regulation of natural killer cell cytokine production;GO:0002729//positive regulation of natural killer cell cytokine production;GO:0002729//positive regulation of natural killer cell cytokine production;GO:0002860//positive regulation of natural killer cell mediated cytotoxicity directed against tumor cell target;GO:0002891//positive regulation of immunoglobulin mediated imm…	GO:0009897//external side of plasma membrane;GO:0016020//membrane;GO:0016021//integral component of membrane;	-	-
[truncated: 1,657 more rows]

## Sheet: Down
Supplementary table 2b Down-regulated genes in this study
ID	Name	Description	Chromosome	Start Site	End Site	Direction	Length	baseMean	baseMean_N	baseMean_B	foldChange(B/N)	log2FoldChange	FDR	pval	BP	CC	MF	Pathway
[truncated: 2,666 more rows]
