# Supplementary material for: Integrated transcriptomic and metabolomic analysis identifies host response mechanisms to oncogenic Marek’s disease virus in Wenchang chickens
Source: Vet Res. 2025 Oct 7;56:190. doi: 10.1186/s13567-025-01618-5 (PMC12505730; doi:10.1186/s13567-025-01618-5)
Supplement: Supplementary file 5 — Additional file 5. KEGG analysis of DEGs. [file 13567_2025_1618_MOESM5_ESM.xlsx]

## Sheet: KEGG for all DEGs
Additional file 4 KEGG by DEGs
PathwayID	Pathway	Level1	Level2	Up_number	Down_number	DEG_number	total_number	Pvalue	FDR	Up_gene	Down_gene	URL
gga00190	Oxidative phosphorylation	Metabolism	Energy metabolism	7	60	67	89	2.7966e-14	4.41862e-12	ENSGALG00000033663(ATP6V1B2),ENSGALG00000002207(ATP6V1G3),ENSGALG00000016446(ATP6V1C2),ENSGALG00000034294(ATP6V0D2),ENSGALG00000008836(ATP6AP1),ENSGALG00000036069(TCIRG1),ENSGALG00000014800(ATP6V1A)	ENSGALG00000041401(SDHB),ENSGALG00000017282(NDUFA9),ENSGALG00000027190(COX11),ENSGALG00000043758,ENSGALG00000011020(CYCS),ENSGALG00000038801(ATP5B),ENSGALG00000005789(UQCRC1),ENSGALG00000025819(UQCRFS1),ENSGALG00000039212(NDUFA13),ENSGALG00000009286(ATP5G3),ENSGALG00000002033(NDUFB6),ENSGALG00000013191(NDUFS6),ENSGALG00000008239(NDUFB3),ENSGALG00000003625(NDUFS5),ENSGALG00000007926(ATP5PD),ENSGAL…	http://www.kegg.jp/kegg-bin/show_pathway?map=map00190&multi_query=K03963+%23FFFFFF,green%0d%0aK03945+%23FFFFFF,green%0d%0aK03958+%23FFFFFF,green%0d%0aK02272+%23FFFFFF,green%0d%0aK03966+%23FFFFFF,green%0d%0aK02131+%23FFFFFF,green%0d%0aK11352+%23FFFFFF,green%0d%0aK03960+%23FFFFFF,green%0d%0aK00235+%23FFFFFF,green%0d%0aK03948+%23FFFFFF,green%0d%0aK02271+%23FFFFFF,green%0d%0aK03946+%23FFFFFF,green%0d…
gga00280	Valine, leucine and isoleucine degradation	Metabolism	Amino acid metabolism	1	30	31	41	2.46724e-07	1.94912e-05	ENSGALG00000000081(IL4I1)	ENSGALG00000008185(AOX1),ENSGALG00000002529(MCCC2),ENSGALG00000014846(OXCT1),ENSGALG00000005280(DBT),ENSGALG00000016872(PCCA),ENSGALG00000016294(HMGCLL1),ENSGALG00000040702(BCKDHB),ENSGALG00000043307(HIBCH),ENSGALG00000008785(MCCC1),ENSGALG00000020876(AOX2),ENSGALG00000042246,ENSGALG00000007931(DLD),ENSGALG00000002899(AACS),ENSGALG00000008229(ALDH7A1),ENSGALG00000014862(HMGCS1),ENSGALG00000031142…	http://www.kegg.jp/kegg-bin/show_pathway?map=map00280&multi_query=K08683+%23FFFFFF,green%0d%0aK01907+%23FFFFFF,green%0d%0aK01640+%23FFFFFF,green%0d%0aK01966+%23FFFFFF,green%0d%0aK00626+%23FFFFFF,green%0d%0aK05605+%23FFFFFF,green%0d%0aK01965+%23FFFFFF,green%0d%0aK00248+%23FFFFFF,green%0d%0aK03334+%23FFFFFF,red%0d%0aK05606+%23FFFFFF,green%0d%0aK00140+%23FFFFFF,green%0d%0aK05607+%23FFFFFF,green%0d%0…
gga00020	Citrate cycle (TCA cycle)	Metabolism	Carbohydrate metabolism	1	19	20	26	2.40938e-05	0.00102431	ENSGALG00000002162(ACO1)	ENSGALG00000010286(DLST),ENSGALG00000029576(PDHB),ENSGALG00000033888(IDH3B),ENSGALG00000011950(ACO2),ENSGALG00000008858(MDH1),ENSGALG00000001949(MDH2),ENSGALG00000033753(PDHX),ENSGALG00000007931(DLD),ENSGALG00000007878(SDHD),ENSGALG00000016430(PDHA2),ENSGALG00000034434(IDH2),ENSGALG00000013167(SDHA),ENSGALG00000015961(SUCLG1),ENSGALG00000030466(CS),ENSGALG00000037401(IDH3A),ENSGALG00000016993(SUC…	http://www.kegg.jp/kegg-bin/show_pathway?map=map00020&multi_query=K00031+%23FFFFFF,green%0d%0aK00161+%23FFFFFF,green%0d%0aK00382+%23FFFFFF,green%0d%0aK01900+%23FFFFFF,green%0d%0aK01647+%23FFFFFF,green%0d%0aK00235+%23FFFFFF,green%0d%0aK13997+%23FFFFFF,green%0d%0aK00658+%23FFFFFF,green%0d%0aK01899+%23FFFFFF,green%0d%0aK01681+%23FFFFFF,purple%0d%0aK00026+%23FFFFFF,green%0d%0aK01679+%23FFFFFF,green%0…
gga04260	Cardiac muscle contraction	Organismal Systems	Circulatory system	3	32	35	55	2.5932e-05	0.00102431	ENSGALG00000016734(SLC9A7),ENSGALG00000034251(SLC9A1),ENSGALG00000001564(ATP2A3)	ENSGALG00000002490(UQCRC2),ENSGALG00000002563(TPM4),ENSGALG00000008486(CACNA2D1),ENSGALG00000028302(UQCRQ),ENSGALG00000017380(UQCRHL),ENSGALG00000007205(COX6A1),ENSGALG00000005448(MYL3),ENSGALG00000040415,ENSGALG00000010812(RYR2),ENSGALG00000008593(ATP1B4),ENSGALG00000007863(COX7B),ENSGALG00000032247(ATP1A1),ENSGALG00000035996(COX6C),ENSGALG00000038242(CACNA2D2),ENSGALG00000001096(UQCR11),ENSGALG…	http://www.kegg.jp/kegg-bin/show_pathway?map=map04260&multi_query=K05742+%23FFFFFF,red%0d%0aK01540+%23FFFFFF,green%0d%0aK01539+%23FFFFFF,green%0d%0aK00420+%23FFFFFF,green%0d%0aK04858+%23FFFFFF,green%0d%0aK12045+%23FFFFFF,green%0d%0aK00411+%23FFFFFF,green%0d%0aK04850+%23FFFFFF,green%0d%0aK00416+%23FFFFFF,green%0d%0aK00418+%23FFFFFF,green%0d%0aK04865+%23FFFFFF,green%0d%0aK00414+%23FFFFFF,green%0d%0…
gga04514	Cell adhesion molecules	Environmental Information Processing	Signaling molecules and interaction	28	23	51	91	6.62613e-05	0.00180561	ENSGALG00000043016,ENSGALG00000015624(VCAN),ENSGALG00000016480(SDC1),ENSGALG00000038393(DMB2),ENSGALG00000038559(CD8A),ENSGALG00000028341,ENSGALG00000007511(ITGB2),ENSGALG00000003932(SDC4),ENSGALG00000008669(CD28),ENSGALG00000009523(CNTN1),ENSGALG00000031430,ENSGALG00000046559,ENSGALG00000002192(PTPRC),ENSGALG00000007015(CD40),ENSGALG00000005102(CDH4),ENSGALG00000014477(CD4),ENSGALG00000002655(IT…	ENSGALG00000005553(NLGN3),ENSGALG00000032349(CDH5),ENSGALG00000009107(NRXN1),ENSGALG00000011350(NEGR1),ENSGALG00000001774(NEO1),ENSGALG00000037316(OCLN),ENSGALG00000029378(ITGA9),ENSGALG00000038964,ENSGALG00000015132(CDH2),ENSGALG00000031284(PTPRM),ENSGALG00000003123(CNTNAP1),ENSGALG00000015737(NCAM2),ENSGALG00000001177(CD34),ENSGALG00000001472(JAM3),ENSGALG00000031122(NTNG1),ENSGALG00000040938(N…	http://www.kegg.jp/kegg-bin/show_pathway?map=map04514&multi_query=K06454+%23FFFFFF,red%0d%0aK06752+%23FFFFFF,red%0d%0aK06257+%23FFFFFF,red%0d%0aK05412+%23FFFFFF,red%0d%0aK03160+%23FFFFFF,red%0d%0aK06766+%23FFFFFF,green%0d%0aK06456+%23FFFFFF,red%0d%0aK06775+%23FFFFFF,green%0d%0aK06735+%23FFFFFF,green%0d%0aK06760+%23FFFFFF,green%0d%0aK07379+%23FFFFFF,green%0d%0aK06793+%23FFFFFF,red%0d%0aK06797+%23F…
gga04060	Cytokine-cytokine receptor interaction	Environmental Information Processing	Signaling molecules and interaction	60	17	77	150	6.85675e-05	0.00180561	ENSGALG00000000911(IL19),ENSGALG00000010338(CXCL13L2),ENSGALG00000042471(IL2RA),ENSGALG00000000249(GH),ENSGALG00000005638(IL2RG),ENSGALG00000001882(TNFRSF18),ENSGALG00000026098(IL8),ENSGALG00000016719(TNFRSF21),ENSGALG00000037989(IL10RB),ENSGALG00000031325(TGFB1),ENSGALG00000026163(TNFSF11),ENSGALG00000030363(IFNAR1),ENSGALG00000037077(CCR5),ENSGALG00000010915(IL6),ENSGALG00000006346(CXCL14),ENSG…	ENSGALG00000035635(ACVRL1),ENSGALG00000035966(EDA),ENSGALG00000012429(BMP4),ENSGALG00000016785(IL1RL1),ENSGALG00000002556(NGF),ENSGALG00000021031(CXCR7),ENSGALG00000016293(BMP5),ENSGALG00000002003(BMPR1A),ENSGALG00000035950(NGFR),ENSGALG00000007668(BMP7),ENSGALG00000000120(BMP10),ENSGALG00000005848(IL11RA),ENSGALG00000012216(BMPR1B),ENSGALG00000039458(GDF8),ENSGALG00000014855(GHR),ENSGALG00000016…	http://www.kegg.jp/kegg-bin/show_pathway?map=map04060&multi_query=K04183+%23FFFFFF,red%0d%0aK05080+%23FFFFFF,green%0d%0aK05130+%23FFFFFF,red%0d%0aK05443+%23FFFFFF,red%0d%0aK04387+%23FFFFFF,red%0d%0aK05512+%23FFFFFF,red%0d%0aK04663+%23FFFFFF,green%0d%0aK22670+%23FFFFFF,green%0d%0aK10033+%23FFFFFF,red%0d%0aK05434+%23FFFFFF,red%0d%0aK13578+%23FFFFFF,green%0d%0aK05473+%23FFFFFF,red%0d%0aK04181+%23FFF…
gga04621	NOD-like receptor signaling pathway	Organismal Systems	Immune system	48	12	60	112	9.23493e-05	0.00208446	ENSGALG00000007625(FADD),ENSGALG00000030016(CTSB),ENSGALG00000015704(TXN),ENSGALG00000026850(TICAM1),ENSGALG00000007001(TLR4),ENSGALG00000017186(BIRC3),ENSGALG00000011389(TRAF3),ENSGALG00000007874(IL18),ENSGALG00000029940(IL1B),ENSGALG00000009586(IRAK4),ENSGALG00000011668(IL8L1),ENSGALG00000008355(CASP8),ENSGALG00000010175(HSP90AB1),ENSGALG00000001889(CARD9),ENSGALG00000040023(MAPK11),ENSGALG0000…	ENSGALG00000002216(NEK7),ENSGALG00000030603(ANTXR1),ENSGALG00000040428(MAVS),ENSGALG00000010741(MAP1LC3C),ENSGALG00000004523(MFN2),ENSGALG00000005002(VDAC2),ENSGALG00000012532(TXN2),ENSGALG00000008907(PLCB4),ENSGALG00000041463,ENSGALG00000006109(MAPK8),ENSGALG00000041873(MFN1),ENSGALG00000038721(MAP1LC3A)	http://www.kegg.jp/kegg-bin/show_pathway?map=map04621&multi_query=K05130+%23FFFFFF,red%0d%0aK05858+%23FFFFFF,green%0d%0aK09849+%23FFFFFF,red%0d%0aK04612+%23FFFFFF,red%0d%0aK05405+%23FFFFFF,red%0d%0aK08846+%23FFFFFF,red%0d%0aK02861+%23FFFFFF,red%0d%0aK06068+%23FFFFFF,red%0d%0aK21421+%23FFFFFF,red%0d%0aK06030+%23FFFFFF,green%0d%0aK15041+%23FFFFFF,green%0d%0aK03462+%23FFFFFF,red%0d%0aK10160+%23FFFFF…
gga04210	Apoptosis	Cellular Processes	Cell growth and death	40	17	57	107	0.00016859	0.00332966	ENSGALG00000012304(NFKB1),ENSGALG00000031493(BAK1),ENSGALG00000004252,ENSGALG00000033557(CTSH),ENSGALG00000014071(ITPR2),ENSGALG00000013056,ENSGALG00000027864(NFKBIA),ENSGALG00000009360(CAPN2),ENSGALG00000002583(PIK3CD),ENSGALG00000012827(RIPK1),ENSGALG00000006613(CTSD),ENSGALG00000010638(CASP3),ENSGALG00000012610(CTSV),ENSGALG00000028749(ACTG1),ENSGALG00000001366(CASP9),ENSGALG00000008346(CASP18…	ENSGALG00000034081(AKT3),ENSGALG00000028005(GADD45G),ENSGALG00000004003(AIFM1),ENSGALG00000006109(MAPK8),ENSGALG00000025977(GADD45A),ENSGALG00000004998(RAF1),ENSGALG00000002556(NGF),ENSGALG00000000433,ENSGALG00000004719(SPTAN1),ENSGALG00000028037(FOS),ENSGALG00000001419(DAB2IP),ENSGALG00000004412(DIABLO),ENSGALG00000008444(TUBAL3),ENSGALG00000011020(CYCS),ENSGALG00000006241,ENSGALG00000009373(CTS…	http://www.kegg.jp/kegg-bin/show_pathway?map=map04210&multi_query=K02162+%23FFFFFF,red%0d%0aK01368+%23FFFFFF,red%0d%0aK04734+%23FFFFFF,red%0d%0aK14021+%23FFFFFF,red%0d%0aK06114+%23FFFFFF,green%0d%0aK04379+%23FFFFFF,green%0d%0aK01379+%23FFFFFF,red%0d%0aK01374+%23FFFFFF,green%0d%0aK04959+%23FFFFFF,red%0d%0aK04398+%23FFFFFF,red%0d%0aK02187+%23FFFFFF,red%0d%0aK05692+%23FFFFFF,red%0d%0aK04402+%23FFFFF…
gga04620	Toll-like receptor signaling pathway	Organismal Systems	Immune system	36	4	40	71	0.000346323	0.0060799	ENSGALG00000026850(TICAM1),ENSGALG00000007001(TLR4),ENSGALG00000007015(CD40),ENSGALG00000007625(FADD),ENSGALG00000005505(PIK3CB),ENSGALG00000011389(TRAF3),ENSGALG00000034478(CCL4),ENSGALG00000009586(IRAK4),ENSGALG00000011668(IL8L1),ENSGALG00000017485(TLR1A),ENSGALG00000008355(CASP8),ENSGALG00000029940(IL1B),ENSGALG00000014362(CD86),ENSGALG00000040023(MAPK11),ENSGALG00000015474(CD80),ENSGALG000000…	ENSGALG00000028037(FOS),ENSGALG00000009392(TLR5),ENSGALG00000006109(MAPK8),ENSGALG00000034081(AKT3)	http://www.kegg.jp/kegg-bin/show_pathway?map=map04620&multi_query=K05842+%23FFFFFF,red%0d%0aK04733+%23FFFFFF,red%0d%0aK05413+%23FFFFFF,red%0d%0aK05405+%23FFFFFF,red%0d%0aK04729+%23FFFFFF,red%0d%0aK10160+%23FFFFFF,red%0d%0aK04441+%23FFFFFF,red%0d%0aK05404+%23FFFFFF,red%0d%0aK12964+%23FFFFFF,red%0d%0aK02373+%23FFFFFF,red%0d%0aK05130+%23FFFFFF,red%0d%0aK04398+%23FFFFFF,red%0d%0aK04415+%23FFFFFF,red%…
gga00640	Propanoate metabolism	Metabolism	Carbohydrate metabolism	1	18	19	28	0.000594707	0.00939638	ENSGALG00000006300(LDHA)	ENSGALG00000015591(ACOX3),ENSGALG00000042246,ENSGALG00000007931(DLD),ENSGALG00000040702(BCKDHB),ENSGALG00000010940(ACSS3),ENSGALG00000043307(HIBCH),ENSGALG00000035836(LDHB),ENSGALG00000016872(PCCA),ENSGALG00000005280(DBT),ENSGALG00000007072(ACADS),ENSGALG00000010211(ALDH6A1),ENSGALG00000016697(MMUT),ENSGALG00000016993(SUCLA2),ENSGALG00000037238(PCCB),ENSGALG00000010225,ENSGALG00000014828(ECHDC1),…	http://www.kegg.jp/kegg-bin/show_pathway?map=map00640&multi_query=K18426+%23FFFFFF,green%0d%0aK00382+%23FFFFFF,green%0d%0aK00167+%23FFFFFF,green%0d%0aK01895+%23FFFFFF,green%0d%0aK09699+%23FFFFFF,green%0d%0aK05605+%23FFFFFF,green%0d%0aK01965+%23FFFFFF,green%0d%0aK01847+%23FFFFFF,green%0d%0aK00140+%23FFFFFF,green%0d%0aK01908+%23FFFFFF,green%0d%0aK00166+%23FFFFFF,green%0d%0aK01899+%23FFFFFF,green%0d…
gga05132	Salmonella infection	Human Diseases	Infectious disease: bacterial	67	29	96	210	0.00195333	0.0242827	ENSGALG00000007874(IL18),ENSGALG00000005505(PIK3CB),ENSGALG00000017186(BIRC3),ENSGALG00000002198(FHOD1),ENSGALG00000006691(ARPC4),ENSGALG00000011452(ARPC2),ENSGALG00000007001(TLR4),ENSGALG00000015704(TXN),ENSGALG00000005678(FLNB),ENSGALG00000012159(ACTR3),ENSGALG00000033631(MYC),ENSGALG00000014277(RHOH),ENSGALG00000007625(FADD),ENSGALG00000005475,ENSGALG00000035492(ELMO1),ENSGALG00000040023(MAPK1…	ENSGALG00000008444(TUBAL3),ENSGALG00000011020(CYCS),ENSGALG00000006241,ENSGALG00000016259(DYNLT3),ENSGALG00000007149(CYTH3),ENSGALG00000010352(ARHGEF26),ENSGALG00000031527(ARL8BL),ENSGALG00000001793(MYL10),ENSGALG00000028037(FOS),ENSGALG00000037203(CTNNB1),ENSGALG00000005522(DYNLL2),ENSGALG00000008883(TCF7L2),ENSGALG00000006109(MAPK8),ENSGALG00000011855(RHOJ),ENSGALG00000006409(PODXL),ENSGALG0000…	http://www.kegg.jp/kegg-bin/show_pathway?map=map05132&multi_query=K05400+%23FFFFFF,red%0d%0aK04456+%23FFFFFF,green%0d%0aK12755+%23FFFFFF,green%0d%0aK05754+%23FFFFFF,red%0d%0aK17092+%23FFFFFF,red%0d%0aK05692+%23FFFFFF,red%0d%0aK04441+%23FFFFFF,red%0d%0aK04733+%23FFFFFF,red%0d%0aK05482+%23FFFFFF,red%0d%0aK10351+%23FFFFFF,green%0d%0aK10168+%23FFFFFF,green%0d%0aK04379+%23FFFFFF,green%0d%0aK07374+%23F…
gga00380	Tryptophan metabolism	Metabolism	Amino acid metabolism	5	15	20	32	0.00200875	0.0242827	ENSGALG00000000081(IL4I1),ENSGALG00000009926(HAAO),ENSGALG00000032836,ENSGALG00000007503(KMO),ENSGALG00000012418(KYNU)	ENSGALG00000006188(KYAT3),ENSGALG00000017163(ACAT1),ENSGALG00000003674(DHTKD1),ENSGALG00000016224(MAOA),ENSGALG00000016124(HADH),ENSGALG00000024085,ENSGALG00000030187(CAT),ENSGALG00000020876(AOX2),ENSGALG00000010286(DLST),ENSGALG00000008185(AOX1),ENSGALG00000009655(AADAT),ENSGALG00000008229(ALDH7A1),ENSGALG00000035207(TDO2),ENSGALG00000007931(DLD),ENSGALG00000012197(ACMSD)	http://www.kegg.jp/kegg-bin/show_pathway?map=map00380&multi_query=K00022+%23FFFFFF,green%0d%0aK03334+%23FFFFFF,red%0d%0aK00382+%23FFFFFF,green%0d%0aK00658+%23FFFFFF,green%0d%0aK00157+%23FFFFFF,green%0d%0aK01556+%23FFFFFF,red%0d%0aK03781+%23FFFFFF,green%0d%0aK00274+%23FFFFFF,purple%0d%0aK00626+%23FFFFFF,green%0d%0aK03392+%23FFFFFF,green%0d%0aK00453+%23FFFFFF,green%0d%0aK00452+%23FFFFFF,red%0d%0aK1…
gga00630	Glyoxylate and dicarboxylate metabolism	Metabolism	Carbohydrate metabolism	2	16	18	28	0.00213247	0.0242827	ENSGALG00000008518,ENSGALG00000002162(ACO1)	ENSGALG00000043754(GLUL),ENSGALG00000007931(DLD),ENSGALG00000032679(GCSH),ENSGALG00000016872(PCCA),ENSGALG00000011950(ACO2),ENSGALG00000008858(MDH1),ENSGALG00000001949(MDH2),ENSGALG00000037238(PCCB),ENSGALG00000030187(CAT),ENSGALG00000010225,ENSGALG00000015053(GLDC),ENSGALG00000016697(MMUT),ENSGALG00000005423(GRHPR),ENSGALG00000003913(MCEE),ENSGALG00000017163(ACAT1),ENSGALG00000030466(CS)	http://www.kegg.jp/kegg-bin/show_pathway?map=map00630&multi_query=K00382+%23FFFFFF,green%0d%0aK01895+%23FFFFFF,green%0d%0aK01681+%23FFFFFF,purple%0d%0aK01965+%23FFFFFF,green%0d%0aK00626+%23FFFFFF,green%0d%0aK03781+%23FFFFFF,green%0d%0aK00025+%23FFFFFF,green%0d%0aK00281+%23FFFFFF,green%0d%0aK05606+%23FFFFFF,green%0d%0aK01915+%23FFFFFF,purple%0d%0aK01647+%23FFFFFF,green%0d%0aK01847+%23FFFFFF,green%…
gga04510	Focal adhesion	Cellular Processes	Cellular community - eukaryotes	32	43	75	159	0.00215163	0.0242827	ENSGALG00000037943(PRKCB),ENSGALG00000003589(VTN),ENSGALG00000012456(RAC2),ENSGALG00000003855(SRC),ENSGALG00000008016(GRB2),ENSGALG00000028749(ACTG1),ENSGALG00000014688(ZYX),ENSGALG00000002583(PIK3CD),ENSGALG00000014903(ITGA2),ENSGALG00000009360(CAPN2),ENSGALG00000042458(ACTN1),ENSGALG00000039327(VAV3),ENSGALG00000002548(TLN1),ENSGALG00000015022(FYN),ENSGALG00000010926(SPP1),ENSGALG00000003578(FN…	ENSGALG00000042259(DOCK1),ENSGALG00000036798(COL4A1),ENSGALG00000004998(RAF1),ENSGALG00000042895(BCAR1),ENSGALG00000006109(MAPK8),ENSGALG00000029378(ITGA9),ENSGALG00000015001(LAMA4),ENSGALG00000043287(CAV1),ENSGALG00000035879(ITGA7),ENSGALG00000008007(ITGA11),ENSGALG00000011200(THBS2),ENSGALG00000028567(MYL9),ENSGALG00000012178(PDGFB),ENSGALG00000012755(IGF-I),ENSGALG00000009378(PDGFC),ENSGALG000…	http://www.kegg.jp/kegg-bin/show_pathway?map=map04510&multi_query=K12756+%23FFFFFF,green%0d%0aK04364+%23FFFFFF,red%0d%0aK06248+%23FFFFFF,red%0d%0aK04503+%23FFFFFF,green%0d%0aK06271+%23FFFFFF,red%0d%0aK06481+%23FFFFFF,red%0d%0aK05725+%23FFFFFF,green%0d%0aK04410+%23FFFFFF,red%0d%0aK06584+%23FFFFFF,red%0d%0aK06241+%23FFFFFF,green%0d%0aK05736+%23FFFFFF,green%0d%0aK06483+%23FFFFFF,red%0d%0aK04359+%23F…
gga04512	ECM-receptor interaction	Environmental Information Processing	Signaling molecules and interaction	15	19	34	63	0.00256796	0.0270491	ENSGALG00000039990(TNC),ENSGALG00000002655(ITGAV),ENSGALG00000015355(CD47),ENSGALG00000003578(FN1),ENSGALG00000039080(CD44),ENSGALG00000008747(ITGA8),ENSGALG00000041577(ITGA4),ENSGALG00000005628(COL9A3),ENSGALG00000019761,ENSGALG00000016480(SDC1),ENSGALG00000003589(VTN),ENSGALG00000003932(SDC4),ENSGALG00000042009(HMMR),ENSGALG00000010926(SPP1),ENSGALG00000014903(ITGA2)	ENSGALG00000008141,ENSGALG00000005426(FREM1),ENSGALG00000030250(SV2B),ENSGALG00000008439(CD36),ENSGALG00000042388,ENSGALG00000007917(LAMB4),ENSGALG00000008007(ITGA11),ENSGALG00000035879(ITGA7),ENSGALG00000011200(THBS2),ENSGALG00000015001(LAMA4),ENSGALG00000029378(ITGA9),ENSGALG00000036798(COL4A1),ENSGALG00000004620(LAMC1),ENSGALG00000011141(ITGB6),ENSGALG00000014804(THBS4),ENSGALG00000043555(NPNT…	http://www.kegg.jp/kegg-bin/show_pathway?map=map04512&multi_query=K06585+%23FFFFFF,green%0d%0aK06250+%23FFFFFF,red%0d%0aK05635+%23FFFFFF,green%0d%0aK08131+%23FFFFFF,red%0d%0aK06248+%23FFFFFF,red%0d%0aK04659+%23FFFFFF,green%0d%0aK06589+%23FFFFFF,green%0d%0aK06258+%23FFFFFF,green%0d%0aK06483+%23FFFFFF,red%0d%0aK06266+%23FFFFFF,red%0d%0aK06267+%23FFFFFF,red%0d%0aK06249+%23FFFFFF,green%0d%0aK06245+%2…
gga05164	Influenza A	Human Diseases	Infectious disease: viral	46	7	53	108	0.00332999	0.0328836	ENSGALG00000011531(APAF1),ENSGALG00000003584(KPNA2),ENSGALG00000009621(ACTB),ENSGALG00000045534,ENSGALG00000029940(IL1B),ENSGALG00000006351(FAS),ENSGALG00000025950(PRKCA),ENSGALG00000011668(IL8L1),ENSGALG00000009586(IRAK4),ENSGALG00000008355(CASP8),ENSGALG00000027786(SOCS3),ENSGALG00000000158(DMA),ENSGALG00000005505(PIK3CB),ENSGALG00000003076(FASLG),ENSGALG00000007874(IL18),ENSGALG00000009903(IFN…	ENSGALG00000028886,ENSGALG00000011020(CYCS),ENSGALG00000040428(MAVS),ENSGALG00000034081(AKT3),ENSGALG00000004998(RAF1),ENSGALG00000008675(SLC25A5),ENSGALG00000010614(SLC25A4)	http://www.kegg.jp/kegg-bin/show_pathway?map=map05164&multi_query=K12499+%23FFFFFF,red%0d%0aK04733+%23FFFFFF,red%0d%0aK02084+%23FFFFFF,red%0d%0aK02373+%23FFFFFF,red%0d%0aK04729+%23FFFFFF,red%0d%0aK03174+%23FFFFFF,red%0d%0aK05863+%23FFFFFF,green%0d%0aK05405+%23FFFFFF,red%0d%0aK07211+%23FFFFFF,red%0d%0aK14021+%23FFFFFF,red%0d%0aK05404+%23FFFFFF,red%0d%0aK11217+%23FFFFFF,red%0d%0aK05692+%23FFFFFF,re…
gga00982	Drug metabolism - cytochrome P450	Metabolism	Xenobiotics biodegradation and metabolism	8	9	17	27	0.00390031	0.03625	ENSGALG00000013098(MGST1),ENSGALG00000036044,ENSGALG00000011805,ENSGALG00000030614(ADH1C),ENSGALG00000008409(GSTO2),ENSGALG00000016325(GSTA3),ENSGALG00000032836,ENSGALG00000020160(ADH6)	ENSGALG00000032922(GSTM2),ENSGALG00000016224(MAOA),ENSGALG00000016322,ENSGALG00000014708(GSTK1),ENSGALG00000008185(AOX1),ENSGALG00000040573(FMO3),ENSGALG00000006344(GSTT1),ENSGALG00000020876(AOX2),ENSGALG00000003445(MGST3)	http://www.kegg.jp/kegg-bin/show_pathway?map=map00982&multi_query=K00799+%23FFFFFF,purple%0d%0aK00129+%23FFFFFF,red%0d%0aK00274+%23FFFFFF,purple%0d%0aK00485+%23FFFFFF,green%0d%0aK00157+%23FFFFFF,green%0d%0aK00699+%23FFFFFF,red%0d%0aK13299+%23FFFFFF,green%0d%0aK13951+%23FFFFFF,red%0d%0a
gga00620	Pyruvate metabolism	Metabolism	Carbohydrate metabolism	4	16	20	34	0.00548044	0.0481061	ENSGALG00000030614(ADH1C),ENSGALG00000010244(AKR1A1),ENSGALG00000006300(LDHA),ENSGALG00000020160(ADH6)	ENSGALG00000013165(FH),ENSGALG00000005423(GRHPR),ENSGALG00000007904(DLAT),ENSGALG00000010225,ENSGALG00000017163(ACAT1),ENSGALG00000008229(ALDH7A1),ENSGALG00000016430(PDHA2),ENSGALG00000033753(PDHX),ENSGALG00000027632(ACYP2),ENSGALG00000007931(DLD),ENSGALG00000008858(MDH1),ENSGALG00000001949(MDH2),ENSGALG00000035836(LDHB),ENSGALG00000017246(ME3),ENSGALG00000029576(PDHB),ENSGALG00000005398(HAGH)	http://www.kegg.jp/kegg-bin/show_pathway?map=map00620&multi_query=K00626+%23FFFFFF,green%0d%0aK00049+%23FFFFFF,green%0d%0aK00016+%23FFFFFF,purple%0d%0aK01895+%23FFFFFF,green%0d%0aK00029+%23FFFFFF,green%0d%0aK00627+%23FFFFFF,green%0d%0aK13951+%23FFFFFF,red%0d%0aK00026+%23FFFFFF,green%0d%0aK14085+%23FFFFFF,green%0d%0aK01679+%23FFFFFF,green%0d%0aK00162+%23FFFFFF,green%0d%0aK13997+%23FFFFFF,green%0d%…
gga00260	Glycine, serine and threonine metabolism	Metabolism	Amino acid metabolism	3	16	19	32	0.00586245	0.0487509	ENSGALG00000008317(SDSL),ENSGALG00000032836,ENSGALG00000027822	ENSGALG00000032679(GCSH),ENSGALG00000046412,ENSGALG00000003948(ALAS1),ENSGALG00000011331(CTH),ENSGALG00000002638,ENSGALG00000007931(DLD),ENSGALG00000012312(GCAT),ENSGALG00000004518,ENSGALG00000008229(ALDH7A1),ENSGALG00000004491(DMGDH),ENSGALG00000016651,ENSGALG00000002855(SARDH),ENSGALG00000043053(DAO),ENSGALG00000015053(GLDC),ENSGALG00000016224(MAOA),ENSGALG00000005423(GRHPR)	http://www.kegg.jp/kegg-bin/show_pathway?map=map00260&multi_query=K14085+%23FFFFFF,green%0d%0aK17989+%23FFFFFF,red%0d%0aK00314+%23FFFFFF,green%0d%0aK01620+%23FFFFFF,red%0d%0aK00049+%23FFFFFF,green%0d%0aK00315+%23FFFFFF,green%0d%0aK01758+%23FFFFFF,green%0d%0aK00276+%23FFFFFF,green%0d%0aK00281+%23FFFFFF,green%0d%0aK01754+%23FFFFFF,green%0d%0aK00643+%23FFFFFF,green%0d%0aK02437+%23FFFFFF,green%0d%0aK…
KEGG pathways for the up-regulated DEGs
PathwayID	Pathway	Level1	Level2	list_number	total_number	Pvalue	FDR	Gene	URL
gga04060	Cytokine-cytokine receptor interaction	Environmental Information Processing	Signaling molecules and interaction	60	150	6.70747e-11	1.00612e-08	ENSGALG00000010338(CXCL13L2),ENSGALG00000032260(IL10RA),ENSGALG00000011668(IL8L1),ENSGALG00000030407(IL6R),ENSGALG00000016678(IL17A),ENSGALG00000000249(GH),ENSGALG00000032660(IFNGR2),ENSGALG00000030363(IFNAR1),ENSGALG00000016719(TNFRSF21),ENSGALG00000030907(CSF3),ENSGALG00000043603(CCL5),ENSGALG00000031325(TGFB1),ENSGALG00000024122(TNFRSF13B),ENSGALG00000037077(CCR5),ENSGALG00000003003(CCL20),ENS…	http://www.kegg.jp/kegg-bin/show_pathway?map=map04060&multi_query=K05070+%23FFFFFF,red%0d%0aK05133+%23FFFFFF,red%0d%0aK04192+%23FFFFFF,red%0d%0aK05157+%23FFFFFF,red%0d%0aK04390+%23FFFFFF,red%0d%0aK05476+%23FFFFFF,red%0d%0aK10030+%23FFFFFF,red%0d%0aK05163+%23FFFFFF,red%0d%0aK05055+%23FFFFFF,red%0d%0aK05494+%23FFFFFF,red%0d%0aK05434+%23FFFFFF,red%0d%0aK05173+%23FFFFFF,red%0d%0aK05174+%23FFFFFF,red%…
gga04620	Toll-like receptor signaling pathway	Organismal Systems	Immune system	36	71	2.05812e-10	1.36674e-08	ENSGALG00000007625(FADD),ENSGALG00000007001(TLR4),ENSGALG00000027864(NFKBIA),ENSGALG00000007651(STAT1),ENSGALG00000032701(LY96),ENSGALG00000011668(IL8L1),ENSGALG00000030363(IFNAR1),ENSGALG00000012827(RIPK1),ENSGALG00000034722(TLR2A),ENSGALG00000011389(TRAF3),ENSGALG00000043603(CCL5),ENSGALG00000002583(PIK3CD),ENSGALG00000015474(CD80),ENSGALG00000040023(MAPK11),ENSGALG00000026098(IL8),ENSGALG00000…	http://www.kegg.jp/kegg-bin/show_pathway?map=map04620&multi_query=K03174+%23FFFFFF,red%0d%0aK05413+%23FFFFFF,red%0d%0aK11220+%23FFFFFF,red%0d%0aK10169+%23FFFFFF,red%0d%0aK05405+%23FFFFFF,red%0d%0aK02861+%23FFFFFF,red%0d%0aK03160+%23FFFFFF,red%0d%0aK05842+%23FFFFFF,red%0d%0aK04729+%23FFFFFF,red%0d%0aK04734+%23FFFFFF,red%0d%0aK10160+%23FFFFFF,red%0d%0aK04441+%23FFFFFF,red%0d%0aK02580+%23FFFFFF,red%…
gga05168	Herpes simplex virus 1 infection	Human Diseases	Infectious disease: viral	49	115	3.03597e-10	1.36674e-08	ENSGALG00000001889(CARD9),ENSGALG00000027864(NFKBIA),ENSGALG00000045534,ENSGALG00000031493(BAK1),ENSGALG00000030661(STAT2),ENSGALG00000030038(C3),ENSGALG00000006351(FAS),ENSGALG00000042986(RNASEL),ENSGALG00000042838(TRAF2),ENSGALG00000007625(FADD),ENSGALG00000002583(PIK3CD),ENSGALG00000043603(CCL5),ENSGALG00000010638(CASP3),ENSGALG00000008022(TAPBP),ENSGALG00000005947(MYD88),ENSGALG00000029381,EN…	http://www.kegg.jp/kegg-bin/show_pathway?map=map05168&multi_query=K10054+%23FFFFFF,red%0d%0aK05704+%23FFFFFF,red%0d%0aK05842+%23FFFFFF,red%0d%0aK04696+%23FFFFFF,red%0d%0aK04389+%23FFFFFF,red%0d%0aK02373+%23FFFFFF,red%0d%0aK04399+%23FFFFFF,red%0d%0aK05130+%23FFFFFF,red%0d%0aK05133+%23FFFFFF,red%0d%0aK05654+%23FFFFFF,red%0d%0aK12499+%23FFFFFF,red%0d%0aK07211+%23FFFFFF,red%0d%0aK04733+%23FFFFFF,red%…
gga04621	NOD-like receptor signaling pathway	Organismal Systems	Immune system	48	112	3.64463e-10	1.36674e-08	ENSGALG00000001889(CARD9),ENSGALG00000027864(NFKBIA),ENSGALG00000013861(TNFAIP3),ENSGALG00000030661(STAT2),ENSGALG00000042986(RNASEL),ENSGALG00000042838(TRAF2),ENSGALG00000016261(CYBB),ENSGALG00000014071(ITPR2),ENSGALG00000007001(TLR4),ENSGALG00000007625(FADD),ENSGALG00000008098(NAMPTP1),ENSGALG00000043603(CCL5),ENSGALG00000010175(HSP90AB1),ENSGALG00000040023(MAPK11),ENSGALG00000026098(IL8),ENSGA…	http://www.kegg.jp/kegg-bin/show_pathway?map=map04621&multi_query=K11221+%23FFFFFF,red%0d%0aK03174+%23FFFFFF,red%0d%0aK02373+%23FFFFFF,red%0d%0aK07211+%23FFFFFF,red%0d%0aK20899+%23FFFFFF,red%0d%0aK09849+%23FFFFFF,red%0d%0aK03173+%23FFFFFF,red%0d%0aK11220+%23FFFFFF,red%0d%0aK03671+%23FFFFFF,red%0d%0aK16060+%23FFFFFF,red%0d%0aK05220+%23FFFFFF,red%0d%0aK02580+%23FFFFFF,red%0d%0aK02861+%23FFFFFF,red%…
gga05164	Influenza A	Human Diseases	Infectious disease: viral	46	108	1.10323e-09	3.30969e-08	ENSGALG00000009903(IFNG),ENSGALG00000003485(CCND3),ENSGALG00000028749(ACTG1),ENSGALG00000026850(TICAM1),ENSGALG00000008355(CASP8),ENSGALG00000016590(TLR7),ENSGALG00000027786(SOCS3),ENSGALG00000012304(NFKB1),ENSGALG00000003076(FASLG),ENSGALG00000037943(PRKCB),ENSGALG00000029940(IL1B),ENSGALG00000014297(IRF7),ENSGALG00000000158(DMA),ENSGALG00000041192(IFIH1),ENSGALG00000009621(ACTB),ENSGALG00000001…	http://www.kegg.jp/kegg-bin/show_pathway?map=map05164&multi_query=K05133+%23FFFFFF,red%0d%0aK03174+%23FFFFFF,red%0d%0aK07211+%23FFFFFF,red%0d%0aK14021+%23FFFFFF,red%0d%0aK04399+%23FFFFFF,red%0d%0aK01165+%23FFFFFF,red%0d%0aK10160+%23FFFFFF,red%0d%0aK11220+%23FFFFFF,red%0d%0aK12647+%23FFFFFF,red%0d%0aK02373+%23FFFFFF,red%0d%0aK04729+%23FFFFFF,red%0d%0aK02187+%23FFFFFF,red%0d%0aK05405+%23FFFFFF,red%…
gga04625	C-type lectin receptor signaling pathway	Organismal Systems	Immune system	32	74	2.65645e-07	5.99773e-06	ENSGALG00000002583(PIK3CD),ENSGALG00000040023(MAPK11),ENSGALG00000027961(PCASP2),ENSGALG00000007651(STAT1),ENSGALG00000007963(NFATC2),ENSGALG00000001889(CARD9),ENSGALG00000027864(NFKBIA),ENSGALG00000010129(PLK3),ENSGALG00000006583(LSP1P1),ENSGALG00000014071(ITPR2),ENSGALG00000030661(STAT2),ENSGALG00000033635(PTGS2),ENSGALG00000010915(IL6),ENSGALG00000005653(NFKB2),ENSGALG00000001049,ENSGALG000000…	http://www.kegg.jp/kegg-bin/show_pathway?map=map04625&multi_query=K04734+%23FFFFFF,red%0d%0aK01370+%23FFFFFF,red%0d%0aK22517+%23FFFFFF,red%0d%0aK17332+%23FFFFFF,red%0d%0aK07369+%23FFFFFF,red%0d%0aK02580+%23FFFFFF,red%0d%0aK09444+%23FFFFFF,red%0d%0aK11987+%23FFFFFF,red%0d%0aK04409+%23FFFFFF,red%0d%0aK05405+%23FFFFFF,red%0d%0aK04469+%23FFFFFF,red%0d%0aK04519+%23FFFFFF,red%0d%0aK11221+%23FFFFFF,red%…
gga05132	Salmonella infection	Human Diseases	Infectious disease: bacterial	67	210	2.79894e-07	5.99773e-06	ENSGALG00000042838(TRAF2),ENSGALG00000007625(FADD),ENSGALG00000003818(CYFIP2),ENSGALG00000007001(TLR4),ENSGALG00000000201(PLEKHM1),ENSGALG00000011324,ENSGALG00000000769(RAB7B),ENSGALG00000019979(DYNLT1),ENSGALG00000040741(DNM2),ENSGALG00000035492(ELMO1),ENSGALG00000008779(ACTR2),ENSGALG00000014277(RHOH),ENSGALG00000031493(BAK1),ENSGALG00000027864(NFKBIA),ENSGALG00000003820(ARPC3),ENSGALG000000171…	http://www.kegg.jp/kegg-bin/show_pathway?map=map05132&multi_query=K05754+%23FFFFFF,red%0d%0aK04409+%23FFFFFF,red%0d%0aK07898+%23FFFFFF,red%0d%0aK02861+%23FFFFFF,red%0d%0aK04729+%23FFFFFF,red%0d%0aK23938+%23FFFFFF,red%0d%0aK04519+%23FFFFFF,red%0d%0aK18441+%23FFFFFF,red%0d%0aK10159+%23FFFFFF,red%0d%0aK16060+%23FFFFFF,red%0d%0aK08846+%23FFFFFF,red%0d%0aK04398+%23FFFFFF,red%0d%0aK18584+%23FFFFFF,red%…
gga04210	Apoptosis	Cellular Processes	Cell growth and death	40	107	9.57267e-07	1.79487e-05	ENSGALG00000027864(NFKBIA),ENSGALG00000014692(LMNB1),ENSGALG00000031493(BAK1),ENSGALG00000033557(CTSH),ENSGALG00000035325(PMAIP1),ENSGALG00000006351(FAS),ENSGALG00000011324,ENSGALG00000007625(FADD),ENSGALG00000012610(CTSV),ENSGALG00000014071(ITPR2),ENSGALG00000042838(TRAF2),ENSGALG00000004252,ENSGALG00000010638(CASP3),ENSGALG00000002583(PIK3CD),ENSGALG00000040729,ENSGALG00000007462(CTSZ),ENSGALG0…	http://www.kegg.jp/kegg-bin/show_pathway?map=map04210&multi_query=K02187+%23FFFFFF,red%0d%0aK01365+%23FFFFFF,red%0d%0aK01275+%23FFFFFF,red%0d%0aK03172+%23FFFFFF,red%0d%0aK04399+%23FFFFFF,red%0d%0aK01367+%23FFFFFF,red%0d%0aK04959+%23FFFFFF,red%0d%0aK02580+%23FFFFFF,red%0d%0aK10131+%23FFFFFF,red%0d%0aK08568+%23FFFFFF,red%0d%0aK02084+%23FFFFFF,red%0d%0aK01379+%23FFFFFF,red%0d%0aK00922+%23FFFFFF,red%…
gga04142	Lysosome	Cellular Processes	Transport and catabolism	37	102	5.63835e-06	8.48595e-05	ENSGALG00000004252,ENSGALG00000003217(LITAF),ENSGALG00000007462(CTSZ),ENSGALG00000006140,ENSGALG00000038636(LAPTM5),ENSGALG00000010237(NPC2),ENSGALG00000037697(LAMP1),ENSGALG00000039611,ENSGALG00000026364(ASAH1),ENSGALG00000006876(CTSA),ENSGALG00000016551(AP1S2),ENSGALG00000002341(AP3S1),ENSGALG00000014933(HEXB),ENSGALG00000002542(GUSB),ENSGALG00000033557(CTSH),ENSGALG00000010811(LGMN),ENSGALG000…	http://www.kegg.jp/kegg-bin/show_pathway?map=map04142&multi_query=K12387+%23FFFFFF,red%0d%0aK01158+%23FFFFFF,red%0d%0aK12347+%23FFFFFF,red%0d%0aK01565+%23FFFFFF,red%0d%0aK19363+%23FFFFFF,red%0d%0aK02154+%23FFFFFF,red%0d%0aK12399+%23FFFFFF,red%0d%0aK03662+%23FFFFFF,red%0d%0aK06562+%23FFFFFF,red%0d%0aK01206+%23FFFFFF,red%0d%0aK01369+%23FFFFFF,red%0d%0aK12373+%23FFFFFF,red%0d%0aK12404+%23FFFFFF,red%…
gga03030	DNA replication	Genetic Information Processing	Replication and repair	15	26	5.6573e-06	8.48595e-05	ENSGALG00000016676(MCM3),ENSGALG00000029292(PCNA),ENSGALG00000004037(DNA2),ENSGALG00000012915(MCM4),ENSGALG00000016278(PRIM2),ENSGALG00000043938(LIG1),ENSGALG00000006037(MCM2),ENSGALG00000000734(RPA2),ENSGALG00000010700(RPA3),ENSGALG00000017064(RFC3),ENSGALG00000033781(FEN1),ENSGALG00000041973,ENSGALG00000012348(MCM6),ENSGALG00000012546(MCM5),ENSGALG00000016312(POLA1)	http://www.kegg.jp/kegg-bin/show_pathway?map=map03030&multi_query=K04802+%23FFFFFF,red%0d%0aK02209+%23FFFFFF,red%0d%0aK10740+%23FFFFFF,red%0d%0aK10747+%23FFFFFF,red%0d%0aK02685+%23FFFFFF,red%0d%0aK02542+%23FFFFFF,red%0d%0aK10739+%23FFFFFF,red%0d%0aK02320+%23FFFFFF,red%0d%0aK04799+%23FFFFFF,red%0d%0aK10742+%23FFFFFF,red%0d%0aK02684+%23FFFFFF,red%0d%0aK02212+%23FFFFFF,red%0d%0aK10756+%23FFFFFF,red%…
gga04672	Intestinal immune network for IgA production	Organismal Systems	Immune system	16	30	1.08441e-05	0.000147874	ENSGALG00000007015(CD40),ENSGALG00000000892(IL10),ENSGALG00000038393(DMB2),ENSGALG00000010915(IL6),ENSGALG00000014280(AICDA),ENSGALG00000008669(CD28),ENSGALG00000000919(PIGR),ENSGALG00000000158(DMA),ENSGALG00000008656(ICOS),ENSGALG00000014362(CD86),ENSGALG00000024122(TNFRSF13B),ENSGALG00000031325(TGFB1),ENSGALG00000028341,ENSGALG00000015474(CD80),ENSGALG00000016852(TNFSF13B),ENSGALG00000041577(IT…	http://www.kegg.jp/kegg-bin/show_pathway?map=map04672&multi_query=K05405+%23FFFFFF,red%0d%0aK06752+%23FFFFFF,red%0d%0aK05412+%23FFFFFF,red%0d%0aK05150+%23FFFFFF,red%0d%0aK05476+%23FFFFFF,red%0d%0aK13375+%23FFFFFF,red%0d%0aK06470+%23FFFFFF,red%0d%0aK06713+%23FFFFFF,red%0d%0aK05443+%23FFFFFF,red%0d%0aK13073+%23FFFFFF,red%0d%0aK03160+%23FFFFFF,red%0d%0aK06483+%23FFFFFF,red%0d%0aK06779+%23FFFFFF,red%…
gga04145	Phagosome	Cellular Processes	Transport and catabolism	39	116	2.50229e-05	0.000312787	ENSGALG00000007511(ITGB2),ENSGALG00000041380(BF2),ENSGALG00000038393(DMB2),ENSGALG00000028304(MMR1L4),ENSGALG00000034294(ATP6V0D2),ENSGALG00000016446(ATP6V1C2),ENSGALG00000008836(ATP6AP1),ENSGALG00000033663(ATP6V1B2),ENSGALG00000002655(ITGAV),ENSGALG00000009621(ACTB),ENSGALG00000014903(ITGA2),ENSGALG00000041471(TUBB),ENSGALG00000036069(TCIRG1),ENSGALG00000040260(TUBA1C),ENSGALG00000000158(DMA),EN…	http://www.kegg.jp/kegg-bin/show_pathway?map=map04145&multi_query=K02147+%23FFFFFF,red%0d%0aK06528+%23FFFFFF,red%0d%0aK06481+%23FFFFFF,red%0d%0aK10956+%23FFFFFF,red%0d%0aK02146+%23FFFFFF,red%0d%0aK06751+%23FFFFFF,red%0d%0aK08009+%23FFFFFF,red%0d%0aK01330+%23FFFFFF,red%0d%0aK07374+%23FFFFFF,red%0d%0aK07375+%23FFFFFF,red%0d%0aK10169+%23FFFFFF,red%0d%0aK08012+%23FFFFFF,red%0d%0aK01368+%23FFFFFF,red%…
gga04110	Cell cycle	Cellular Processes	Cell growth and death	36	106	4.01299e-05	0.000463037	ENSGALG00000008175(ORC5),ENSGALG00000006110(PLK1),ENSGALG00000001506(PTTG2),ENSGALG00000004161(CCNB1),ENSGALG00000033631(MYC),ENSGALG00000003297(HDAC1),ENSGALG00000003485(CCND3),ENSGALG00000006051(CDC7),ENSGALG00000012546(MCM5),ENSGALG00000012348(MCM6),ENSGALG00000011881(CCNA2),ENSGALG00000036892(BUB1B),ENSGALG00000041923(ESPL1),ENSGALG00000012680(E2F3),ENSGALG00000015800(ORC3),ENSGALG00000001332…	http://www.kegg.jp/kegg-bin/show_pathway?map=map04110&multi_query=K02542+%23FFFFFF,red%0d%0aK02178+%23FFFFFF,red%0d%0aK13375+%23FFFFFF,red%0d%0aK03363+%23FFFFFF,red%0d%0aK06620+%23FFFFFF,red%0d%0aK06632+%23FFFFFF,red%0d%0aK04681+%23FFFFFF,red%0d%0aK08866+%23FFFFFF,red%0d%0aK02605+%23FFFFFF,red%0d%0aK06626+%23FFFFFF,red%0d%0aK10152+%23FFFFFF,red%0d%0aK02206+%23FFFFFF,red%0d%0aK06631+%23FFFFFF,red%…
gga04622	RIG-I-like receptor signaling pathway	Organismal Systems	Immune system	19	43	5.18218e-05	0.000555234	ENSGALG00000014297(IRF7),ENSGALG00000041129(TMEM173),ENSGALG00000030966(MAPK13),ENSGALG00000008355(CASP8),ENSGALG00000012304(NFKB1),ENSGALG00000008346(CASP18),ENSGALG00000013356(IKBKE),ENSGALG00000023821(DHX58),ENSGALG00000037854(TKFC),ENSGALG00000041192(IFIH1),ENSGALG00000042838(TRAF2),ENSGALG00000007625(FADD),ENSGALG00000027864(NFKBIA),ENSGALG00000011389(TRAF3),ENSGALG00000012827(RIPK1),ENSGALG…	http://www.kegg.jp/kegg-bin/show_pathway?map=map04622&multi_query=K12654+%23FFFFFF,red%0d%0aK02861+%23FFFFFF,red%0d%0aK02373+%23FFFFFF,red%0d%0aK03173+%23FFFFFF,red%0d%0aK07211+%23FFFFFF,red%0d%0aK09447+%23FFFFFF,red%0d%0aK04398+%23FFFFFF,red%0d%0aK12647+%23FFFFFF,red%0d%0aK12649+%23FFFFFF,red%0d%0aK03174+%23FFFFFF,red%0d%0aK04441+%23FFFFFF,red%0d%0aK02580+%23FFFFFF,red%0d%0aK04416+%23FFFFFF,red%…
gga03460	Fanconi anemia pathway	Genetic Information Processing	Replication and repair	18	44	0.000269645	0.00269645	ENSGALG00000017073(BRCA2),ENSGALG00000012618(FANCC),ENSGALG00000007676(EME1),ENSGALG00000024481(CENPS),ENSGALG00000002781(BRCA1),ENSGALG00000002663(ATR),ENSGALG00000015692,ENSGALG00000002009(FANCG),ENSGALG00000000102(UBE2T),ENSGALG00000016569(FANCB),ENSGALG00000010700(RPA3),ENSGALG00000000734(RPA2),ENSGALG00000030313(RAD51),ENSGALG00000000516(FANCA),ENSGALG00000003660(FANCF),ENSGALG00000008256(BL…	http://www.kegg.jp/kegg-bin/show_pathway?map=map03460&multi_query=K11511+%23FFFFFF,red%0d%0aK04482+%23FFFFFF,red%0d%0aK10739+%23FFFFFF,red%0d%0aK16618+%23FFFFFF,red%0d%0aK10740+%23FFFFFF,red%0d%0aK10898+%23FFFFFF,red%0d%0aK13960+%23FFFFFF,red%0d%0aK10888+%23FFFFFF,red%0d%0aK10895+%23FFFFFF,red%0d%0aK10890+%23FFFFFF,red%0d%0aK10893+%23FFFFFF,red%0d%0aK08775+%23FFFFFF,red%0d%0aK10882+%23FFFFFF,red%…
gga04623	Cytosolic DNA-sensing pathway	Organismal Systems	Immune system	14	32	0.000574739	0.00538818	ENSGALG00000043603(CCL5),ENSGALG00000012827(RIPK1),ENSGALG00000027864(NFKBIA),ENSGALG00000010915(IL6),ENSGALG00000001049,ENSGALG00000034478(CCL4),ENSGALG00000007874(IL18),ENSGALG00000013356(IKBKE),ENSGALG00000032717(CCL4),ENSGALG00000029940(IL1B),ENSGALG00000014297(IRF7),ENSGALG00000041129(TMEM173),ENSGALG00000004947(POLR3A),ENSGALG00000012304(NFKB1)	http://www.kegg.jp/kegg-bin/show_pathway?map=map04623&multi_query=K12499+%23FFFFFF,red%0d%0aK09447+%23FFFFFF,red%0d%0aK03018+%23FFFFFF,red%0d%0aK12964+%23FFFFFF,red%0d%0aK05482+%23FFFFFF,red%0d%0aK07211+%23FFFFFF,red%0d%0aK04734+%23FFFFFF,red%0d%0aK12654+%23FFFFFF,red%0d%0aK02861+%23FFFFFF,red%0d%0aK05405+%23FFFFFF,red%0d%0aK04519+%23FFFFFF,red%0d%0aK01370+%23FFFFFF,red%0d%0aK02580+%23FFFFFF,red%…
gga04217	Necroptosis	Cellular Processes	Cell growth and death	30	98	0.00127511	0.011251	ENSGALG00000030661(STAT2),ENSGALG00000006351(FAS),ENSGALG00000007625(FADD),ENSGALG00000007001(TLR4),ENSGALG00000016261(CYBB),ENSGALG00000042838(TRAF2),ENSGALG00000013861(TNFAIP3),ENSGALG00000003282(STAT5A),ENSGALG00000008518,ENSGALG00000007651(STAT1),ENSGALG00000011031(JAK1),ENSGALG00000009864(TRAF5),ENSGALG00000017186(BIRC3),ENSGALG00000032660(IFNGR2),ENSGALG00000012827(RIPK1),ENSGALG00000030363…	http://www.kegg.jp/kegg-bin/show_pathway?map=map04217&multi_query=K01367+%23FFFFFF,red%0d%0aK01915+%23FFFFFF,red%0d%0aK00522+%23FFFFFF,red%0d%0aK05130+%23FFFFFF,red%0d%0aK05842+%23FFFFFF,red%0d%0aK01370+%23FFFFFF,red%0d%0aK08849+%23FFFFFF,red%0d%0aK04390+%23FFFFFF,red%0d%0aK10160+%23FFFFFF,red%0d%0aK09849+%23FFFFFF,red%0d%0aK04519+%23FFFFFF,red%0d%0aK11221+%23FFFFFF,red%0d%0aK04079+%23FFFFFF,red%…
gga04514	Cell adhesion molecules	Environmental Information Processing	Signaling molecules and interaction	28	91	0.00168069	0.0140057	ENSGALG00000014362(CD86),ENSGALG00000043016,ENSGALG00000028341,ENSGALG00000015474(CD80),ENSGALG00000031776(NFASC),ENSGALG00000003932(SDC4),ENSGALG00000046559,ENSGALG00000015624(VCAN),ENSGALG00000041577(ITGA4),ENSGALG00000014477(CD4),ENSGALG00000038559(CD8A),ENSGALG00000008669(CD28),ENSGALG00000002655(ITGAV),ENSGALG00000008747(ITGA8),ENSGALG00000002192(PTPRC),ENSGALG00000007511(ITGB2),ENSGALG00000…	http://www.kegg.jp/kegg-bin/show_pathway?map=map04514&multi_query=K06470+%23FFFFFF,red%0d%0aK06478+%23FFFFFF,red%0d%0aK06713+%23FFFFFF,red%0d%0aK06759+%23FFFFFF,red%0d%0aK06483+%23FFFFFF,red%0d%0aK06793+%23FFFFFF,red%0d%0aK05413+%23FFFFFF,red%0d%0aK06494+%23FFFFFF,red%0d%0aK06454+%23FFFFFF,red%0d%0aK06257+%23FFFFFF,red%0d%0aK16338+%23FFFFFF,red%0d%0aK06584+%23FFFFFF,red%0d%0aK06751+%23FFFFFF,red%…
gga04115	p53 signaling pathway	Cellular Processes	Cell growth and death	21	63	0.00210495	0.016618	ENSGALG00000008218(DDB2),ENSGALG00000032699(CDK2),ENSGALG00000002663(ATR),ENSGALG00000003085(CDK1),ENSGALG00000004777(AIFM2),ENSGALG00000006351(FAS),ENSGALG00000028318(CDKN1A),ENSGALG00000040794(CCNE2),ENSGALG00000035325(PMAIP1),ENSGALG00000001006(TP73),ENSGALG00000040729,ENSGALG00000010638(CASP3),ENSGALG00000016442(RRM2),ENSGALG00000001366(CASP9),ENSGALG00000004661(SHISA5),ENSGALG00000003485(CCN…	http://www.kegg.jp/kegg-bin/show_pathway?map=map04115&multi_query=K04390+%23FFFFFF,red%0d%0aK06625+%23FFFFFF,red%0d%0aK02187+%23FFFFFF,red%0d%0aK10129+%23FFFFFF,red%0d%0aK04399+%23FFFFFF,red%0d%0aK02084+%23FFFFFF,red%0d%0aK06640+%23FFFFFF,red%0d%0aK22745+%23FFFFFF,red%0d%0aK10140+%23FFFFFF,red%0d%0aK10130+%23FFFFFF,red%0d%0aK10148+%23FFFFFF,red%0d%0aK06626+%23FFFFFF,red%0d%0aK10808+%23FFFFFF,red%…
gga04218	Cellular senescence	Cellular Processes	Cell growth and death	36	128	0.00237051	0.0177788	ENSGALG00000003085(CDK1),ENSGALG00000003045(E2F1),ENSGALG00000007963(NFATC2),ENSGALG00000032699(CDK2),ENSGALG00000002663(ATR),ENSGALG00000014071(ITPR2),ENSGALG00000040794(CCNE2),ENSGALG00000028318(CDKN1A),ENSGALG00000026098(IL8),ENSGALG00000037686(NBN),ENSGALG00000013420(FOXM1),ENSGALG00000002583(PIK3CD),ENSGALG00000031325(TGFB1),ENSGALG00000015026,ENSGALG00000026137(CDKN2B),ENSGALG00000040023(MA…	http://www.kegg.jp/kegg-bin/show_pathway?map=map04218&multi_query=K02580+%23FFFFFF,red%0d%0aK02087+%23FFFFFF,red%0d%0aK03853+%23FFFFFF,red%0d%0aK18753+%23FFFFFF,red%0d%0aK21769+%23FFFFFF,red%0d%0aK06751+%23FFFFFF,red%0d%0aK17454+%23FFFFFF,red%0d%0aK08015+%23FFFFFF,red%0d%0aK04959+%23FFFFFF,red%0d%0aK21770+%23FFFFFF,red%0d%0aK21776+%23FFFFFF,red%0d%0aK04681+%23FFFFFF,red%0d%0aK01367+%23FFFFFF,red%…
gga04914	Progesterone-mediated oocyte maturation	Organismal Systems	Endocrine system	23	73	0.00303103	0.0216502	ENSGALG00000005505(PIK3CB),ENSGALG00000011881(CCNA2),ENSGALG00000037136(RPS6KA1),ENSGALG00000007768(AURKA),ENSGALG00000006110(PLK1),ENSGALG00000030966(MAPK13),ENSGALG00000003837(ADCY7),ENSGALG00000012865(BRAF),ENSGALG00000004161(CCNB1),ENSGALG00000035645(GNAI2),ENSGALG00000016406(RPS6KA3),ENSGALG00000017195(PGR),ENSGALG00000002150(CPEB1),ENSGALG00000011967(MAD2L1),ENSGALG00000008233(BUB1),ENSGALG…	http://www.kegg.jp/kegg-bin/show_pathway?map=map04914&multi_query=K00922+%23FFFFFF,red%0d%0aK04079+%23FFFFFF,red%0d%0aK02087+%23FFFFFF,red%0d%0aK04365+%23FFFFFF,red%0d%0aK02537+%23FFFFFF,red%0d%0aK08556+%23FFFFFF,red%0d%0aK02206+%23FFFFFF,red%0d%0aK06627+%23FFFFFF,red%0d%0aK11481+%23FFFFFF,red%0d%0aK04630+%23FFFFFF,red%0d%0aK06631+%23FFFFFF,red%0d%0aK02178+%23FFFFFF,red%0d%0aK08047+%23FFFFFF,red%…
gga00232	Caffeine metabolism	Metabolism	Biosynthesis of other secondary metabolites	4	5	0.00431634	0.0294296	ENSGALG00000005472(NAT),ENSGALG00000005474(PNAT10),ENSGALG00000005473(PNAT3),ENSGALG00000008701(XDH)	http://www.kegg.jp/kegg-bin/show_pathway?map=map00232&multi_query=K00106+%23FFFFFF,red%0d%0aK00622+%23FFFFFF,red%0d%0a
gga00531	Glycosaminoglycan degradation	Metabolism	Glycan biosynthesis and metabolism	8	17	0.00526976	0.034368	ENSGALG00000009856(GNS),ENSGALG00000043828(HEXA),ENSGALG00000004438(ARSB),ENSGALG00000029000(HYAL3),ENSGALG00000007027(SGSH),ENSGALG00000011203(HPSE),ENSGALG00000014933(HEXB),ENSGALG00000002542(GUSB)	http://www.kegg.jp/kegg-bin/show_pathway?map=map00531&multi_query=K01565+%23FFFFFF,red%0d%0aK07964+%23FFFFFF,red%0d%0aK01135+%23FFFFFF,red%0d%0aK01137+%23FFFFFF,red%0d%0aK01197+%23FFFFFF,red%0d%0aK01195+%23FFFFFF,red%0d%0aK12373+%23FFFFFF,red%0d%0a
gga03440	Homologous recombination	Genetic Information Processing	Replication and repair	13	36	0.00683077	0.0426923	ENSGALG00000037686(NBN),ENSGALG00000017073(BRCA2),ENSGALG00000010356(RAD54L),ENSGALG00000003484(BARD1),ENSGALG00000014982(RBBP8),ENSGALG00000043597(RAD54B),ENSGALG00000007676(EME1),ENSGALG00000002781(BRCA1),ENSGALG00000000734(RPA2),ENSGALG00000030313(RAD51),ENSGALG00000010700(RPA3),ENSGALG00000034461(TOPBP1),ENSGALG00000008256(BLM)	http://www.kegg.jp/kegg-bin/show_pathway?map=map03440&multi_query=K10901+%23FFFFFF,red%0d%0aK10605+%23FFFFFF,red%0d%0aK10683+%23FFFFFF,red%0d%0aK10877+%23FFFFFF,red%0d%0aK10875+%23FFFFFF,red%0d%0aK20773+%23FFFFFF,red%0d%0aK04482+%23FFFFFF,red%0d%0aK10739+%23FFFFFF,red%0d%0aK10728+%23FFFFFF,red%0d%0aK10740+%23FFFFFF,red%0d%0aK08775+%23FFFFFF,red%0d%0aK10882+%23FFFFFF,red%0d%0aK10867+%23FFFFFF,red%…
KEGG pathways for the down-regulated DEGs
PathwayID	Pathway	Level1	Level2	list_number	total_number	Pvalue	FDR	Gene	URL
gga00190	Oxidative phosphorylation	Metabolism	Energy metabolism	60	89	6.14105e-25	9.21157e-23	ENSGALG00000039212(NDUFA13),ENSGALG00000008606(NDUFS1),ENSGALG00000008613(NDUFA1),ENSGALG00000029172(NDUFC2),ENSGALG00000013167(SDHA),ENSGALG00000035223(NDUFA6),ENSGALG00000002490(UQCRC2),ENSGALG00000041401(SDHB),ENSGALG00000013191(NDUFS6),ENSGALG00000040987(NDUFA8),ENSGALG00000027190(COX11),ENSGALG00000041418(NDUFS2),ENSGALG00000005749(COX4I1),ENSGALG00000008239(NDUFB3),ENSGALG00000033001(ATP5J2…	http://www.kegg.jp/kegg-bin/show_pathway?map=map00190&multi_query=K00234+%23FFFFFF,red%0d%0aK03966+%23FFFFFF,red%0d%0aK03943+%23FFFFFF,red%0d%0aK00419+%23FFFFFF,red%0d%0aK03935+%23FFFFFF,red%0d%0aK03961+%23FFFFFF,red%0d%0aK00414+%23FFFFFF,red%0d%0aK03941+%23FFFFFF,red%0d%0aK02127+%23FFFFFF,red%0d%0aK02138+%23FFFFFF,red%0d%0aK03963+%23FFFFFF,red%0d%0aK03957+%23FFFFFF,red%0d%0aK08738+%23FFFFFF,red%…
gga00280	Valine, leucine and isoleucine degradation	Metabolism	Amino acid metabolism	30	41	1.5931e-14	1.19482e-12	ENSGALG00000002899(AACS),ENSGALG00000008785(MCCC1),ENSGALG00000008229(ALDH7A1),ENSGALG00000040267(IVD),ENSGALG00000017163(ACAT1),ENSGALG00000002529(MCCC2),ENSGALG00000001557(ACAD8),ENSGALG00000010211(ALDH6A1),ENSGALG00000031142(ACAA2),ENSGALG00000003913(MCEE),ENSGALG00000008185(AOX1),ENSGALG00000033207(HIBADH),ENSGALG00000014862(HMGCS1),ENSGALG00000016872(PCCA),ENSGALG00000040702(BCKDHB),ENSGALG0…	http://www.kegg.jp/kegg-bin/show_pathway?map=map00280&multi_query=K01027+%23FFFFFF,red%0d%0aK00140+%23FFFFFF,red%0d%0aK01968+%23FFFFFF,red%0d%0aK09478+%23FFFFFF,red%0d%0aK00167+%23FFFFFF,red%0d%0aK01969+%23FFFFFF,red%0d%0aK01965+%23FFFFFF,red%0d%0aK07508+%23FFFFFF,red%0d%0aK00626+%23FFFFFF,red%0d%0aK00253+%23FFFFFF,red%0d%0aK00022+%23FFFFFF,red%0d%0aK05607+%23FFFFFF,red%0d%0aK01847+%23FFFFFF,red%…
gga04260	Cardiac muscle contraction	Organismal Systems	Circulatory system	32	55	3.09711e-11	1.54856e-09	ENSGALG00000038242(CACNA2D2),ENSGALG00000032287(ATP2A2),ENSGALG00000008591(CACNB2),ENSGALG00000005448(MYL3),ENSGALG00000008593(ATP1B4),ENSGALG00000000302(TNNT2),ENSGALG00000013022(CACNA1C),ENSGALG00000007863(COX7B),ENSGALG00000001459(TNNC1),ENSGALG00000001096(UQCR11),ENSGALG00000002563(TPM4),ENSGALG00000007320(FXYD2),ENSGALG00000004582(MYL2),ENSGALG00000027963(COX7C),ENSGALG00000008066(UQCR10),EN…	http://www.kegg.jp/kegg-bin/show_pathway?map=map04260&multi_query=K04858+%23FFFFFF,red%0d%0aK02268+%23FFFFFF,red%0d%0aK01540+%23FFFFFF,red%0d%0aK12045+%23FFFFFF,red%0d%0aK12749+%23FFFFFF,red%0d%0aK00419+%23FFFFFF,red%0d%0aK00411+%23FFFFFF,red%0d%0aK02263+%23FFFFFF,red%0d%0aK00416+%23FFFFFF,red%0d%0aK02266+%23FFFFFF,red%0d%0aK00415+%23FFFFFF,red%0d%0aK04859+%23FFFFFF,red%0d%0aK00418+%23FFFFFF,red%…
gga00020	Citrate cycle (TCA cycle)	Metabolism	Carbohydrate metabolism	19	26	1.3029e-09	4.88589e-08	ENSGALG00000033888(IDH3B),ENSGALG00000008858(MDH1),ENSGALG00000011950(ACO2),ENSGALG00000030466(CS),ENSGALG00000029576(PDHB),ENSGALG00000037401(IDH3A),ENSGALG00000041401(SDHB),ENSGALG00000007904(DLAT),ENSGALG00000013167(SDHA),ENSGALG00000034434(IDH2),ENSGALG00000016993(SUCLA2),ENSGALG00000013165(FH),ENSGALG00000033753(PDHX),ENSGALG00000007931(DLD),ENSGALG00000001949(MDH2),ENSGALG00000016430(PDHA2)…	http://www.kegg.jp/kegg-bin/show_pathway?map=map00020&multi_query=K00382+%23FFFFFF,red%0d%0aK00627+%23FFFFFF,red%0d%0aK00030+%23FFFFFF,red%0d%0aK13997+%23FFFFFF,red%0d%0aK00235+%23FFFFFF,red%0d%0aK00161+%23FFFFFF,red%0d%0aK00026+%23FFFFFF,red%0d%0aK01899+%23FFFFFF,red%0d%0aK01679+%23FFFFFF,red%0d%0aK00658+%23FFFFFF,red%0d%0aK01681+%23FFFFFF,red%0d%0aK00234+%23FFFFFF,red%0d%0aK00162+%23FFFFFF,red%…
gga00640	Propanoate metabolism	Metabolism	Carbohydrate metabolism	18	28	8.39438e-08	2.51831e-06	ENSGALG00000010940(ACSS3),ENSGALG00000016993(SUCLA2),ENSGALG00000003913(MCEE),ENSGALG00000010211(ALDH6A1),ENSGALG00000014828(ECHDC1),ENSGALG00000015961(SUCLG1),ENSGALG00000043307(HIBCH),ENSGALG00000040702(BCKDHB),ENSGALG00000016872(PCCA),ENSGALG00000037238(PCCB),ENSGALG00000035836(LDHB),ENSGALG00000005280(DBT),ENSGALG00000016697(MMUT),ENSGALG00000015591(ACOX3),ENSGALG00000007072(ACADS),ENSGALG000…	http://www.kegg.jp/kegg-bin/show_pathway?map=map00640&multi_query=K01908+%23FFFFFF,red%0d%0aK05605+%23FFFFFF,red%0d%0aK00248+%23FFFFFF,red%0d%0aK01966+%23FFFFFF,red%0d%0aK01847+%23FFFFFF,red%0d%0aK01895+%23FFFFFF,red%0d%0aK18426+%23FFFFFF,red%0d%0aK09699+%23FFFFFF,red%0d%0aK01965+%23FFFFFF,red%0d%0aK00232+%23FFFFFF,red%0d%0aK05606+%23FFFFFF,red%0d%0aK00140+%23FFFFFF,red%0d%0aK00016+%23FFFFFF,red%…
gga00630	Glyoxylate and dicarboxylate metabolism	Metabolism	Carbohydrate metabolism	16	28	4.26582e-06	0.000106645	ENSGALG00000030466(CS),ENSGALG00000011950(ACO2),ENSGALG00000008858(MDH1),ENSGALG00000003913(MCEE),ENSGALG00000030187(CAT),ENSGALG00000043754(GLUL),ENSGALG00000017163(ACAT1),ENSGALG00000032679(GCSH),ENSGALG00000015053(GLDC),ENSGALG00000005423(GRHPR),ENSGALG00000007931(DLD),ENSGALG00000010225,ENSGALG00000001949(MDH2),ENSGALG00000037238(PCCB),ENSGALG00000016697(MMUT),ENSGALG00000016872(PCCA)	http://www.kegg.jp/kegg-bin/show_pathway?map=map00630&multi_query=K00382+%23FFFFFF,red%0d%0aK01895+%23FFFFFF,red%0d%0aK01966+%23FFFFFF,red%0d%0aK00026+%23FFFFFF,red%0d%0aK00049+%23FFFFFF,red%0d%0aK03781+%23FFFFFF,red%0d%0aK05606+%23FFFFFF,red%0d%0aK01647+%23FFFFFF,red%0d%0aK01915+%23FFFFFF,red%0d%0aK01681+%23FFFFFF,red%0d%0aK01847+%23FFFFFF,red%0d%0aK00281+%23FFFFFF,red%0d%0aK00626+%23FFFFFF,red%…
gga00260	Glycine, serine and threonine metabolism	Metabolism	Amino acid metabolism	16	32	4.0581e-05	0.000869593	ENSGALG00000011331(CTH),ENSGALG00000002855(SARDH),ENSGALG00000032679(GCSH),ENSGALG00000016651,ENSGALG00000008229(ALDH7A1),ENSGALG00000003948(ALAS1),ENSGALG00000016224(MAOA),ENSGALG00000043053(DAO),ENSGALG00000012312(GCAT),ENSGALG00000002638,ENSGALG00000046412,ENSGALG00000004518,ENSGALG00000004491(DMGDH),ENSGALG00000007931(DLD),ENSGALG00000005423(GRHPR),ENSGALG00000015053(GLDC)	http://www.kegg.jp/kegg-bin/show_pathway?map=map00260&multi_query=K00643+%23FFFFFF,red%0d%0aK00544+%23FFFFFF,red%0d%0aK01758+%23FFFFFF,red%0d%0aK00274+%23FFFFFF,red%0d%0aK00382+%23FFFFFF,red%0d%0aK14085+%23FFFFFF,red%0d%0aK00049+%23FFFFFF,red%0d%0aK02437+%23FFFFFF,red%0d%0aK00315+%23FFFFFF,red%0d%0aK15789+%23FFFFFF,red%0d%0aK00639+%23FFFFFF,red%0d%0aK00273+%23FFFFFF,red%0d%0aK00281+%23FFFFFF,red%…
gga00620	Pyruvate metabolism	Metabolism	Carbohydrate metabolism	16	34	0.00010334	0.00193762	ENSGALG00000017246(ME3),ENSGALG00000007931(DLD),ENSGALG00000005423(GRHPR),ENSGALG00000010225,ENSGALG00000033753(PDHX),ENSGALG00000027632(ACYP2),ENSGALG00000001949(MDH2),ENSGALG00000016430(PDHA2),ENSGALG00000035836(LDHB),ENSGALG00000005398(HAGH),ENSGALG00000017163(ACAT1),ENSGALG00000007904(DLAT),ENSGALG00000013165(FH),ENSGALG00000008229(ALDH7A1),ENSGALG00000008858(MDH1),ENSGALG00000029576(PDHB)	http://www.kegg.jp/kegg-bin/show_pathway?map=map00620&multi_query=K00382+%23FFFFFF,red%0d%0aK01512+%23FFFFFF,red%0d%0aK13997+%23FFFFFF,red%0d%0aK00025+%23FFFFFF,red%0d%0aK00049+%23FFFFFF,red%0d%0aK00016+%23FFFFFF,red%0d%0aK00026+%23FFFFFF,red%0d%0aK00626+%23FFFFFF,red%0d%0aK00627+%23FFFFFF,red%0d%0aK00161+%23FFFFFF,red%0d%0aK00029+%23FFFFFF,red%0d%0aK00162+%23FFFFFF,red%0d%0aK01679+%23FFFFFF,red%…
gga00650	Butanoate metabolism	Metabolism	Carbohydrate metabolism	12	22	0.000130902	0.00218171	ENSGALG00000012282(L2HGDH),ENSGALG00000007072(ACADS),ENSGALG00000006976,ENSGALG00000014846(OXCT1),ENSGALG00000006947(BDH1A),ENSGALG00000012338(BDH2),ENSGALG00000014862(HMGCS1),ENSGALG00000016124(HADH),ENSGALG00000016294(HMGCLL1),ENSGALG00000032544(ALDH5A1),ENSGALG00000002899(AACS),ENSGALG00000017163(ACAT1)	http://www.kegg.jp/kegg-bin/show_pathway?map=map00650&multi_query=K00022+%23FFFFFF,red%0d%0aK00248+%23FFFFFF,red%0d%0aK00109+%23FFFFFF,red%0d%0aK01641+%23FFFFFF,red%0d%0aK01640+%23FFFFFF,red%0d%0aK01907+%23FFFFFF,red%0d%0aK00019+%23FFFFFF,red%0d%0aK00139+%23FFFFFF,red%0d%0aK00626+%23FFFFFF,red%0d%0aK01027+%23FFFFFF,red%0d%0a
gga04261	Adrenergic signaling in cardiomyocytes	Organismal Systems	Circulatory system	36	110	0.00014845	0.00222675	ENSGALG00000030251(ADCY8),ENSGALG00000002563(TPM4),ENSGALG00000007320(FXYD2),ENSGALG00000004582(MYL2),ENSGALG00000006112(SCN5A),ENSGALG00000034081(AKT3),ENSGALG00000009844(ACTC1),ENSGALG00000008907(PLCB4),ENSGALG00000016702,ENSGALG00000038242(CACNA2D2),ENSGALG00000032287(ATP2A2),ENSGALG00000008591(CACNB2),ENSGALG00000005448(MYL3),ENSGALG00000008593(ATP1B4),ENSGALG00000000302(TNNT2),ENSGALG0000001…	http://www.kegg.jp/kegg-bin/show_pathway?map=map04261&multi_query=K01538+%23FFFFFF,red%0d%0aK04456+%23FFFFFF,red%0d%0aK01539+%23FFFFFF,red%0d%0aK04838+%23FFFFFF,red%0d%0aK05850+%23FFFFFF,red%0d%0aK05853+%23FFFFFF,red%0d%0aK05858+%23FFFFFF,red%0d%0aK11583+%23FFFFFF,red%0d%0aK04137+%23FFFFFF,red%0d%0aK12749+%23FFFFFF,red%0d%0aK08014+%23FFFFFF,red%0d%0aK04848+%23FFFFFF,red%0d%0aK10375+%23FFFFFF,red%…
gga00380	Tryptophan metabolism	Metabolism	Amino acid metabolism	15	32	0.000179988	0.00245438	ENSGALG00000010286(DLST),ENSGALG00000024085,ENSGALG00000006188(KYAT3),ENSGALG00000016124(HADH),ENSGALG00000035207(TDO2),ENSGALG00000007931(DLD),ENSGALG00000009655(AADAT),ENSGALG00000020876(AOX2),ENSGALG00000016224(MAOA),ENSGALG00000012197(ACMSD),ENSGALG00000030187(CAT),ENSGALG00000003674(DHTKD1),ENSGALG00000017163(ACAT1),ENSGALG00000008229(ALDH7A1),ENSGALG00000008185(AOX1)	http://www.kegg.jp/kegg-bin/show_pathway?map=map00380&multi_query=K00382+%23FFFFFF,red%0d%0aK00463+%23FFFFFF,red%0d%0aK03781+%23FFFFFF,red%0d%0aK14085+%23FFFFFF,red%0d%0aK00626+%23FFFFFF,red%0d%0aK00816+%23FFFFFF,red%0d%0aK00658+%23FFFFFF,red%0d%0aK00825+%23FFFFFF,red%0d%0aK03392+%23FFFFFF,red%0d%0aK00022+%23FFFFFF,red%0d%0aK00453+%23FFFFFF,red%0d%0aK00274+%23FFFFFF,red%0d%0aK15791+%23FFFFFF,red%…
gga04020	Calcium signaling pathway	Environmental Information Processing	Signal transduction	54	193	0.000413361	0.00516702	ENSGALG00000009400(SLC8A3),ENSGALG00000009378(PDGFC),ENSGALG00000005621(CAMK2A),ENSGALG00000007979(CALML4),ENSGALG00000008544(SLC8A1),ENSGALG00000039935(PDE1C),ENSGALG00000010812(RYR2),ENSGALG00000026902(P2RX6),ENSGALG00000031529(ERBB2),ENSGALG00000038787(ADRA1D),ENSGALG00000010290(VEGFA),ENSGALG00000011080(BDKRB2),ENSGALG00000012178(PDGFB),ENSGALG00000016608(ADCY3),ENSGALG00000036085,ENSGALG0000…	http://www.kegg.jp/kegg-bin/show_pathway?map=map04020&multi_query=K04137+%23FFFFFF,red%0d%0aK04962+%23FFFFFF,red%0d%0aK05852+%23FFFFFF,red%0d%0aK04130+%23FFFFFF,red%0d%0aK16056+%23FFFFFF,red%0d%0aK04360+%23FFFFFF,red%0d%0aK17386+%23FFFFFF,red%0d%0aK04515+%23FFFFFF,red%0d%0aK13240+%23FFFFFF,red%0d%0aK08043+%23FFFFFF,red%0d%0aK04197+%23FFFFFF,red%0d%0aK05094+%23FFFFFF,red%0d%0aK05221+%23FFFFFF,red%…
gga00071	Fatty acid degradation	Metabolism	Lipid metabolism	12	29	0.00301593	0.034532	ENSGALG00000003286(ACSBG1),ENSGALG00000010681(CPT2),ENSGALG00000016124(HADH),ENSGALG00000031563(ECI1),ENSGALG00000007072(ACADS),ENSGALG00000015591(ACOX3),ENSGALG00000041417(ACADSB),ENSGALG00000012809(ECI2),ENSGALG00000008229(ALDH7A1),ENSGALG00000017163(ACAT1),ENSGALG00000002891(ACADL),ENSGALG00000031142(ACAA2)	http://www.kegg.jp/kegg-bin/show_pathway?map=map00071&multi_query=K07508+%23FFFFFF,red%0d%0aK00255+%23FFFFFF,red%0d%0aK00626+%23FFFFFF,red%0d%0aK00022+%23FFFFFF,red%0d%0aK08766+%23FFFFFF,red%0d%0aK00232+%23FFFFFF,red%0d%0aK14085+%23FFFFFF,red%0d%0aK00248+%23FFFFFF,red%0d%0aK13238+%23FFFFFF,red%0d%0aK13239+%23FFFFFF,red%0d%0aK09478+%23FFFFFF,red%0d%0aK15013+%23FFFFFF,red%0d%0a
gga04510	Focal adhesion	Cellular Processes	Cellular community - eukaryotes	43	159	0.00322298	0.034532	ENSGALG00000004582(MYL2),ENSGALG00000012755(IGF-I),ENSGALG00000042895(BCAR1),ENSGALG00000003642(PDGFA),ENSGALG00000011141(ITGB6),ENSGALG00000008007(ITGA11),ENSGALG00000008351(CAV3),ENSGALG00000034605,ENSGALG00000005438(PARVA),ENSGALG00000008947(PAK5),ENSGALG00000034081(AKT3),ENSGALG00000011200(THBS2),ENSGALG00000015107(PIP5K1B),ENSGALG00000001793(MYL10),ENSGALG00000033295(CAV2),ENSGALG00000031741…	http://www.kegg.jp/kegg-bin/show_pathway?map=map04510&multi_query=K05637+%23FFFFFF,red%0d%0aK05450+%23FFFFFF,red%0d%0aK02105+%23FFFFFF,red%0d%0aK00907+%23FFFFFF,red%0d%0aK12756+%23FFFFFF,red%0d%0aK04456+%23FFFFFF,red%0d%0aK12959+%23FFFFFF,red%0d%0aK06587+%23FFFFFF,red%0d%0aK04503+%23FFFFFF,red%0d%0aK05635+%23FFFFFF,red%0d%0aK04659+%23FFFFFF,red%0d%0aK13708+%23FFFFFF,red%0d%0aK04349+%23FFFFFF,red%…
gga04146	Peroxisome	Cellular Processes	Transport and catabolism	22	69	0.00405124	0.0405124	ENSGALG00000030187(CAT),ENSGALG00000007132(ACOX2),ENSGALG00000015057(DDO),ENSGALG00000034395(NUDT7),ENSGALG00000014708(GSTK1),ENSGALG00000043386(PEX5L),ENSGALG00000011211(HACL1),ENSGALG00000035636(PHYH),ENSGALG00000016294(HMGCLL1),ENSGALG00000016567(EPHX2),ENSGALG00000043053(DAO),ENSGALG00000012809(ECI2),ENSGALG00000034434(IDH2),ENSGALG00000029498(NUDT19),ENSGALG00000011661(SOD2),ENSGALG000000296…	http://www.kegg.jp/kegg-bin/show_pathway?map=map04146&multi_query=K04564+%23FFFFFF,red%0d%0aK00273+%23FFFFFF,red%0d%0aK13355+%23FFFFFF,red%0d%0aK00624+%23FFFFFF,red%0d%0aK01640+%23FFFFFF,red%0d%0aK13342+%23FFFFFF,red%0d%0aK01796+%23FFFFFF,red%0d%0aK10214+%23FFFFFF,red%0d%0aK05678+%23FFFFFF,red%0d%0aK00272+%23FFFFFF,red%0d%0aK13239+%23FFFFFF,red%0d%0aK03781+%23FFFFFF,red%0d%0aK00477+%23FFFFFF,red%…
