# Supplementary material for: Integrated transcriptomic and metabolomic analysis identifies host response mechanisms to oncogenic Marek’s disease virus in Wenchang chickens
Source: Vet Res. 2025 Oct 7;56:190. doi: 10.1186/s13567-025-01618-5 (PMC12505730; doi:10.1186/s13567-025-01618-5)
Supplement: Supplementary file 6 — Additional file 6. KEGG pathways associated with DEMs. [file 13567_2025_1618_MOESM6_ESM.xlsx]

## Sheet: Sheet1
Additional file 5 DEMs
name	ID	mz	rt	formula	KEGG	log2FC	P.value	FDR	VIP	posneg	class	sub_class
Methylpyrrolidone	M100T88	100.075	87.6	C5H9NO	C11118	4.32	0.0420299	0.200135	1.40827	pos
Benzimidazole	M102T43_2	102.034	43.1	C7H6N2	C02009	0.84	0.00457729	0.101123	1.57715	pos	Benzimidazoles
2-Pentanone	M104T51	104.107	50.5	C5H10O	C01949	1.2	0.0426227	0.201053	1.34533	pos	Organooxygen compounds	Carbonyl compounds
(S)-2-Methylbutanal	M104T80	104.107	79.9	C5H10O	C02223	2.26	0.0158046	0.136017	1.55023	pos	Organooxygen compounds	Carbonyl compounds
L-Serine	M106T54	106.05	54	C3H7NO3	C00065	2	0.0239797	0.157451	1.42202	pos	Carboxylic acids and derivatives	Amino acids, peptides, and analogues
4-Aminophenol	M110T38	110.06	37.8	C6H7NO	C02372	0.74	0.0190532	0.144685	1.33552	pos	Benzene and substituted derivatives	Aniline and substituted anilines
4-Carboxypyrazole	M111T214	111.021	213.8	C4H4N2O2		-1.99	0.000442327	0.044226	1.86224	neg	Azoles	Pyrazoles
(R)-Sulcatol	M111T236	111.117	236.4	C8H16O	C07288	0.8	0.0217665	0.151292	1.47964	pos	Fatty Acyls	Fatty alcohols
Uracil	M111T61	111.02	61	C4H4N2O2	C00106	1.42	0.026566	0.169993	1.49683	neg	Diazines	Pyrimidines and pyrimidine derivatives
Histamine	M112T44	112.087	44.2	C5H9N3	C00388	-1.74	0.0166685	0.138067	1.48699	pos	Organonitrogen compounds	Amines
Epsilon-caprolactam	M114T173_2	114.091	172.8	C6H11NO	C06593	0.81	0.0100606	0.118711	1.57158	pos	Lactams	Caprolactams
(S)-1,2-Epoxypropane	M115T236	115.077	236.1	C3H6O	C11507	3.93	0.00651218	0.114566	1.67998	neg
Benzeneacetonitrile	M116T96	116.051	96.1	C8H7N	C16074	-2.65	0.0128736	0.136678	1.46843	neg	Benzene and substituted derivatives	Benzyl cyanides
Butanal	M117T54	117.056	53.8	C4H8O	C01412	1.57	0.0055065	0.11008	1.57188	neg	Organooxygen compounds	Carbonyl compounds
L-Valine	M118T111	118.085	110.5	C5H11NO2	C00183	2.15	0.0331538	0.178501	1.41041	pos	Carboxylic acids and derivatives	Amino acids, peptides, and analogues
N-Methyl-a-aminoisobutyric acid	M118T193	118.088	193.2	C5H11NO2		2.53	0.0210293	0.150775	1.52827	pos	Carboxylic acids and derivatives	Amino acids, peptides, and analogues
Homocysteine thiolactone	M118T270	118.085	269.7	C4H7NOS		1.91	0.00101676	0.0574184	1.68204	pos	Carboxylic acids and derivatives	Amino acids, peptides, and analogues
Indole	M118T385	118.085	384.6	C8H7N	C00463	0.73	0.0123963	0.128569	1.5142	pos	Indoles and derivatives	Indoles
L-Threonine	M118T52	118.051	52	C4H9NO3	C00188	1.33	0.00205895	0.0734906	1.70883	neg	Carboxylic acids and derivatives	Amino acids, peptides, and analogues
4-Hydroxybenzaldehyde	M121T239	121.03	239.2	C7H6O2	C00633	3.73	0.0296369	0.176799	1.5081	neg	Organooxygen compounds	Carbonyl compounds
Sulfite	M121T45	121.069	44.8	H2O3S	C00094	1.61	0.0239683	0.157451	1.37514	pos	Non-metal oxoanionic compounds	Non-metal sulfites
2,4,5-Trihydroxytoluene	M123T271	123.054	270.7	C7H8O3	C18317	-1.51	0.0113978	0.124669	1.40971	pos
(±)-4-Methylene-2-pyrrolidinecarboxylic acid	M126T51	126.003	50.6	C6H9NO2		-0.45	0.0414142	0.200496	1.37048	neg	Carboxylic acids and derivatives	Amino acids, peptides, and analogues
1-Piperideine-2-carboxylic acid	M128T60	128.071	60.1	C6H9NO2	C04092	4.57	0.00185617	0.0743357	1.70835	pos	Pyridines and derivatives	Hydropyridines
L-4-Hydroxyglutamate semialdehyde	M128T83	128.034	83.2	C5H9NO4	C05938	-1.89	0.0346773	0.186923	1.33912	neg	Carboxylic acids and derivatives	Amino acids, peptides, and analogues
Citraconic acid	M129T67_1	129.02	67.3	C5H6O4	C02226	1.73	0.00632338	0.113525	1.6239	neg	Fatty Acyls	Fatty acids and conjugates
4-Acetylbutyrate	M129T67_2	129.056	67.2	C6H10O3	C02129	5.81	0.00853177	0.121249	1.52195	neg	Fatty Acyls	Fatty acids and conjugates
N-hydroxy-L-isoleucine	M130T57	130.086	57.3	C6H13NO3	C20310	1.74	0.0331519	0.178501	1.30844	pos
L-Isoleucine	M130T65	130.088	65.4	C6H13NO2	C00407	1.15	0.0124848	0.135371	1.50692	neg	Carboxylic acids and derivatives	Amino acids, peptides, and analogues
L-Asparagine	M131T50	131.047	50.3	C4H8N2O3	C00152	0.92	0.027104	0.171567	1.32378	neg	Carboxylic acids and derivatives	Amino acids, peptides, and analogues
Aminocaproic acid	M132T164	132.1	163.9	C6H13NO2	C02378	1.49	0.0227396	0.153873	1.39468	pos	Fatty Acyls	Fatty acids and conjugates
Iminoaspartic acid	M132T272	132.1	271.6	C4H5NO4	C05840	1.36	0.012609	0.128676	1.40144	pos	Carboxylic acids and derivatives	Dicarboxylic acids and derivatives
L-Norleucine	M132T426	132.1	425.6	C6H13NO2		1.17	0.0456322	0.206351	1.36307	pos	Carboxylic acids and derivatives	Amino acids, peptides, and analogues
Benzoyl cyanide	M132T67	132.102	66.9	C8H5NO	C21329	1.1	0.00845126	0.111837	1.56221	pos
6-Hydroxyhexanoic acid	M133T45	133.097	45.1	C6H12O3	C06103	-2.67	0.0259982	0.161546	1.46802	pos	Hydroxy acids and derivatives	Medium-chain hydroxy acids and derivatives
N-Carbamoylsarcosine	M133T54	133.061	54.3	C4H8N2O3	C01043	1.08	0.0246035	0.159764	1.34587	pos	Carboxylic acids and derivatives	Amino acids, peptides, and analogues
Dimethyl sulfone	M133T67	133.105	66.9	C2H6O2S	C11142	1.11	0.00818701	0.110915	1.56621	pos	Sulfonyls	Sulfones
Benzoxazine	M134T56	134.027	55.8	C8H7NO		2.17	0.0151036	0.134237	1.56801	pos	Benzoxazines
Hypoxanthine	M135T61	135.032	60.7	C5H4N4O	C00262	1.3	0.00747744	0.117147	1.58832	neg	Imidazopyrimidines	Purines and purine derivatives
7-Hydroxyoctanoic acid	M143T405	143.083	404.7	C8H16O3		0.86	0.00358966	0.0925056	1.59828	pos	Hydroxy acids and derivatives	Medium-chain hydroxy acids and derivatives
4-Hydroxyquinoline	M144T276	144.046	276.3	C9H7NO	C06343	5.44	0.0175094	0.151377	1.60774	neg	Quinolines and derivatives	Quinolones and derivatives
3-Fluoro-cis,cis-muconate	M144T43	143.997	43.4	C6H5FO4	C16474	0.63	0.016171	0.136568	1.41128	pos
2-Keto-glutaramic acid	M144T49	144.03	48.6	C5H7NO4	C00940	5.3	0.00130204	0.064775	1.71924	neg	Keto acids and derivatives	Short-chain keto acids and derivatives
Indole-3-carboxaldehyde	M146T275	146.06	275.2	C9H7NO	C08493	5.65	0.0180164	0.141256	1.6242	pos	Indoles and derivatives	Indoles
4-Trimethylammoniobutanoic acid	M146T53	146.118	53.1	C7H15NO2		0.57	0.0412542	0.198225	1.37505	pos	Fatty Acyls	Fatty acids and conjugates
D-2-Hydroxyglutaric acid	M147T53	146.983	52.6	C5H8O5	C01087	1.29	0.0279381	0.173242	1.43826	neg	Hydroxy acids and derivatives	Short-chain hydroxy acids and derivatives
RESORCINOL MONOACETATE	M151T284	151.04	284.2	C8H8O3	C12064	0.77	0.0025673	0.0809151	1.71705	neg	Phenol esters
Guanine	M152T63	152.057	62.8	C5H5N5O	C00242	1.1	0.0482566	0.211638	1.26463	pos	Imidazopyrimidines	Purines and purine derivatives
Xanthine	M153T63	153.04	62.5	C5H4N4O2	C00385	2.61	0.00614455	0.107987	1.59759	pos	Imidazopyrimidines	Purines and purine derivatives
Mesalazine	M154T67	154.086	67	C7H7NO3	C07138	2.43	0.0249407	0.160067	1.27969	pos	Benzene and substituted derivatives	Benzoic acids and derivatives
(E)-S-1-Propenyl thiosulfate	M155T36_1	154.967	36.2	C3H6O3S2		0.74	0.00994018	0.118495	1.44773	pos	Sulfenyl compounds
Clavaminate	M155T63	155.081	63.4	C8H10N2O4	C06660	5.14	0.000558084	0.0452408	1.81677	pos
O-Phosphothreonine	M156T124	156.039	124.5	C4H10NO6P	C12147	0.45	0.0133624	0.131561	1.41259	pos	Carboxylic acids and derivatives	Amino acids, peptides, and analogues
alpha-Carboxy-delta-nonalactone	M157T124	157.043	124.2	C10H16O4		1.01	0.00461438	0.101421	1.58115	pos	Lactones	Delta valerolactones
L-argininium(1+)	M158T249	158.118	249.4	C6H15N4O2+		1.66	0.0143206	0.132811	1.44784	pos
1-Chloro-2-nitrobenzene	M158T35	158.002	34.9	C6H4ClNO2	C14407	0.5	0.0491779	0.213417	1.2448	pos	Benzene and substituted derivatives	Nitrobenzenes
5-Hydroxyvalproic acid	M159T209	159.103	208.6	C8H16O3	C16650	2.04	1.94339e-05	0.0104733	1.93046	neg	Fatty Acyls	Fatty acids and conjugates
N-Norgramine	M159T244	159.103	243.6	C10H12N2	C21602	1.61	0.0102166	0.127898	1.62274	neg	Indoles and derivatives	Indoles
2,4-DICHLOROTOLUENE	M159T33_2	158.98	32.5	C7H6Cl2	C18300	-1.36	0.0118964	0.133307	1.54288	neg
2-Methylene-4-oxopentanedioic acid	M159T60	159.028	59.6	C6H6O5	C06035	2.01	0.00206331	0.0762603	1.75859	pos	Keto acids and derivatives	Gamma-keto acids and derivatives
Aminoadipic acid	M160T47	160.062	46.8	C6H11NO4	C00956	3.2	2.99759e-05	0.010912	1.93368	neg	Carboxylic acids and derivatives	Amino acids, peptides, and analogues
N-Formyl-L-methionine	M160T95	160.043	95.1	C6H11NO3S	C03145	2.5	0.000485091	0.0432495	1.80398	pos	Carboxylic acids and derivatives	Amino acids, peptides, and analogues
2,8-Quinolinediol	M162T55	162.076	55.1	C9H7NO2	C06342	3.15	2.21996e-05	0.0255733	1.95028	pos	Quinolines and derivatives	Quinolones and derivatives
(1S,2R)-Naphthalene 1,2-oxide	M162T80	162.112	79.7	C10H8O	C14787	0.79	0.00540093	0.105777	1.69785	pos	Naphthalenes
Phenylpyruvic acid	M163T124	163.041	123.6	C9H8O3	C00166	6.01	0.00855133	0.121249	1.52114	neg	Benzene and substituted derivatives	Phenylpyruvic acid derivatives
4-Hydroxycinnamic acid	M163T234	163.041	233.9	C9H8O3	C00811	5.94	0.00399553	0.0966127	1.65975	neg	Cinnamic acids and derivatives	Hydroxycinnamic acids and derivatives
Molybdate	M163T33	162.894	32.9	H2MoO4	C06232	0.81	0.00267885	0.0815771	1.61472	neg	Miscellaneous mixed metal/non-metals	Miscellaneous metallic oxoanionic compounds
DL-Mannitol	M164T124	164.043	123.7	C6H14O6	C00392	6.1	0.0202126	0.157611	1.59935	neg	Organooxygen compounds	Carbohydrates and carbohydrate conjugates
D-Talitol	M164T234	164.043	234.4	C6H14O6	C21524	6.49	0.00248293	0.0795031	1.69654	neg
3-Methylxanthine	M165T47	165.041	47.4	C6H6N4O2	C16357	0.75	0.0331663	0.184981	1.32942	neg	Imidazopyrimidines	Purines and purine derivatives
D-Phenyllactic acid	M165T79	165.056	78.7	C9H10O3	C05607	4.36	0.0114554	0.133307	1.68383	neg	Phenylpropanoic acids
D-phenylalanine	M166T121	166.084	120.6	C9H11NO2	C02265	3.11	0.0442547	0.203872	1.39537	pos
5-Methyl-2-(1-pyrrolidinyl)-2-cyclopenten-1-one	M166T236	166.089	235.5	C10H15NO		1.91	0.00968897	0.117817	1.49314	pos	Pyrrolidines
Phosphodimethylethanolamine	M168T47	168.043	46.8	C4H12NO4P	C13482	1.35	0.00703409	0.115005	1.58687	neg	Organic phosphoric acids and derivatives	Phosphate esters
1-Methylhistidine	M168T54	168.078	54.4	C7H11N3O2	C01152	1.52	0.0336688	0.185274	1.40572	neg	Carboxylic acids and derivatives	Amino acids, peptides, and analogues
Pyridoxamine	M169T67	169.097	67.1	C8H12N2O2	C00534	3.21	0.0285413	0.167432	1.40138	pos	Pyridines and derivatives	Pyridoxamines
Nalpha-Methylhistidine	M170T45	170.093	45.3	C7H11N3O2	C03298	1.64	0.00227408	0.078306	1.68347	pos
2-Amino-3-phosphonopropionic acid	M170T81	170.093	80.5	C3H8NO5P	C05672	2.74	0.00691431	0.109626	1.66238	pos	Carboxylic acids and derivatives	Amino acids, peptides, and analogues
Glycerol 3-phosphate	M171T44	171.007	44.4	C3H9O6P	C00093	-1.8	0.013757	0.141412	1.53576	neg	Glycerophospholipids	Glycerophosphates
2,4-dihydroxy-5-methyl-6-oxo-2,4-hexadienoic acid	M171T55	171.028	54.9	C7H8O5	C18318	1.35	0.0389274	0.194807	1.47005	neg
2,3,6-Trihydroxypyridine	M172T55_1	172.023	54.8	C5H5NO3	C03458	2.11	0.0178199	0.151377	1.51665	neg
Phenol sulphate	M173T127	172.991	126.9	C6H6O4S	C02180	-3.43	0.00010219	0.0221972	1.87875	neg	Organic sulfuric acids and derivatives	Arylsulfates
2-Iminiopropanoate	M173T48	173.057	48.3	C3H5NO2	C20904	2.04	0.0159498	0.145627	1.36137	neg	Organonitrogen compounds	Imines
cis-Aconitic acid	M173T71	173.009	71.3	C6H6O6	C00417	1.77	0.0375245	0.190997	1.37175	neg	Carboxylic acids and derivatives	Tricarboxylic acids and derivatives
2-Hydroxy-3-(1H-imidazol-5-yl)propanoic acid	M174T56	174.088	55.6	C6H8N2O3	C05568	6.52	0.00772536	0.110296	1.53496	pos	Azoles	Imidazoles
(S)-2-Piperazinecarboxylate	M175T50	175.072	49.7	C5H10N2O2	C19783	2.11	0.0366638	0.190186	1.31067	neg
Citric acid	M176T59	176.005	59.1	C6H8O7	C00158	3.72	0.000811596	0.0522959	1.8183	pos	Carboxylic acids and derivatives	Tricarboxylic acids and derivatives
2-Amino-4,6-dinitrotoluene	M179T61	179.008	60.6	C7H7N3O4	C16395	1.49	0.0141016	0.141853	1.49092	neg	Benzene and substituted derivatives	Toluenes
(E)-3-(2,3-Dihydroxyphenyl)-2-propenoic acid	M179T66	179.035	66.3	C9H8O4	C12623	6.28	0.0258288	0.168822	1.39062	neg	Cinnamic acids and derivatives	Hydroxycinnamic acids and derivatives
Metanephrine	M180T187	180.102	187.4	C10H15NO3	C05588	2.06	0.0107979	0.122093	1.56112	pos	Phenols	Methoxyphenols
3-Methoxy-4-hydroxyphenylglycolaldehyde	M181T58_2	181.051	57.7	C9H10O4	C05583	1.59	0.0213231	0.158079	1.45995	neg	Phenols	Methoxyphenols
Dibenzothiophene 5-oxide	M182T54	181.995	54	C12H8OS	C21149	-2.66	0.000100229	0.0221972	1.85512	neg
Deoxycytidine	M184T47	184.108	47.1	C9H13N3O4	C00881	2.19	0.0060537	0.107987	1.58984	pos	Pyrimidine nucleosides	Pyrimidine 2'-deoxyribonucleosides
4-Pyridoxic acid	M184T54	184.073	54	C8H9NO4	C00847	1.27	0.0100223	0.118711	1.5988	pos	Pyridines and derivatives	Pyridinecarboxylic acids and derivatives
7-hydroxy-4-isopropenyl-7-methyloxepan-2-one	M185T337	184.985	337.1	C10H16O3	C19079	2.25	0.000909164	0.0537583	1.78856	pos
Phosphohydroxypyruvic acid	M185T42	184.985	41.8	C3H5O7P	C03232	0.41	0.0307416	0.172527	1.31078	pos	Organooxygen compounds	Carbonyl compounds
(1R,4S)-1-hydroxylimonen-2-one	M186T276	186.149	275.6	C10H16O2	C19083	0.73	0.0126696	0.128772	1.44374	pos
2-Thiothiazolidine-4-carboxylic acid	M186T334	185.984	334.3	C4H5NO2S2		2.18	0.0156239	0.135506	1.44924	pos	Carboxylic acids and derivatives	Amino acids, peptides, and analogues
Homofureanol	M187T253	187.062	252.9	C7H10O3		-1.02	0.00965491	0.127556	1.64668	neg	Dihydrofurans	Furanones
10-Hydroxydecanoic acid	M187T264	187.134	263.7	C10H20O3	C02774	0.9	0.0238681	0.164781	1.66759	neg	Hydroxy acids and derivatives	Medium-chain hydroxy acids and derivatives
(2R)-2-hydroxy-3-(1H-indol-3-yl)propanoic acid	M188T122	188.071	122	C11H11NO3	C22006	0.99	0.0343951	0.181396	1.30299	pos
N8-Acetylspermidine	M188T45	188.176	45.1	C9H21N3O	C01029	5.78	0.0078082	0.110296	1.73341	pos	Carboximidic acids and derivatives	Carboximidic acids
8-methylthiooctanaldoxime	M188T67_1	188.093	66.5	C9H19NOS	C17251	2.63	0.00762893	0.117459	1.5664	neg
1-Nitronaphthalene-7,8-oxide	M188T67_2	188.112	66.9	C10H7NO3	C14802	1.37	0.0153184	0.144962	1.45091	neg	Naphthalenes	Nitronaphthalenes
Permethric acid	M189T107	188.986	106.5	C8H10Cl2O2	C19844	-5.38	0.00145057	0.0662398	1.79246	neg
2,4-dihydroxy-2-heptenedioc acid	M189T49	189.041	49.1	C7H10O6	C06201	2.03	0.00162384	0.0703345	1.73241	neg
3,4-Dimethoxybenzaldehyde	M189T68	189.053	67.7	C9H10O3	C02201	1.41	0.0214893	0.151292	1.33633	pos	Benzene and substituted derivatives	Methoxybenzenes
Glycyl-Isoleucine	M189T89	189.123	89.3	C8H16N2O3		1.87	0.0338219	0.180164	1.32694	pos	Carboxylic acids and derivatives	Amino acids, peptides, and analogues
L-Kynurenine	M190T193	190.051	192.9	C10H12N2O3	C00328	6.64	0.000910705	0.0588745	1.77966	neg	Organooxygen compounds	Carbonyl compounds
xi-2,3-Dihydro-2-oxo-1H-indole-3-acetic acid	M190T66	190.054	65.9	C10H9NO3	C22202	1.77	0.0209031	0.157611	1.4339	neg	Indoles and derivatives	Indolyl carboxylic acids and derivatives
dihydro-3-hydroxy-4,4-dimethyl- 2(3H)-Furanone	M191T103	191.056	103.2	C6H10O3	C01012	0.67	0.0243909	0.165328	1.42429	neg	Lactones	Gamma butyrolactones
D-glucaro-1,5-lactone	M191T36	191.055	36.2	C6H8O7	C20890	2.35	0.000691582	0.0523318	1.77501	neg
N-Acetyl-L-methionine	M192T173	192.069	173.1	C7H13NO3S	C02712	1.92	0.0106902	0.121147	1.52155	pos	Carboxylic acids and derivatives	Amino acids, peptides, and analogues
(-)-Salsoline	M194T252	194.115	252.1	C11H15NO2	C09640	-0.95	0.0051192	0.105051	1.71226	pos	Tetrahydroisoquinolines
9,10-dihydrophenanthrene-9,10-diol	M194T68	194.046	67.6	C14H12O2	C11428	2.55	0.0267453	0.170597	1.28619	neg
cis-1,2-Dihydroxycyclohexa-3,5-diene-1-carboxylate	M195T313	195.138	313.2	C7H8O4	C06321	0.73	0.0174975	0.139575	1.5203	pos
6-Hydroxymellein	M195T317	195.065	316.8	C10H10O4	C02379	0.7	0.0256474	0.161512	1.41171	pos
Caffeine	M195T402	195.088	401.6	C8H10N4O2	C07481	2.17	0.0178618	0.140522	1.40218	pos	Imidazopyrimidines	Purines and purine derivatives
Gluconic acid	M195T47	195.051	47.3	C6H12O7	C00257	1.75	0.0244909	0.165328	1.36493	neg	Organooxygen compounds	Carbohydrates and carbohydrate conjugates
5Z-Dodecenoic acid	M197T367	197.155	367.3	C12H22O2		3.52	0.0251436	0.16687	1.49417	neg	Fatty Acyls	Fatty acids and conjugates
1,10-dihydro-1,10-dihydroxyfluoren-9-one	M197T42	197.06	41.9	C13H10O3		-2.19	0.000136807	0.0347406	1.85877	pos	Fluorenes
Methyl benzoate	M197T67	197.043	66.8	C8H8O2	C20645	6.21	0.0181329	0.151748	1.44974	neg	Benzene and substituted derivatives	Benzoic acids and derivatives
Vanillylamine	M198T64	198.075	64.1	C8H11NO2	C16666	0.99	0.0285627	0.174968	1.37026	neg	Phenols	Methoxyphenols
Nookatone	M201T33	200.971	33	C15H22O	C17914	0.97	0.0344852	0.181516	1.32801	pos	Prenol lipids	Sesquiterpenoids
1-nitrosonaphthalene	M202T303	202.052	303	C10H7NO	C14788	6.49	0.0101125	0.127898	1.56148	neg	Naphthalenes
Cystathionine ketimine	M202T56	202.013	55.8	C7H9NO4S		1.8	0.0023507	0.0778422	1.6936	neg	Carboxylic acids and derivatives	Amino acids, peptides, and analogues
N-(3-Methylbut-2-EN-1-YL)-9H-purin-6-amine	M202T67_2	202.108	67.1	C10H13N5	C04083	2.35	0.00999653	0.127898	1.50876	neg	Imidazopyrimidines	Purines and purine derivatives
Cimaterol	M203T124	203.048	123.9	C12H17N3O		0.64	0.0113204	0.124228	1.4392	pos	Benzene and substituted derivatives	Benzonitriles
N-acetyl-alpha-D-glucosamine	M203T205	203.055	204.6	C8H15NO6	C13970	4.48	0.00529494	0.109411	1.62139	neg
Symmetric dimethylarginine	M203T50_2	203.151	50.2	C8H18N4O2		3.55	0.0260881	0.161746	1.55014	pos	Carboxylic acids and derivatives	Amino acids, peptides, and analogues
1,2,3,5-Benzenetetrol	M203T60	203.019	60.4	C6H6O4	C03743	1.12	0.0013714	0.064775	1.74141	neg
Angelicin	M204T126	204.05	125.7	C11H6O3	C09060	0.85	0.0074243	0.110296	1.4868	pos	Coumarins and derivatives	Furanocoumarins
1-Carboxyethylleucine	M204T250	204.123	249.5	C9H17NO4		2.66	0.0024017	0.0795274	1.65367	pos	Carboxylic acids and derivatives	Amino acids, peptides, and analogues
L-Acetylcarnitine	M204T58	204.123	58.4	C9H17NO4		1.18	0.0217928	0.151292	1.53539	pos	Fatty Acyls	Fatty acid esters
6-Chloro-N-(1-methylethyl)-1,3,5-triazine-2,4-diamine	M205T122	205.097	122.2	C6H10ClN5	C06559	1.04	0.0336172	0.179665	1.29938	pos	Triazines	Aminotriazines
L-Cystathionine	M205T282	205.06	282	C7H14N2O4S	C02291	0.9	0.0478544	0.210477	1.26946	pos	Carboxylic acids and derivatives	Amino acids, peptides, and analogues
Methylisocitric acid	M205T67	205.036	67.4	C7H10O7	C04593	1.61	0.00643401	0.114403	1.68134	neg	Carboxylic acids and derivatives	Tricarboxylic acids and derivatives
1-(2,3-Dihydro-1H-pyrrolizin-5-yl)-1,4-pentanedione	M206T123	206.048	123	C12H15NO2		2.5	0.0246357	0.159869	1.3357	pos	Pyrrolizines
Indolelactic acid	M206T263	206.081	262.9	C11H11NO3	C02043	5.01	0.00190908	0.0752551	1.71555	pos	Indoles and derivatives	Indolyl carboxylic acids and derivatives
1-Methoxy-4-(2-propenyl)benzene	M209T210	209.082	210	C10H12O	C10452	1.18	0.0103102	0.128151	1.56986	neg
2,4,6-Trinitrotoluene	M209T75	208.986	75.4	C7H5N3O6	C16391	1.55	0.0181636	0.151748	1.47002	neg	Benzene and substituted derivatives	Nitrobenzenes
N-Acetyl-1-methylhistidine	M212T45	212.103	44.7	C9H13N3O3		1.62	0.0257656	0.161546	1.35757	pos	Carboxylic acids and derivatives	Amino acids, peptides, and analogues
3-Oxododecanoic acid	M213T281	213.15	281.3	C12H22O3	C02367	0.93	0.0354424	0.188374	1.6033	neg	Keto acids and derivatives	Medium-chain keto acids and derivatives
beta-Damascenone	M213T62	213.124	61.7	C13H18O		1.57	0.00984025	0.118009	1.56448	pos	Organooxygen compounds	Carbonyl compounds
Deoxyribose 1-phosphate	M213T67	213.017	66.8	C5H11O7P	C00672	4.98	0.012786	0.136469	1.62894	neg	Organooxygen compounds	Carbohydrates and carbohydrate conjugates
3-Dimethylallyl-4-hydroxymandelic acid	M217T49	217.083	48.9	C13H16O4	C12457	1.11	0.00914744	0.124546	1.44357	neg
d-Threo biopterin	M218T44	218.067	43.7	C9H11N5O3	C06313	1.19	0.0334591	0.185216	1.35112	neg	Pteridines and derivatives	Pterins and derivatives
CAR 3_0	M218T67	218.138	67.1	C10H19NO4	C03017	1.76	0.00062567	0.0475197	1.8354	pos
8-Methoxykynurenate	M218T83	218.103	83.1	C11H9NO4	C05830	-2.41	0.000193744	0.031962	1.90812	neg	Quinolines and derivatives	Quinoline carboxylic acids
8-Dehydro-3-deoxy-D-manno-octulosonate	M219T50	219.027	50.4	C8H12O8	C21332	1.13	0.0451053	0.205623	1.43446	pos
4-Carboxy-4-hydroxy-2-oxoadipate	M219T58	219.014	57.6	C7H8O8	C04115	1.77	0.0301345	0.177597	1.35352	neg
3-Indoleacetaldoxime	M219T68	219.078	67.5	C10H10N2O	C02937	1.48	0.00438505	0.100693	1.61002	neg
Pyrene	M220T258	220.097	258	C16H10	C14335	1.41	0.012561	0.128676	1.56771	pos	Pyrenes
4a-Carbinolamine tetrahydrobiopterin	M220T54	220.083	54.3	C9H13N5O3	C00268	3.41	0.00237876	0.078033	1.69151	neg	Pteridines and derivatives	Pterins and derivatives
Pantothenic acid	M220T84	220.117	84.1	C9H17NO5	C00864	-1.61	0.00968398	0.117817	1.40154	pos	Organooxygen compounds	Alcohols and polyols
Fructoseglycine	M221T68	221.092	67.6	C8H15NO7		1.18	0.00788813	0.110588	1.56218	pos	Carboxylic acids and derivatives	Amino acids, peptides, and analogues
Myristoleic acid	M225T420	225.186	420.3	C14H26O2	C08322	3.49	0.00421999	0.0985931	1.74679	neg	Fatty Acyls	Fatty acids and conjugates
Theophylline	M225T52	225.064	52	C7H8N4O2	C07130	0.41	0.0484068	0.213519	1.26192	neg	Imidazopyrimidines	Purines and purine derivatives
epsilon-Caprolactone	M227T213	227.128	212.6	C6H10O2	C01880	3.08	0.00202501	0.0734478	1.75224	neg	Lactones
Resveratrol	M227T66	227.068	66.1	C14H12O3	C03582	3.71	0.00254589	0.0805564	1.65709	neg	Stilbenes
SCHEMBL14765177	M228T245	228.132	244.5	C10H18N2O5	C19972	1.85	0.00716068	0.115516	1.65899	neg
Carbazole	M228T46_2	228.064	45.5	C12H9N	C08060	1.12	0.0133726	0.139228	1.49376	neg	Indoles and derivatives	Carbazoles
Linamarin	M228T55	228.086	54.7	C10H17NO6	C01594	1.74	0.0118813	0.133307	1.49765	neg	Organooxygen compounds	Carbohydrates and carbohydrate conjugates
3-Methoxytyramine	M228T60	228.052	59.8	C9H13NO2	C05587	3.78	0.0207032	0.157611	1.51426	neg	Phenols	Methoxyphenols
Linuron	M229T83	228.994	83.4	C9H10Cl2N2O2	C11007	2.38	0.033225	0.18518	1.32554	neg	Benzene and substituted derivatives	N-phenylureas
N2-Succinyl-L-glutamic acid 5-semialdehyde	M230T54	230.064	53.7	C9H13NO6	C05932	1.99	0.000939821	0.0588745	1.79095	neg	Carboxylic acids and derivatives	Amino acids, peptides, and analogues
Annuolide C	M230T56	230.096	55.6	C15H18O3		-2	0.00137041	0.0641666	1.68363	pos	Prenol lipids	Terpene lactones
Butyrylcarnitine	M232T96	232.155	96.1	C11H21NO4	C02862	1.64	0.0284201	0.167432	1.62425	pos	Fatty Acyls	Fatty acid esters
Abscisic alcohol	M234T96	234.16	95.8	C15H22O3	C13456	1.73	0.0423719	0.200717	1.5614	pos	Prenol lipids	Sesquiterpenoids
trihomomethionine	M236T108	236.093	108.3	C8H17NO2S	C17221	2.75	0.0362721	0.189544	1.42478	neg
4-(2,6,6-Trimethyl-1-cyclohexen-1-yl)-2-butanone	M239T299	239.166	299.1	C13H22O	C03527	1.44	0.00544678	0.11008	1.72452	neg	Prenol lipids	Sesquiterpenoids
4a-Hydroxytetrahydrobiopterin	M239T53	239.078	53.2	C9H15N5O4	C15522	0.8	0.0206776	0.157611	1.54732	neg	Pteridines and derivatives	Pterins and derivatives
Felbamate	M239T65	239.104	65.3	C11H14N2O4	C07501	3.21	0.0493446	0.213459	1.38166	pos	Benzene and substituted derivatives
Zerumbone	M241T63	241.155	63.3	C15H22O	C20262	-0.72	0.0400088	0.194579	1.24353	pos	Prenol lipids	Sesquiterpenoids
Pinostilbene	M241T67	241.083	66.7	C15H14O3	C20154	3.53	0.00743627	0.116729	1.70827	neg
2-Tridecanone	M243T334	243.196	334.1	C13H26O		1.08	0.0247642	0.165664	1.52471	neg	Organooxygen compounds	Carbonyl compounds
[(2R,3S,4R)-3,4,5-trihydroxy-5-(hydroxymethyl)oxolan-2-yl]methyl dihydrogen phosphate	M244T49	244.011	48.9	C6H13O9P	C18096	1.55	0.00827599	0.111614	1.64336	pos
6-(6-aminohexanamido)hexanoic acid	M245T242	245.186	242	C12H24N2O3	C01255	2.76	0.00217977	0.0778289	1.7967	pos
2,2',4,4'-Tetrahydroxybenzophenone	M245T50	245.114	49.5	C13H10O5		2.21	0.0330986	0.184981	1.28463	neg	Benzene and substituted derivatives	Benzophenones
Tramadol	M246T242	246.189	241.8	C16H25NO2	C07153	5.6	8.27319e-06	0.0207905	1.94989	pos	Phenol ethers	Anisoles
beta-Bisabolene	M249T409	249.186	409.4	C15H24	C16775	2.32	0.0354744	0.188374	1.32884	neg	Prenol lipids	Sesquiterpenoids
Sulcatone	M251T429	251.202	428.5	C8H14O	C07287	1.1	0.027358	0.172317	1.38142	neg	Organooxygen compounds	Carbonyl compounds
5-Methylcytosine	M251T55	251.037	55.4	C5H7N3O	C02376	-0.68	0.0497696	0.21453	1.353	pos	Diazines	Pyrimidines and pyrimidine derivatives
Deoxyinosine	M251T67_1	251.079	66.5	C10H12N4O4	C05512	2.11	0.0082062	0.120353	1.57233	neg	Purine nucleosides	Purine 2'-deoxyribonucleosides
Pelargonidin	M252T56	252.046	55.8	[C15H11O5]+	C05904	2.25	0.000406788	0.0424592	1.81657	neg	Flavonoids	Hydroxyflavonoids
5-L-Glutamyl-taurine	M253T46	253.049	46.2	C7H14N2O6S	C05844	1.19	0.0101522	0.127898	1.54431	neg	Carboxylic acids and derivatives	Amino acids, peptides, and analogues
Carbamazepine	M254T59_2	254.125	59.1	C15H12N2O	C06868	2.55	0.00627384	0.107987	1.61303	pos	Benzazepines	Dibenzazepines
Isopalmitic acid	M255T427	255.228	427.2	C16H32O2		1.91	0.0325307	0.18318	1.44119	neg	Fatty Acyls	Fatty acids and conjugates
Maritinamine	M258T42	258.145	42.1	C16H21NO3	C21639	2.14	0.0470625	0.209114	1.34939	pos
Dyspropterin	M260T205	260.074	205.1	C9H11N5O3	C03684	6.22	0.0200035	0.147695	1.44851	pos	Pteridines and derivatives	Pterins and derivatives
Hexanoylcarnitine	M260T247	260.186	247.4	C13H25NO4		3.51	0.00483651	0.103001	1.73666	pos	Fatty Acyls	Fatty acid esters
gamma-Glutamylleucine	M261T131	261.144	131.1	C11H20N2O5		2.15	0.00794893	0.11079	1.56796	pos	Carboxylic acids and derivatives	Amino acids, peptides, and analogues
alpha-CEHC	M261T223	261.145	222.7	C16H22O4		2.45	0.02216	0.151821	1.56875	pos	Benzopyrans	1-benzopyrans
3-(1,1-dimethylallyl)-8-hydroxy-7-methoxycoumarin	M261T322	261.111	322.3	C15H16O4		1.02	0.0359397	0.184508	1.27198	pos
Mercuric cation	M263T124	262.966	123.8	Hg+2	C00703	5.4	0.0476167	0.212137	1.25643	neg
Zeatin	M264T67	264.11	67.3	C10H13N5O	C00371	5.68	0.0482741	0.213317	1.25217	neg	Imidazopyrimidines	Purines and purine derivatives
Juvenile hormone III	M265T324	265.148	324.1	C16H26O3	C09694	2.25	0.019496	0.156344	1.46381	neg
Oleamide	M265T422	265.248	422.2	C18H35NO	C19670	2.46	0.00799393	0.11079	1.53785	pos	Fatty Acyls	Fatty amides
Tanacetin	M265T46	265.112	45.9	C15H20O4		-2.36	0.00582991	0.107987	1.70122	pos	Prenol lipids	Terpene lactones
Vitamin A	M269T331	269.211	331.2	C20H30O	C00473	2.28	0.0298545	0.170736	1.37355	pos	Prenol lipids	Retinoids
Methionyl-Histidine	M270T44	270.12	44.5	C11H18N4O3S		3.27	0.0382231	0.190469	1.40911	pos	Carboxylic acids and derivatives	Amino acids, peptides, and analogues
Erythronic acid	M273T60	273.085	59.9	C4H8O5	C21593	2.48	0.00314662	0.0888479	1.6817	pos	Organooxygen compounds	Carbohydrates and carbohydrate conjugates
6-Phosphogluconic acid	M275T41	275.017	40.6	C6H13O10P	C00345	2.11	0.00352091	0.0937006	1.663	neg	Organooxygen compounds	Carbohydrates and carbohydrate conjugates
demethylsuberosin	M275T42	275.089	41.7	C14H14O3	C18083	2.16	0.00054844	0.047911	1.79921	neg	Coumarins and derivatives	Hydroxycoumarins
3-Hydroxyhexanoylcarnitine	M276T128	276.181	128	C13H25NO5		2.36	0.0259396	0.161546	1.46514	pos
Norbelladine	M277T250	277.158	249.7	C15H17NO3	C16701	4.58	8.82493e-05	0.0329275	1.88147	pos
gamma-Glutamylmethionine	M279T67_1	279.101	67.4	C10H18N2O5S		2.85	0.00579217	0.107987	1.57272	pos	Carboxylic acids and derivatives	Amino acids, peptides, and analogues
7-Methylxanthosine	M280T229	280.081	228.5	C11H15N4O6+	C16352	2.96	0.0430247	0.203915	1.34975	neg	Purine nucleosides
2-Hydroxypseudobaptigenin	M280T46	280.036	46	C16H10O6	C16226	1.09	0.00668906	0.114627	1.57898	neg
2-(2,4-Dichloro-phenoxy)-N-(2-mercapto-ethyl)-acetamide	M280T67	280.13	67.5	C10H11Cl2NO2S		3.94	0.00216754	0.0778289	1.61588	pos	Benzene and substituted derivatives	Halobenzenes
1-(4-Hydroxyphenyl)-1-decene-3,5-dione	M283T223	283.127	222.8	C16H20O3	C17744	3.6	0.0214206	0.151292	1.41659	pos
Hexadecenal	M283T295	283.228	295.2	C16H30O	C06123	-1.63	0.00633855	0.113525	1.58108	neg
3-dehydrosphinganinium(1+)	M284T422	284.27	422.4	C18H38NO2+		-2.84	0.0263847	0.162412	1.49418	pos	Organooxygen compounds	Carbonyl compounds
Hexadecanedioic acid	M285T282	285.207	282.4	C16H30O4	C19615	2.08	0.0473535	0.211905	1.24561	neg	Fatty Acyls	Fatty acids and conjugates
Scopolamine	M285T309	285.116	309	C17H21NO4	C01851	0.64	0.0478453	0.212684	1.35922	neg	Hydroxy acids and derivatives	Beta hydroxy acids and derivatives
2,7-dihydroxy-4'-methoxyisoflavanone	M285T314	285.207	313.6	C16H14O5	C16190	1.51	0.0435508	0.204929	1.38868	neg	Isoflavonoids	O-methylated isoflavonoids
6-Benzylaminopurine	M286T55	286.09	55.1	C12H11N5	C11263	-1.53	0.00499892	0.10661	1.50998	neg	Imidazopyrimidines	Purines and purine derivatives
6-HYDROXYMELATONIN	M287T263	287.215	263.4	C13H16N2O3	C05643	-1.72	0.0275883	0.16507	1.39358	pos	Indoles and derivatives	Hydroxyindoles
Chorismate	M287T267	287.044	267.4	C10H10O6	C00251	0.4	0.0463751	0.210266	1.26875	neg	Carboxylic acids and derivatives	Dicarboxylic acids and derivatives
Thymidine	M287T67	287.089	67.1	C10H14N2O5	C00214	3.22	0.00739598	0.116729	1.72054	neg	Pyrimidine nucleosides	Pyrimidine 2'-deoxyribonucleosides
ACMC-20mjc4	M288T277	288.216	276.7	C15H26O4	C16506	5.9	0.000537517	0.0442879	1.83413	pos
7-Hydroxymethyl-12-methylbenz[a]anthracene	M290T116	290.158	115.6	C20H16O	C19561	5.44	0.00383253	0.0937338	1.84771	pos	Phenanthrenes and derivatives
Ophthalmic acid	M290T60	290.134	59.7	C11H19N3O6	C21016	1.53	0.0307568	0.172527	1.45269	pos	Carboxylic acids and derivatives	Amino acids, peptides, and analogues
10R-HpODE	M293T385	293.211	384.9	C18H32O4	C19937	1.18	0.0193701	0.156344	1.4998	neg
(-)-Thebaine	M295T195	295.129	194.5	C19H21NO3	C06173	2.09	0.00111567	0.0596811	1.73893	pos	Morphinans
5-Hydroxytryptophol sulfate	M295T235	295.129	235.5	C10H10NO5S-		3.1	0.0134907	0.131561	1.54015	pos	Organic sulfuric acids and derivatives	Arylsulfates
17a-Ethynylestradiol	M295T348_1	295.175	348.2	C20H24O2	C07534	1.4	0.0224389	0.160272	1.38172	neg	Steroids and steroid derivatives	Estrane steroids
13-L-Hydroperoxylinoleic acid	M295T400	295.227	400.1	C18H32O4	C04717	1.54	0.0479665	0.21067	1.38999	pos	Fatty Acyls	Lineolic acids and derivatives
13-HODE	M295T427_2	295.228	427.2	C18H32O3	C14762	2.04	0.00719247	0.115516	1.64017	neg	Fatty Acyls	Lineolic acids and derivatives
D-Arabinono-1,4-lactone	M295T69	295.067	68.9	C5H8O5	C00652	1.11	0.0143649	0.142006	1.61573	neg	Organooxygen compounds	Carbohydrates and carbohydrate conjugates
7,8-Dihydropteroic acid	M298T67	298.115	66.8	C14H14N6O3	C00921	2.31	0.0127476	0.129303	1.60374	pos	Pteridines and derivatives	Pterins and derivatives
Phytosphingosine	M300T340	300.292	339.5	C18H39NO3	C12144	2.03	0.0192771	0.145257	1.39588	pos	Organonitrogen compounds	Amines
Aframodial	M302T230	302.15	230.3	C20H30O3		2.19	0.0205065	0.149371	1.40192	pos	Prenol lipids	Diterpenoids
Ineketone	M302T233	302.196	233.4	C20H30O3	C09110	0.66	0.019624	0.145795	1.46193	pos	Prenol lipids	Diterpenoids
Thiamine	M304T249	304.212	248.9	[C12H17N4OS]+	C00378	1.9	0.00648217	0.108779	1.67007	pos	Diazines	Pyrimidines and pyrimidine derivatives
Lycorine	M305T266	305.154	266.2	C16H17NO4	C08532	1.29	0.0430956	0.202274	1.2997	pos
D-Galactose 6-phosphate	M305T43	305.029	43.2	C6H13O9P	C01113	-2.04	0.0137594	0.141412	1.54236	neg
Retinal	M307T173	307.203	172.8	C20H28O	C00376	4.15	0.00828329	0.111614	1.62867	pos	Prenol lipids	Retinoids
Leucocyanidin	M307T79	307.082	79.3	C15H14O7	C05906	1.3	0.00682917	0.109626	1.56995	pos
3-Hydroxyanthranilic acid	M307T80	307.093	80.2	C7H7NO3	C00632	1.95	0.0185532	0.143032	1.40791	pos	Benzene and substituted derivatives	Benzoic acids and derivatives
N-Acetylneuraminic acid	M308T47	308.099	47.3	C11H19NO9	C00270	2.19	0.00304258	0.087322	1.64028	neg
Glutathione	M308T59_2	308.092	59.3	C10H17N3O6S	C00051	-1.84	0.0350951	0.182031	1.49039	pos	Carboxylic acids and derivatives	Amino acids, peptides, and analogues
MFCD00049038	M308T63	308.05	63	C10H12ClN5O3	C19768	0.78	0.00618529	0.107987	1.67834	pos
Z-Leu-OH	M310T53_2	310.113	53.5	C14H19NO4	C04335	2.39	0.0110902	0.132439	1.50145	neg
2,8-bis-Trifluoromethyl-4-quinoline carboxylic acid	M310T60	310.098	59.6	C12H5F6NO2		-1.76	0.0173469	0.139426	1.65638	pos	Quinolines and derivatives	Quinoline carboxylic acids
Metixene	M310T67	310.176	66.5	C20H23NS		2.49	0.0192384	0.145075	1.58908	pos	Benzothiopyrans	1-benzothiopyrans
ACMC-20m5rp	M311T315	311.221	315.5	C18H30O4	C20704	2.57	0.0134653	0.131561	1.54585	pos
Sodium Tetradecyl Sulfate	M312T413	312.325	413	C14H30O4S		-1.1	0.00971108	0.117817	1.49772	pos	Organic sulfuric acids and derivatives	Sulfuric acid esters
Amoxapine	M314T291	314.232	290.8	C17H16ClN3O		4	0.000341986	0.0398663	1.8523	pos	Benzoxazepines	Dibenzoxazepines
5'-O-beta-D-Glucosylpyridoxine	M315T281	315.134	280.9	C14H21NO8		3.04	0.0267102	0.162982	1.42586	pos
FA 20_5;O2	M315T292	315.197	292.5	C20H30O4	C14815	2.17	0.0374064	0.190857	1.48215	neg
Decanoylcarnitine	M316T300	316.249	299.8	C17H33NO4	C03299	5.42	0.000896273	0.0537583	1.83461	pos	Fatty Acyls	Fatty acid esters
15(S)-HETE	M319T379	319.226	379.3	C20H32O3	C04742	1.82	0.0106348	0.130718	1.57595	neg	Fatty Acyls	Eicosanoids
Pseudouridine 5'-phosphate	M323T45	323.029	44.8	C9H13N2O9P	C01168	0.81	0.0230361	0.162262	1.38415	neg	Organooxygen compounds	Carbohydrates and carbohydrate conjugates
Sagittariol	M324T427	324.289	427.2	C20H34O2		1.29	0.0207509	0.150029	1.46489	pos	Prenol lipids	Diterpenoids
12,13-DiHODE	M330T306	330.264	306.1	C18H32O4		2.24	0.0118676	0.126836	1.48096	pos	Fatty Acyls	Lineolic acids and derivatives
16-Dehydropregnenolone	M332T272	332.261	271.6	C21H30O2	C06392	4.02	0.0365048	0.186456	1.30785	pos
Prostaglandin-c2	M333T293	333.208	292.8	C20H30O4	C05955	1.8	0.0113608	0.133307	1.57185	neg	Fatty Acyls	Eicosanoids
2-(beta-D-Glucosyl)-sn-glycerol 3-phosphate	M333T46	333.059	46.1	C9H19O11P	C10517	2.61	1.94906e-05	0.0104733	1.91829	neg
Glutamyltryptophan	M334T225	334.14	224.7	C16H19N3O5		1.9	0.003586	0.0925056	1.65339	pos	Carboxylic acids and derivatives	Amino acids, peptides, and analogues
Sterebin B	M336T442_2	336.336	442.1	C20H32O5		1.15	0.0257043	0.161546	1.27258	pos	Prenol lipids	Sesquiterpenoids
2-Biphenylol	M339T242	339.135	241.6	C12H10O	C02499	-6.46	0.00374697	0.0946993	1.74185	neg	Benzene and substituted derivatives	Biphenyls and derivatives
D-Fructose 2,6-bisphosphate	M339T40	338.988	39.5	C6H14O12P2	C00665	1.61	0.0222454	0.15925	1.49592	neg	Organooxygen compounds	Carbohydrates and carbohydrate conjugates
dihydromonacolin L acid	M342T310_2	342.263	310.1	C19H32O4	C20851	3.11	0.00629106	0.108099	1.61805	pos
Capric acid	M343T47	343.092	46.6	C10H20O2	C01571	2.95	0.0138789	0.141518	1.46122	neg	Fatty Acyls	Fatty acids and conjugates
Dodecanoylcarnitine	M344T321	344.279	321.3	C19H37NO4		5.33	0.000850736	0.0527877	1.83653	pos	Fatty Acyls	Fatty acid esters
(2R)-2-(alpha-D-glucopyranosyloxy)-3-(phosphonooxy)propanoic acid	M347T45_2	347.039	44.8	C9H17O12P	C19791	-2.46	0.0214052	0.158079	1.46223	neg
1,8-Dihydroxy-3-methylnaphthalene	M347T50	347.131	50	C11H10O2	C12344	0.92	0.0427962	0.203474	1.26872	neg
6-Thioinosine-5'-monophosphate	M347T52	347.042	52.5	C10H13N4O7PS	C04646	1.8	0.011081	0.123476	1.56493	pos	Purine nucleotides	Purine ribonucleotides
Inosine 2',3'-cyclic phosphate	M348T209_1	348.067	208.5	C10H11N4O7P		-1.95	0.0117644	0.126748	1.35414	pos	Tetrapyrroles and derivatives	Porphyrins
2'-Deoxyguanosine 5'-monophosphate	M348T56	348.069	55.6	C10H14N5O7P	C00362	-1.24	0.00341603	0.0915678	1.72631	pos	Purine nucleotides	Purine deoxyribonucleotides
Prostaglandin E2	M351T269_2	351.217	268.8	C20H32O5	C00584	1.31	0.0452674	0.207656	1.39581	neg	Fatty Acyls	Eicosanoids
Rotenone	M351T315	351.157	314.8	C23H22O6	C07593	1.25	0.0489272	0.212723	1.401	pos	Isoflavonoids	Rotenoids
5-Hydroxytryptophol	M353T245	353.151	245.3	C10H11NO2		-2.78	0.00945063	0.126573	1.58479	neg	Indoles and derivatives	Hydroxyindoles
Calcitroic acid	M355T242	355.224	241.7	C23H34O4	C18230	1.46	0.00723243	0.115516	1.56296	neg	Steroids and steroid derivatives	Vitamin D and derivatives
Raupine	M355T279	355.163	278.7	C19H22N2O2	C09239	-1.81	0.0373263	0.190857	1.30057	neg
3-hydroxytridecanoyl carnitine	M356T322	356.28	321.8	C20H39NO5		3.17	0.0409814	0.197481	1.37409	pos	Fatty Acyls	Fatty acid esters
Dehydrolithocholic acid	M357T379	357.277	378.5	C24H38O3	C03070	1.65	0.0467124	0.208783	1.16563	pos
3alpha-Hydroxy-3,5-dihydromonacolin L	M358T289	358.258	288.7	C19H32O5	C20852	2.57	0.00635225	0.108527	1.7258	pos
(4E)-3-Hydroxydodec-4-enoylcarnitine	M358T328	358.293	327.6	C19H35NO5		2.49	0.0134079	0.131561	1.4829	pos	Fatty Acyls	Fatty acid esters
Pantetheine 4'-phosphate	M359T68	359.102	68.5	C11H23N2O7PS	C01134	-4.52	0.00609658	0.107987	1.535	pos	Carboxylic acids and derivatives	Amino acids, peptides, and analogues
2-Hydroxylauroylcarnitine	M360T298	360.274	297.8	C19H37NO5		2.31	0.00639164	0.108527	1.70258	pos	Fatty Acyls	Fatty acid esters
N-desmethylrosiglitazone	M361T241	361.139	241.5	C17H17N3O3S		3.04	0.015926	0.136259	1.5797	pos	Phenol ethers
PHENAZINE	M361T261	361.14	261.2	C12H8N2	C21476	1.8	0.0121926	0.127456	1.57123	pos
Uridine 5'-monophosphate	M363T286	363.131	286.2	C9H13N2O9P	C00105	-4.5	0.0188946	0.144542	1.53602	pos	Pyrimidine nucleotides	Pyrimidine ribonucleotides
beta-1,4-Mannosyl-N-acetylglucosamine	M367T67	367.149	67.4	C14H25NO11		1.91	0.00134687	0.0635619	1.75412	pos	Organooxygen compounds	Carbohydrates and carbohydrate conjugates
17-Deoxycortolone	M368T320	368.279	320	C21H34O4	C05483	5.84	5.75835e-05	0.0275633	1.92272	pos
3-Hydroxy-cis-5-tetradecenoylcarnitine	M369T320	369.284	320	C21H39NO5		3.29	0.00990281	0.118242	1.76663	pos	Fatty Acyls	Fatty acid esters
Sedoheptulose 1,7-bisphosphate	M369T39	368.998	39.4	C7H16O13P2	C00447	2.18	0.00251637	0.0802541	1.70845	neg	Organooxygen compounds	Carbohydrates and carbohydrate conjugates
Tripamide	M370T331	370.294	330.9	C16H20ClN3O3S		5.64	0.000306265	0.0398663	1.90383	pos	Prenol lipids	Monoterpenoids
3-Geranylgeranylindole; 3-(Geranylgeranyl)indole	M372T342_1	372.3	341.9	C28H39N	C20525	4.51	0.000674101	0.0476787	1.82819	pos
10-methyltridecanoylcarnitine	M372T342_2	372.311	341.9	C21H41NO4		4.92	0.00116583	0.0600971	1.83841	pos	Fatty Acyls	Fatty acid esters
Tetrahydropalmatine	M378T229	378.169	228.6	C21H25NO4	C02890	1.08	0.0139309	0.131994	1.54093	pos
S-Lactoylglutathione	M380T65	380.112	65.2	C13H21N3O8S	C03451	-1.47	0.0166548	0.138067	1.53672	pos	Carboxylic acids and derivatives	Amino acids, peptides, and analogues
Camelliol A	M383T375	383.364	375.4	C30H50O		3.72	0.00396722	0.0947232	1.68933	pos	Prenol lipids	Sesquiterpenoids
24-epi-campesterol	M383T409_3	383.364	408.9	C28H48O	C21106	2.75	0.0392142	0.193131	1.32016	pos
3b-Allotetrahydrocortisol	M384T301_2	384.274	300.9	C21H34O5	C05472	2.13	0.00541086	0.105777	1.73459	pos	Steroids and steroid derivatives	Hydroxysteroids
5,6-trans-25-Hydroxyvitamin D3	M384T344	384.311	343.8	C27H44O2		2.35	0.00453323	0.100592	1.63912	pos	Steroids and steroid derivatives	Vitamin D and derivatives
6-Ketoprostaglandin E1	M386T310_1	386.29	310.4	C20H32O6	C05962	3.72	0.000286195	0.0398663	1.90481	pos	Fatty Acyls	Eicosanoids
2-Methyl-6-phytylhydroquinone	M386T348	386.326	347.9	C27H46O2	C15882	2.97	0.0343656	0.181378	1.46049	pos	Prenol lipids	Diterpenoids
3,5-Didecanoylpyridine	M388T319_1	388.305	319	C25H41NO2		2.24	0.024722	0.159914	1.5223	pos	Organooxygen compounds	Carbonyl compounds
ST 24_1;O4	M391T336	391.284	336.5	C24H40O4	C17662	2.02	0.045257	0.207656	1.36573	neg
Adrenoyl ethanolamide	M393T381	393.258	380.7	C24H41NO2	C13829	1.42	0.0302927	0.171743	1.36753	pos	Organonitrogen compounds	Amines
Heptadecanoyl carnitine	M396T336_1	396.31	336.1	C24H47NO4		5.68	0.00102304	0.0574501	1.82887	pos	Fatty Acyls	Fatty acid esters
Premithramycinone	M396T64	396.064	63.8	C21H18O9	C12383	2.11	0.028127	0.173756	1.42495	neg
isopentenyl adenosine	M396T68	396.152	67.8	C15H21N5O4	C16427	4.13	0.0193089	0.156224	1.41577	neg	Purine nucleosides
24alpha-Methyllophenol	M397T433	397.388	432.7	C29H50O		1.57	0.0239015	0.157443	1.49025	pos	Steroids and steroid derivatives	Ergostane steroids
4alpha-Formyl-5alpha-cholesta-8-en-3beta-ol	M398T348_1	398.325	348.1	C28H46O2		4.97	0.0023556	0.078772	1.79896	pos	Steroids and steroid derivatives	Cholestane steroids
(25S)-3-oxocholest-4-en-26-al	M399T348	399.329	348.1	C27H42O2	C21304	5.62	0.000490494	0.0432495	1.87886	pos
Tomatidine	M399T354_2	399.255	354.2	C27H45NO2	C10826	1.24	0.0413634	0.198484	1.2504	pos	Steroids and steroid derivatives	Steroidal alkaloids
D-Erythrose 4-phosphate	M399T39_1	399.009	39.3	C4H9O7P	C00279	1	0.0254282	0.167513	1.51351	neg	Organooxygen compounds	Carbohydrates and carbohydrate conjugates
gamma-Tocopherol	M400T362_1	400.332	361.7	C28H48O2	C02483	3.72	0.000708718	0.0484628	1.83984	pos	Prenol lipids	Quinone and hydroquinone lipids
Palmitoylcarnitine	M400T362_2	400.343	361.9	C23H45NO4		3.42	0.0084159	0.111837	1.67333	pos
5alpha-cholesta-8,24-dien-3-one	M400T362_3	400.354	361.9	C27H42O	C22136	4.21	0.0268738	0.163586	1.55056	pos	Steroids and steroid derivatives	Cholestane steroids
5-Amino-1-(5-phospho-D-ribosyl)imidazole-4-carboxylic acid	M400T46	400.041	45.7	C9H14N3O9P	C04677	3.21	0.0466268	0.210266	1.32573	neg	Imidazole ribonucleosides and ribonucleotides	1-ribosyl-imidazolecarboxamides
7a,12a-Dihydroxy-5a-cholestan-3-one	M401T362_2	401.345	361.9	C27H46O3	C05453	3.34	0.00165012	0.0696935	1.81699	pos	Steroids and steroid derivatives	Cholestane steroids
Hexyl hexanoate	M401T362_3	401.36	361.9	C12H24O2		1.71	0.0201763	0.147882	1.53223	pos	Fatty Acyls	Fatty acid esters
2,2,3-trihydroxybiphenyl	M405T62	405.139	62.3	C12H10O3	C03569	2.06	0.00182508	0.0736775	1.67618	pos
Isoorientin	M405T63	405.126	62.5	C21H20O11	C01821	0.97	0.0123381	0.128327	1.54008	pos
Ursocholic acid	M407T286	407.28	286.5	C24H40O5	C17644	1.65	0.00499566	0.10661	1.69968	neg	Steroids and steroid derivatives	Bile acids, alcohols and derivatives
20-Methyl-21,22-didehydro-20,21-dihydrobotryococcene; Isoshowacene	M408T367	408.293	367	C31H52	C20434	4.53	0.013534	0.131561	1.37544	pos
(9E)-Heptadec-9-enoylcarnitine	M412T317	412.305	316.8	C24H45NO4		1.97	0.0184904	0.143032	1.57474	pos	Fatty Acyls	Fatty acid esters
ST 29_2;O	M413T404	413.376	403.7	C29H48O	C15776	2.41	0.0181794	0.141768	1.6722	pos
(22R,23R)-22,23-dihydroxy-campest-4-en-3-one	M414T328_2	414.32	327.8	C28H46O3	C16253	2.08	0.0248814	0.160067	1.56185	pos
2-methyl-6-geranylgeranyl-1,4-benzoquinol	M414T328_3	414.334	327.8	C27H40O2	C20737	3.1	0.00213473	0.0771882	1.74859	pos
Linoleyl carnitine	M424T353_2	424.346	353.3	C25H45NO4		3.46	0.00143498	0.0648479	1.74312	pos	Fatty Acyls	Fatty acid esters
3-Hydroxy-11Z-octadecenoylcarnitine	M425T353	425.354	353.3	C25H47NO5		4.15	0.00499205	0.104542	1.71973	pos	Fatty Acyls	Fatty acid esters
Cholic acid	M426T334	426.319	333.8	C24H40O5	C00695	3.5	0.0431571	0.202349	1.32353	pos	Steroids and steroid derivatives	Bile acids, alcohols and derivatives
4alpha-Carboxy-ergosta-7,24(24(1))-dien-3beta-ol	M426T353	426.345	353.3	C29H46O3	C22119	4.13	0.000352035	0.0398663	1.86027	pos
Vaccenyl carnitine	M426T366_2	426.358	366	C25H47NO4		4.2	0.0017047	0.0709041	1.82422	pos	Fatty Acyls	Fatty acid esters
Adenosine-5'-diphosphate	M426T42_2	426.021	42	C10H15N5O10P2	C00008	-0.88	0.0376884	0.191589	1.33864	neg	Purine nucleotides	Purine ribonucleotides
ST 29_2;O3	M427T366_1	427.358	366.1	C29H48O3	C04840	4.28	0.000605319	0.047246	1.83943	pos
beta-Peltatin A methyl ether	M427T447_1	427.145	446.8	C23H24O8	C10730	3.19	0.00583047	0.111685	1.85698	neg
Furcatin	M427T447_2	427.156	446.6	C20H28O10	C10458	2.17	0.00771129	0.118156	1.80029	neg
3beta-Cycloartane-3,25-diol	M428T380	428.384	380.2	C30H52O2		3.34	3.99953e-05	0.025939	1.887	pos	Carboxylic acids and derivatives	Amino acids, peptides, and analogues
4alpha-Hydroxymethyl-4beta-methyl-5alpha-cholesta-8,24-dien-3beta-ol	M429T366	429.367	365.9	C29H48O2		5.2	0.000260865	0.0398663	1.82343	pos	Prenol lipids	Triterpenoids
4alpha-hydroxymethyl-ergosta-7,24(241)-dien-3beta-ol	M429T381	429.378	380.5	C29H48O2	C22117	3.45	0.000579864	0.0466303	1.87047	pos
Casticin	M435T66	435.088	66.4	C19H18O8		4.53	0.00654616	0.114566	1.58241	neg	Flavonoids	O-methylated flavonoids
Macarpine	M437T357_2	437.116	356.7	C22H18NO6+	C06165	2.59	0.0344075	0.186476	1.41403	neg
Ursolic acid	M440T334_1	440.339	334.1	C30H48O3	C08988	1.83	0.00170184	0.0709041	1.8175	pos	Prenol lipids	Triterpenoids
17a,20a-Dihydroxycholesterol	M441T334_1	441.336	334.1	C27H46O3	C05499	1.49	0.0145026	0.133132	1.72081	pos	Steroids and steroid derivatives	Hydroxysteroids
9-Methyloctadecanoylcarnitine	M442T334	442.34	333.7	C26H51NO4		2.97	0.00378084	0.0936078	1.73385	pos	Fatty Acyls	Fatty acid esters
ST 27_0;O3	M443T346_1	443.353	346.5	C27H48O3	C05444	1.5	0.0306296	0.172101	1.52935	pos
Betulafolienetriol	M444T360_1	444.366	360.2	C30H52O3	C20715	1.25	0.0413046	0.198373	1.38213	pos
7alpha-Hydroxy-3-oxo-4-cholestenoate	M448T353_1	448.339	352.6	C27H42O4	C17337	1.88	0.000664414	0.0475197	1.78611	pos	Steroids and steroid derivatives	Bile acids, alcohols and derivatives
omega-Hydroxyphylloquinone	M450T353	450.346	352.7	C31H46O3	C20806	1.69	0.0497927	0.214538	1.33103	pos
Vitamin K1 2,3-epoxide	M450T360	450.357	360.3	C31H46O3	C05849	2.6	0.00677412	0.109626	1.70344	pos	Prenol lipids	Quinone and hydroquinone lipids
1,8-diazacyclotetradecane-2,9-dione	M451T414_3	451.336	413.9	C12H22N2O2	C04277	1.11	0.0199678	0.157611	1.50208	neg
ST 27_0;O4	M454T383_3	454.388	383	C27H48O4	C05446	2.6	0.0154342	0.134776	1.70678	pos
4-DMEP	M461T273	461.103	272.6	C21H20O8	C21185	2.47	0.00904244	0.124546	1.60558	neg
Adenylsuccinic acid	M464T64	464.079	63.7	C14H18N5O11P	C03794	-0.81	0.0394599	0.193993	1.33188	pos	Benzene and substituted derivatives	Biphenyls and derivatives
Cholesterol sulfate	M465T421_2	465.341	420.8	C27H46O4S	C18043	0.77	0.0401308	0.197252	1.35729	neg	Steroids and steroid derivatives	Cholestane steroids
Oprea1_771605	M467T413	467.321	412.7	C30H44O4	C02943	1.67	0.00689098	0.114627	1.58463	neg
L-Formylkynurenine	M471T49_3	471.151	49.2	C11H12N2O4	C02700	2.68	0.0101762	0.127898	1.54219	neg	Organooxygen compounds	Carbonyl compounds
Coriandrinonediol	M476T366	476.378	366.5	C30H50O3		3.29	0.00517459	0.105051	1.69274	pos	Prenol lipids	Triterpenoids
(2R,3R,4R,5R)-2-[(1S,2S,3R,4S,6R)-4,6-diamino-3-[(2R,3R,4R,5S,6R)-3-amino-6-[(1S)-1-aminoethyl]-4,5-dihydroxy-tetrahydropyran-2-yl]oxy-2-hydroxy-cyclohexoxy]-5-methyl-4-(methylamino)tetrahydropyran-3,5-diol	M478T376_1	478.382	375.7	C20H41N5O9	C21269	2.45	0.00271518	0.0834648	1.73734	pos
Orlistat	M478T376_2	478.394	375.7	C29H53NO5		2.41	0.00711348	0.110296	1.69128	pos	Carboxylic acids and derivatives	Amino acids, peptides, and analogues
LysoPE(18_1(9Z)_0_0)	M480T273	480.341	273	C23H46NO7P		-2.29	0.0230777	0.154032	1.39635	pos	Glycerophospholipids	Glycerophosphoethanolamines
LysoPC(15_0_0_0)	M482T292	482.33	292.2	C23H48NO7P		-2.84	0.0150399	0.134162	1.5007	pos	Glycerophospholipids	Glycerophosphocholines
LysoSM(d18_1)	M483T327	483.323	327.2	C23H50N2O5P+	C03640	-2.87	0.00538217	0.105777	1.61504	pos	Sphingolipids	Phosphosphingolipids
Aflatrem	M483T347_1	483.255	347.3	C32H39NO4	C20555	-2.53	0.00459009	0.103213	1.59249	neg
Cinobufagin	M487T253	487.238	253.1	C26H34O6	C16931	3.37	0.0114248	0.133307	1.56829	neg
rac-4-Hydroxy-4-O-(beta-D-glucuronide)-all-trans-retinyl acetate	M504T381	504.4	380.5	C28H40O9		3.57	0.0130168	0.130134	1.73057	pos	Prenol lipids	Terpene glycosides
Daidzein	M507T389	507.112	388.6	C15H10O4	C10208	1.22	0.0052152	0.108818	1.67863	neg	Isoflavonoids	Isoflav-2-enes
1-Stearoylglycerophosphoserine	M508T400_1	508.363	399.9	C24H48NO9P		-2.9	0.012609	0.128676	1.49957	pos	Glycerophospholipids	Glycerophosphoserines
LysoPC(17_0_0_0)	M510T361	510.399	360.8	C25H52NO7P		-2.75	0.00719132	0.110296	1.50546	pos	Glycerophospholipids	Glycerophosphocholines
S-(Hydroxymethyl)mycothiol	M515T332	515.08	331.6	C18H32N2O13S	C18235	2.27	0.00141046	0.0656084	1.74118	neg
Psychosine sulfate	M522T338_1	522.27	337.8	C24H47NO10S	C02744	3.08	0.0126473	0.135529	1.4956	neg	Sphingolipids	Glycosphingolipids
Thiamine triphosphate	M523T53_1	523.045	52.9	C12H20N4O10P3S+	C03028	-1.61	0.00184597	0.0742229	1.67668	pos	Diazines	Pyrimidines and pyrimidine derivatives
N6-Acetylkanamycin-B	M524T310	524.262	309.9	C20H39N5O11	C03154	-5.03	0.0414301	0.200496	1.37428	neg
Bacteriohopanetetrol	M530T413_2	530.325	413.3	C35H62O4	C21119	2.11	0.0236264	0.15604	1.4323	pos
Cer(d18_1_16_0)	M539T449	538.515	448.6	C34H67NO3		1.91	0.00200242	0.0762603	1.66857	pos	Sphingolipids	Ceramides
Cer(d18_0_16_0)	M541T448	540.532	447.9	C34H69NO3		2.19	0.0130727	0.130134	1.50665	pos	Sphingolipids	Ceramides
Dihydrocucurbitacin B	M544T387_1	544.318	387.3	C32H48O8	C20787	2.15	0.0135138	0.131561	1.46741	pos
FAHFA(18_1(9Z)_7-O-18_0)	M548T446	547.5	446.3	C36H68O4		3.97	0.000639407	0.0475197	1.85001	pos	Fatty Acyls	Fatty acids and conjugates
Astaxanthin	M553T450_4	553.397	449.6	C40H52O4	C08580	-3.43	0.00784071	0.11054	1.49915	pos	Prenol lipids	Tetraterpenoids
Biotinyl-5'-AMP	M554T41_1	554.122	41.3	C20H28N7O9PS	C05921	1.92	0.00219424	0.0749377	1.70574	neg	Purine nucleotides	Purine ribonucleotides
7,8-Dihydro-7-hydroxy-8-S-glutathionyl-benzo[a]pyrene	M576T62_2	576.185	62.5	C30H29N3O7S	C14856	-3.15	0.00875375	0.112967	1.54535	pos	Steroids and steroid derivatives	Pregnane steroids
Atemoyacin B	M579T423	578.508	423.5	C35H62O7		4.27	0.000666158	0.0475197	1.78864	pos	Fatty Acyls	Fatty alcohols
Parviflorin	M579T427	578.524	427.3	C35H62O7		3.87	0.00379516	0.0936078	1.68731	pos	Fatty Acyls	Fatty alcohols
TG(8_0_13_0_i-12_0)	M581T414	580.525	413.9	C36H68O6		-2.78	0.000921384	0.0540185	1.73136	pos	Glycerolipids	Triradylcglycerols
DG(14_0_18_2(9Z,12Z)_0_0)	M583T448	582.556	448.5	C35H64O5		4.25	0.00805021	0.11079	1.57375	pos	Fatty Acyls	Lineolic acids and derivatives
Anhydrorhodovibrin	M584T421	584.481	420.9	C41H58O	C15877	4.6	0.00223598	0.0782299	1.70474	pos
DG(i-12_0_0_0_i-21_0)	M584T447	583.534	447.5	C36H70O5		5.7	0.0154772	0.134932	1.46813	pos	Glycerolipids	Diradylglycerols
echinenone	M590T443	589.52	443.5	C40H54O	C08592	3.34	0.00367773	0.0928858	1.53285	pos
Deoxycholic acid disulfate	M597T403	597.316	403.1	C24H40O10S2		-3.77	0.0184484	0.152855	1.50186	neg	Steroids and steroid derivatives	Bile acids, alcohols and derivatives
UDP-N-Acetyl-D-galactosamine	M606T43_2	606.068	42.7	C17H27N3O17P2	C00203	1.07	0.0349466	0.187494	1.37763	neg
Scolymoside	M617T64	617.142	63.6	C27H30O15	C12630	-1.96	0.0451001	0.205623	1.32148	pos	Tannins	Hydrolyzable tannins
cis-Neoxanthin	M618T272_13	618.454	271.6	C40H56O4	C13431	-1.35	0.021596	0.151292	1.41402	pos
3-O-cis-Coumaroylmaslinic acid	M620T402	619.522	401.7	C39H54O6		-2.52	0.0100665	0.118711	1.56675	pos	Prenol lipids	Triterpenoids
Moupinamide	M625T324_2	625.247	324.3	C18H19NO4	C02717	2.76	0.0188368	0.154324	1.48626	neg	Phenols	Methoxyphenols
Geranyl-PP	M627T40_3	627.133	40.3	C10H20O7P2	C00341	2.08	0.0207892	0.157611	1.4457	neg	Prenol lipids	Isoprenoid phosphates
Avermectin B2a aglycone	M647T342_2	647.338	342.2	C34H50O9	C11971	1.69	0.0371615	0.190829	1.32527	neg
UDP-N-acetylglucosamine enolpyruvate	M661T209_11	661.064	208.6	C20H29N3O19P2	C04631	4.28	0.0177691	0.140226	1.41303	pos
Picrocrocin	M661T209_17	661.35	208.7	C16H26O7	C17055	4.03	0.0193721	0.145428	1.40652	pos	Organooxygen compounds	Carbohydrates and carbohydrate conjugates
Trypanothione	M680T212_3	680.334	211.8	C27H49N9O10S2	C02090	-1.32	0.028671	0.167461	1.44467	pos	Carboxylic acids and derivatives	Amino acids, peptides, and analogues
3-Ketosucrose	M681T210_5	681.214	210.3	C12H20O11	C05731	3.96	0.00273425	0.0837947	1.64971	pos
N1-(2-Methoxy-4-methylbenzyl)-n2-(2-(5-methylpyridin-2-yl)ethyl)oxalamide	M683T212_3	683.36	211.7	C19H23N3O3		4.25	0.0318422	0.175439	1.40087	pos	Carboxylic acids and derivatives	Amino acids, peptides, and analogues
Nicotinic acid adenine dinucleotide	M683T59_2	683.143	58.5	[C21H27N6O15P2]+	C00857	-2.13	0.0403667	0.19546	1.46055	pos	(5'->5')-dinucleotides
PE(16_0_16_0)	M691T419_1	690.503	418.5	C37H74NO8P		5.02	0.0398293	0.196748	1.40447	neg	Glycerophospholipids	Glycerophosphoethanolamines
1,2-Dipalmitoyl-rac-glycero-3-phosphoethanolamine	M691T419_2	690.519	418.5	C37H74NO8P		5.09	0.0241506	0.165328	1.50792	neg	Glycerophospholipids	Glycerophosphoethanolamines
Protomycinolide IV	M695T417	695.446	417.4	C21H32O4	C15685	3.26	0.0410707	0.200287	1.3414	neg
1-Hydroxy-gamma-carotene glucoside	M697T419_3	697.486	419.4	C46H68O6	C15861	1.43	0.00240991	0.0781912	1.75642	neg
Triflupromazine	M705T238_9	705.24	238.4	C18H19F3N2S		1.51	0.0293933	0.169222	1.33754	pos	Benzothiazines	Phenothiazines
5-Amino-6-(5'-phosphoribitylamino)uracil	M711T438	711.14	437.9	C9H17N4O9P	C04454	2.12	0.00128391	0.064775	1.70869	neg	Organooxygen compounds	Carbohydrates and carbohydrate conjugates
PC(16_0_16_0)	M716T418	715.522	418.2	C40H80NO8P		2.41	0.0174278	0.151342	1.43035	neg	Glycerophospholipids	Glycerophosphocholines
PG 34_1	M748T424_1	747.51	424.2	C40H77O10P	C13883	3.96	0.00114013	0.0629853	1.72796	neg
ecdysone palmitate	M748T424_3	747.546	424	C43H74O7	C02681	3.59	0.0199432	0.157611	1.49687	neg
Lecithin	M759T398_2	758.577	398.2	C42H80NO8P		0.79	0.0382842	0.190469	1.40745	pos
PC(O-16_1(9Z)_18_2(9Z,12Z))	M760T443	759.56	442.5	C42H80NO7P		0.97	0.019008	0.144685	1.42812	pos	Glycerophospholipids	Glycerophosphocholines
alpha-NADPH	M768T216_10	768.084	215.6	C21H30N7O17P3	C20745	5.07	0.0148568	0.133356	1.4634	pos
PC(18_1(9Z)_18_2(9Z,12Z))	M768T216_2	767.567	215.5	C44H82NO8P		5.37	0.01062	0.120864	1.53812	pos
7-Dehydrocholesterol	M770T239_1	769.683	238.5	C27H44O	C01164	0.88	0.0309654	0.172598	1.38557	pos	Steroids and steroid derivatives	Cholestane steroids
FADH	M771T209_12	771.178	208.7	C27H35N9O15P2	C01352	4.2	0.0119514	0.127117	1.46445	pos	Flavin nucleotides
Quercetin 3-glucosyl-(1->2)-galactosyl-(1->2)-glucoside	M771T209_13	771.198	208.7	C33H40O22	C12668	3.02	0.00699484	0.110296	1.52075	pos	Flavonoids	Flavonoid glycosides
O-methylandrocymbine	M771T209_18	771.384	208.9	C22H27NO5	C16709	4.51	0.0195325	0.145625	1.40906	pos
Ubiquinol 8	M774T431	773.558	431.4	C49H76O4		2.95	0.0217647	0.158079	1.37994	neg	Prenol lipids	Quinone and hydroquinone lipids
2-Octaprenyl-3-methyl-5-hydroxy-6-methoxy-1,4-benzoquinone	M774T435	773.541	435	C48H72O4	C05815	1.87	0.00761417	0.117459	1.60953	neg
PC(O-22_0_18_3(6Z,9Z,12Z))	M783T398	782.555	397.7	C48H92NO7P		1.07	0.0121979	0.127456	1.58076	pos	Glycerophospholipids	Glycerophosphocholines
UDP-N-acetylmuramoyl-L-alanine	M789T216_6	789.249	215.8	C23H36N4O20P2	C01212	3.71	0.00116069	0.0600971	1.78046	pos
Dihydromenaquinone-9	M805T263_2	804.663	263.4	C56H82O2	C21527	-3.66	0.00208631	0.0762603	1.82521	pos
Dihydroxyfumitremorgin C	M823T212_4	823.376	212	C22H25N3O5	C20605	6.7	0.00809731	0.11079	1.60103	pos	Indoles and derivatives	Pyridoindoles
Malonylshisonin	M827T232_3	827.203	231.8	C39H39O21+	C16299	-1.4	0.0370712	0.187822	1.3046	pos
Hydroxymethylbilane	M838T282_9	838.268	281.9	C40H46N4O17	C01024	2.04	0.0174171	0.139515	1.49532	pos	Tetrapyrroles and derivatives
Acrylyl-CoA	M844T265_3	844.102	264.7	C24H38N7O17P3S	C00894	3.07	0.000168504	0.0366392	1.87146	pos	Fatty Acyls	Fatty acyl thioesters
2-Methylacetoacetyl-CoA	M849T244_2	849.145	243.9	C26H42N7O18P3S	C03344	3.59	0.00875304	0.112967	1.56308	pos	Fatty Acyls	Fatty acyl thioesters
Megalomicin A	M858T417	857.539	416.7	C44H80N2O15	C11985	3.6	0.0285933	0.175022	1.25612	neg
Geranylgeranyl bacteriochlorophyllide a	M885T324_2	885.467	324.3	C55H68MgN4O6	C21217	2.5	0.0399966	0.197098	1.37315	neg
Menatetrenone	M888T418_2	887.585	417.9	C31H40O2		3.27	0.00167104	0.0703345	1.77027	neg	Prenol lipids	Quinone and hydroquinone lipids
2-(1,2-Epoxy-1,2-dihydrophenyl)acetyl-CoA	M902T268_19	902.168	268.1	C29H42N7O18P3S	C20062	1.75	0.000417646	0.0416717	1.83079	pos
Vitamin K	M902T268_5	901.696	268	C31H46O2	C02059	2.03	0.0011362	0.0596811	1.74562	pos	Prenol lipids	Quinone and hydroquinone lipids
Mycothione	M988T272_3	988.316	271.7	C34H58N4O24S2	C11502	-1.28	0.0378255	0.189637	1.33239	pos
4-(2'-carboxyphenyl)-4-oxobutyryl-CoA	M989T272_14	989.099	271.7	C32H39N7O20P3S		-1.74	0.00546171	0.105777	1.60029	pos	Fatty Acyls	Fatty acyl thioesters
