# Supplementary material for: Integrated transcriptomic and metabolomic analysis identifies host response mechanisms to oncogenic Marek’s disease virus in Wenchang chickens
Source: Vet Res. 2025 Oct 7;56:190. doi: 10.1186/s13567-025-01618-5 (PMC12505730; doi:10.1186/s13567-025-01618-5)
Supplement: Supplementary file 7 — Additional file 7. Top 50 DEMs and DEG correlations. [file 13567_2025_1618_MOESM7_ESM.xlsx]

## Sheet: Sheet 1
Additional file 6 KEGG by DEMs
pathway_id	pathway_name	Total	Hits	Up_hits	Down_hits	Pvalue	FDR	Impact	compounds	Compound_name	links
gga00232	Caffeine metabolism	22	5	5	0	0.066614	0.999916	0.2174	C00385; C07130; C07481; C16352; C16357	Xanthine; Theophylline; Caffeine; 7-Methylxanthosine; 3-Methylxanthine	https://www.genome.jp/kegg-bin/show_pathway?gga00232/C00385%09red/C07130%09red/C07481%09red/C16352%09red/C16357%09red
gga00290	Valine, leucine and isoleucine biosynthesis	23	4	4	0	0.203222	0.999916	0.1739	C00183; C00188; C00407; C02226	L-Valine; L-Threonine; L-Isoleucine; Citraconic acid	https://www.genome.jp/kegg-bin/show_pathway?gga00290/C00183%09red/C00188%09red/C00407%09red/C02226%09red
gga00250	Alanine, aspartate and glutamate metabolism	28	4	3	1	0.320202	0.999916	0.036	C00152; C00158; C00940; C03794	L-Asparagine; Citric acid; 2-Keto-glutaramic acid; Adenylsuccinic acid	https://www.genome.jp/kegg-bin/show_pathway?gga00250/C00152%09red/C00158%09red/C00940%09red/C03794%09blue
gga04142	Lysosome	4	1	0	1	0.350693	0.999916	0.25	C00008	Adenosine-5'-diphosphate	https://www.genome.jp/kegg-bin/show_pathway?gga04142/C00008%09blue
gga00770	Pantothenate and CoA biosynthesis	30	4	2	2	0.368761	0.999916	0.1818	C00106; C00183; C00864; C01134	Uracil; L-Valine; Pantothenic acid; Pantetheine 4'-phosphate	https://www.genome.jp/kegg-bin/show_pathway?gga00770/C00106%09red/C00183%09red/C00864%09blue/C01134%09blue
gga03320	PPAR signaling pathway	5	1	1	0	0.417195	0.999916	0.2	C14762	13-HODE	https://www.genome.jp/kegg-bin/show_pathway?gga03320/C14762%09red
gga04068	FoxO signaling pathway	5	1	0	1	0.417195	0.999916	0.2	C00008	Adenosine-5'-diphosphate	https://www.genome.jp/kegg-bin/show_pathway?gga04068/C00008%09blue
gga00130	Ubiquinone and other terpenoid-quinone biosynthesis	71	8	8	0	0.442654	0.999916	0.1047	C00251; C00341; C00811; C02059; C02483; C05849; C15882; C20737	Chorismate; Geranyl-PP; 4-Hydroxycinnamic acid; Vitamin K; gamma-Tocopherol; Vitamin K1 2,3-epoxide; 2-Methyl-6-phytylhydroquinone; 2-methyl-6-geranylgeranyl-1,4-benzoquinol	https://www.genome.jp/kegg-bin/show_pathway?gga00130/C00251%09red/C00341%09red/C00811%09red/C02059%09red/C02483%09red/C05849%09red/C15882%09red/C20737%09red
gga00380	Tryptophan metabolism	83	9	7	2	0.479886	0.999916	0.2529	C00328; C00463; C00632; C02700; C02937; C05643; C05830; C22006; C22202	L-Kynurenine; Indole; 3-Hydroxyanthranilic acid; L-Formylkynurenine; 3-Indoleacetaldoxime; 6-HYDROXYMELATONIN; 8-Methoxykynurenate; (2R)-2-hydroxy-3-(1H-indol-3-yl)propanoic acid; xi-2,3-Dihydro-2-oxo-1H-indole-3-acetic acid	https://www.genome.jp/kegg-bin/show_pathway?gga00380/C00328%09red/C00463%09red/C00632%09red/C02700%09red/C02937%09red/C05643%09blue/C05830%09blue/C22006%09red/C22202%09red
gga00240	Pyrimidine metabolism	64	7	5	2	0.486154	0.999916	0.216	C00105; C00106; C00214; C00672; C00881; C01168; C02376	Uridine 5'-monophosphate; Uracil; Thymidine; Deoxyribose 1-phosphate; Deoxycytidine; Pseudouridine 5'-phosphate; 5-Methylcytosine	https://www.genome.jp/kegg-bin/show_pathway?gga00240/C00105%09blue/C00106%09red/C00214%09red/C00672%09red/C00881%09red/C01168%09red/C02376%09blue
gga00400	Phenylalanine, tyrosine and tryptophan biosynthesis	35	4	4	0	0.487815	0.999916	0.1026	C00166; C00251; C00279; C00463	Phenylpyruvic acid; Chorismate; D-Erythrose 4-phosphate; Indole	https://www.genome.jp/kegg-bin/show_pathway?gga00400/C00166%09red/C00251%09red/C00279%09red/C00463%09red
gga00030	Pentose phosphate pathway	37	4	4	0	0.532972	0.999916	0.1602	C00257; C00279; C00345; C00672	Gluconic acid; D-Erythrose 4-phosphate; 6-Phosphogluconic acid; Deoxyribose 1-phosphate	https://www.genome.jp/kegg-bin/show_pathway?gga00030/C00257%09red/C00279%09red/C00345%09red/C00672%09red
gga00120	Primary bile acid biosynthesis	47	5	5	0	0.534093	0.999916	0.0225	C00695; C05444; C05446; C05453; C17337	Cholic acid; ST 27_0;O3; ST 27_0;O4; 7a,12a-Dihydroxy-5a-cholestan-3-one; 7alpha-Hydroxy-3-oxo-4-cholestenoate	https://www.genome.jp/kegg-bin/show_pathway?gga00120/C00695%09red/C05444%09red/C05446%09red/C05453%09red/C17337%09red
gga00270	Cysteine and methionine metabolism	67	7	6	1	0.536549	0.999916	0.1955	C00051; C00065; C00094; C02291; C03145; C03232; C21016	Glutathione; L-Serine; Sulfite; L-Cystathionine; N-Formyl-L-methionine; Phosphohydroxypyruvic acid; Ophthalmic acid	https://www.genome.jp/kegg-bin/show_pathway?gga00270/C00051%09blue/C00065%09red/C00094%09red/C02291%09red/C03145%09red/C03232%09red/C21016%09red
gga00790	Folate biosynthesis	58	6	6	0	0.553004	0.999916	0.0976	C00251; C00268; C00921; C03684; C06313; C15522	Chorismate; 4a-Carbinolamine tetrahydrobiopterin; 7,8-Dihydropteroic acid; Dyspropterin; d-Threo biopterin; 4a-Hydroxytetrahydrobiopterin	https://www.genome.jp/kegg-bin/show_pathway?gga00790/C00251%09red/C00268%09red/C00921%09red/C03684%09red/C06313%09red/C15522%09red
gga00591	Linoleic acid metabolism	28	3	3	0	0.557464	0.999916	0.0968	C04717; C14762; C19937	13-L-Hydroperoxylinoleic acid; 13-HODE; 10R-HpODE	https://www.genome.jp/kegg-bin/show_pathway?gga00591/C04717%09red/C14762%09red/C19937%09red
gga00360	Phenylalanine metabolism	49	5	5	0	0.572569	0.999916	0.1758	C00166; C02265; C05607; C12623; C20062	Phenylpyruvic acid; D-phenylalanine; D-Phenyllactic acid; (E)-3-(2,3-Dihydroxyphenyl)-2-propenoic acid; 2-(1,2-Epoxy-1,2-dihydrophenyl)acetyl-CoA	https://www.genome.jp/kegg-bin/show_pathway?gga00360/C00166%09red/C02265%09red/C05607%09red/C12623%09red/C20062%09red
gga04744	Phototransduction	8	1	1	0	0.578642	0.999916	0.125	C00376	Retinal	https://www.genome.jp/kegg-bin/show_pathway?gga04744/C00376%09red
gga00750	Vitamin B6 metabolism	29	3	3	0	0.582041	0.999916	0.0942	C00279; C00534; C00847	D-Erythrose 4-phosphate; Pyridoxamine; 4-Pyridoxic acid	https://www.genome.jp/kegg-bin/show_pathway?gga00750/C00279%09red/C00534%09red/C00847%09red
gga00020	Citrate cycle (TCA cycle)	20	2	2	0	0.621995	0.999916	0.1475	C00158; C00417	Citric acid; cis-Aconitic acid	https://www.genome.jp/kegg-bin/show_pathway?gga00020/C00158%09red/C00417%09red
gga00970	Aminoacyl-tRNA biosynthesis	52	5	5	0	0.627021	0.999916	0.1143	C00065; C00152; C00183; C00188; C00407	L-Serine; L-Asparagine; L-Valine; L-Threonine; L-Isoleucine	https://www.genome.jp/kegg-bin/show_pathway?gga00970/C00065%09red/C00152%09red/C00183%09red/C00188%09red/C00407%09red
gga00410	beta-Alanine metabolism	32	3	2	1	0.650402	0.999916	0.0167	C00106; C00864; C00894	Uracil; Pantothenic acid; Acrylyl-CoA	https://www.genome.jp/kegg-bin/show_pathway?gga00410/C00106%09red/C00864%09blue/C00894%09red
gga00920	Sulfur metabolism	33	3	3	0	0.671343	0.999916	0.1395	C00065; C00094; C11142	L-Serine; Sulfite; Dimethyl sulfone	https://www.genome.jp/kegg-bin/show_pathway?gga00920/C00065%09red/C00094%09red/C11142%09red
gga04122	Sulfur relay system	11	1	1	0	0.695465	0.999916	0.0909	C00378	Thiamine	https://www.genome.jp/kegg-bin/show_pathway?gga04122/C00378%09red
gga00100	Steroid biosynthesis	57	5	5	0	0.707907	0.999916	0.1321	C01164; C15776; C21106; C22119; C22136	7-Dehydrocholesterol; ST 29_2;O; 24-epi-campesterol; 4alpha-Carboxy-ergosta-7,24(24(1))-dien-3beta-ol; 5alpha-cholesta-8,24-dien-3-one	https://www.genome.jp/kegg-bin/show_pathway?gga00100/C01164%09red/C15776%09red/C21106%09red/C22119%09red/C22136%09red
gga00600	Sphingolipid metabolism	35	3	2	1	0.710433	0.999916	0.0031	C00065; C03640; C12144	L-Serine; LysoSM(d18_1); Phytosphingosine	https://www.genome.jp/kegg-bin/show_pathway?gga00600/C00065%09red/C03640%09blue/C12144%09red
gga00430	Taurine and hypotaurine metabolism	24	2	2	0	0.720889	0.999916	0.0339	C00094; C05844	Sulfite; 5-L-Glutamyl-taurine	https://www.genome.jp/kegg-bin/show_pathway?gga00430/C00094%09red/C05844%09red
gga00740	Riboflavin metabolism	24	2	2	0	0.720889	0.999916	0.08	C01352; C04454	FADH; 5-Amino-6-(5'-phosphoribitylamino)uracil	https://www.genome.jp/kegg-bin/show_pathway?gga00740/C01352%09red/C04454%09red
gga00340	Histidine metabolism	47	4	3	1	0.723651	0.999916	0.1718	C00388; C01152; C04677; C05568	Histamine; 1-Methylhistidine; 5-Amino-1-(5-phospho-D-ribosyl)imidazole-4-carboxylic acid; 2-Hydroxy-3-(1H-imidazol-5-yl)propanoic acid	https://www.genome.jp/kegg-bin/show_pathway?gga00340/C00388%09blue/C01152%09red/C04677%09red/C05568%09red
gga04625	C-type lectin receptor signaling pathway	12	1	1	0	0.726724	0.999916	0.0833	C00584	Prostaglandin E2	https://www.genome.jp/kegg-bin/show_pathway?gga04625/C00584%09red
gga00260	Glycine, serine and threonine metabolism	48	4	4	0	0.739116	0.999916	0.2469	C00065; C00188; C02291; C03232	L-Serine; L-Threonine; L-Cystathionine; Phosphohydroxypyruvic acid	https://www.genome.jp/kegg-bin/show_pathway?gga00260/C00065%09red/C00188%09red/C02291%09red/C03232%09red
gga00830	Retinol metabolism	25	2	2	0	0.741934	0.999916	0.4805	C00376; C00473	Retinal; Vitamin A	https://www.genome.jp/kegg-bin/show_pathway?gga00830/C00376%09red/C00473%09red
gga00280	Valine, leucine and isoleucine degradation	42	3	3	0	0.819358	0.999916	0.0599	C00183; C00407; C03344	L-Valine; L-Isoleucine; 2-Methylacetoacetyl-CoA	https://www.genome.jp/kegg-bin/show_pathway?gga00280/C00183%09red/C00407%09red/C03344%09red
gga00190	Oxidative phosphorylation	16	1	0	1	0.822866	0.999916	0.0625	C00008	Adenosine-5'-diphosphate	https://www.genome.jp/kegg-bin/show_pathway?gga00190/C00008%09blue
gga00230	Purine metabolism	101	8	5	3	0.826886	0.999916	0.1562	C00008; C00242; C00262; C00362; C00385; C03794; C04677; C05512	Adenosine-5'-diphosphate; Guanine; Hypoxanthine; 2'-Deoxyguanosine 5'-monophosphate; Xanthine; Adenylsuccinic acid; 5-Amino-1-(5-phospho-D-ribosyl)imidazole-4-carboxylic acid; Deoxyinosine	https://www.genome.jp/kegg-bin/show_pathway?gga00230/C00008%09blue/C00242%09red/C00262%09red/C00362%09blue/C00385%09red/C03794%09blue/C04677%09red/C05512%09red
gga00730	Thiamine metabolism	31	2	1	1	0.841571	0.999916	0.0588	C00378; C03028	Thiamine; Thiamine triphosphate	https://www.genome.jp/kegg-bin/show_pathway?gga00730/C00378%09red/C03028%09blue
gga04148	Efferocytosis	18	1	1	0	0.85742	0.999916	0.0556	C00584	Prostaglandin E2	https://www.genome.jp/kegg-bin/show_pathway?gga04148/C00584%09red
gga02010	ABC transporters	139	11	9	2	0.857989	0.999916	0.0791	C00051; C00065; C00093; C00183; C00188; C00378; C00392; C00407; C00881; C05512; C06232	Glutathione; L-Serine; Glycerol 3-phosphate; L-Valine; L-Threonine; Thiamine; DL-Mannitol; L-Isoleucine; Deoxycytidine; Deoxyinosine; Molybdate	https://www.genome.jp/kegg-bin/show_pathway?gga02010/C00051%09blue/C00065%09red/C00093%09blue/C00183%09red/C00188%09red/C00378%09red/C00392%09red/C00407%09red/C00881%09red/C05512%09red/C06232%09red
gga00480	Glutathione metabolism	38	2	0	2	0.913009	0.999916	0.2462	C00051; C02090	Glutathione; Trypanothione	https://www.genome.jp/kegg-bin/show_pathway?gga00480/C00051%09blue/C02090%09blue
gga00350	Tyrosine metabolism	78	5	5	0	0.913817	0.999916	0.0262	C00811; C05583; C05587; C05588; C06201	4-Hydroxycinnamic acid; 3-Methoxy-4-hydroxyphenylglycolaldehyde; 3-Methoxytyramine; Metanephrine; 2,4-dihydroxy-2-heptenedioc acid	https://www.genome.jp/kegg-bin/show_pathway?gga00350/C00811%09red/C05583%09red/C05587%09red/C05588%09red/C06201%09red
gga00590	Arachidonic acid metabolism	79	5	5	0	0.919211	0.999916	0.081	C00584; C04742; C05955; C05962; C14815	Prostaglandin E2; 15(S)-HETE; Prostaglandin-c2; 6-Ketoprostaglandin E1; FA 20_5;O2	https://www.genome.jp/kegg-bin/show_pathway?gga00590/C00584%09red/C04742%09red/C05955%09red/C05962%09red/C14815%09red
gga04080	Neuroactive ligand-receptor interaction	53	3	1	2	0.919907	0.999916	0.0566	C00008; C00388; C00584	Adenosine-5'-diphosphate; Histamine; Prostaglandin E2	https://www.genome.jp/kegg-bin/show_pathway?gga04080/C00008%09blue/C00388%09blue/C00584%09red
gga00051	Fructose and mannose metabolism	55	3	3	0	0.93144	0.999916	0.0056	C00392; C00665; C18096	DL-Mannitol; D-Fructose 2,6-bisphosphate; [(2R,3S,4R)-3,4,5-trihydroxy-5-(hydroxymethyl)oxolan-2-yl]methyl dihydrogen phosphate	https://www.genome.jp/kegg-bin/show_pathway?gga00051/C00392%09red/C00665%09red/C18096%09red
gga00760	Nicotinate and nicotinamide metabolism	55	3	2	1	0.93144	0.999916	0.1855	C00857; C03458; C05840	Nicotinic acid adenine dinucleotide; 2,3,6-Trihydroxypyridine; Iminoaspartic acid	https://www.genome.jp/kegg-bin/show_pathway?gga00760/C00857%09blue/C03458%09red/C05840%09red
gga00640	Propanoate metabolism	41	2	2	0	0.933245	0.999916	0.0742	C00894; C04593	Acrylyl-CoA; Methylisocitric acid	https://www.genome.jp/kegg-bin/show_pathway?gga00640/C00894%09red/C04593%09red
gga00470	D-Amino acid metabolism	69	4	4	0	0.933843	0.999916	0.0571	C00065; C00166; C00188; C02265	L-Serine; Phenylpyruvic acid; L-Threonine; D-phenylalanine	https://www.genome.jp/kegg-bin/show_pathway?gga00470/C00065%09red/C00166%09red/C00188%09red/C02265%09red
gga00564	Glycerophospholipid metabolism	56	3	2	1	0.936617	0.999916	0.0908	C00065; C00093; C13482	L-Serine; Glycerol 3-phosphate; Phosphodimethylethanolamine	https://www.genome.jp/kegg-bin/show_pathway?gga00564/C00065%09red/C00093%09blue/C13482%09red
gga00310	Lysine degradation	56	3	3	0	0.936617	0.999916	0.1064	C00956; C01087; C04092	Aminoadipic acid; D-2-Hydroxyglutaric acid; 1-Piperideine-2-carboxylic acid	https://www.genome.jp/kegg-bin/show_pathway?gga00310/C00956%09red/C01087%09red/C04092%09red
gga00780	Biotin metabolism	29	1	1	0	0.956888	0.999916	0.0816	C05921	Biotinyl-5'-AMP	https://www.genome.jp/kegg-bin/show_pathway?gga00780/C05921%09red
gga04216	Ferroptosis	31	1	0	1	0.965331	0.999916	0.0323	C00051	Glutathione	https://www.genome.jp/kegg-bin/show_pathway?gga04216/C00051%09blue
gga00630	Glyoxylate and dicarboxylate metabolism	64	3	3	0	0.966736	0.999916	0.0807	C00065; C00158; C00417	L-Serine; Citric acid; cis-Aconitic acid	https://www.genome.jp/kegg-bin/show_pathway?gga00630/C00065%09red/C00158%09red/C00417%09red
gga00620	Pyruvate metabolism	32	1	0	1	0.968912	0.999916	0.053	C03451	S-Lactoylglutathione	https://www.genome.jp/kegg-bin/show_pathway?gga00620/C03451%09blue
gga00330	Arginine and proline metabolism	69	3	2	1	0.978064	0.999916	0.0032	C01043; C05932; C05938	N-Carbamoylsarcosine; N2-Succinyl-L-glutamic acid 5-semialdehyde; L-4-Hydroxyglutamate semialdehyde	https://www.genome.jp/kegg-bin/show_pathway?gga00330/C01043%09red/C05932%09red/C05938%09blue
gga00500	Starch and sucrose metabolism	37	1	1	0	0.981986	0.999916	0.0048	C05731	3-Ketosucrose	https://www.genome.jp/kegg-bin/show_pathway?gga00500/C05731%09red
gga00561	Glycerolipid metabolism	38	1	0	1	0.983851	0.999916	0.0391	C00093	Glycerol 3-phosphate	https://www.genome.jp/kegg-bin/show_pathway?gga00561/C00093%09blue
gga00052	Galactose metabolism	46	1	0	1	0.99327	0.999916	0.0015	C01113	D-Galactose 6-phosphate	https://www.genome.jp/kegg-bin/show_pathway?gga00052/C01113%09blue
gga00900	Terpenoid backbone biosynthesis	46	1	1	0	0.99327	0.999916	0.0111	C00341	Geranyl-PP	https://www.genome.jp/kegg-bin/show_pathway?gga00900/C00341%09red
gga00140	Steroid hormone biosynthesis	99	4	4	0	0.993567	0.999916	0.0294	C05472; C05483; C05499; C18043	3b-Allotetrahydrocortisol; 17-Deoxycortolone; 17a,20a-Dihydroxycholesterol; Cholesterol sulfate	https://www.genome.jp/kegg-bin/show_pathway?gga00140/C05472%09red/C05483%09red/C05499%09red/C18043%09red
gga00650	Butanoate metabolism	47	1	1	0	0.993969	0.999916	0.0091	C01412	Butanal	https://www.genome.jp/kegg-bin/show_pathway?gga00650/C01412%09red
gga00980	Metabolism of xenobiotics by cytochrome P450	121	5	4	1	0.9963	0.999916	0.0263	C14787; C14788; C14802; C14856; C19561	(1S,2R)-Naphthalene 1,2-oxide; 1-nitrosonaphthalene; 1-Nitronaphthalene-7,8-oxide; 7,8-Dihydro-7-hydroxy-8-S-glutathionyl-benzo[a]pyrene; 7-Hydroxymethyl-12-methylbenz[a]anthracene	https://www.genome.jp/kegg-bin/show_pathway?gga00980/C14787%09red/C14788%09red/C14802%09red/C14856%09blue/C19561%09red
gga00440	Phosphonate and phosphinate metabolism	56	1	1	0	0.997754	0.999916	0.0172	C05672	2-Amino-3-phosphonopropionic acid	https://www.genome.jp/kegg-bin/show_pathway?gga00440/C05672%09red
gga00053	Ascorbate and aldarate metabolism	57	1	1	0	0.997988	0.999916	0.0106	C00652	D-Arabinono-1,4-lactone	https://www.genome.jp/kegg-bin/show_pathway?gga00053/C00652%09red
gga00061	Fatty acid biosynthesis	58	1	1	0	0.998197	0.999916	0.0003	C01571	Capric acid	https://www.genome.jp/kegg-bin/show_pathway?gga00061/C01571%09red
gga00982	Drug metabolism - cytochrome P450	100	3	3	0	0.9986	0.999916	0.0255	C06868; C07501; C16650	Carbamazepine; Felbamate; 5-Hydroxyvalproic acid	https://www.genome.jp/kegg-bin/show_pathway?gga00982/C06868%09red/C07501%09red/C16650%09red
gga00520	Amino sugar and nucleotide sugar metabolism	118	4	4	0	0.998728	0.999916	0.0212	C00203; C00270; C04631; C19972	UDP-N-Acetyl-D-galactosamine; N-Acetylneuraminic acid; UDP-N-acetylglucosamine enolpyruvate; SCHEMBL14765177	https://www.genome.jp/kegg-bin/show_pathway?gga00520/C00203%09red/C00270%09red/C04631%09red/C19972%09red
gga00983	Drug metabolism - other enzymes	63	1	1	0	0.998961	0.999916	0.0962	C04646	6-Thioinosine-5'-monophosphate	https://www.genome.jp/kegg-bin/show_pathway?gga00983/C04646%09red
gga00524	Neomycin, kanamycin and gentamicin biosynthesis	81	1	1	0	0.999858	0.999916	0.0123	C21269	(2R,3R,4R,5R)-2-[(1S,2S,3R,4S,6R)-4,6-diamino-3-[(2R,3R,4R,5S,6R)-3-amino-6-[(1S)-1-aminoethyl]-4,5-dihydroxy-tetrahydropyran-2-yl]oxy-2-hydroxy-cyclohexoxy]-5-methyl-4-(methylamino)tetrahydropyran-3,5-diol	https://www.genome.jp/kegg-bin/show_pathway?gga00524/C21269%09red
gga00860	Porphyrin metabolism	148	4	4	0	0.999916	0.999916	0.0657	C00188; C01024; C12147; C21217	L-Threonine; Hydroxymethylbilane; O-Phosphothreonine; Geranylgeranyl bacteriochlorophyllide a	https://www.genome.jp/kegg-bin/show_pathway?gga00860/C00188%09red/C01024%09red/C12147%09red/C21217%09red
