# Supplementary material for: Integrated transcriptomic and metabolomic analysis identifies host response mechanisms to oncogenic Marek’s disease virus in Wenchang chickens
Source: Vet Res. 2025 Oct 7;56:190. doi: 10.1186/s13567-025-01618-5 (PMC12505730; doi:10.1186/s13567-025-01618-5)
Supplement: Supplementary file 8 — Additional file 8. Top 10 corresponding relationships of DEMs and DEGs. [file 13567_2025_1618_MOESM8_ESM.xlsx]

## Sheet: Sheet 1
Additional file 7 Top 50 DEMs and DEGs correlation
Compound	Gene	correlation	p value
Tramadol	CYBB	0.790275	8.82848e-12
5-Hydroxyvalproic acid	CYBB	0.865067	5.47861e-16
2-(beta-D-Glucosyl)-sn-glycerol 3-phosphate	CYBB	0.791287	7.95844e-12
2,8-Quinolinediol	CYBB	0.78032	2.3785e-11
Aminoadipic acid	CYBB	0.79579	4.98115e-12
3beta-Cycloartane-3,25-diol	CYBB	0.91929	4.52521e-21
17-Deoxycortolone	CYBB	0.773166	4.70013e-11
Norbelladine	CYBB	0.742112	6.94917e-10
Dibenzothiophene 5-oxide	CYBB	-0.87051	2.17392e-16
Phenol sulphate	CYBB	-0.753962	2.6054e-10
1,10-dihydro-1,10-dihydroxyfluoren-9-one	CYBB	-0.875469	9.02668e-17
Acrylyl-CoA	CYBB	0.780908	2.24638e-11
8-Methoxykynurenate	CYBB	-0.837742	3.31223e-14
4alpha-Hydroxymethyl-4beta-methyl-5alpha-cholesta-8,24-dien-3beta-ol	CYBB	0.683677	4.44785e-08
6-Ketoprostaglandin E1	CYBB	0.832337	6.81761e-14
Tripamide	CYBB	0.774211	4.2615e-11
Amoxapine	CYBB	0.712652	6.42655e-09
4alpha-Carboxy-ergosta-7,24(24(1))-dien-3beta-ol	CYBB	0.677177	6.66284e-08
Pelargonidin	CYBB	0.797905	3.98118e-12
2-(1,2-Epoxy-1,2-dihydrophenyl)acetyl-CoA	CYBB	0.890465	4.944e-18
4-Carboxypyrazole	CYBB	-0.896587	1.33508e-18
N-Formyl-L-methionine	CYBB	0.730132	1.77776e-09
(25S)-3-oxocholest-4-en-26-al	CYBB	0.705819	1.03551e-08
ACMC-20mjc4	CYBB	0.55876	2.47334e-05
demethylsuberosin	CYBB	0.758841	1.71175e-10
Clavaminate	CYBB	0.692084	2.59658e-08
4alpha-hydroxymethyl-ergosta-7,24(241)-dien-3beta-ol	CYBB	0.783558	1.73293e-11
ST 29_2;O3	CYBB	0.604226	3.38032e-06
CAR 3_0	CYBB	0.881064	3.19706e-17
FAHFA(18_1(9Z)_7-O-18_0)	CYBB	0.667424	1.19927e-07
7alpha-Hydroxy-3-oxo-4-cholestenoate	CYBB	0.84708	8.92373e-15
Atemoyacin B	CYBB	0.548834	3.67726e-05
3-Geranylgeranylindole; 3-(Geranylgeranyl)indole	CYBB	0.644324	4.44081e-07
D-glucaro-1,5-lactone	CYBB	0.712795	6.36184e-09
gamma-Tocopherol	CYBB	0.722734	3.09905e-09
Citric acid	CYBB	0.659805	1.86999e-07
Dodecanoylcarnitine	CYBB	0.67029	1.01134e-07
Decanoylcarnitine	CYBB	0.638199	6.17044e-07
7-hydroxy-4-isopropenyl-7-methyloxepan-2-one	CYBB	0.820454	3.05795e-13
L-Kynurenine	CYBB	0.465124	0.000665694
TG(8_0_13_0_i-12_0)	CYBB	-0.777067	3.2519e-11
N2-Succinyl-L-glutamic acid 5-semialdehyde	CYBB	0.668169	1.14748e-07
Homocysteine thiolactone	CYBB	0.850143	5.69481e-15
Heptadecanoyl carnitine	CYBB	0.657569	2.12536e-07
(-)-Thebaine	CYBB	0.751204	3.2897e-10
Vitamin K	CYBB	0.822731	2.3134e-13
PG 34_1	CYBB	0.675701	7.29311e-08
UDP-N-acetylmuramoyl-L-alanine	CYBB	0.61795	1.74197e-06
10-methyltridecanoylcarnitine	CYBB	0.721684	3.34856e-09
5-Amino-6-(5'-phosphoribitylamino)uracil	CYBB	0.891221	4.22464e-18
Tramadol	CSF3R	0.916733	9.28886e-21
5-Hydroxyvalproic acid	CSF3R	0.965114	1.37609e-29
2-(beta-D-Glucosyl)-sn-glycerol 3-phosphate	CSF3R	0.907974	9.26225e-20
2,8-Quinolinediol	CSF3R	0.830556	8.59984e-14
Aminoadipic acid	CSF3R	0.782218	1.97681e-11
3beta-Cycloartane-3,25-diol	CSF3R	0.872837	1.44569e-16
17-Deoxycortolone	CSF3R	0.667183	1.21645e-07
Norbelladine	CSF3R	0.844948	1.21312e-14
Dibenzothiophene 5-oxide	CSF3R	-0.851183	4.8778e-15
Phenol sulphate	CSF3R	-0.753569	2.69382e-10
1,10-dihydro-1,10-dihydroxyfluoren-9-one	CSF3R	-0.89512	1.84042e-18
Acrylyl-CoA	CSF3R	0.875995	8.20498e-17
8-Methoxykynurenate	CSF3R	-0.838777	2.8758e-14
4alpha-Hydroxymethyl-4beta-methyl-5alpha-cholesta-8,24-dien-3beta-ol	CSF3R	0.762159	1.27917e-10
6-Ketoprostaglandin E1	CSF3R	0.811099	9.24282e-13
Tripamide	CSF3R	0.698176	1.73798e-08
Amoxapine	CSF3R	0.677323	6.60331e-08
4alpha-Carboxy-ergosta-7,24(24(1))-dien-3beta-ol	CSF3R	0.730896	1.67695e-09
Pelargonidin	CSF3R	0.86941	2.62898e-16
2-(1,2-Epoxy-1,2-dihydrophenyl)acetyl-CoA	CSF3R	0.832126	7.00807e-14
4-Carboxypyrazole	CSF3R	-0.855346	2.59352e-15
N-Formyl-L-methionine	CSF3R	0.881316	3.0475e-17
(25S)-3-oxocholest-4-en-26-al	CSF3R	0.729362	1.88524e-09
ACMC-20mjc4	CSF3R	0.718467	4.23578e-09
demethylsuberosin	CSF3R	0.82684	1.3843e-13
Clavaminate	CSF3R	0.843823	1.42375e-14
4alpha-hydroxymethyl-ergosta-7,24(241)-dien-3beta-ol	CSF3R	0.820049	3.21194e-13
ST 29_2;O3	CSF3R	0.837986	3.2038e-14
CAR 3_0	CSF3R	0.831731	7.38001e-14
FAHFA(18_1(9Z)_7-O-18_0)	CSF3R	0.502671	0.00019915
7alpha-Hydroxy-3-oxo-4-cholestenoate	CSF3R	0.862421	8.46314e-16
Atemoyacin B	CSF3R	0.774281	4.23335e-11
3-Geranylgeranylindole; 3-(Geranylgeranyl)indole	CSF3R	0.699004	1.64443e-08
D-glucaro-1,5-lactone	CSF3R	0.906016	1.50097e-19
gamma-Tocopherol	CSF3R	0.751752	3.14156e-10
Citric acid	CSF3R	0.873483	1.28924e-16
Dodecanoylcarnitine	CSF3R	0.594979	5.19361e-06
Decanoylcarnitine	CSF3R	0.607746	2.8602e-06
7-hydroxy-4-isopropenyl-7-methyloxepan-2-one	CSF3R	0.770328	6.11652e-11
L-Kynurenine	CSF3R	0.75112	3.31306e-10
TG(8_0_13_0_i-12_0)	CSF3R	-0.800248	3.09617e-12
N2-Succinyl-L-glutamic acid 5-semialdehyde	CSF3R	0.874996	9.83159e-17
Homocysteine thiolactone	CSF3R	0.808517	1.24086e-12
Heptadecanoyl carnitine	CSF3R	0.579148	1.05122e-05
(-)-Thebaine	CSF3R	0.846579	9.59579e-15
Vitamin K	CSF3R	0.817798	4.21288e-13
PG 34_1	CSF3R	0.756258	2.14074e-10
UDP-N-acetylmuramoyl-L-alanine	CSF3R	0.836749	3.78945e-14
10-methyltridecanoylcarnitine	CSF3R	0.655296	2.41809e-07
5-Amino-6-(5'-phosphoribitylamino)uracil	CSF3R	0.819739	3.33518e-13
Tramadol	MYL2	-0.84677	9.33494e-15
5-Hydroxyvalproic acid	MYL2	-0.887188	9.65709e-18
2-(beta-D-Glucosyl)-sn-glycerol 3-phosphate	MYL2	-0.82887	1.0689e-13
2,8-Quinolinediol	MYL2	-0.810549	9.84555e-13
Aminoadipic acid	MYL2	-0.808995	1.17547e-12
3beta-Cycloartane-3,25-diol	MYL2	-0.919205	4.63645e-21
17-Deoxycortolone	MYL2	-0.771774	5.35058e-11
Norbelladine	MYL2	-0.791719	7.61236e-12
Dibenzothiophene 5-oxide	MYL2	0.881939	2.70563e-17
Phenol sulphate	MYL2	0.766002	9.07335e-11
1,10-dihydro-1,10-dihydroxyfluoren-9-one	MYL2	0.89644	1.37902e-18
Acrylyl-CoA	MYL2	-0.823209	2.18078e-13
8-Methoxykynurenate	MYL2	0.834084	5.41391e-14
4alpha-Hydroxymethyl-4beta-methyl-5alpha-cholesta-8,24-dien-3beta-ol	MYL2	-0.73402	1.3179e-09
6-Ketoprostaglandin E1	MYL2	-0.85865	1.54891e-15
Tripamide	MYL2	-0.785891	1.3747e-11
Amoxapine	MYL2	-0.725861	2.45551e-09
4alpha-Carboxy-ergosta-7,24(24(1))-dien-3beta-ol	MYL2	-0.716184	4.99515e-09
Pelargonidin	MYL2	-0.792133	7.29429e-12
2-(1,2-Epoxy-1,2-dihydrophenyl)acetyl-CoA	MYL2	-0.851467	4.67477e-15
4-Carboxypyrazole	MYL2	0.880345	3.66412e-17
N-Formyl-L-methionine	MYL2	-0.78876	1.03009e-11
(25S)-3-oxocholest-4-en-26-al	MYL2	-0.74236	6.81143e-10
ACMC-20mjc4	MYL2	-0.61444	2.07007e-06
demethylsuberosin	MYL2	-0.792093	7.32406e-12
Clavaminate	MYL2	-0.753863	2.62742e-10
4alpha-hydroxymethyl-ergosta-7,24(241)-dien-3beta-ol	MYL2	-0.822532	2.37104e-13
ST 29_2;O3	MYL2	-0.684339	4.2661e-08
CAR 3_0	MYL2	-0.869606	2.54203e-16
FAHFA(18_1(9Z)_7-O-18_0)	MYL2	-0.653641	2.65447e-07
7alpha-Hydroxy-3-oxo-4-cholestenoate	MYL2	-0.856753	2.08561e-15
Atemoyacin B	MYL2	-0.626925	1.10979e-06
3-Geranylgeranylindole; 3-(Geranylgeranyl)indole	MYL2	-0.66836	1.13452e-07
D-glucaro-1,5-lactone	MYL2	-0.775649	3.72108e-11
gamma-Tocopherol	MYL2	-0.755707	2.24438e-10
Citric acid	MYL2	-0.730423	1.73866e-09
Dodecanoylcarnitine	MYL2	-0.681568	5.07677e-08
Decanoylcarnitine	MYL2	-0.653641	2.65445e-07
7-hydroxy-4-isopropenyl-7-methyloxepan-2-one	MYL2	-0.825758	1.58692e-13
L-Kynurenine	MYL2	-0.549536	3.57697e-05
TG(8_0_13_0_i-12_0)	MYL2	0.840171	2.37408e-14
N2-Succinyl-L-glutamic acid 5-semialdehyde	MYL2	-0.721533	3.38594e-09
Homocysteine thiolactone	MYL2	-0.859303	1.39668e-15
Heptadecanoyl carnitine	MYL2	-0.665115	1.37389e-07
(-)-Thebaine	MYL2	-0.786642	1.27524e-11
Vitamin K	MYL2	-0.810009	1.04731e-12
PG 34_1	MYL2	-0.717375	4.58433e-09
UDP-N-acetylmuramoyl-L-alanine	MYL2	-0.69253	2.52216e-08
10-methyltridecanoylcarnitine	MYL2	-0.738635	9.1751e-10
5-Amino-6-(5'-phosphoribitylamino)uracil	MYL2	-0.868692	2.97382e-16
Tramadol	DHRS7C	-0.855213	2.64714e-15
5-Hydroxyvalproic acid	DHRS7C	-0.889304	6.28274e-18
2-(beta-D-Glucosyl)-sn-glycerol 3-phosphate	DHRS7C	-0.834631	5.03395e-14
2,8-Quinolinediol	DHRS7C	-0.808313	1.26985e-12
Aminoadipic acid	DHRS7C	-0.792707	6.87357e-12
3beta-Cycloartane-3,25-diol	DHRS7C	-0.887852	8.4458e-18
17-Deoxycortolone	DHRS7C	-0.735466	1.17745e-09
Norbelladine	DHRS7C	-0.799833	3.23804e-12
Dibenzothiophene 5-oxide	DHRS7C	0.890791	4.62081e-18
Phenol sulphate	DHRS7C	0.863506	7.08791e-16
1,10-dihydro-1,10-dihydroxyfluoren-9-one	DHRS7C	0.962782	6.33794e-29
Acrylyl-CoA	DHRS7C	-0.810952	9.40015e-13
8-Methoxykynurenate	DHRS7C	0.916374	1.02584e-20
4alpha-Hydroxymethyl-4beta-methyl-5alpha-cholesta-8,24-dien-3beta-ol	DHRS7C	-0.736981	1.04555e-09
6-Ketoprostaglandin E1	DHRS7C	-0.831586	7.52121e-14
Tripamide	DHRS7C	-0.754932	2.39852e-10
Amoxapine	DHRS7C	-0.715183	5.36704e-09
4alpha-Carboxy-ergosta-7,24(24(1))-dien-3beta-ol	DHRS7C	-0.713162	6.19814e-09
Pelargonidin	DHRS7C	-0.79212	7.30389e-12
2-(1,2-Epoxy-1,2-dihydrophenyl)acetyl-CoA	DHRS7C	-0.854498	2.95445e-15
4-Carboxypyrazole	DHRS7C	0.860655	1.12561e-15
N-Formyl-L-methionine	DHRS7C	-0.797135	4.32106e-12
(25S)-3-oxocholest-4-en-26-al	DHRS7C	-0.733197	1.40468e-09
ACMC-20mjc4	DHRS7C	-0.64368	4.5986e-07
demethylsuberosin	DHRS7C	-0.772088	5.19682e-11
Clavaminate	DHRS7C	-0.769458	6.62606e-11
4alpha-hydroxymethyl-ergosta-7,24(241)-dien-3beta-ol	DHRS7C	-0.815061	5.83002e-13
ST 29_2;O3	DHRS7C	-0.714313	5.71103e-09
CAR 3_0	DHRS7C	-0.842877	1.62737e-14
FAHFA(18_1(9Z)_7-O-18_0)	DHRS7C	-0.614165	2.09804e-06
7alpha-Hydroxy-3-oxo-4-cholestenoate	DHRS7C	-0.87481	1.01671e-16
Atemoyacin B	DHRS7C	-0.653064	2.74178e-07
3-Geranylgeranylindole; 3-(Geranylgeranyl)indole	DHRS7C	-0.675793	7.25223e-08
D-glucaro-1,5-lactone	DHRS7C	-0.784339	1.60415e-11
gamma-Tocopherol	DHRS7C	-0.752145	3.03916e-10
Citric acid	DHRS7C	-0.747539	4.46399e-10
Dodecanoylcarnitine	DHRS7C	-0.653819	2.628e-07
Decanoylcarnitine	DHRS7C	-0.640342	5.50402e-07
7-hydroxy-4-isopropenyl-7-methyloxepan-2-one	DHRS7C	-0.763388	1.14694e-10
L-Kynurenine	DHRS7C	-0.600948	3.94225e-06
TG(8_0_13_0_i-12_0)	DHRS7C	0.845011	1.20219e-14
N2-Succinyl-L-glutamic acid 5-semialdehyde	DHRS7C	-0.77131	5.58581e-11
Homocysteine thiolactone	DHRS7C	-0.804132	2.02618e-12
Heptadecanoyl carnitine	DHRS7C	-0.635895	6.97032e-07
(-)-Thebaine	DHRS7C	-0.760397	1.49398e-10
Vitamin K	DHRS7C	-0.832512	6.66253e-14
PG 34_1	DHRS7C	-0.709212	8.18467e-09
UDP-N-acetylmuramoyl-L-alanine	DHRS7C	-0.716668	4.82411e-09
10-methyltridecanoylcarnitine	DHRS7C	-0.710076	7.70476e-09
5-Amino-6-(5'-phosphoribitylamino)uracil	DHRS7C	-0.833601	5.77194e-14
Tramadol	RGS5	-0.840233	2.35352e-14
5-Hydroxyvalproic acid	RGS5	-0.892408	3.29107e-18
2-(beta-D-Glucosyl)-sn-glycerol 3-phosphate	RGS5	-0.815932	5.26003e-13
2,8-Quinolinediol	RGS5	-0.794361	5.78714e-12
Aminoadipic acid	RGS5	-0.796003	4.87083e-12
3beta-Cycloartane-3,25-diol	RGS5	-0.908172	8.8156e-20
17-Deoxycortolone	RGS5	-0.767331	8.04552e-11
Norbelladine	RGS5	-0.802316	2.47325e-12
Dibenzothiophene 5-oxide	RGS5	0.858525	1.5798e-15
Phenol sulphate	RGS5	0.752078	3.05633e-10
1,10-dihydro-1,10-dihydroxyfluoren-9-one	RGS5	0.895639	1.64395e-18
Acrylyl-CoA	RGS5	-0.830819	8.31128e-14
8-Methoxykynurenate	RGS5	0.863919	6.62289e-16
4alpha-Hydroxymethyl-4beta-methyl-5alpha-cholesta-8,24-dien-3beta-ol	RGS5	-0.712907	6.31139e-09
6-Ketoprostaglandin E1	RGS5	-0.860758	1.10716e-15
Tripamide	RGS5	-0.788261	1.08348e-11
Amoxapine	RGS5	-0.712825	6.34844e-09
4alpha-Carboxy-ergosta-7,24(24(1))-dien-3beta-ol	RGS5	-0.694552	2.20944e-08
Pelargonidin	RGS5	-0.790087	8.9991e-12
2-(1,2-Epoxy-1,2-dihydrophenyl)acetyl-CoA	RGS5	-0.865371	5.20824e-16
4-Carboxypyrazole	RGS5	0.895466	1.70711e-18
N-Formyl-L-methionine	RGS5	-0.777764	3.0424e-11
(25S)-3-oxocholest-4-en-26-al	RGS5	-0.727649	2.14658e-09
ACMC-20mjc4	RGS5	-0.585861	7.83113e-06
demethylsuberosin	RGS5	-0.799599	3.32064e-12
Clavaminate	RGS5	-0.736046	1.12516e-09
4alpha-hydroxymethyl-ergosta-7,24(241)-dien-3beta-ol	RGS5	-0.826748	1.40069e-13
ST 29_2;O3	RGS5	-0.672255	8.98831e-08
CAR 3_0	RGS5	-0.883166	2.13606e-17
FAHFA(18_1(9Z)_7-O-18_0)	RGS5	-0.656534	2.25424e-07
7alpha-Hydroxy-3-oxo-4-cholestenoate	RGS5	-0.883693	1.92794e-17
Atemoyacin B	RGS5	-0.610806	2.46942e-06
3-Geranylgeranylindole; 3-(Geranylgeranyl)indole	RGS5	-0.647402	3.75363e-07
D-glucaro-1,5-lactone	RGS5	-0.754788	2.42825e-10
gamma-Tocopherol	RGS5	-0.743579	6.17231e-10
Citric acid	RGS5	-0.719869	3.8248e-09
Dodecanoylcarnitine	RGS5	-0.67136	9.48507e-08
Decanoylcarnitine	RGS5	-0.63646	6.76552e-07
7-hydroxy-4-isopropenyl-7-methyloxepan-2-one	RGS5	-0.853866	3.25398e-15
L-Kynurenine	RGS5	-0.529842	7.59046e-05
TG(8_0_13_0_i-12_0)	RGS5	0.794618	5.63349e-12
N2-Succinyl-L-glutamic acid 5-semialdehyde	RGS5	-0.720184	3.73788e-09
Homocysteine thiolactone	RGS5	-0.857397	1.88629e-15
Heptadecanoyl carnitine	RGS5	-0.651262	3.03228e-07
(-)-Thebaine	RGS5	-0.789819	9.24946e-12
Vitamin K	RGS5	-0.817792	4.21578e-13
PG 34_1	RGS5	-0.734788	1.24148e-09
UDP-N-acetylmuramoyl-L-alanine	RGS5	-0.674932	7.64316e-08
10-methyltridecanoylcarnitine	RGS5	-0.735784	1.14856e-09
5-Amino-6-(5'-phosphoribitylamino)uracil	RGS5	-0.86345	7.15326e-16
Tramadol	EEF1A2	-0.865369	5.20994e-16
5-Hydroxyvalproic acid	EEF1A2	-0.913073	2.50084e-20
2-(beta-D-Glucosyl)-sn-glycerol 3-phosphate	EEF1A2	-0.853038	3.68986e-15
2,8-Quinolinediol	EEF1A2	-0.839291	2.68015e-14
Aminoadipic acid	EEF1A2	-0.830538	8.61972e-14
3beta-Cycloartane-3,25-diol	EEF1A2	-0.919533	4.2209e-21
17-Deoxycortolone	EEF1A2	-0.765312	9.65493e-11
Norbelladine	EEF1A2	-0.798177	3.86739e-12
Dibenzothiophene 5-oxide	EEF1A2	0.82094	2.88199e-13
Phenol sulphate	EEF1A2	0.736873	1.05444e-09
1,10-dihydro-1,10-dihydroxyfluoren-9-one	EEF1A2	0.89048	4.92924e-18
Acrylyl-CoA	EEF1A2	-0.838794	2.86933e-14
8-Methoxykynurenate	EEF1A2	0.882468	2.44398e-17
4alpha-Hydroxymethyl-4beta-methyl-5alpha-cholesta-8,24-dien-3beta-ol	EEF1A2	-0.755252	2.33368e-10
6-Ketoprostaglandin E1	EEF1A2	-0.859158	1.42922e-15
Tripamide	EEF1A2	-0.779251	2.63751e-11
Amoxapine	EEF1A2	-0.73906	8.87088e-10
4alpha-Carboxy-ergosta-7,24(24(1))-dien-3beta-ol	EEF1A2	-0.739907	8.29266e-10
Pelargonidin	EEF1A2	-0.826044	1.53078e-13
2-(1,2-Epoxy-1,2-dihydrophenyl)acetyl-CoA	EEF1A2	-0.885944	1.2383e-17
4-Carboxypyrazole	EEF1A2	0.899319	7.24813e-19
N-Formyl-L-methionine	EEF1A2	-0.811766	8.55908e-13
(25S)-3-oxocholest-4-en-26-al	EEF1A2	-0.757867	1.86289e-10
ACMC-20mjc4	EEF1A2	-0.65719	2.17178e-07
demethylsuberosin	EEF1A2	-0.795711	5.02275e-12
Clavaminate	EEF1A2	-0.781012	2.22371e-11
4alpha-hydroxymethyl-ergosta-7,24(241)-dien-3beta-ol	EEF1A2	-0.834727	4.96986e-14
ST 29_2;O3	EEF1A2	-0.719983	3.79302e-09
CAR 3_0	EEF1A2	-0.899835	6.44476e-19
FAHFA(18_1(9Z)_7-O-18_0)	EEF1A2	-0.644714	4.34752e-07
7alpha-Hydroxy-3-oxo-4-cholestenoate	EEF1A2	-0.866159	4.56612e-16
Atemoyacin B	EEF1A2	-0.661536	1.69235e-07
3-Geranylgeranylindole; 3-(Geranylgeranyl)indole	EEF1A2	-0.696712	1.91578e-08
D-glucaro-1,5-lactone	EEF1A2	-0.80067	2.95811e-12
gamma-Tocopherol	EEF1A2	-0.77733	3.17148e-11
Citric acid	EEF1A2	-0.769835	6.40021e-11
Dodecanoylcarnitine	EEF1A2	-0.683425	4.51894e-08
Decanoylcarnitine	EEF1A2	-0.668163	1.1479e-07
7-hydroxy-4-isopropenyl-7-methyloxepan-2-one	EEF1A2	-0.815737	5.38292e-13
L-Kynurenine	EEF1A2	-0.59513	5.15798e-06
TG(8_0_13_0_i-12_0)	EEF1A2	0.759813	1.57242e-10
N2-Succinyl-L-glutamic acid 5-semialdehyde	EEF1A2	-0.773322	4.63193e-11
Homocysteine thiolactone	EEF1A2	-0.836916	3.70444e-14
Heptadecanoyl carnitine	EEF1A2	-0.668365	1.13419e-07
(-)-Thebaine	EEF1A2	-0.795877	4.93567e-12
Vitamin K	EEF1A2	-0.843179	1.55954e-14
PG 34_1	EEF1A2	-0.704752	1.11421e-08
UDP-N-acetylmuramoyl-L-alanine	EEF1A2	-0.730245	1.76253e-09
10-methyltridecanoylcarnitine	EEF1A2	-0.737563	9.98693e-10
5-Amino-6-(5'-phosphoribitylamino)uracil	EEF1A2	-0.868065	3.30934e-16
Tramadol	ASL2	0.808722	1.21238e-12
5-Hydroxyvalproic acid	ASL2	0.926164	5.78051e-22
2-(beta-D-Glucosyl)-sn-glycerol 3-phosphate	ASL2	0.863395	7.21823e-16
2,8-Quinolinediol	ASL2	0.790144	8.94745e-12
Aminoadipic acid	ASL2	0.788116	1.0994e-11
3beta-Cycloartane-3,25-diol	ASL2	0.919645	4.08746e-21
17-Deoxycortolone	ASL2	0.724012	2.81894e-09
Norbelladine	ASL2	0.743512	6.20613e-10
Dibenzothiophene 5-oxide	ASL2	-0.874384	1.09757e-16
Phenol sulphate	ASL2	-0.75958	1.60482e-10
1,10-dihydro-1,10-dihydroxyfluoren-9-one	ASL2	-0.876035	8.14519e-17
Acrylyl-CoA	ASL2	0.763498	1.1357e-10
8-Methoxykynurenate	ASL2	-0.836633	3.84896e-14
4alpha-Hydroxymethyl-4beta-methyl-5alpha-cholesta-8,24-dien-3beta-ol	ASL2	0.679191	5.88501e-08
6-Ketoprostaglandin E1	ASL2	0.778424	2.8559e-11
Tripamide	ASL2	0.717511	4.53955e-09
Amoxapine	ASL2	0.691225	2.7456e-08
4alpha-Carboxy-ergosta-7,24(24(1))-dien-3beta-ol	ASL2	0.677152	6.67318e-08
Pelargonidin	ASL2	0.880523	3.54261e-17
2-(1,2-Epoxy-1,2-dihydrophenyl)acetyl-CoA	ASL2	0.91326	2.38031e-20
4-Carboxypyrazole	ASL2	-0.894334	2.18187e-18
N-Formyl-L-methionine	ASL2	0.769282	6.73374e-11
(25S)-3-oxocholest-4-en-26-al	ASL2	0.681036	5.24792e-08
ACMC-20mjc4	ASL2	0.624232	1.27241e-06
demethylsuberosin	ASL2	0.793213	6.52224e-12
Clavaminate	ASL2	0.743566	6.17898e-10
4alpha-hydroxymethyl-ergosta-7,24(241)-dien-3beta-ol	ASL2	0.740175	8.11669e-10
ST 29_2;O3	ASL2	0.658185	2.05191e-07
CAR 3_0	ASL2	0.82755	1.26514e-13
FAHFA(18_1(9Z)_7-O-18_0)	ASL2	0.562083	2.15972e-05
7alpha-Hydroxy-3-oxo-4-cholestenoate	ASL2	0.829627	9.69727e-14
Atemoyacin B	ASL2	0.576138	1.19712e-05
3-Geranylgeranylindole; 3-(Geranylgeranyl)indole	ASL2	0.696412	1.95421e-08
D-glucaro-1,5-lactone	ASL2	0.807982	1.31836e-12
gamma-Tocopherol	ASL2	0.700723	1.46515e-08
Citric acid	ASL2	0.725633	2.49778e-09
Dodecanoylcarnitine	ASL2	0.613417	2.17597e-06
Decanoylcarnitine	ASL2	0.620303	1.5499e-06
7-hydroxy-4-isopropenyl-7-methyloxepan-2-one	ASL2	0.761196	1.39271e-10
L-Kynurenine	ASL2	0.569697	1.57405e-05
TG(8_0_13_0_i-12_0)	ASL2	-0.780269	2.39032e-11
N2-Succinyl-L-glutamic acid 5-semialdehyde	ASL2	0.749974	3.64676e-10
Homocysteine thiolactone	ASL2	0.803135	2.26125e-12
Heptadecanoyl carnitine	ASL2	0.609993	2.56817e-06
(-)-Thebaine	ASL2	0.803066	2.27843e-12
Vitamin K	ASL2	0.808696	1.21596e-12
PG 34_1	ASL2	0.673832	8.17127e-08
UDP-N-acetylmuramoyl-L-alanine	ASL2	0.676229	7.06161e-08
10-methyltridecanoylcarnitine	ASL2	0.650885	3.09654e-07
5-Amino-6-(5'-phosphoribitylamino)uracil	ASL2	0.924707	9.08839e-22
Tramadol	ENSGALG00000045636	-0.840928	2.13759e-14
5-Hydroxyvalproic acid	ENSGALG00000045636	-0.880373	3.64453e-17
2-(beta-D-Glucosyl)-sn-glycerol 3-phosphate	ENSGALG00000045636	-0.816053	5.18566e-13
2,8-Quinolinediol	ENSGALG00000045636	-0.791736	7.59925e-12
Aminoadipic acid	ENSGALG00000045636	-0.787022	1.22758e-11
3beta-Cycloartane-3,25-diol	ENSGALG00000045636	-0.898947	7.88454e-19
17-Deoxycortolone	ENSGALG00000045636	-0.746265	4.9575e-10
Norbelladine	ENSGALG00000045636	-0.792775	6.82574e-12
Dibenzothiophene 5-oxide	ENSGALG00000045636	0.832394	6.76608e-14
Phenol sulphate	ENSGALG00000045636	0.792061	7.3486e-12
1,10-dihydro-1,10-dihydroxyfluoren-9-one	ENSGALG00000045636	0.915506	1.30124e-20
Acrylyl-CoA	ENSGALG00000045636	-0.823797	2.02762e-13
8-Methoxykynurenate	ENSGALG00000045636	0.855564	2.50805e-15
4alpha-Hydroxymethyl-4beta-methyl-5alpha-cholesta-8,24-dien-3beta-ol	ENSGALG00000045636	-0.71747	4.55309e-09
6-Ketoprostaglandin E1	ENSGALG00000045636	-0.847835	7.99557e-15
Tripamide	ENSGALG00000045636	-0.765055	9.88124e-11
Amoxapine	ENSGALG00000045636	-0.702134	1.33183e-08
4alpha-Carboxy-ergosta-7,24(24(1))-dien-3beta-ol	ENSGALG00000045636	-0.694653	2.19487e-08
Pelargonidin	ENSGALG00000045636	-0.792919	6.72422e-12
2-(1,2-Epoxy-1,2-dihydrophenyl)acetyl-CoA	ENSGALG00000045636	-0.85824	1.65247e-15
4-Carboxypyrazole	ENSGALG00000045636	0.893265	2.74383e-18
N-Formyl-L-methionine	ENSGALG00000045636	-0.773966	4.36088e-11
(25S)-3-oxocholest-4-en-26-al	ENSGALG00000045636	-0.722288	3.20278e-09
ACMC-20mjc4	ENSGALG00000045636	-0.597273	4.67452e-06
demethylsuberosin	ENSGALG00000045636	-0.779403	2.59896e-11
Clavaminate	ENSGALG00000045636	-0.744815	5.58228e-10
4alpha-hydroxymethyl-ergosta-7,24(241)-dien-3beta-ol	ENSGALG00000045636	-0.817368	4.4348e-13
ST 29_2;O3	ENSGALG00000045636	-0.688377	3.29939e-08
CAR 3_0	ENSGALG00000045636	-0.861823	9.32588e-16
FAHFA(18_1(9Z)_7-O-18_0)	ENSGALG00000045636	-0.631417	8.80797e-07
7alpha-Hydroxy-3-oxo-4-cholestenoate	ENSGALG00000045636	-0.861958	9.12332e-16
Atemoyacin B	ENSGALG00000045636	-0.630048	9.45451e-07
3-Geranylgeranylindole; 3-(Geranylgeranyl)indole	ENSGALG00000045636	-0.645543	4.15575e-07
D-glucaro-1,5-lactone	ENSGALG00000045636	-0.791803	7.54672e-12
gamma-Tocopherol	ENSGALG00000045636	-0.735895	1.13855e-09
Citric acid	ENSGALG00000045636	-0.725402	2.5414e-09
Dodecanoylcarnitine	ENSGALG00000045636	-0.655993	2.3245e-07
Decanoylcarnitine	ENSGALG00000045636	-0.626848	1.1141e-06
7-hydroxy-4-isopropenyl-7-methyloxepan-2-one	ENSGALG00000045636	-0.818286	3.97364e-13
L-Kynurenine	ENSGALG00000045636	-0.550199	3.48461e-05
TG(8_0_13_0_i-12_0)	ENSGALG00000045636	0.861616	9.64247e-16
N2-Succinyl-L-glutamic acid 5-semialdehyde	ENSGALG00000045636	-0.717112	4.67229e-09
Homocysteine thiolactone	ENSGALG00000045636	-0.860227	1.20561e-15
Heptadecanoyl carnitine	ENSGALG00000045636	-0.637711	6.3323e-07
(-)-Thebaine	ENSGALG00000045636	-0.767252	8.1036e-11
Vitamin K	ENSGALG00000045636	-0.819428	3.46283e-13
PG 34_1	ENSGALG00000045636	-0.724249	2.76969e-09
UDP-N-acetylmuramoyl-L-alanine	ENSGALG00000045636	-0.683523	4.49125e-08
10-methyltridecanoylcarnitine	ENSGALG00000045636	-0.718067	4.3605e-09
5-Amino-6-(5'-phosphoribitylamino)uracil	ENSGALG00000045636	-0.861139	1.04146e-15
Tramadol	ASB12	-0.849327	6.4253e-15
5-Hydroxyvalproic acid	ASB12	-0.907318	1.09007e-19
2-(beta-D-Glucosyl)-sn-glycerol 3-phosphate	ASB12	-0.842521	1.71094e-14
2,8-Quinolinediol	ASB12	-0.820115	3.18645e-13
Aminoadipic acid	ASB12	-0.813485	7.01226e-13
3beta-Cycloartane-3,25-diol	ASB12	-0.919156	4.70134e-21
17-Deoxycortolone	ASB12	-0.761715	1.33032e-10
Norbelladine	ASB12	-0.789847	9.22224e-12
Dibenzothiophene 5-oxide	ASB12	0.919846	3.85861e-21
Phenol sulphate	ASB12	0.761302	1.37969e-10
1,10-dihydro-1,10-dihydroxyfluoren-9-one	ASB12	0.889701	5.79078e-18
Acrylyl-CoA	ASB12	-0.823876	2.00785e-13
8-Methoxykynurenate	ASB12	0.845654	1.09641e-14
4alpha-Hydroxymethyl-4beta-methyl-5alpha-cholesta-8,24-dien-3beta-ol	ASB12	-0.735114	1.21028e-09
6-Ketoprostaglandin E1	ASB12	-0.844109	1.36705e-14
Tripamide	ASB12	-0.773397	4.59947e-11
Amoxapine	ASB12	-0.727564	2.16037e-09
4alpha-Carboxy-ergosta-7,24(24(1))-dien-3beta-ol	ASB12	-0.721601	3.36886e-09
Pelargonidin	ASB12	-0.815504	5.53343e-13
2-(1,2-Epoxy-1,2-dihydrophenyl)acetyl-CoA	ASB12	-0.864969	5.5679e-16
4-Carboxypyrazole	ASB12	0.875494	8.98578e-17
N-Formyl-L-methionine	ASB12	-0.804067	2.04079e-12
(25S)-3-oxocholest-4-en-26-al	ASB12	-0.740744	7.75625e-10
ACMC-20mjc4	ASB12	-0.634964	7.31995e-07
demethylsuberosin	ASB12	-0.79262	6.93612e-12
Clavaminate	ASB12	-0.75802	1.83832e-10
4alpha-hydroxymethyl-ergosta-7,24(241)-dien-3beta-ol	ASB12	-0.815749	5.37558e-13
ST 29_2;O3	ASB12	-0.692568	2.51603e-08
CAR 3_0	ASB12	-0.880546	3.52742e-17
FAHFA(18_1(9Z)_7-O-18_0)	ASB12	-0.639446	5.77403e-07
7alpha-Hydroxy-3-oxo-4-cholestenoate	ASB12	-0.866875	4.04819e-16
Atemoyacin B	ASB12	-0.638422	6.09787e-07
3-Geranylgeranylindole; 3-(Geranylgeranyl)indole	ASB12	-0.683325	4.54753e-08
D-glucaro-1,5-lactone	ASB12	-0.759275	1.6482e-10
gamma-Tocopherol	ASB12	-0.761512	1.35433e-10
Citric acid	ASB12	-0.743586	6.16855e-10
Dodecanoylcarnitine	ASB12	-0.673232	8.47351e-08
Decanoylcarnitine	ASB12	-0.655543	2.38455e-07
7-hydroxy-4-isopropenyl-7-methyloxepan-2-one	ASB12	-0.810414	9.99874e-13
L-Kynurenine	ASB12	-0.571897	1.4345e-05
TG(8_0_13_0_i-12_0)	ASB12	0.766013	9.06462e-11
N2-Succinyl-L-glutamic acid 5-semialdehyde	ASB12	-0.756732	2.05505e-10
Homocysteine thiolactone	ASB12	-0.830748	8.38846e-14
Heptadecanoyl carnitine	ASB12	-0.658491	2.01639e-07
(-)-Thebaine	ASB12	-0.797095	4.33936e-12
Vitamin K	ASB12	-0.827168	1.32795e-13
PG 34_1	ASB12	-0.705101	1.08788e-08
UDP-N-acetylmuramoyl-L-alanine	ASB12	-0.711285	7.07758e-09
10-methyltridecanoylcarnitine	ASB12	-0.726838	2.28192e-09
5-Amino-6-(5'-phosphoribitylamino)uracil	ASB12	-0.858815	1.5091e-15
Tramadol	CD44	0.823411	2.12689e-13
5-Hydroxyvalproic acid	CD44	0.873668	1.2474e-16
2-(beta-D-Glucosyl)-sn-glycerol 3-phosphate	CD44	0.772261	5.11401e-11
2,8-Quinolinediol	CD44	0.755159	2.35246e-10
Aminoadipic acid	CD44	0.755438	2.29685e-10
3beta-Cycloartane-3,25-diol	CD44	0.877971	5.71061e-17
17-Deoxycortolone	CD44	0.734518	1.26781e-09
Norbelladine	CD44	0.804137	2.02492e-12
Dibenzothiophene 5-oxide	CD44	-0.856666	2.11433e-15
Phenol sulphate	CD44	-0.744203	5.86734e-10
1,10-dihydro-1,10-dihydroxyfluoren-9-one	CD44	-0.882503	2.42773e-17
Acrylyl-CoA	CD44	0.851218	4.85284e-15
8-Methoxykynurenate	CD44	-0.83662	3.85593e-14
4alpha-Hydroxymethyl-4beta-methyl-5alpha-cholesta-8,24-dien-3beta-ol	CD44	0.67891	5.98838e-08
6-Ketoprostaglandin E1	CD44	0.853321	3.53532e-15
Tripamide	CD44	0.765195	9.75702e-11
Amoxapine	CD44	0.669159	1.08191e-07
4alpha-Carboxy-ergosta-7,24(24(1))-dien-3beta-ol	CD44	0.652935	2.7617e-07
Pelargonidin	CD44	0.773239	4.66825e-11
2-(1,2-Epoxy-1,2-dihydrophenyl)acetyl-CoA	CD44	0.850195	5.65093e-15
4-Carboxypyrazole	CD44	-0.892327	3.34816e-18
N-Formyl-L-methionine	CD44	0.752442	2.96392e-10
(25S)-3-oxocholest-4-en-26-al	CD44	0.694743	2.18183e-08
ACMC-20mjc4	CD44	0.527825	8.17694e-05
demethylsuberosin	CD44	0.776762	3.34779e-11
Clavaminate	CD44	0.692899	2.46221e-08
4alpha-hydroxymethyl-ergosta-7,24(241)-dien-3beta-ol	CD44	0.824785	1.79262e-13
ST 29_2;O3	CD44	0.657831	2.09383e-07
CAR 3_0	CD44	0.894738	1.99966e-18
FAHFA(18_1(9Z)_7-O-18_0)	CD44	0.645196	4.23497e-07
7alpha-Hydroxy-3-oxo-4-cholestenoate	CD44	0.894637	2.04353e-18
Atemoyacin B	CD44	0.614924	2.02163e-06
3-Geranylgeranylindole; 3-(Geranylgeranyl)indole	CD44	0.582719	8.99556e-06
D-glucaro-1,5-lactone	CD44	0.720761	3.58328e-09
gamma-Tocopherol	CD44	0.712977	6.28034e-09
Citric acid	CD44	0.692823	2.47443e-08
Dodecanoylcarnitine	CD44	0.638732	5.99792e-07
Decanoylcarnitine	CD44	0.587571	7.25742e-06
7-hydroxy-4-isopropenyl-7-methyloxepan-2-one	CD44	0.881774	2.79223e-17
L-Kynurenine	CD44	0.494115	0.000265433
TG(8_0_13_0_i-12_0)	CD44	-0.781448	2.13131e-11
N2-Succinyl-L-glutamic acid 5-semialdehyde	CD44	0.687084	3.5839e-08
Homocysteine thiolactone	CD44	0.886556	1.09609e-17
Heptadecanoyl carnitine	CD44	0.613011	2.21936e-06
(-)-Thebaine	CD44	0.765512	9.48285e-11
Vitamin K	CD44	0.82857	1.11078e-13
PG 34_1	CD44	0.754931	2.39869e-10
UDP-N-acetylmuramoyl-L-alanine	CD44	0.648318	3.56934e-07
10-methyltridecanoylcarnitine	CD44	0.717439	4.5633e-09
5-Amino-6-(5'-phosphoribitylamino)uracil	CD44	0.831699	7.41093e-14
Tramadol	SLC25A4	-0.87012	2.32617e-16
5-Hydroxyvalproic acid	SLC25A4	-0.896727	1.2946e-18
2-(beta-D-Glucosyl)-sn-glycerol 3-phosphate	SLC25A4	-0.859351	1.38606e-15
2,8-Quinolinediol	SLC25A4	-0.845869	1.06303e-14
Aminoadipic acid	SLC25A4	-0.835297	4.60589e-14
3beta-Cycloartane-3,25-diol	SLC25A4	-0.936145	1.98498e-23
17-Deoxycortolone	SLC25A4	-0.780605	2.31364e-11
Norbelladine	SLC25A4	-0.795881	4.93365e-12
Dibenzothiophene 5-oxide	SLC25A4	0.884113	1.77638e-17
Phenol sulphate	SLC25A4	0.827678	1.24471e-13
1,10-dihydro-1,10-dihydroxyfluoren-9-one	SLC25A4	0.933416	5.25216e-23
Acrylyl-CoA	SLC25A4	-0.823546	2.09177e-13
8-Methoxykynurenate	SLC25A4	0.844439	1.30447e-14
4alpha-Hydroxymethyl-4beta-methyl-5alpha-cholesta-8,24-dien-3beta-ol	SLC25A4	-0.774028	4.33555e-11
6-Ketoprostaglandin E1	SLC25A4	-0.867452	3.67241e-16
Tripamide	SLC25A4	-0.790828	8.34208e-12
Amoxapine	SLC25A4	-0.756082	2.17339e-10
4alpha-Carboxy-ergosta-7,24(24(1))-dien-3beta-ol	SLC25A4	-0.757592	1.90789e-10
Pelargonidin	SLC25A4	-0.804444	1.95754e-12
2-(1,2-Epoxy-1,2-dihydrophenyl)acetyl-CoA	SLC25A4	-0.854269	3.0599e-15
4-Carboxypyrazole	SLC25A4	0.911708	3.57868e-20
N-Formyl-L-methionine	SLC25A4	-0.822308	2.43729e-13
(25S)-3-oxocholest-4-en-26-al	SLC25A4	-0.773979	4.35539e-11
ACMC-20mjc4	SLC25A4	-0.671646	9.32383e-08
demethylsuberosin	SLC25A4	-0.789581	9.47564e-12
Clavaminate	SLC25A4	-0.793646	6.23526e-12
4alpha-hydroxymethyl-ergosta-7,24(241)-dien-3beta-ol	SLC25A4	-0.839222	2.70561e-14
ST 29_2;O3	SLC25A4	-0.720465	3.6618e-09
CAR 3_0	SLC25A4	-0.872387	1.56545e-16
FAHFA(18_1(9Z)_7-O-18_0)	SLC25A4	-0.656162	2.30239e-07
7alpha-Hydroxy-3-oxo-4-cholestenoate	SLC25A4	-0.860584	1.13858e-15
Atemoyacin B	SLC25A4	-0.665376	1.35302e-07
3-Geranylgeranylindole; 3-(Geranylgeranyl)indole	SLC25A4	-0.711066	7.18786e-09
D-glucaro-1,5-lactone	SLC25A4	-0.810129	1.03304e-12
gamma-Tocopherol	SLC25A4	-0.791449	7.82701e-12
Citric acid	SLC25A4	-0.759247	1.65222e-10
Dodecanoylcarnitine	SLC25A4	-0.701329	1.40641e-08
Decanoylcarnitine	SLC25A4	-0.686148	3.80406e-08
7-hydroxy-4-isopropenyl-7-methyloxepan-2-one	SLC25A4	-0.781325	2.15708e-11
L-Kynurenine	SLC25A4	-0.599155	4.28512e-06
TG(8_0_13_0_i-12_0)	SLC25A4	0.863005	7.69456e-16
N2-Succinyl-L-glutamic acid 5-semialdehyde	SLC25A4	-0.760954	1.42267e-10
Homocysteine thiolactone	SLC25A4	-0.828184	1.16686e-13
Heptadecanoyl carnitine	SLC25A4	-0.687431	3.50534e-08
(-)-Thebaine	SLC25A4	-0.786015	1.35785e-11
Vitamin K	SLC25A4	-0.825684	1.60179e-13
PG 34_1	SLC25A4	-0.698399	1.7123e-08
UDP-N-acetylmuramoyl-L-alanine	SLC25A4	-0.737127	1.03359e-09
10-methyltridecanoylcarnitine	SLC25A4	-0.751994	3.07798e-10
5-Amino-6-(5'-phosphoribitylamino)uracil	SLC25A4	-0.854989	2.74015e-15
Tramadol	TMOD1	-0.844789	1.241e-14
5-Hydroxyvalproic acid	TMOD1	-0.897517	1.08664e-18
2-(beta-D-Glucosyl)-sn-glycerol 3-phosphate	TMOD1	-0.840075	2.40572e-14
2,8-Quinolinediol	TMOD1	-0.821487	2.69561e-13
Aminoadipic acid	TMOD1	-0.819288	3.52191e-13
3beta-Cycloartane-3,25-diol	TMOD1	-0.929706	1.85028e-22
17-Deoxycortolone	TMOD1	-0.771354	5.56345e-11
Norbelladine	TMOD1	-0.782256	1.96952e-11
Dibenzothiophene 5-oxide	TMOD1	0.853729	3.32275e-15
Phenol sulphate	TMOD1	0.785904	1.37297e-11
1,10-dihydro-1,10-dihydroxyfluoren-9-one	TMOD1	0.907485	1.04592e-19
Acrylyl-CoA	TMOD1	-0.81793	4.14663e-13
8-Methoxykynurenate	TMOD1	0.849617	6.15573e-15
4alpha-Hydroxymethyl-4beta-methyl-5alpha-cholesta-8,24-dien-3beta-ol	TMOD1	-0.736703	1.06863e-09
6-Ketoprostaglandin E1	TMOD1	-0.854643	2.88937e-15
Tripamide	TMOD1	-0.779865	2.48553e-11
Amoxapine	TMOD1	-0.733734	1.34748e-09
4alpha-Carboxy-ergosta-7,24(24(1))-dien-3beta-ol	TMOD1	-0.723748	2.87468e-09
Pelargonidin	TMOD1	-0.818455	3.89376e-13
2-(1,2-Epoxy-1,2-dihydrophenyl)acetyl-CoA	TMOD1	-0.882115	2.61568e-17
4-Carboxypyrazole	TMOD1	0.921817	2.17121e-21
N-Formyl-L-methionine	TMOD1	-0.791433	7.84029e-12
(25S)-3-oxocholest-4-en-26-al	TMOD1	-0.744043	5.94423e-10
ACMC-20mjc4	TMOD1	-0.628947	1.00061e-06
demethylsuberosin	TMOD1	-0.78596	1.36531e-11
Clavaminate	TMOD1	-0.758852	1.7101e-10
4alpha-hydroxymethyl-ergosta-7,24(241)-dien-3beta-ol	TMOD1	-0.820992	2.86396e-13
ST 29_2;O3	TMOD1	-0.68603	3.83263e-08
CAR 3_0	TMOD1	-0.885177	1.44159e-17
FAHFA(18_1(9Z)_7-O-18_0)	TMOD1	-0.651347	3.01796e-07
7alpha-Hydroxy-3-oxo-4-cholestenoate	TMOD1	-0.863387	7.22822e-16
Atemoyacin B	TMOD1	-0.628683	1.01427e-06
3-Geranylgeranylindole; 3-(Geranylgeranyl)indole	TMOD1	-0.684419	4.24462e-08
D-glucaro-1,5-lactone	TMOD1	-0.788459	1.06189e-11
gamma-Tocopherol	TMOD1	-0.762519	1.23899e-10
Citric acid	TMOD1	-0.732275	1.50832e-09
Dodecanoylcarnitine	TMOD1	-0.681385	5.13517e-08
Decanoylcarnitine	TMOD1	-0.660975	1.74814e-07
7-hydroxy-4-isopropenyl-7-methyloxepan-2-one	TMOD1	-0.807283	1.42624e-12
L-Kynurenine	TMOD1	-0.557218	2.63277e-05
TG(8_0_13_0_i-12_0)	TMOD1	0.815781	5.35492e-13
N2-Succinyl-L-glutamic acid 5-semialdehyde	TMOD1	-0.736135	1.11741e-09
Homocysteine thiolactone	TMOD1	-0.842247	1.77793e-14
Heptadecanoyl carnitine	TMOD1	-0.6677	1.17979e-07
(-)-Thebaine	TMOD1	-0.782156	1.98875e-11
Vitamin K	TMOD1	-0.833397	5.92956e-14
PG 34_1	TMOD1	-0.698749	1.67272e-08
UDP-N-acetylmuramoyl-L-alanine	TMOD1	-0.698202	1.73496e-08
10-methyltridecanoylcarnitine	TMOD1	-0.73447	1.27257e-09
5-Amino-6-(5'-phosphoribitylamino)uracil	TMOD1	-0.875666	8.7105e-17
Tramadol	NCKAP1L	0.804697	1.90347e-12
5-Hydroxyvalproic acid	NCKAP1L	0.857404	1.88426e-15
2-(beta-D-Glucosyl)-sn-glycerol 3-phosphate	NCKAP1L	0.796613	4.56686e-12
2,8-Quinolinediol	NCKAP1L	0.816026	5.20218e-13
Aminoadipic acid	NCKAP1L	0.827933	1.20495e-13
3beta-Cycloartane-3,25-diol	NCKAP1L	0.931858	8.98879e-23
17-Deoxycortolone	NCKAP1L	0.785878	1.37658e-11
Norbelladine	NCKAP1L	0.732231	1.51341e-09
Dibenzothiophene 5-oxide	NCKAP1L	-0.863497	7.09916e-16
Phenol sulphate	NCKAP1L	-0.75252	2.94441e-10
1,10-dihydro-1,10-dihydroxyfluoren-9-one	NCKAP1L	-0.874988	9.84489e-17
Acrylyl-CoA	NCKAP1L	0.793359	6.42402e-12
8-Methoxykynurenate	NCKAP1L	-0.841643	1.9349e-14
4alpha-Hydroxymethyl-4beta-methyl-5alpha-cholesta-8,24-dien-3beta-ol	NCKAP1L	0.723902	2.84194e-09
6-Ketoprostaglandin E1	NCKAP1L	0.846034	1.03807e-14
Tripamide	NCKAP1L	0.780494	2.33868e-11
Amoxapine	NCKAP1L	0.740911	7.65278e-10
4alpha-Carboxy-ergosta-7,24(24(1))-dien-3beta-ol	NCKAP1L	0.71716	4.65589e-09
Pelargonidin	NCKAP1L	0.803077	2.27567e-12
2-(1,2-Epoxy-1,2-dihydrophenyl)acetyl-CoA	NCKAP1L	0.897703	1.04252e-18
4-Carboxypyrazole	NCKAP1L	-0.887038	9.95105e-18
N-Formyl-L-methionine	NCKAP1L	0.743487	6.21823e-10
(25S)-3-oxocholest-4-en-26-al	NCKAP1L	0.739745	8.39987e-10
ACMC-20mjc4	NCKAP1L	0.598228	4.47301e-06
demethylsuberosin	NCKAP1L	0.734664	1.25345e-09
Clavaminate	NCKAP1L	0.711212	7.11432e-09
4alpha-hydroxymethyl-ergosta-7,24(241)-dien-3beta-ol	NCKAP1L	0.800263	3.0912e-12
ST 29_2;O3	NCKAP1L	0.626315	1.14482e-06
CAR 3_0	NCKAP1L	0.910538	4.84259e-20
FAHFA(18_1(9Z)_7-O-18_0)	NCKAP1L	0.691129	2.76273e-08
7alpha-Hydroxy-3-oxo-4-cholestenoate	NCKAP1L	0.827192	1.32402e-13
Atemoyacin B	NCKAP1L	0.588387	6.9976e-06
3-Geranylgeranylindole; 3-(Geranylgeranyl)indole	NCKAP1L	0.666514	1.26545e-07
D-glucaro-1,5-lactone	NCKAP1L	0.721992	3.27341e-09
gamma-Tocopherol	NCKAP1L	0.757346	1.94894e-10
Citric acid	NCKAP1L	0.677401	6.57173e-08
Dodecanoylcarnitine	NCKAP1L	0.698769	1.67053e-08
Decanoylcarnitine	NCKAP1L	0.670369	1.00657e-07
7-hydroxy-4-isopropenyl-7-methyloxepan-2-one	NCKAP1L	0.801121	2.817e-12
L-Kynurenine	NCKAP1L	0.484318	0.00036548
TG(8_0_13_0_i-12_0)	NCKAP1L	-0.776246	3.51634e-11
N2-Succinyl-L-glutamic acid 5-semialdehyde	NCKAP1L	0.67788	6.38114e-08
Homocysteine thiolactone	NCKAP1L	0.863698	6.86797e-16
Heptadecanoyl carnitine	NCKAP1L	0.688325	3.31031e-08
(-)-Thebaine	NCKAP1L	0.731046	1.6577e-09
Vitamin K	NCKAP1L	0.853515	3.43267e-15
PG 34_1	NCKAP1L	0.646546	3.93418e-07
UDP-N-acetylmuramoyl-L-alanine	NCKAP1L	0.644806	4.326e-07
10-methyltridecanoylcarnitine	NCKAP1L	0.744559	5.69998e-10
5-Amino-6-(5'-phosphoribitylamino)uracil	NCKAP1L	0.890437	4.97348e-18
Tramadol	COL14A1	-0.839565	2.58084e-14
5-Hydroxyvalproic acid	COL14A1	-0.896138	1.4737e-18
2-(beta-D-Glucosyl)-sn-glycerol 3-phosphate	COL14A1	-0.825078	1.72827e-13
2,8-Quinolinediol	COL14A1	-0.809449	1.11638e-12
Aminoadipic acid	COL14A1	-0.807057	1.46292e-12
3beta-Cycloartane-3,25-diol	COL14A1	-0.90161	4.28302e-19
17-Deoxycortolone	COL14A1	-0.758422	1.77539e-10
Norbelladine	COL14A1	-0.788863	1.01938e-11
Dibenzothiophene 5-oxide	COL14A1	0.769078	6.86068e-11
Phenol sulphate	COL14A1	0.696162	1.98681e-08
1,10-dihydro-1,10-dihydroxyfluoren-9-one	COL14A1	0.85901	1.46329e-15
Acrylyl-CoA	COL14A1	-0.826969	1.36199e-13
8-Methoxykynurenate	COL14A1	0.860687	1.11998e-15
4alpha-Hydroxymethyl-4beta-methyl-5alpha-cholesta-8,24-dien-3beta-ol	COL14A1	-0.722857	3.07087e-09
6-Ketoprostaglandin E1	COL14A1	-0.85336	3.51415e-15
Tripamide	COL14A1	-0.77686	3.31686e-11
Amoxapine	COL14A1	-0.719267	3.99646e-09
4alpha-Carboxy-ergosta-7,24(24(1))-dien-3beta-ol	COL14A1	-0.71009	7.6973e-09
Pelargonidin	COL14A1	-0.802604	2.39656e-12
2-(1,2-Epoxy-1,2-dihydrophenyl)acetyl-CoA	COL14A1	-0.873968	1.18228e-16
4-Carboxypyrazole	COL14A1	0.918833	5.15553e-21
N-Formyl-L-methionine	COL14A1	-0.786519	1.29107e-11
(25S)-3-oxocholest-4-en-26-al	COL14A1	-0.734969	1.22406e-09
ACMC-20mjc4	COL14A1	-0.614248	2.08956e-06
demethylsuberosin	COL14A1	-0.792907	6.73261e-12
Clavaminate	COL14A1	-0.748941	3.97429e-10
4alpha-hydroxymethyl-ergosta-7,24(241)-dien-3beta-ol	COL14A1	-0.826427	1.45862e-13
ST 29_2;O3	COL14A1	-0.686968	3.61059e-08
CAR 3_0	COL14A1	-0.8965	1.36105e-18
FAHFA(18_1(9Z)_7-O-18_0)	COL14A1	-0.646588	3.92501e-07
7alpha-Hydroxy-3-oxo-4-cholestenoate	COL14A1	-0.870344	2.23758e-16
Atemoyacin B	COL14A1	-0.625324	1.20393e-06
3-Geranylgeranylindole; 3-(Geranylgeranyl)indole	COL14A1	-0.66681	1.24357e-07
D-glucaro-1,5-lactone	COL14A1	-0.767859	7.66851e-11
gamma-Tocopherol	COL14A1	-0.755755	2.23528e-10
Citric acid	COL14A1	-0.738566	9.22553e-10
Dodecanoylcarnitine	COL14A1	-0.67141	9.45684e-08
Decanoylcarnitine	COL14A1	-0.647078	3.82105e-07
7-hydroxy-4-isopropenyl-7-methyloxepan-2-one	COL14A1	-0.832769	6.44109e-14
L-Kynurenine	COL14A1	-0.553616	3.04251e-05
TG(8_0_13_0_i-12_0)	COL14A1	0.707228	9.3951e-09
N2-Succinyl-L-glutamic acid 5-semialdehyde	COL14A1	-0.743623	6.15019e-10
Homocysteine thiolactone	COL14A1	-0.819113	3.59701e-13
Heptadecanoyl carnitine	COL14A1	-0.653885	2.61826e-07
(-)-Thebaine	COL14A1	-0.78966	9.39986e-12
Vitamin K	COL14A1	-0.820285	3.12141e-13
PG 34_1	COL14A1	-0.705025	1.09358e-08
UDP-N-acetylmuramoyl-L-alanine	COL14A1	-0.695713	2.04674e-08
10-methyltridecanoylcarnitine	COL14A1	-0.730891	1.67755e-09
5-Amino-6-(5'-phosphoribitylamino)uracil	COL14A1	-0.846005	1.0424e-14
Tramadol	IL2RG	0.817439	4.39741e-13
5-Hydroxyvalproic acid	IL2RG	0.838693	2.90922e-14
2-(beta-D-Glucosyl)-sn-glycerol 3-phosphate	IL2RG	0.777969	2.98321e-11
2,8-Quinolinediol	IL2RG	0.818533	3.85758e-13
Aminoadipic acid	IL2RG	0.831273	7.83503e-14
3beta-Cycloartane-3,25-diol	IL2RG	0.924946	8.44285e-22
17-Deoxycortolone	IL2RG	0.805961	1.65383e-12
Norbelladine	IL2RG	0.755403	2.30384e-10
Dibenzothiophene 5-oxide	IL2RG	-0.857911	1.7401e-15
Phenol sulphate	IL2RG	-0.74621	4.98018e-10
1,10-dihydro-1,10-dihydroxyfluoren-9-one	IL2RG	-0.878013	5.66667e-17
Acrylyl-CoA	IL2RG	0.814705	6.0793e-13
8-Methoxykynurenate	IL2RG	-0.841613	1.94285e-14
4alpha-Hydroxymethyl-4beta-methyl-5alpha-cholesta-8,24-dien-3beta-ol	IL2RG	0.741325	7.40334e-10
6-Ketoprostaglandin E1	IL2RG	0.879593	4.22096e-17
Tripamide	IL2RG	0.812388	7.96585e-13
Amoxapine	IL2RG	0.753434	2.72506e-10
4alpha-Carboxy-ergosta-7,24(24(1))-dien-3beta-ol	IL2RG	0.728616	1.99514e-09
Pelargonidin	IL2RG	0.754327	2.5257e-10
2-(1,2-Epoxy-1,2-dihydrophenyl)acetyl-CoA	IL2RG	0.862931	7.78841e-16
4-Carboxypyrazole	IL2RG	-0.883306	2.07869e-17
N-Formyl-L-methionine	IL2RG	0.750782	3.40813e-10
(25S)-3-oxocholest-4-en-26-al	IL2RG	0.762771	1.21162e-10
ACMC-20mjc4	IL2RG	0.588079	7.09461e-06
demethylsuberosin	IL2RG	0.738897	8.98653e-10
Clavaminate	IL2RG	0.711887	6.78344e-09
4alpha-hydroxymethyl-ergosta-7,24(241)-dien-3beta-ol	IL2RG	0.835767	4.32492e-14
ST 29_2;O3	IL2RG	0.632363	8.38593e-07
CAR 3_0	IL2RG	0.923614	1.26852e-21
FAHFA(18_1(9Z)_7-O-18_0)	IL2RG	0.730627	1.71185e-09
7alpha-Hydroxy-3-oxo-4-cholestenoate	IL2RG	0.845124	1.18288e-14
Atemoyacin B	IL2RG	0.601118	3.91109e-06
3-Geranylgeranylindole; 3-(Geranylgeranyl)indole	IL2RG	0.651426	3.00454e-07
D-glucaro-1,5-lactone	IL2RG	0.696303	1.96839e-08
gamma-Tocopherol	IL2RG	0.778574	2.81509e-11
Citric acid	IL2RG	0.675552	7.35947e-08
Dodecanoylcarnitine	IL2RG	0.72668	2.30915e-09
Decanoylcarnitine	IL2RG	0.682151	4.89498e-08
7-hydroxy-4-isopropenyl-7-methyloxepan-2-one	IL2RG	0.831303	7.80397e-14
L-Kynurenine	IL2RG	0.471533	0.000547027
TG(8_0_13_0_i-12_0)	IL2RG	-0.778509	2.83271e-11
N2-Succinyl-L-glutamic acid 5-semialdehyde	IL2RG	0.666645	1.25569e-07
Homocysteine thiolactone	IL2RG	0.871067	1.97313e-16
Heptadecanoyl carnitine	IL2RG	0.709383	8.08752e-09
(-)-Thebaine	IL2RG	0.727562	2.16074e-09
Vitamin K	IL2RG	0.842849	1.63386e-14
PG 34_1	IL2RG	0.66767	1.18188e-07
UDP-N-acetylmuramoyl-L-alanine	IL2RG	0.647844	3.66354e-07
10-methyltridecanoylcarnitine	IL2RG	0.782362	1.94915e-11
5-Amino-6-(5'-phosphoribitylamino)uracil	IL2RG	0.853388	3.49923e-15
Tramadol	FLVCR2	0.847805	8.03084e-15
5-Hydroxyvalproic acid	FLVCR2	0.906031	1.49567e-19
2-(beta-D-Glucosyl)-sn-glycerol 3-phosphate	FLVCR2	0.834585	5.06481e-14
2,8-Quinolinediol	FLVCR2	0.812122	8.21465e-13
Aminoadipic acid	FLVCR2	0.80698	1.47575e-12
3beta-Cycloartane-3,25-diol	FLVCR2	0.917747	7.00371e-21
17-Deoxycortolone	FLVCR2	0.755325	2.31916e-10
Norbelladine	FLVCR2	0.792006	7.39071e-12
Dibenzothiophene 5-oxide	FLVCR2	-0.875975	8.23528e-17
Phenol sulphate	FLVCR2	-0.765169	9.77992e-11
1,10-dihydro-1,10-dihydroxyfluoren-9-one	FLVCR2	-0.897331	1.13239e-18
Acrylyl-CoA	FLVCR2	0.83447	5.1432e-14
8-Methoxykynurenate	FLVCR2	-0.854203	3.09066e-15
4alpha-Hydroxymethyl-4beta-methyl-5alpha-cholesta-8,24-dien-3beta-ol	FLVCR2	0.726659	2.3128e-09
6-Ketoprostaglandin E1	FLVCR2	0.848688	7.05779e-15
Tripamide	FLVCR2	0.768612	7.15977e-11
Amoxapine	FLVCR2	0.716126	5.0159e-09
4alpha-Carboxy-ergosta-7,24(24(1))-dien-3beta-ol	FLVCR2	0.710026	7.73175e-09
Pelargonidin	FLVCR2	0.824885	1.77044e-13
2-(1,2-Epoxy-1,2-dihydrophenyl)acetyl-CoA	FLVCR2	0.88223	2.55889e-17
4-Carboxypyrazole	FLVCR2	-0.897731	1.03589e-18
N-Formyl-L-methionine	FLVCR2	0.791924	7.45356e-12
(25S)-3-oxocholest-4-en-26-al	FLVCR2	0.732055	1.53406e-09
ACMC-20mjc4	FLVCR2	0.617043	1.82174e-06
demethylsuberosin	FLVCR2	0.788418	1.06631e-11
Clavaminate	FLVCR2	0.750801	3.40273e-10
4alpha-hydroxymethyl-ergosta-7,24(241)-dien-3beta-ol	FLVCR2	0.819312	3.51183e-13
ST 29_2;O3	FLVCR2	0.692794	2.47908e-08
CAR 3_0	FLVCR2	0.891361	4.10195e-18
FAHFA(18_1(9Z)_7-O-18_0)	FLVCR2	0.637561	6.38302e-07
7alpha-Hydroxy-3-oxo-4-cholestenoate	FLVCR2	0.870451	2.19638e-16
Atemoyacin B	FLVCR2	0.639975	5.61335e-07
3-Geranylgeranylindole; 3-(Geranylgeranyl)indole	FLVCR2	0.666136	1.29397e-07
D-glucaro-1,5-lactone	FLVCR2	0.778928	2.72086e-11
gamma-Tocopherol	FLVCR2	0.751307	3.26135e-10
Citric acid	FLVCR2	0.739244	8.74193e-10
Dodecanoylcarnitine	FLVCR2	0.664467	1.42708e-07
Decanoylcarnitine	FLVCR2	0.641552	5.1582e-07
7-hydroxy-4-isopropenyl-7-methyloxepan-2-one	FLVCR2	0.826046	1.53034e-13
L-Kynurenine	FLVCR2	0.561	2.25764e-05
TG(8_0_13_0_i-12_0)	FLVCR2	-0.79406	5.97191e-12
N2-Succinyl-L-glutamic acid 5-semialdehyde	FLVCR2	0.742681	6.63748e-10
Homocysteine thiolactone	FLVCR2	0.858788	1.51566e-15
Heptadecanoyl carnitine	FLVCR2	0.64874	3.48722e-07
(-)-Thebaine	FLVCR2	0.788094	1.10191e-11
Vitamin K	FLVCR2	0.841865	1.87576e-14
PG 34_1	FLVCR2	0.715651	5.18988e-09
UDP-N-acetylmuramoyl-L-alanine	FLVCR2	0.700495	1.48779e-08
10-methyltridecanoylcarnitine	FLVCR2	0.72258	3.13445e-09
5-Amino-6-(5'-phosphoribitylamino)uracil	FLVCR2	0.873243	1.34549e-16
Tramadol	ENSGALG00000026553	-0.858938	1.48005e-15
5-Hydroxyvalproic acid	ENSGALG00000026553	-0.909476	6.35009e-20
2-(beta-D-Glucosyl)-sn-glycerol 3-phosphate	ENSGALG00000026553	-0.851999	4.31652e-15
2,8-Quinolinediol	ENSGALG00000026553	-0.831304	7.8031e-14
Aminoadipic acid	ENSGALG00000026553	-0.821738	2.61394e-13
3beta-Cycloartane-3,25-diol	ENSGALG00000026553	-0.921396	2.45773e-21
17-Deoxycortolone	ENSGALG00000026553	-0.760406	1.4929e-10
Norbelladine	ENSGALG00000026553	-0.79356	6.29113e-12
Dibenzothiophene 5-oxide	ENSGALG00000026553	0.877842	5.84851e-17
Phenol sulphate	ENSGALG00000026553	0.815292	5.67306e-13
1,10-dihydro-1,10-dihydroxyfluoren-9-one	ENSGALG00000026553	0.933216	5.63229e-23
Acrylyl-CoA	ENSGALG00000026553	-0.823074	2.21764e-13
8-Methoxykynurenate	ENSGALG00000026553	0.894854	1.9497e-18
4alpha-Hydroxymethyl-4beta-methyl-5alpha-cholesta-8,24-dien-3beta-ol	ENSGALG00000026553	-0.74773	4.39401e-10
6-Ketoprostaglandin E1	ENSGALG00000026553	-0.847694	8.16163e-15
Tripamide	ENSGALG00000026553	-0.771423	5.52795e-11
Amoxapine	ENSGALG00000026553	-0.735847	1.14287e-09
4alpha-Carboxy-ergosta-7,24(24(1))-dien-3beta-ol	ENSGALG00000026553	-0.731781	1.56675e-09
Pelargonidin	ENSGALG00000026553	-0.826864	1.3801e-13
2-(1,2-Epoxy-1,2-dihydrophenyl)acetyl-CoA	ENSGALG00000026553	-0.888367	7.60863e-18
4-Carboxypyrazole	ENSGALG00000026553	0.899351	7.19522e-19
N-Formyl-L-methionine	ENSGALG00000026553	-0.805983	1.64984e-12
(25S)-3-oxocholest-4-en-26-al	ENSGALG00000026553	-0.748548	4.10614e-10
ACMC-20mjc4	ENSGALG00000026553	-0.653499	2.67562e-07
demethylsuberosin	ENSGALG00000026553	-0.785318	1.45562e-11
Clavaminate	ENSGALG00000026553	-0.774863	4.00795e-11
4alpha-hydroxymethyl-ergosta-7,24(241)-dien-3beta-ol	ENSGALG00000026553	-0.823416	2.12576e-13
ST 29_2;O3	ENSGALG00000026553	-0.709952	7.77218e-09
CAR 3_0	ENSGALG00000026553	-0.882275	2.53641e-17
FAHFA(18_1(9Z)_7-O-18_0)	ENSGALG00000026553	-0.637117	6.5348e-07
7alpha-Hydroxy-3-oxo-4-cholestenoate	ENSGALG00000026553	-0.873865	1.2044e-16
Atemoyacin B	ENSGALG00000026553	-0.651619	2.97242e-07
3-Geranylgeranylindole; 3-(Geranylgeranyl)indole	ENSGALG00000026553	-0.696162	1.98684e-08
D-glucaro-1,5-lactone	ENSGALG00000026553	-0.794161	5.90941e-12
gamma-Tocopherol	ENSGALG00000026553	-0.769322	6.70877e-11
Citric acid	ENSGALG00000026553	-0.753946	2.60899e-10
Dodecanoylcarnitine	ENSGALG00000026553	-0.675066	7.58074e-08
Decanoylcarnitine	ENSGALG00000026553	-0.66242	1.60789e-07
7-hydroxy-4-isopropenyl-7-methyloxepan-2-one	ENSGALG00000026553	-0.789232	9.8189e-12
L-Kynurenine	ENSGALG00000026553	-0.591723	6.02254e-06
TG(8_0_13_0_i-12_0)	ENSGALG00000026553	0.807807	1.34455e-12
N2-Succinyl-L-glutamic acid 5-semialdehyde	ENSGALG00000026553	-0.771368	5.55582e-11
Homocysteine thiolactone	ENSGALG00000026553	-0.827296	1.30659e-13
Heptadecanoyl carnitine	ENSGALG00000026553	-0.660783	1.76762e-07
(-)-Thebaine	ENSGALG00000026553	-0.781938	2.03171e-11
Vitamin K	ENSGALG00000026553	-0.850224	5.62663e-15
PG 34_1	ENSGALG00000026553	-0.700807	1.45689e-08
UDP-N-acetylmuramoyl-L-alanine	ENSGALG00000026553	-0.721089	3.49812e-09
10-methyltridecanoylcarnitine	ENSGALG00000026553	-0.727334	2.19824e-09
5-Amino-6-(5'-phosphoribitylamino)uracil	ENSGALG00000026553	-0.868423	3.11386e-16
Tramadol	LDB3	-0.855726	2.44576e-15
5-Hydroxyvalproic acid	LDB3	-0.878161	5.51324e-17
2-(beta-D-Glucosyl)-sn-glycerol 3-phosphate	LDB3	-0.839217	2.70729e-14
2,8-Quinolinediol	LDB3	-0.830784	8.34953e-14
Aminoadipic acid	LDB3	-0.82536	1.66827e-13
3beta-Cycloartane-3,25-diol	LDB3	-0.922763	1.63868e-21
17-Deoxycortolone	LDB3	-0.776393	3.46745e-11
Norbelladine	LDB3	-0.784799	1.53258e-11
Dibenzothiophene 5-oxide	LDB3	0.857705	1.79732e-15
Phenol sulphate	LDB3	0.805743	1.69465e-12
1,10-dihydro-1,10-dihydroxyfluoren-9-one	LDB3	0.923263	1.41027e-21
Acrylyl-CoA	LDB3	-0.813027	7.39606e-13
8-Methoxykynurenate	LDB3	0.855709	2.45232e-15
4alpha-Hydroxymethyl-4beta-methyl-5alpha-cholesta-8,24-dien-3beta-ol	LDB3	-0.759972	1.55069e-10
6-Ketoprostaglandin E1	LDB3	-0.860446	1.16404e-15
Tripamide	LDB3	-0.786338	1.31463e-11
Amoxapine	LDB3	-0.745011	5.49336e-10
4alpha-Carboxy-ergosta-7,24(24(1))-dien-3beta-ol	LDB3	-0.741384	7.3681e-10
Pelargonidin	LDB3	-0.789402	9.65056e-12
2-(1,2-Epoxy-1,2-dihydrophenyl)acetyl-CoA	LDB3	-0.852219	4.17578e-15
4-Carboxypyrazole	LDB3	0.880584	3.5024e-17
N-Formyl-L-methionine	LDB3	-0.796173	4.78401e-12
(25S)-3-oxocholest-4-en-26-al	LDB3	-0.761965	1.30124e-10
ACMC-20mjc4	LDB3	-0.649452	3.35262e-07
demethylsuberosin	LDB3	-0.777463	3.13142e-11
Clavaminate	LDB3	-0.776829	3.32652e-11
4alpha-hydroxymethyl-ergosta-7,24(241)-dien-3beta-ol	LDB3	-0.827088	1.34152e-13
ST 29_2;O3	LDB3	-0.702125	1.33267e-08
CAR 3_0	LDB3	-0.861689	9.53016e-16
FAHFA(18_1(9Z)_7-O-18_0)	LDB3	-0.656646	2.23989e-07
7alpha-Hydroxy-3-oxo-4-cholestenoate	LDB3	-0.842259	1.77493e-14
Atemoyacin B	LDB3	-0.644601	4.37441e-07
3-Geranylgeranylindole; 3-(Geranylgeranyl)indole	LDB3	-0.693259	2.40495e-08
D-glucaro-1,5-lactone	LDB3	-0.802037	2.54977e-12
gamma-Tocopherol	LDB3	-0.77412	4.29809e-11
Citric acid	LDB3	-0.742508	6.73085e-10
Dodecanoylcarnitine	LDB3	-0.695413	2.08765e-08
Decanoylcarnitine	LDB3	-0.675501	7.3826e-08
7-hydroxy-4-isopropenyl-7-methyloxepan-2-one	LDB3	-0.786792	1.25625e-11
L-Kynurenine	LDB3	-0.574786	1.26849e-05
TG(8_0_13_0_i-12_0)	LDB3	0.878991	4.72458e-17
N2-Succinyl-L-glutamic acid 5-semialdehyde	LDB3	-0.733617	1.35977e-09
Homocysteine thiolactone	LDB3	-0.844361	1.31898e-14
Heptadecanoyl carnitine	LDB3	-0.681139	5.2144e-08
(-)-Thebaine	LDB3	-0.768271	7.38591e-11
Vitamin K	LDB3	-0.817246	4.49981e-13
PG 34_1	LDB3	-0.695209	2.11588e-08
UDP-N-acetylmuramoyl-L-alanine	LDB3	-0.710535	7.4607e-09
10-methyltridecanoylcarnitine	LDB3	-0.746043	5.04853e-10
5-Amino-6-(5'-phosphoribitylamino)uracil	LDB3	-0.866885	4.04133e-16
Tramadol	BCHE	-0.828602	1.10612e-13
5-Hydroxyvalproic acid	BCHE	-0.866368	4.4085e-16
2-(beta-D-Glucosyl)-sn-glycerol 3-phosphate	BCHE	-0.802219	2.49967e-12
2,8-Quinolinediol	BCHE	-0.791875	7.49079e-12
Aminoadipic acid	BCHE	-0.787625	1.15531e-11
3beta-Cycloartane-3,25-diol	BCHE	-0.89538	1.73933e-18
17-Deoxycortolone	BCHE	-0.748882	3.99392e-10
Norbelladine	BCHE	-0.780903	2.24748e-11
Dibenzothiophene 5-oxide	BCHE	0.876346	7.69733e-17
Phenol sulphate	BCHE	0.871864	1.7162e-16
1,10-dihydro-1,10-dihydroxyfluoren-9-one	BCHE	0.959959	3.5501e-28
Acrylyl-CoA	BCHE	-0.804275	1.99431e-12
8-Methoxykynurenate	BCHE	0.898733	8.27465e-19
4alpha-Hydroxymethyl-4beta-methyl-5alpha-cholesta-8,24-dien-3beta-ol	BCHE	-0.716551	4.86514e-09
6-Ketoprostaglandin E1	BCHE	-0.840357	2.31358e-14
Tripamide	BCHE	-0.764733	1.01703e-10
Amoxapine	BCHE	-0.712688	6.41013e-09
4alpha-Carboxy-ergosta-7,24(24(1))-dien-3beta-ol	BCHE	-0.69589	2.02296e-08
Pelargonidin	BCHE	-0.780402	2.35957e-11
2-(1,2-Epoxy-1,2-dihydrophenyl)acetyl-CoA	BCHE	-0.867854	3.43024e-16
4-Carboxypyrazole	BCHE	0.897662	1.05197e-18
N-Formyl-L-methionine	BCHE	-0.764374	1.0503e-10
(25S)-3-oxocholest-4-en-26-al	BCHE	-0.723421	2.94525e-09
ACMC-20mjc4	BCHE	-0.598274	4.4636e-06
demethylsuberosin	BCHE	-0.751146	3.30565e-10
Clavaminate	BCHE	-0.73065	1.70874e-09
4alpha-hydroxymethyl-ergosta-7,24(241)-dien-3beta-ol	BCHE	-0.814836	5.98626e-13
ST 29_2;O3	BCHE	-0.669338	1.07044e-07
CAR 3_0	BCHE	-0.866474	4.33076e-16
FAHFA(18_1(9Z)_7-O-18_0)	BCHE	-0.647104	3.81573e-07
7alpha-Hydroxy-3-oxo-4-cholestenoate	BCHE	-0.879842	4.02827e-17
Atemoyacin B	BCHE	-0.618321	1.71033e-06
3-Geranylgeranylindole; 3-(Geranylgeranyl)indole	BCHE	-0.648069	3.6186e-07
D-glucaro-1,5-lactone	BCHE	-0.748362	4.17018e-10
gamma-Tocopherol	BCHE	-0.743606	6.15864e-10
Citric acid	BCHE	-0.699342	1.60764e-08
Dodecanoylcarnitine	BCHE	-0.6624	1.60969e-07
Decanoylcarnitine	BCHE	-0.634809	7.3796e-07
7-hydroxy-4-isopropenyl-7-methyloxepan-2-one	BCHE	-0.781505	2.11949e-11
L-Kynurenine	BCHE	-0.536172	5.99035e-05
TG(8_0_13_0_i-12_0)	BCHE	0.84315	1.56584e-14
N2-Succinyl-L-glutamic acid 5-semialdehyde	BCHE	-0.721283	3.44869e-09
Homocysteine thiolactone	BCHE	-0.823686	2.05573e-13
Heptadecanoyl carnitine	BCHE	-0.643679	4.59891e-07
(-)-Thebaine	BCHE	-0.733764	1.34431e-09
Vitamin K	BCHE	-0.845055	1.19465e-14
PG 34_1	BCHE	-0.698363	1.71649e-08
UDP-N-acetylmuramoyl-L-alanine	BCHE	-0.671196	9.57905e-08
10-methyltridecanoylcarnitine	BCHE	-0.722065	3.25569e-09
5-Amino-6-(5'-phosphoribitylamino)uracil	BCHE	-0.836994	3.66596e-14
Tramadol	CLEC3B	-0.85205	4.28325e-15
5-Hydroxyvalproic acid	CLEC3B	-0.909239	6.74224e-20
2-(beta-D-Glucosyl)-sn-glycerol 3-phosphate	CLEC3B	-0.835987	4.19915e-14
2,8-Quinolinediol	CLEC3B	-0.796889	4.43541e-12
Aminoadipic acid	CLEC3B	-0.789607	9.45087e-12
3beta-Cycloartane-3,25-diol	CLEC3B	-0.903887	2.50723e-19
17-Deoxycortolone	CLEC3B	-0.748962	3.96732e-10
Norbelladine	CLEC3B	-0.812099	8.23668e-13
Dibenzothiophene 5-oxide	CLEC3B	0.807908	1.32937e-12
Phenol sulphate	CLEC3B	0.734985	1.22249e-09
1,10-dihydro-1,10-dihydroxyfluoren-9-one	CLEC3B	0.880617	3.48047e-17
Acrylyl-CoA	CLEC3B	-0.840121	2.39026e-14
8-Methoxykynurenate	CLEC3B	0.831424	7.6815e-14
4alpha-Hydroxymethyl-4beta-methyl-5alpha-cholesta-8,24-dien-3beta-ol	CLEC3B	-0.716385	4.92342e-09
6-Ketoprostaglandin E1	CLEC3B	-0.856693	2.10547e-15
Tripamide	CLEC3B	-0.773955	4.36531e-11
Amoxapine	CLEC3B	-0.703468	1.21641e-08
4alpha-Carboxy-ergosta-7,24(24(1))-dien-3beta-ol	CLEC3B	-0.698541	1.69615e-08
Pelargonidin	CLEC3B	-0.805786	1.68652e-12
2-(1,2-Epoxy-1,2-dihydrophenyl)acetyl-CoA	CLEC3B	-0.855833	2.40568e-15
4-Carboxypyrazole	CLEC3B	0.935419	2.58164e-23
N-Formyl-L-methionine	CLEC3B	-0.800988	2.85798e-12
(25S)-3-oxocholest-4-en-26-al	CLEC3B	-0.725413	2.53928e-09
ACMC-20mjc4	CLEC3B	-0.604826	3.28578e-06
demethylsuberosin	CLEC3B	-0.815447	5.57049e-13
Clavaminate	CLEC3B	-0.756727	2.05589e-10
4alpha-hydroxymethyl-ergosta-7,24(241)-dien-3beta-ol	CLEC3B	-0.830947	8.17399e-14
ST 29_2;O3	CLEC3B	-0.702473	1.3016e-08
CAR 3_0	CLEC3B	-0.876689	7.22869e-17
FAHFA(18_1(9Z)_7-O-18_0)	CLEC3B	-0.626151	1.15441e-06
7alpha-Hydroxy-3-oxo-4-cholestenoate	CLEC3B	-0.887685	8.7365e-18
Atemoyacin B	CLEC3B	-0.636685	6.68563e-07
3-Geranylgeranylindole; 3-(Geranylgeranyl)indole	CLEC3B	-0.656088	2.31196e-07
D-glucaro-1,5-lactone	CLEC3B	-0.793169	6.55224e-12
gamma-Tocopherol	CLEC3B	-0.744933	5.52873e-10
Citric acid	CLEC3B	-0.747641	4.42664e-10
Dodecanoylcarnitine	CLEC3B	-0.655451	2.39699e-07
Decanoylcarnitine	CLEC3B	-0.62825	1.03702e-06
7-hydroxy-4-isopropenyl-7-methyloxepan-2-one	CLEC3B	-0.845469	1.12584e-14
L-Kynurenine	CLEC3B	-0.568432	1.65993e-05
TG(8_0_13_0_i-12_0)	CLEC3B	0.773335	4.62611e-11
N2-Succinyl-L-glutamic acid 5-semialdehyde	CLEC3B	-0.747451	4.4965e-10
Homocysteine thiolactone	CLEC3B	-0.832475	6.69497e-14
Heptadecanoyl carnitine	CLEC3B	-0.635791	7.00861e-07
(-)-Thebaine	CLEC3B	-0.811801	8.52449e-13
Vitamin K	CLEC3B	-0.804989	1.84286e-12
PG 34_1	CLEC3B	-0.741986	7.01996e-10
UDP-N-acetylmuramoyl-L-alanine	CLEC3B	-0.706186	1.00966e-08
10-methyltridecanoylcarnitine	CLEC3B	-0.721614	3.36581e-09
5-Amino-6-(5'-phosphoribitylamino)uracil	CLEC3B	-0.842943	1.61239e-14
Tramadol	SLC2A6	0.858815	1.50917e-15
5-Hydroxyvalproic acid	SLC2A6	0.868659	2.99063e-16
2-(beta-D-Glucosyl)-sn-glycerol 3-phosphate	SLC2A6	0.813805	6.75451e-13
2,8-Quinolinediol	SLC2A6	0.837358	3.48943e-14
Aminoadipic acid	SLC2A6	0.838435	3.01361e-14
3beta-Cycloartane-3,25-diol	SLC2A6	0.926817	4.70633e-22
17-Deoxycortolone	SLC2A6	0.805281	1.78408e-12
Norbelladine	SLC2A6	0.79878	3.6259e-12
Dibenzothiophene 5-oxide	SLC2A6	-0.861487	9.84548e-16
Phenol sulphate	SLC2A6	-0.7561	2.16991e-10
1,10-dihydro-1,10-dihydroxyfluoren-9-one	SLC2A6	-0.897431	1.10748e-18
Acrylyl-CoA	SLC2A6	0.843692	1.45036e-14
8-Methoxykynurenate	SLC2A6	-0.853177	3.61327e-15
4alpha-Hydroxymethyl-4beta-methyl-5alpha-cholesta-8,24-dien-3beta-ol	SLC2A6	0.769278	6.73625e-11
6-Ketoprostaglandin E1	SLC2A6	0.897189	1.16857e-18
Tripamide	SLC2A6	0.822876	2.27243e-13
Amoxapine	SLC2A6	0.761295	1.38056e-10
4alpha-Carboxy-ergosta-7,24(24(1))-dien-3beta-ol	SLC2A6	0.750593	3.46259e-10
Pelargonidin	SLC2A6	0.759739	1.58274e-10
2-(1,2-Epoxy-1,2-dihydrophenyl)acetyl-CoA	SLC2A6	0.84557	1.10972e-14
4-Carboxypyrazole	SLC2A6	-0.890395	5.01704e-18
N-Formyl-L-methionine	SLC2A6	0.797123	4.32638e-12
(25S)-3-oxocholest-4-en-26-al	SLC2A6	0.783349	1.76901e-11
ACMC-20mjc4	SLC2A6	0.626089	1.15803e-06
demethylsuberosin	SLC2A6	0.778293	2.89203e-11
Clavaminate	SLC2A6	0.758095	1.82648e-10
4alpha-hydroxymethyl-ergosta-7,24(241)-dien-3beta-ol	SLC2A6	0.863326	7.30001e-16
ST 29_2;O3	SLC2A6	0.688797	3.21149e-08
CAR 3_0	SLC2A6	0.914853	1.5537e-20
FAHFA(18_1(9Z)_7-O-18_0)	SLC2A6	0.714941	5.46068e-09
7alpha-Hydroxy-3-oxo-4-cholestenoate	SLC2A6	0.869034	2.80458e-16
Atemoyacin B	SLC2A6	0.64731	3.77268e-07
3-Geranylgeranylindole; 3-(Geranylgeranyl)indole	SLC2A6	0.673323	8.42695e-08
D-glucaro-1,5-lactone	SLC2A6	0.743147	6.39233e-10
gamma-Tocopherol	SLC2A6	0.798722	3.64832e-12
Citric acid	SLC2A6	0.729084	1.92542e-09
Dodecanoylcarnitine	SLC2A6	0.729477	1.86887e-09
Decanoylcarnitine	SLC2A6	0.690003	2.97156e-08
7-hydroxy-4-isopropenyl-7-methyloxepan-2-one	SLC2A6	0.841796	1.89392e-14
L-Kynurenine	SLC2A6	0.535552	6.13215e-05
TG(8_0_13_0_i-12_0)	SLC2A6	-0.802091	2.53485e-12
N2-Succinyl-L-glutamic acid 5-semialdehyde	SLC2A6	0.717733	4.46726e-09
Homocysteine thiolactone	SLC2A6	0.863297	7.33529e-16
Heptadecanoyl carnitine	SLC2A6	0.70914	8.22604e-09
(-)-Thebaine	SLC2A6	0.768247	7.40197e-11
Vitamin K	SLC2A6	0.831865	7.25211e-14
PG 34_1	SLC2A6	0.706671	9.76395e-09
UDP-N-acetylmuramoyl-L-alanine	SLC2A6	0.701345	1.40488e-08
10-methyltridecanoylcarnitine	SLC2A6	0.790205	8.89167e-12
5-Amino-6-(5'-phosphoribitylamino)uracil	SLC2A6	0.840267	2.34268e-14
Tramadol	ASS1	0.825474	1.6445e-13
5-Hydroxyvalproic acid	ASS1	0.922709	1.66555e-21
2-(beta-D-Glucosyl)-sn-glycerol 3-phosphate	ASS1	0.849379	6.37612e-15
2,8-Quinolinediol	ASS1	0.766308	8.82683e-11
Aminoadipic acid	ASS1	0.768645	7.13804e-11
3beta-Cycloartane-3,25-diol	ASS1	0.903775	2.57469e-19
17-Deoxycortolone	ASS1	0.749413	3.82119e-10
Norbelladine	ASS1	0.801901	2.58799e-12
Dibenzothiophene 5-oxide	ASS1	-0.868283	3.18889e-16
Phenol sulphate	ASS1	-0.741758	7.14987e-10
1,10-dihydro-1,10-dihydroxyfluoren-9-one	ASS1	-0.883208	2.11878e-17
Acrylyl-CoA	ASS1	0.785931	1.36932e-11
8-Methoxykynurenate	ASS1	-0.846039	1.03731e-14
4alpha-Hydroxymethyl-4beta-methyl-5alpha-cholesta-8,24-dien-3beta-ol	ASS1	0.67132	9.50779e-08
6-Ketoprostaglandin E1	ASS1	0.820913	2.8915e-13
Tripamide	ASS1	0.768821	7.02388e-11
Amoxapine	ASS1	0.689332	3.10302e-08
4alpha-Carboxy-ergosta-7,24(24(1))-dien-3beta-ol	ASS1	0.661412	1.70449e-07
Pelargonidin	ASS1	0.810347	1.00753e-12
2-(1,2-Epoxy-1,2-dihydrophenyl)acetyl-CoA	ASS1	0.857839	1.75993e-15
4-Carboxypyrazole	ASS1	-0.902806	3.23872e-19
N-Formyl-L-methionine	ASS1	0.780953	2.23665e-11
(25S)-3-oxocholest-4-en-26-al	ASS1	0.688244	3.32766e-08
ACMC-20mjc4	ASS1	0.583105	8.84434e-06
demethylsuberosin	ASS1	0.847922	7.89576e-15
Clavaminate	ASS1	0.743103	6.41475e-10
4alpha-hydroxymethyl-ergosta-7,24(241)-dien-3beta-ol	ASS1	0.781933	2.03274e-11
ST 29_2;O3	ASS1	0.657291	2.15928e-07
CAR 3_0	ASS1	0.812258	8.08581e-13
FAHFA(18_1(9Z)_7-O-18_0)	ASS1	0.594443	5.3224e-06
7alpha-Hydroxy-3-oxo-4-cholestenoate	ASS1	0.884673	1.59192e-17
Atemoyacin B	ASS1	0.555894	2.77709e-05
3-Geranylgeranylindole; 3-(Geranylgeranyl)indole	ASS1	0.668276	1.14019e-07
D-glucaro-1,5-lactone	ASS1	0.778963	2.71168e-11
gamma-Tocopherol	ASS1	0.703282	1.23194e-08
Citric acid	ASS1	0.723189	2.99638e-09
Dodecanoylcarnitine	ASS1	0.631136	8.93714e-07
Decanoylcarnitine	ASS1	0.613791	2.1366e-06
7-hydroxy-4-isopropenyl-7-methyloxepan-2-one	ASS1	0.834842	4.8947e-14
L-Kynurenine	ASS1	0.54937	3.60051e-05
TG(8_0_13_0_i-12_0)	ASS1	-0.785169	1.47729e-11
N2-Succinyl-L-glutamic acid 5-semialdehyde	ASS1	0.741944	7.04362e-10
Homocysteine thiolactone	ASS1	0.794992	5.41716e-12
Heptadecanoyl carnitine	ASS1	0.61526	1.98863e-06
(-)-Thebaine	ASS1	0.842241	1.77944e-14
Vitamin K	ASS1	0.752203	3.02425e-10
PG 34_1	ASS1	0.748101	4.26137e-10
UDP-N-acetylmuramoyl-L-alanine	ASS1	0.666541	1.26343e-07
10-methyltridecanoylcarnitine	ASS1	0.688276	3.32068e-08
5-Amino-6-(5'-phosphoribitylamino)uracil	ASS1	0.881766	2.79687e-17
Tramadol	ALPK2	-0.854666	2.87951e-15
5-Hydroxyvalproic acid	ALPK2	-0.89654	1.34906e-18
2-(beta-D-Glucosyl)-sn-glycerol 3-phosphate	ALPK2	-0.83562	4.41095e-14
2,8-Quinolinediol	ALPK2	-0.805669	1.70868e-12
Aminoadipic acid	ALPK2	-0.794214	5.87682e-12
3beta-Cycloartane-3,25-diol	ALPK2	-0.893684	2.50899e-18
17-Deoxycortolone	ALPK2	-0.738466	9.29874e-10
Norbelladine	ALPK2	-0.798957	3.55789e-12
Dibenzothiophene 5-oxide	ALPK2	0.897354	1.12665e-18
Phenol sulphate	ALPK2	0.795323	5.23228e-12
1,10-dihydro-1,10-dihydroxyfluoren-9-one	ALPK2	0.922499	1.77335e-21
Acrylyl-CoA	ALPK2	-0.821502	2.69072e-13
8-Methoxykynurenate	ALPK2	0.888639	7.19751e-18
4alpha-Hydroxymethyl-4beta-methyl-5alpha-cholesta-8,24-dien-3beta-ol	ALPK2	-0.730531	1.72443e-09
6-Ketoprostaglandin E1	ALPK2	-0.832742	6.4643e-14
Tripamide	ALPK2	-0.756141	2.16232e-10
Amoxapine	ALPK2	-0.707798	9.03107e-09
4alpha-Carboxy-ergosta-7,24(24(1))-dien-3beta-ol	ALPK2	-0.70679	9.68405e-09
Pelargonidin	ALPK2	-0.803248	2.23327e-12
2-(1,2-Epoxy-1,2-dihydrophenyl)acetyl-CoA	ALPK2	-0.855972	2.35475e-15
4-Carboxypyrazole	ALPK2	0.833362	5.95659e-14
N-Formyl-L-methionine	ALPK2	-0.792613	6.94092e-12
(25S)-3-oxocholest-4-en-26-al	ALPK2	-0.72813	2.06989e-09
ACMC-20mjc4	ALPK2	-0.631491	8.77419e-07
demethylsuberosin	ALPK2	-0.784844	1.52578e-11
Clavaminate	ALPK2	-0.764291	1.05811e-10
4alpha-hydroxymethyl-ergosta-7,24(241)-dien-3beta-ol	ALPK2	-0.808304	1.27116e-12
ST 29_2;O3	ALPK2	-0.709503	8.02036e-09
CAR 3_0	ALPK2	-0.847385	8.53791e-15
FAHFA(18_1(9Z)_7-O-18_0)	ALPK2	-0.612249	2.30294e-06
7alpha-Hydroxy-3-oxo-4-cholestenoate	ALPK2	-0.856894	2.04036e-15
Atemoyacin B	ALPK2	-0.647689	3.6951e-07
3-Geranylgeranylindole; 3-(Geranylgeranyl)indole	ALPK2	-0.668314	1.13765e-07
D-glucaro-1,5-lactone	ALPK2	-0.789585	9.47187e-12
gamma-Tocopherol	ALPK2	-0.741987	7.01943e-10
Citric acid	ALPK2	-0.752428	2.96725e-10
Dodecanoylcarnitine	ALPK2	-0.651511	2.99045e-07
Decanoylcarnitine	ALPK2	-0.634603	7.46004e-07
7-hydroxy-4-isopropenyl-7-methyloxepan-2-one	ALPK2	-0.797287	4.25156e-12
L-Kynurenine	ALPK2	-0.590177	6.45754e-06
TG(8_0_13_0_i-12_0)	ALPK2	0.844579	1.27874e-14
N2-Succinyl-L-glutamic acid 5-semialdehyde	ALPK2	-0.756097	2.17055e-10
Homocysteine thiolactone	ALPK2	-0.844658	1.26436e-14
Heptadecanoyl carnitine	ALPK2	-0.634715	7.41626e-07
(-)-Thebaine	ALPK2	-0.778949	2.7154e-11
Vitamin K	ALPK2	-0.822437	2.39883e-13
PG 34_1	ALPK2	-0.72125	3.45708e-09
UDP-N-acetylmuramoyl-L-alanine	ALPK2	-0.709691	7.91537e-09
10-methyltridecanoylcarnitine	ALPK2	-0.707719	9.08064e-09
5-Amino-6-(5'-phosphoribitylamino)uracil	ALPK2	-0.864316	6.20384e-16
Tramadol	HSPB3	-0.833996	5.47719e-14
5-Hydroxyvalproic acid	HSPB3	-0.878958	4.75407e-17
2-(beta-D-Glucosyl)-sn-glycerol 3-phosphate	HSPB3	-0.827472	1.27765e-13
2,8-Quinolinediol	HSPB3	-0.808363	1.26279e-12
Aminoadipic acid	HSPB3	-0.801477	2.71028e-12
3beta-Cycloartane-3,25-diol	HSPB3	-0.91151	3.76733e-20
17-Deoxycortolone	HSPB3	-0.752983	2.83123e-10
Norbelladine	HSPB3	-0.774509	4.14353e-11
Dibenzothiophene 5-oxide	HSPB3	0.836695	3.81694e-14
Phenol sulphate	HSPB3	0.872547	1.52183e-16
1,10-dihydro-1,10-dihydroxyfluoren-9-one	HSPB3	0.954732	6.36027e-27
Acrylyl-CoA	HSPB3	-0.796636	4.55585e-12
8-Methoxykynurenate	HSPB3	0.874905	9.99379e-17
4alpha-Hydroxymethyl-4beta-methyl-5alpha-cholesta-8,24-dien-3beta-ol	HSPB3	-0.728935	1.94737e-09
6-Ketoprostaglandin E1	HSPB3	-0.840202	2.36394e-14
Tripamide	HSPB3	-0.763344	1.15138e-10
Amoxapine	HSPB3	-0.725625	2.49932e-09
4alpha-Carboxy-ergosta-7,24(24(1))-dien-3beta-ol	HSPB3	-0.714192	5.76072e-09
Pelargonidin	HSPB3	-0.801907	2.58634e-12
2-(1,2-Epoxy-1,2-dihydrophenyl)acetyl-CoA	HSPB3	-0.876018	8.17018e-17
4-Carboxypyrazole	HSPB3	0.945408	5.12497e-25
N-Formyl-L-methionine	HSPB3	-0.781431	2.13486e-11
(25S)-3-oxocholest-4-en-26-al	HSPB3	-0.733256	1.39826e-09
ACMC-20mjc4	HSPB3	-0.62741	1.0826e-06
demethylsuberosin	HSPB3	-0.760267	1.51112e-10
Clavaminate	HSPB3	-0.752561	2.93428e-10
4alpha-hydroxymethyl-ergosta-7,24(241)-dien-3beta-ol	HSPB3	-0.815136	5.77858e-13
ST 29_2;O3	HSPB3	-0.682582	4.76449e-08
CAR 3_0	HSPB3	-0.865304	5.26636e-16
FAHFA(18_1(9Z)_7-O-18_0)	HSPB3	-0.638494	6.0745e-07
7alpha-Hydroxy-3-oxo-4-cholestenoate	HSPB3	-0.874345	1.1051e-16
Atemoyacin B	HSPB3	-0.625875	1.17072e-06
3-Geranylgeranylindole; 3-(Geranylgeranyl)indole	HSPB3	-0.677648	6.47272e-08
D-glucaro-1,5-lactone	HSPB3	-0.783557	1.73304e-11
gamma-Tocopherol	HSPB3	-0.756174	2.15622e-10
Citric acid	HSPB3	-0.714674	5.56585e-09
Dodecanoylcarnitine	HSPB3	-0.667429	1.19886e-07
Decanoylcarnitine	HSPB3	-0.650385	3.18373e-07
7-hydroxy-4-isopropenyl-7-methyloxepan-2-one	HSPB3	-0.759585	1.60411e-10
L-Kynurenine	HSPB3	-0.560365	2.31702e-05
TG(8_0_13_0_i-12_0)	HSPB3	0.836565	3.88479e-14
N2-Succinyl-L-glutamic acid 5-semialdehyde	HSPB3	-0.738964	8.93817e-10
Homocysteine thiolactone	HSPB3	-0.798128	3.88765e-12
Heptadecanoyl carnitine	HSPB3	-0.652649	2.80626e-07
(-)-Thebaine	HSPB3	-0.747691	4.40818e-10
Vitamin K	HSPB3	-0.839539	2.59016e-14
PG 34_1	HSPB3	-0.682728	4.72122e-08
UDP-N-acetylmuramoyl-L-alanine	HSPB3	-0.692136	2.58781e-08
10-methyltridecanoylcarnitine	HSPB3	-0.72107	3.50287e-09
5-Amino-6-(5'-phosphoribitylamino)uracil	HSPB3	-0.839788	2.50269e-14
Tramadol	PDGFC	-0.859279	1.40207e-15
5-Hydroxyvalproic acid	PDGFC	-0.899685	6.66934e-19
2-(beta-D-Glucosyl)-sn-glycerol 3-phosphate	PDGFC	-0.843953	1.39765e-14
2,8-Quinolinediol	PDGFC	-0.833535	5.82257e-14
Aminoadipic acid	PDGFC	-0.82896	1.05662e-13
3beta-Cycloartane-3,25-diol	PDGFC	-0.921219	2.58902e-21
17-Deoxycortolone	PDGFC	-0.779015	2.6981e-11
Norbelladine	PDGFC	-0.796828	4.46393e-12
Dibenzothiophene 5-oxide	PDGFC	0.895816	1.5814e-18
Phenol sulphate	PDGFC	0.776231	3.52129e-11
1,10-dihydro-1,10-dihydroxyfluoren-9-one	PDGFC	0.91311	2.47688e-20
Acrylyl-CoA	PDGFC	-0.823082	2.21527e-13
8-Methoxykynurenate	PDGFC	0.891934	3.63755e-18
4alpha-Hydroxymethyl-4beta-methyl-5alpha-cholesta-8,24-dien-3beta-ol	PDGFC	-0.753613	2.68386e-10
6-Ketoprostaglandin E1	PDGFC	-0.859192	1.4215e-15
Tripamide	PDGFC	-0.791903	7.46958e-12
Amoxapine	PDGFC	-0.746471	4.87458e-10
4alpha-Carboxy-ergosta-7,24(24(1))-dien-3beta-ol	PDGFC	-0.737415	1.01042e-09
Pelargonidin	PDGFC	-0.800908	2.88298e-12
2-(1,2-Epoxy-1,2-dihydrophenyl)acetyl-CoA	PDGFC	-0.869274	2.6913e-16
4-Carboxypyrazole	PDGFC	0.862943	7.77236e-16
N-Formyl-L-methionine	PDGFC	-0.803713	2.12186e-12
(25S)-3-oxocholest-4-en-26-al	PDGFC	-0.759761	1.5796e-10
ACMC-20mjc4	PDGFC	-0.64824	3.58459e-07
demethylsuberosin	PDGFC	-0.792477	7.03951e-12
Clavaminate	PDGFC	-0.772036	5.22221e-11
4alpha-hydroxymethyl-ergosta-7,24(241)-dien-3beta-ol	PDGFC	-0.829335	1.00681e-13
ST 29_2;O3	PDGFC	-0.699749	1.56432e-08
CAR 3_0	PDGFC	-0.88085	3.33004e-17
FAHFA(18_1(9Z)_7-O-18_0)	PDGFC	-0.660309	1.81659e-07
7alpha-Hydroxy-3-oxo-4-cholestenoate	PDGFC	-0.866493	4.31689e-16
Atemoyacin B	PDGFC	-0.639867	5.64586e-07
3-Geranylgeranylindole; 3-(Geranylgeranyl)indole	PDGFC	-0.695665	2.05322e-08
D-glucaro-1,5-lactone	PDGFC	-0.769456	6.62721e-11
gamma-Tocopherol	PDGFC	-0.776261	3.51112e-11
Citric acid	PDGFC	-0.749831	3.69029e-10
Dodecanoylcarnitine	PDGFC	-0.694266	2.25129e-08
Decanoylcarnitine	PDGFC	-0.675101	7.5646e-08
7-hydroxy-4-isopropenyl-7-methyloxepan-2-one	PDGFC	-0.80946	1.11488e-12
L-Kynurenine	PDGFC	-0.576111	1.19851e-05
TG(8_0_13_0_i-12_0)	PDGFC	0.797863	3.99884e-12
N2-Succinyl-L-glutamic acid 5-semialdehyde	PDGFC	-0.758571	1.75249e-10
Homocysteine thiolactone	PDGFC	-0.835744	4.33823e-14
Heptadecanoyl carnitine	PDGFC	-0.678412	6.1753e-08
(-)-Thebaine	PDGFC	-0.787916	1.12191e-11
Vitamin K	PDGFC	-0.831064	8.05018e-14
PG 34_1	PDGFC	-0.705319	1.0717e-08
UDP-N-acetylmuramoyl-L-alanine	PDGFC	-0.713165	6.19725e-09
10-methyltridecanoylcarnitine	PDGFC	-0.746686	4.78894e-10
5-Amino-6-(5'-phosphoribitylamino)uracil	PDGFC	-0.868335	3.16094e-16
Tramadol	MYOZ2	-0.869455	2.60867e-16
5-Hydroxyvalproic acid	MYOZ2	-0.899435	7.05971e-19
2-(beta-D-Glucosyl)-sn-glycerol 3-phosphate	MYOZ2	-0.852471	4.0201e-15
2,8-Quinolinediol	MYOZ2	-0.848584	7.16659e-15
Aminoadipic acid	MYOZ2	-0.845255	1.16098e-14
3beta-Cycloartane-3,25-diol	MYOZ2	-0.935862	2.19953e-23
17-Deoxycortolone	MYOZ2	-0.797973	3.95249e-12
Norbelladine	MYOZ2	-0.801621	2.66802e-12
Dibenzothiophene 5-oxide	MYOZ2	0.858137	1.67936e-15
Phenol sulphate	MYOZ2	0.748885	3.99308e-10
1,10-dihydro-1,10-dihydroxyfluoren-9-one	MYOZ2	0.896387	1.39516e-18
Acrylyl-CoA	MYOZ2	-0.833044	6.21168e-14
8-Methoxykynurenate	MYOZ2	0.861176	1.03527e-15
4alpha-Hydroxymethyl-4beta-methyl-5alpha-cholesta-8,24-dien-3beta-ol	MYOZ2	-0.772205	5.14046e-11
6-Ketoprostaglandin E1	MYOZ2	-0.88094	3.27384e-17
Tripamide	MYOZ2	-0.811058	9.28708e-13
Amoxapine	MYOZ2	-0.76321	1.16518e-10
4alpha-Carboxy-ergosta-7,24(24(1))-dien-3beta-ol	MYOZ2	-0.757531	1.91797e-10
Pelargonidin	MYOZ2	-0.795964	4.89073e-12
2-(1,2-Epoxy-1,2-dihydrophenyl)acetyl-CoA	MYOZ2	-0.860612	1.13354e-15
4-Carboxypyrazole	MYOZ2	0.892453	3.26011e-18
N-Formyl-L-methionine	MYOZ2	-0.816643	4.83522e-13
(25S)-3-oxocholest-4-en-26-al	MYOZ2	-0.780358	2.36974e-11
ACMC-20mjc4	MYOZ2	-0.659705	1.88076e-07
demethylsuberosin	MYOZ2	-0.804001	2.05573e-12
Clavaminate	MYOZ2	-0.786774	1.25851e-11
4alpha-hydroxymethyl-ergosta-7,24(241)-dien-3beta-ol	MYOZ2	-0.8478	8.03719e-15
ST 29_2;O3	MYOZ2	-0.709396	8.08058e-09
CAR 3_0	MYOZ2	-0.892492	3.23335e-18
FAHFA(18_1(9Z)_7-O-18_0)	MYOZ2	-0.67972	5.69535e-08
7alpha-Hydroxy-3-oxo-4-cholestenoate	MYOZ2	-0.862522	8.32526e-16
Atemoyacin B	MYOZ2	-0.649811	3.28664e-07
3-Geranylgeranylindole; 3-(Geranylgeranyl)indole	MYOZ2	-0.707696	9.09566e-09
D-glucaro-1,5-lactone	MYOZ2	-0.787711	1.14535e-11
gamma-Tocopherol	MYOZ2	-0.795411	5.18395e-12
Citric acid	MYOZ2	-0.759923	1.55742e-10
Dodecanoylcarnitine	MYOZ2	-0.716378	4.92581e-09
Decanoylcarnitine	MYOZ2	-0.694202	2.26082e-08
7-hydroxy-4-isopropenyl-7-methyloxepan-2-one	MYOZ2	-0.822939	2.25489e-13
L-Kynurenine	MYOZ2	-0.579083	1.0542e-05
TG(8_0_13_0_i-12_0)	MYOZ2	0.803182	2.24964e-12
N2-Succinyl-L-glutamic acid 5-semialdehyde	MYOZ2	-0.754543	2.47952e-10
Homocysteine thiolactone	MYOZ2	-0.842122	1.8094e-14
Heptadecanoyl carnitine	MYOZ2	-0.70063	1.47437e-08
(-)-Thebaine	MYOZ2	-0.800318	3.07312e-12
Vitamin K	MYOZ2	-0.820143	3.17564e-13
PG 34_1	MYOZ2	-0.706889	9.61842e-09
UDP-N-acetylmuramoyl-L-alanine	MYOZ2	-0.72569	2.48722e-09
10-methyltridecanoylcarnitine	MYOZ2	-0.769114	6.83791e-11
5-Amino-6-(5'-phosphoribitylamino)uracil	MYOZ2	-0.867013	3.95505e-16
Tramadol	TNNI3K	-0.83384	5.59162e-14
5-Hydroxyvalproic acid	TNNI3K	-0.89001	5.43245e-18
2-(beta-D-Glucosyl)-sn-glycerol 3-phosphate	TNNI3K	-0.820337	3.10169e-13
2,8-Quinolinediol	TNNI3K	-0.799408	3.38945e-12
Aminoadipic acid	TNNI3K	-0.79523	5.28327e-12
3beta-Cycloartane-3,25-diol	TNNI3K	-0.907932	9.36081e-20
17-Deoxycortolone	TNNI3K	-0.755438	2.29682e-10
Norbelladine	TNNI3K	-0.783734	1.70307e-11
Dibenzothiophene 5-oxide	TNNI3K	0.938805	7.36865e-24
Phenol sulphate	TNNI3K	0.778806	2.75303e-11
1,10-dihydro-1,10-dihydroxyfluoren-9-one	TNNI3K	0.893212	2.77516e-18
Acrylyl-CoA	TNNI3K	-0.815086	5.81257e-13
8-Methoxykynurenate	TNNI3K	0.833142	6.13202e-14
4alpha-Hydroxymethyl-4beta-methyl-5alpha-cholesta-8,24-dien-3beta-ol	TNNI3K	-0.717281	4.61565e-09
6-Ketoprostaglandin E1	TNNI3K	-0.837992	3.20115e-14
Tripamide	TNNI3K	-0.769127	6.82989e-11
Amoxapine	TNNI3K	-0.714237	5.74218e-09
4alpha-Carboxy-ergosta-7,24(24(1))-dien-3beta-ol	TNNI3K	-0.702449	1.3037e-08
Pelargonidin	TNNI3K	-0.794771	5.54394e-12
2-(1,2-Epoxy-1,2-dihydrophenyl)acetyl-CoA	TNNI3K	-0.850043	5.78011e-15
4-Carboxypyrazole	TNNI3K	0.869358	2.65271e-16
N-Formyl-L-methionine	TNNI3K	-0.78686	1.24764e-11
(25S)-3-oxocholest-4-en-26-al	TNNI3K	-0.726239	2.38687e-09
ACMC-20mjc4	TNNI3K	-0.606902	2.9777e-06
demethylsuberosin	TNNI3K	-0.780442	2.35046e-11
Clavaminate	TNNI3K	-0.734863	1.23419e-09
4alpha-hydroxymethyl-ergosta-7,24(241)-dien-3beta-ol	TNNI3K	-0.80838	1.26029e-12
ST 29_2;O3	TNNI3K	-0.670928	9.73414e-08
CAR 3_0	TNNI3K	-0.870969	2.00734e-16
FAHFA(18_1(9Z)_7-O-18_0)	TNNI3K	-0.64116	5.26814e-07
7alpha-Hydroxy-3-oxo-4-cholestenoate	TNNI3K	-0.869019	2.8119e-16
Atemoyacin B	TNNI3K	-0.62084	1.50889e-06
3-Geranylgeranylindole; 3-(Geranylgeranyl)indole	TNNI3K	-0.659842	1.86598e-07
D-glucaro-1,5-lactone	TNNI3K	-0.731077	1.65385e-09
gamma-Tocopherol	TNNI3K	-0.747171	4.60148e-10
Citric acid	TNNI3K	-0.717442	4.56218e-09
Dodecanoylcarnitine	TNNI3K	-0.664959	1.38654e-07
Decanoylcarnitine	TNNI3K	-0.640403	5.48616e-07
7-hydroxy-4-isopropenyl-7-methyloxepan-2-one	TNNI3K	-0.809992	1.04925e-12
L-Kynurenine	TNNI3K	-0.544782	4.30793e-05
TG(8_0_13_0_i-12_0)	TNNI3K	0.773713	4.46527e-11
N2-Succinyl-L-glutamic acid 5-semialdehyde	TNNI3K	-0.733273	1.39647e-09
Homocysteine thiolactone	TNNI3K	-0.828397	1.13559e-13
Heptadecanoyl carnitine	TNNI3K	-0.64838	3.5571e-07
(-)-Thebaine	TNNI3K	-0.781442	2.13264e-11
Vitamin K	TNNI3K	-0.819082	3.6108e-13
PG 34_1	TNNI3K	-0.705827	1.03494e-08
UDP-N-acetylmuramoyl-L-alanine	TNNI3K	-0.688181	3.34106e-08
10-methyltridecanoylcarnitine	TNNI3K	-0.721915	3.29202e-09
5-Amino-6-(5'-phosphoribitylamino)uracil	TNNI3K	-0.842697	1.66905e-14
Tramadol	ENSGALG00000026875	-0.874371	1.10003e-16
5-Hydroxyvalproic acid	ENSGALG00000026875	-0.909683	6.02442e-20
2-(beta-D-Glucosyl)-sn-glycerol 3-phosphate	ENSGALG00000026875	-0.849582	6.18732e-15
2,8-Quinolinediol	ENSGALG00000026875	-0.842545	1.70517e-14
Aminoadipic acid	ENSGALG00000026875	-0.834453	5.15505e-14
3beta-Cycloartane-3,25-diol	ENSGALG00000026875	-0.921503	2.38206e-21
17-Deoxycortolone	ENSGALG00000026875	-0.783926	1.67109e-11
Norbelladine	ENSGALG00000026875	-0.815624	5.45565e-13
Dibenzothiophene 5-oxide	ENSGALG00000026875	0.879613	4.20569e-17
Phenol sulphate	ENSGALG00000026875	0.745147	5.43273e-10
1,10-dihydro-1,10-dihydroxyfluoren-9-one	ENSGALG00000026875	0.896605	1.32975e-18
Acrylyl-CoA	ENSGALG00000026875	-0.846179	1.01667e-14
8-Methoxykynurenate	ENSGALG00000026875	0.879077	4.64972e-17
4alpha-Hydroxymethyl-4beta-methyl-5alpha-cholesta-8,24-dien-3beta-ol	ENSGALG00000026875	-0.765691	9.3317e-11
6-Ketoprostaglandin E1	ENSGALG00000026875	-0.876469	7.52623e-17
Tripamide	ENSGALG00000026875	-0.803966	2.06354e-12
Amoxapine	ENSGALG00000026875	-0.752147	3.03864e-10
4alpha-Carboxy-ergosta-7,24(24(1))-dien-3beta-ol	ENSGALG00000026875	-0.748848	4.00534e-10
Pelargonidin	ENSGALG00000026875	-0.796011	4.86676e-12
2-(1,2-Epoxy-1,2-dihydrophenyl)acetyl-CoA	ENSGALG00000026875	-0.858206	1.66142e-15
4-Carboxypyrazole	ENSGALG00000026875	0.882742	2.31852e-17
N-Formyl-L-methionine	ENSGALG00000026875	-0.824774	1.7951e-13
(25S)-3-oxocholest-4-en-26-al	ENSGALG00000026875	-0.773159	4.7029e-11
ACMC-20mjc4	ENSGALG00000026875	-0.655895	2.33739e-07
demethylsuberosin	ENSGALG00000026875	-0.808047	1.30868e-12
Clavaminate	ENSGALG00000026875	-0.782696	1.88622e-11
4alpha-hydroxymethyl-ergosta-7,24(241)-dien-3beta-ol	ENSGALG00000026875	-0.852205	4.18467e-15
ST 29_2;O3	ENSGALG00000026875	-0.718694	4.16673e-09
CAR 3_0	ENSGALG00000026875	-0.899976	6.2418e-19
FAHFA(18_1(9Z)_7-O-18_0)	ENSGALG00000026875	-0.66961	1.05326e-07
7alpha-Hydroxy-3-oxo-4-cholestenoate	ENSGALG00000026875	-0.884167	1.75771e-17
Atemoyacin B	ENSGALG00000026875	-0.662012	1.64636e-07
3-Geranylgeranylindole; 3-(Geranylgeranyl)indole	ENSGALG00000026875	-0.696784	1.90666e-08
D-glucaro-1,5-lactone	ENSGALG00000026875	-0.767439	7.96686e-11
gamma-Tocopherol	ENSGALG00000026875	-0.792772	6.82784e-12
Citric acid	ENSGALG00000026875	-0.767977	7.58656e-11
Dodecanoylcarnitine	ENSGALG00000026875	-0.703555	1.20924e-08
Decanoylcarnitine	ENSGALG00000026875	-0.680796	5.32708e-08
7-hydroxy-4-isopropenyl-7-methyloxepan-2-one	ENSGALG00000026875	-0.831529	7.57738e-14
L-Kynurenine	ENSGALG00000026875	-0.589875	6.54607e-06
TG(8_0_13_0_i-12_0)	ENSGALG00000026875	0.753183	2.78372e-10
N2-Succinyl-L-glutamic acid 5-semialdehyde	ENSGALG00000026875	-0.775792	3.67075e-11
Homocysteine thiolactone	ENSGALG00000026875	-0.829716	9.58695e-14
Heptadecanoyl carnitine	ENSGALG00000026875	-0.684754	4.15567e-08
(-)-Thebaine	ENSGALG00000026875	-0.806886	1.49139e-12
Vitamin K	ENSGALG00000026875	-0.829344	1.00569e-13
PG 34_1	ENSGALG00000026875	-0.720075	3.76767e-09
UDP-N-acetylmuramoyl-L-alanine	ENSGALG00000026875	-0.734868	1.23375e-09
10-methyltridecanoylcarnitine	ENSGALG00000026875	-0.761702	1.33187e-10
5-Amino-6-(5'-phosphoribitylamino)uracil	ENSGALG00000026875	-0.844421	1.30783e-14
Tramadol	MYBPC3	-0.829558	9.78313e-14
5-Hydroxyvalproic acid	MYBPC3	-0.882708	2.33365e-17
2-(beta-D-Glucosyl)-sn-glycerol 3-phosphate	MYBPC3	-0.806187	1.61271e-12
2,8-Quinolinediol	MYBPC3	-0.799541	3.34163e-12
Aminoadipic acid	MYBPC3	-0.802899	2.32047e-12
3beta-Cycloartane-3,25-diol	MYBPC3	-0.908699	7.72498e-20
17-Deoxycortolone	MYBPC3	-0.764228	1.06409e-10
Norbelladine	MYBPC3	-0.779587	2.55328e-11
Dibenzothiophene 5-oxide	MYBPC3	0.87169	1.76957e-16
Phenol sulphate	MYBPC3	0.732993	1.42706e-09
1,10-dihydro-1,10-dihydroxyfluoren-9-one	MYBPC3	0.87831	5.36263e-17
Acrylyl-CoA	MYBPC3	-0.825405	1.65888e-13
8-Methoxykynurenate	MYBPC3	0.859916	1.26699e-15
4alpha-Hydroxymethyl-4beta-methyl-5alpha-cholesta-8,24-dien-3beta-ol	MYBPC3	-0.714332	5.70328e-09
6-Ketoprostaglandin E1	MYBPC3	-0.850057	5.7681e-15
Tripamide	MYBPC3	-0.777259	3.1928e-11
Amoxapine	MYBPC3	-0.714209	5.75374e-09
4alpha-Carboxy-ergosta-7,24(24(1))-dien-3beta-ol	MYBPC3	-0.697832	1.77835e-08
Pelargonidin	MYBPC3	-0.798291	3.82062e-12
2-(1,2-Epoxy-1,2-dihydrophenyl)acetyl-CoA	MYBPC3	-0.876136	7.99637e-17
4-Carboxypyrazole	MYBPC3	0.866624	4.22318e-16
N-Formyl-L-methionine	MYBPC3	-0.765117	9.82637e-11
(25S)-3-oxocholest-4-en-26-al	MYBPC3	-0.727062	2.24371e-09
ACMC-20mjc4	MYBPC3	-0.588385	6.99815e-06
demethylsuberosin	MYBPC3	-0.774504	4.14572e-11
Clavaminate	MYBPC3	-0.72464	2.69008e-09
4alpha-hydroxymethyl-ergosta-7,24(241)-dien-3beta-ol	MYBPC3	-0.814007	6.59707e-13
ST 29_2;O3	MYBPC3	-0.661519	1.69406e-07
CAR 3_0	MYBPC3	-0.894814	1.96689e-18
FAHFA(18_1(9Z)_7-O-18_0)	MYBPC3	-0.660004	1.84876e-07
7alpha-Hydroxy-3-oxo-4-cholestenoate	MYBPC3	-0.859394	1.37674e-15
Atemoyacin B	MYBPC3	-0.611653	2.37047e-06
3-Geranylgeranylindole; 3-(Geranylgeranyl)indole	MYBPC3	-0.646474	3.94962e-07
D-glucaro-1,5-lactone	MYBPC3	-0.739483	8.57715e-10
gamma-Tocopherol	MYBPC3	-0.743001	6.46804e-10
Citric acid	MYBPC3	-0.711389	7.02617e-09
Dodecanoylcarnitine	MYBPC3	-0.672552	8.82866e-08
Decanoylcarnitine	MYBPC3	-0.639964	5.61648e-07
7-hydroxy-4-isopropenyl-7-methyloxepan-2-one	MYBPC3	-0.841754	1.90498e-14
L-Kynurenine	MYBPC3	-0.51881	0.000113407
TG(8_0_13_0_i-12_0)	MYBPC3	0.776893	3.3063e-11
N2-Succinyl-L-glutamic acid 5-semialdehyde	MYBPC3	-0.708922	8.35235e-09
Homocysteine thiolactone	MYBPC3	-0.871302	1.89397e-16
Heptadecanoyl carnitine	MYBPC3	-0.655387	2.40565e-07
(-)-Thebaine	MYBPC3	-0.769611	6.53326e-11
Vitamin K	MYBPC3	-0.835132	4.70845e-14
PG 34_1	MYBPC3	-0.708232	8.76283e-09
UDP-N-acetylmuramoyl-L-alanine	MYBPC3	-0.667222	1.21366e-07
10-methyltridecanoylcarnitine	MYBPC3	-0.731538	1.59637e-09
5-Amino-6-(5'-phosphoribitylamino)uracil	MYBPC3	-0.874743	1.02901e-16
Tramadol	SLC16A7	-0.869068	2.78803e-16
5-Hydroxyvalproic acid	SLC16A7	-0.896418	1.38588e-18
2-(beta-D-Glucosyl)-sn-glycerol 3-phosphate	SLC16A7	-0.848855	6.88734e-15
2,8-Quinolinediol	SLC16A7	-0.834994	4.79614e-14
Aminoadipic acid	SLC16A7	-0.825715	1.59546e-13
3beta-Cycloartane-3,25-diol	SLC16A7	-0.918071	6.39577e-21
17-Deoxycortolone	SLC16A7	-0.7717	5.38775e-11
Norbelladine	SLC16A7	-0.805032	1.83399e-12
Dibenzothiophene 5-oxide	SLC16A7	0.807547	1.38449e-12
Phenol sulphate	SLC16A7	0.785181	1.47554e-11
1,10-dihydro-1,10-dihydroxyfluoren-9-one	SLC16A7	0.920101	3.58407e-21
Acrylyl-CoA	SLC16A7	-0.832613	6.57471e-14
8-Methoxykynurenate	SLC16A7	0.876038	8.14139e-17
4alpha-Hydroxymethyl-4beta-methyl-5alpha-cholesta-8,24-dien-3beta-ol	SLC16A7	-0.762344	1.25834e-10
6-Ketoprostaglandin E1	SLC16A7	-0.870084	2.34065e-16
Tripamide	SLC16A7	-0.789348	9.70342e-12
Amoxapine	SLC16A7	-0.743057	6.43865e-10
4alpha-Carboxy-ergosta-7,24(24(1))-dien-3beta-ol	SLC16A7	-0.743059	6.43773e-10
Pelargonidin	SLC16A7	-0.799199	3.46646e-12
2-(1,2-Epoxy-1,2-dihydrophenyl)acetyl-CoA	SLC16A7	-0.862634	8.17423e-16
4-Carboxypyrazole	SLC16A7	0.914068	1.91881e-20
N-Formyl-L-methionine	SLC16A7	-0.811479	8.8478e-13
(25S)-3-oxocholest-4-en-26-al	SLC16A7	-0.764749	1.01562e-10
ACMC-20mjc4	SLC16A7	-0.655112	2.44326e-07
demethylsuberosin	SLC16A7	-0.795192	5.30478e-12
Clavaminate	SLC16A7	-0.788229	1.08694e-11
4alpha-hydroxymethyl-ergosta-7,24(241)-dien-3beta-ol	SLC16A7	-0.844483	1.29623e-14
ST 29_2;O3	SLC16A7	-0.723168	3.00095e-09
CAR 3_0	SLC16A7	-0.879045	4.67727e-17
FAHFA(18_1(9Z)_7-O-18_0)	SLC16A7	-0.652	2.91e-07
7alpha-Hydroxy-3-oxo-4-cholestenoate	SLC16A7	-0.867865	3.42367e-16
Atemoyacin B	SLC16A7	-0.660995	1.7461e-07
3-Geranylgeranylindole; 3-(Geranylgeranyl)indole	SLC16A7	-0.694384	2.23403e-08
D-glucaro-1,5-lactone	SLC16A7	-0.8157	5.40675e-13
gamma-Tocopherol	SLC16A7	-0.78078	2.27452e-11
Citric acid	SLC16A7	-0.763404	1.14522e-10
Dodecanoylcarnitine	SLC16A7	-0.691518	2.69385e-08
Decanoylcarnitine	SLC16A7	-0.67174	9.2713e-08
7-hydroxy-4-isopropenyl-7-methyloxepan-2-one	SLC16A7	-0.80524	1.79223e-12
L-Kynurenine	SLC16A7	-0.594307	5.35564e-06
TG(8_0_13_0_i-12_0)	SLC16A7	0.831391	7.71479e-14
N2-Succinyl-L-glutamic acid 5-semialdehyde	SLC16A7	-0.760148	1.52695e-10
Homocysteine thiolactone	SLC16A7	-0.832271	6.87652e-14
Heptadecanoyl carnitine	SLC16A7	-0.674554	7.82089e-08
(-)-Thebaine	SLC16A7	-0.785998	1.36011e-11
Vitamin K	SLC16A7	-0.825267	1.68771e-13
PG 34_1	SLC16A7	-0.712589	6.45527e-09
UDP-N-acetylmuramoyl-L-alanine	SLC16A7	-0.728522	2.00933e-09
10-methyltridecanoylcarnitine	SLC16A7	-0.748046	4.2807e-10
5-Amino-6-(5'-phosphoribitylamino)uracil	SLC16A7	-0.854107	3.13659e-15
Tramadol	MGARP	-0.846488	9.72276e-15
5-Hydroxyvalproic acid	MGARP	-0.865532	5.07048e-16
2-(beta-D-Glucosyl)-sn-glycerol 3-phosphate	MGARP	-0.834103	5.39994e-14
2,8-Quinolinediol	MGARP	-0.822919	2.26057e-13
Aminoadipic acid	MGARP	-0.817502	4.36486e-13
3beta-Cycloartane-3,25-diol	MGARP	-0.926643	4.97213e-22
17-Deoxycortolone	MGARP	-0.778836	2.74505e-11
Norbelladine	MGARP	-0.777628	3.08243e-11
Dibenzothiophene 5-oxide	MGARP	0.857773	1.77846e-15
Phenol sulphate	MGARP	0.837644	3.35673e-14
1,10-dihydro-1,10-dihydroxyfluoren-9-one	MGARP	0.92746	3.8359e-22
Acrylyl-CoA	MGARP	-0.800672	2.9576e-12
8-Methoxykynurenate	MGARP	0.807896	1.33108e-12
4alpha-Hydroxymethyl-4beta-methyl-5alpha-cholesta-8,24-dien-3beta-ol	MGARP	-0.756142	2.16216e-10
6-Ketoprostaglandin E1	MGARP	-0.861975	9.0978e-16
Tripamide	MGARP	-0.788321	1.07693e-11
Amoxapine	MGARP	-0.745493	5.28121e-10
4alpha-Carboxy-ergosta-7,24(24(1))-dien-3beta-ol	MGARP	-0.740283	8.04717e-10
Pelargonidin	MGARP	-0.773532	4.54164e-11
2-(1,2-Epoxy-1,2-dihydrophenyl)acetyl-CoA	MGARP	-0.830004	9.23686e-14
4-Carboxypyrazole	MGARP	0.922009	2.05092e-21
N-Formyl-L-methionine	MGARP	-0.796929	4.4165e-12
(25S)-3-oxocholest-4-en-26-al	MGARP	-0.760674	1.45811e-10
ACMC-20mjc4	MGARP	-0.642234	4.97237e-07
demethylsuberosin	MGARP	-0.773189	4.69006e-11
Clavaminate	MGARP	-0.77098	5.759e-11
4alpha-hydroxymethyl-ergosta-7,24(241)-dien-3beta-ol	MGARP	-0.827823	1.22197e-13
ST 29_2;O3	MGARP	-0.690696	2.84137e-08
CAR 3_0	MGARP	-0.85084	5.13414e-15
FAHFA(18_1(9Z)_7-O-18_0)	MGARP	-0.660438	1.80315e-07
7alpha-Hydroxy-3-oxo-4-cholestenoate	MGARP	-0.845518	1.118e-14
Atemoyacin B	MGARP	-0.635892	6.97124e-07
3-Geranylgeranylindole; 3-(Geranylgeranyl)indole	MGARP	-0.69074	2.83336e-08
D-glucaro-1,5-lactone	MGARP	-0.795346	5.21939e-12
gamma-Tocopherol	MGARP	-0.775687	3.70749e-11
Citric acid	MGARP	-0.724398	2.7391e-09
Dodecanoylcarnitine	MGARP	-0.698034	1.7546e-08
Decanoylcarnitine	MGARP	-0.675984	7.16787e-08
7-hydroxy-4-isopropenyl-7-methyloxepan-2-one	MGARP	-0.770314	6.12444e-11
L-Kynurenine	MGARP	-0.563121	2.06949e-05
TG(8_0_13_0_i-12_0)	MGARP	0.89232	3.3531e-18
N2-Succinyl-L-glutamic acid 5-semialdehyde	MGARP	-0.719369	3.96687e-09
Homocysteine thiolactone	MGARP	-0.818978	3.65612e-13
Heptadecanoyl carnitine	MGARP	-0.683823	4.40708e-08
(-)-Thebaine	MGARP	-0.763468	1.13873e-10
Vitamin K	MGARP	-0.79887	3.59121e-12
PG 34_1	MGARP	-0.687121	3.57538e-08
UDP-N-acetylmuramoyl-L-alanine	MGARP	-0.705785	1.03791e-08
10-methyltridecanoylcarnitine	MGARP	-0.749313	3.85328e-10
5-Amino-6-(5'-phosphoribitylamino)uracil	MGARP	-0.839011	2.78515e-14
Tramadol	TNNC1	-0.821714	2.62174e-13
5-Hydroxyvalproic acid	TNNC1	-0.862951	7.76213e-16
2-(beta-D-Glucosyl)-sn-glycerol 3-phosphate	TNNC1	-0.80573	1.69709e-12
2,8-Quinolinediol	TNNC1	-0.791126	8.09117e-12
Aminoadipic acid	TNNC1	-0.791892	7.47813e-12
3beta-Cycloartane-3,25-diol	TNNC1	-0.91387	2.02334e-20
17-Deoxycortolone	TNNC1	-0.758562	1.75379e-10
Norbelladine	TNNC1	-0.765334	9.63659e-11
Dibenzothiophene 5-oxide	TNNC1	0.855043	2.7176e-15
Phenol sulphate	TNNC1	0.780973	2.23224e-11
1,10-dihydro-1,10-dihydroxyfluoren-9-one	TNNC1	0.887761	8.60184e-18
Acrylyl-CoA	TNNC1	-0.807782	1.34838e-12
8-Methoxykynurenate	TNNC1	0.786829	1.25154e-11
4alpha-Hydroxymethyl-4beta-methyl-5alpha-cholesta-8,24-dien-3beta-ol	TNNC1	-0.715056	5.41583e-09
6-Ketoprostaglandin E1	TNNC1	-0.84639	9.86178e-15
Tripamide	TNNC1	-0.768117	7.49006e-11
Amoxapine	TNNC1	-0.709635	7.9465e-09
4alpha-Carboxy-ergosta-7,24(24(1))-dien-3beta-ol	TNNC1	-0.698971	1.64806e-08
Pelargonidin	TNNC1	-0.785748	1.39445e-11
2-(1,2-Epoxy-1,2-dihydrophenyl)acetyl-CoA	TNNC1	-0.844989	1.20597e-14
4-Carboxypyrazole	TNNC1	0.908606	7.9075e-20
N-Formyl-L-methionine	TNNC1	-0.764625	1.02695e-10
(25S)-3-oxocholest-4-en-26-al	TNNC1	-0.724238	2.77186e-09
ACMC-20mjc4	TNNC1	-0.588537	6.95085e-06
demethylsuberosin	TNNC1	-0.763823	1.10326e-10
Clavaminate	TNNC1	-0.727854	2.11359e-09
4alpha-hydroxymethyl-ergosta-7,24(241)-dien-3beta-ol	TNNC1	-0.807555	1.38339e-12
ST 29_2;O3	TNNC1	-0.659593	1.89293e-07
CAR 3_0	TNNC1	-0.865153	5.40001e-16
FAHFA(18_1(9Z)_7-O-18_0)	TNNC1	-0.648403	3.55255e-07
7alpha-Hydroxy-3-oxo-4-cholestenoate	TNNC1	-0.840533	2.25803e-14
Atemoyacin B	TNNC1	-0.612291	2.29835e-06
3-Geranylgeranylindole; 3-(Geranylgeranyl)indole	TNNC1	-0.645977	4.05836e-07
D-glucaro-1,5-lactone	TNNC1	-0.767715	7.76967e-11
gamma-Tocopherol	TNNC1	-0.739084	8.85348e-10
Citric acid	TNNC1	-0.697914	1.76859e-08
Dodecanoylcarnitine	TNNC1	-0.668638	1.11599e-07
Decanoylcarnitine	TNNC1	-0.637151	6.52291e-07
7-hydroxy-4-isopropenyl-7-methyloxepan-2-one	TNNC1	-0.807569	1.38115e-12
L-Kynurenine	TNNC1	-0.518522	0.000114578
TG(8_0_13_0_i-12_0)	TNNC1	0.85512	2.68552e-15
N2-Succinyl-L-glutamic acid 5-semialdehyde	TNNC1	-0.685002	4.091e-08
Homocysteine thiolactone	TNNC1	-0.857888	1.74638e-15
Heptadecanoyl carnitine	TNNC1	-0.653701	2.64546e-07
(-)-Thebaine	TNNC1	-0.757817	1.87096e-10
Vitamin K	TNNC1	-0.807357	1.41454e-12
PG 34_1	TNNC1	-0.696222	1.97893e-08
UDP-N-acetylmuramoyl-L-alanine	TNNC1	-0.667496	1.19412e-07
10-methyltridecanoylcarnitine	TNNC1	-0.725632	2.49808e-09
5-Amino-6-(5'-phosphoribitylamino)uracil	TNNC1	-0.855929	2.37028e-15
Tramadol	NREP	-0.82082	2.92453e-13
5-Hydroxyvalproic acid	NREP	-0.87401	1.1736e-16
2-(beta-D-Glucosyl)-sn-glycerol 3-phosphate	NREP	-0.78944	9.61328e-12
2,8-Quinolinediol	NREP	-0.772636	4.93843e-11
Aminoadipic acid	NREP	-0.777272	3.18911e-11
3beta-Cycloartane-3,25-diol	NREP	-0.898817	8.11858e-19
17-Deoxycortolone	NREP	-0.760281	1.50927e-10
Norbelladine	NREP	-0.793626	6.24827e-12
Dibenzothiophene 5-oxide	NREP	0.86139	1.00007e-15
Phenol sulphate	NREP	0.795556	5.10535e-12
1,10-dihydro-1,10-dihydroxyfluoren-9-one	NREP	0.914737	1.60299e-20
Acrylyl-CoA	NREP	-0.821907	2.56039e-13
8-Methoxykynurenate	NREP	0.863926	6.61544e-16
4alpha-Hydroxymethyl-4beta-methyl-5alpha-cholesta-8,24-dien-3beta-ol	NREP	-0.691836	2.63873e-08
6-Ketoprostaglandin E1	NREP	-0.856285	2.2433e-15
Tripamide	NREP	-0.782705	1.88457e-11
Amoxapine	NREP	-0.699821	1.55679e-08
4alpha-Carboxy-ergosta-7,24(24(1))-dien-3beta-ol	NREP	-0.673005	8.59055e-08
Pelargonidin	NREP	-0.774706	4.06755e-11
2-(1,2-Epoxy-1,2-dihydrophenyl)acetyl-CoA	NREP	-0.86519	5.36715e-16
4-Carboxypyrazole	NREP	0.918571	5.55355e-21
N-Formyl-L-methionine	NREP	-0.75579	2.22859e-10
(25S)-3-oxocholest-4-en-26-al	NREP	-0.711048	7.19688e-09
ACMC-20mjc4	NREP	-0.552623	3.1653e-05
demethylsuberosin	NREP	-0.779154	2.66234e-11
Clavaminate	NREP	-0.707073	9.49656e-09
4alpha-hydroxymethyl-ergosta-7,24(241)-dien-3beta-ol	NREP	-0.822869	2.27451e-13
ST 29_2;O3	NREP	-0.646082	4.03527e-07
CAR 3_0	NREP	-0.885371	1.38738e-17
FAHFA(18_1(9Z)_7-O-18_0)	NREP	-0.663142	1.5418e-07
7alpha-Hydroxy-3-oxo-4-cholestenoate	NREP	-0.897625	1.0606e-18
Atemoyacin B	NREP	-0.591558	6.06777e-06
3-Geranylgeranylindole; 3-(Geranylgeranyl)indole	NREP	-0.620476	1.53655e-06
D-glucaro-1,5-lactone	NREP	-0.724652	2.6878e-09
gamma-Tocopherol	NREP	-0.730299	1.75519e-09
Citric acid	NREP	-0.685011	4.08863e-08
Dodecanoylcarnitine	NREP	-0.66232	1.61725e-07
Decanoylcarnitine	NREP	-0.619552	1.60897e-06
7-hydroxy-4-isopropenyl-7-methyloxepan-2-one	NREP	-0.848827	6.91529e-15
L-Kynurenine	NREP	-0.49521	0.000255959
TG(8_0_13_0_i-12_0)	NREP	0.797121	4.32727e-12
N2-Succinyl-L-glutamic acid 5-semialdehyde	NREP	-0.695655	2.05463e-08
Homocysteine thiolactone	NREP	-0.850015	5.80342e-15
Heptadecanoyl carnitine	NREP	-0.640083	5.58099e-07
(-)-Thebaine	NREP	-0.763201	1.16613e-10
Vitamin K	NREP	-0.826432	1.45766e-13
PG 34_1	NREP	-0.730496	1.72905e-09
UDP-N-acetylmuramoyl-L-alanine	NREP	-0.646429	3.95945e-07
10-methyltridecanoylcarnitine	NREP	-0.731429	1.60972e-09
5-Amino-6-(5'-phosphoribitylamino)uracil	NREP	-0.843561	1.47749e-14
Tramadol	HMCN1	-0.823215	2.17928e-13
5-Hydroxyvalproic acid	HMCN1	-0.871746	1.75217e-16
2-(beta-D-Glucosyl)-sn-glycerol 3-phosphate	HMCN1	-0.79253	7.00068e-12
2,8-Quinolinediol	HMCN1	-0.793772	6.15378e-12
Aminoadipic acid	HMCN1	-0.795892	4.92815e-12
3beta-Cycloartane-3,25-diol	HMCN1	-0.896375	1.39887e-18
17-Deoxycortolone	HMCN1	-0.764202	1.06659e-10
Norbelladine	HMCN1	-0.784261	1.61663e-11
Dibenzothiophene 5-oxide	HMCN1	0.832539	6.6392e-14
Phenol sulphate	HMCN1	0.788906	1.01491e-11
1,10-dihydro-1,10-dihydroxyfluoren-9-one	HMCN1	0.912866	2.64147e-20
Acrylyl-CoA	HMCN1	-0.817292	4.47555e-13
8-Methoxykynurenate	HMCN1	0.896944	1.23389e-18
4alpha-Hydroxymethyl-4beta-methyl-5alpha-cholesta-8,24-dien-3beta-ol	HMCN1	-0.710618	7.41773e-09
6-Ketoprostaglandin E1	HMCN1	-0.855804	2.4165e-15
Tripamide	HMCN1	-0.783768	1.69732e-11
Amoxapine	HMCN1	-0.719292	3.98916e-09
4alpha-Carboxy-ergosta-7,24(24(1))-dien-3beta-ol	HMCN1	-0.695364	2.09443e-08
Pelargonidin	HMCN1	-0.775538	3.76031e-11
2-(1,2-Epoxy-1,2-dihydrophenyl)acetyl-CoA	HMCN1	-0.877088	6.71945e-17
4-Carboxypyrazole	HMCN1	0.919595	4.14662e-21
N-Formyl-L-methionine	HMCN1	-0.763001	1.18712e-10
(25S)-3-oxocholest-4-en-26-al	HMCN1	-0.728463	2.01837e-09
ACMC-20mjc4	HMCN1	-0.582467	9.09536e-06
demethylsuberosin	HMCN1	-0.763244	1.16173e-10
Clavaminate	HMCN1	-0.716901	4.74399e-09
4alpha-hydroxymethyl-ergosta-7,24(241)-dien-3beta-ol	HMCN1	-0.829351	1.00482e-13
ST 29_2;O3	HMCN1	-0.654566	2.51978e-07
CAR 3_0	HMCN1	-0.903897	2.50116e-19
FAHFA(18_1(9Z)_7-O-18_0)	HMCN1	-0.674507	7.84322e-08
7alpha-Hydroxy-3-oxo-4-cholestenoate	HMCN1	-0.896193	1.45607e-18
Atemoyacin B	HMCN1	-0.604686	3.30759e-06
3-Geranylgeranylindole; 3-(Geranylgeranyl)indole	HMCN1	-0.641764	5.09987e-07
D-glucaro-1,5-lactone	HMCN1	-0.712498	6.49719e-09
gamma-Tocopherol	HMCN1	-0.752674	2.90629e-10
Citric acid	HMCN1	-0.694257	2.25263e-08
Dodecanoylcarnitine	HMCN1	-0.676777	6.8285e-08
Decanoylcarnitine	HMCN1	-0.64136	5.21183e-07
7-hydroxy-4-isopropenyl-7-methyloxepan-2-one	HMCN1	-0.823181	2.18835e-13
L-Kynurenine	HMCN1	-0.510681	0.000151125
TG(8_0_13_0_i-12_0)	HMCN1	0.731306	1.62502e-09
N2-Succinyl-L-glutamic acid 5-semialdehyde	HMCN1	-0.719329	3.97847e-09
Homocysteine thiolactone	HMCN1	-0.816838	4.72421e-13
Heptadecanoyl carnitine	HMCN1	-0.655695	2.364e-07
(-)-Thebaine	HMCN1	-0.749104	3.92086e-10
Vitamin K	HMCN1	-0.846241	1.00751e-14
PG 34_1	HMCN1	-0.700014	1.53678e-08
UDP-N-acetylmuramoyl-L-alanine	HMCN1	-0.662136	1.63456e-07
10-methyltridecanoylcarnitine	HMCN1	-0.740838	7.69797e-10
5-Amino-6-(5'-phosphoribitylamino)uracil	HMCN1	-0.826192	1.50251e-13
Tramadol	ENSGALG00000026952	-0.842635	1.68376e-14
5-Hydroxyvalproic acid	ENSGALG00000026952	-0.884447	1.66413e-17
2-(beta-D-Glucosyl)-sn-glycerol 3-phosphate	ENSGALG00000026952	-0.824068	1.96039e-13
2,8-Quinolinediol	ENSGALG00000026952	-0.802306	2.47615e-12
Aminoadipic acid	ENSGALG00000026952	-0.792597	6.95275e-12
3beta-Cycloartane-3,25-diol	ENSGALG00000026952	-0.879778	4.07736e-17
17-Deoxycortolone	ENSGALG00000026952	-0.728917	1.95006e-09
Norbelladine	ENSGALG00000026952	-0.777681	3.0667e-11
Dibenzothiophene 5-oxide	ENSGALG00000026952	0.884164	1.75899e-17
Phenol sulphate	ENSGALG00000026952	0.688939	3.18235e-08
1,10-dihydro-1,10-dihydroxyfluoren-9-one	ENSGALG00000026952	0.850515	5.38875e-15
Acrylyl-CoA	ENSGALG00000026952	-0.816493	4.9221e-13
8-Methoxykynurenate	ENSGALG00000026952	0.848966	6.77562e-15
4alpha-Hydroxymethyl-4beta-methyl-5alpha-cholesta-8,24-dien-3beta-ol	ENSGALG00000026952	-0.725888	2.45056e-09
6-Ketoprostaglandin E1	ENSGALG00000026952	-0.816872	4.70514e-13
Tripamide	ENSGALG00000026952	-0.742712	6.62079e-10
Amoxapine	ENSGALG00000026952	-0.697989	1.75987e-08
4alpha-Carboxy-ergosta-7,24(24(1))-dien-3beta-ol	ENSGALG00000026952	-0.703716	1.19604e-08
Pelargonidin	ENSGALG00000026952	-0.796215	4.76274e-12
2-(1,2-Epoxy-1,2-dihydrophenyl)acetyl-CoA	ENSGALG00000026952	-0.836371	3.98771e-14
4-Carboxypyrazole	ENSGALG00000026952	0.768005	7.56713e-11
N-Formyl-L-methionine	ENSGALG00000026952	-0.781191	2.18534e-11
(25S)-3-oxocholest-4-en-26-al	ENSGALG00000026952	-0.72228	3.20467e-09
ACMC-20mjc4	ENSGALG00000026952	-0.629709	9.62123e-07
demethylsuberosin	ENSGALG00000026952	-0.775026	3.94661e-11
Clavaminate	ENSGALG00000026952	-0.754077	2.57999e-10
4alpha-hydroxymethyl-ergosta-7,24(241)-dien-3beta-ol	ENSGALG00000026952	-0.788331	1.0758e-11
ST 29_2;O3	ENSGALG00000026952	-0.70133	1.40633e-08
CAR 3_0	ENSGALG00000026952	-0.841408	1.9994e-14
FAHFA(18_1(9Z)_7-O-18_0)	ENSGALG00000026952	-0.602438	3.6769e-06
7alpha-Hydroxy-3-oxo-4-cholestenoate	ENSGALG00000026952	-0.810612	9.77431e-13
Atemoyacin B	ENSGALG00000026952	-0.644445	4.41158e-07
3-Geranylgeranylindole; 3-(Geranylgeranyl)indole	ENSGALG00000026952	-0.661593	1.6868e-07
D-glucaro-1,5-lactone	ENSGALG00000026952	-0.773641	4.49569e-11
gamma-Tocopherol	ENSGALG00000026952	-0.731652	1.58238e-09
Citric acid	ENSGALG00000026952	-0.755236	2.33693e-10
Dodecanoylcarnitine	ENSGALG00000026952	-0.646237	4.00125e-07
Decanoylcarnitine	ENSGALG00000026952	-0.630939	9.02891e-07
7-hydroxy-4-isopropenyl-7-methyloxepan-2-one	ENSGALG00000026952	-0.803077	2.27561e-12
L-Kynurenine	ENSGALG00000026952	-0.583286	8.77413e-06
TG(8_0_13_0_i-12_0)	ENSGALG00000026952	0.794092	5.95204e-12
N2-Succinyl-L-glutamic acid 5-semialdehyde	ENSGALG00000026952	-0.739964	8.25441e-10
Homocysteine thiolactone	ENSGALG00000026952	-0.857329	1.9063e-15
Heptadecanoyl carnitine	ENSGALG00000026952	-0.63189	8.59453e-07
(-)-Thebaine	ENSGALG00000026952	-0.779087	2.67942e-11
Vitamin K	ENSGALG00000026952	-0.799839	3.23583e-12
PG 34_1	ENSGALG00000026952	-0.703048	1.25169e-08
UDP-N-acetylmuramoyl-L-alanine	ENSGALG00000026952	-0.70439	1.14216e-08
10-methyltridecanoylcarnitine	ENSGALG00000026952	-0.697471	1.82163e-08
5-Amino-6-(5'-phosphoribitylamino)uracil	ENSGALG00000026952	-0.869173	2.73849e-16
Tramadol	ENSGALG00000027742	-0.86582	4.83228e-16
5-Hydroxyvalproic acid	ENSGALG00000027742	-0.907013	1.17546e-19
2-(beta-D-Glucosyl)-sn-glycerol 3-phosphate	ENSGALG00000027742	-0.855332	2.59909e-15
2,8-Quinolinediol	ENSGALG00000027742	-0.824971	1.75143e-13
Aminoadipic acid	ENSGALG00000027742	-0.809895	1.06098e-12
3beta-Cycloartane-3,25-diol	ENSGALG00000027742	-0.916237	1.06519e-20
17-Deoxycortolone	ENSGALG00000027742	-0.75019	3.58149e-10
Norbelladine	ENSGALG00000027742	-0.79884	3.60254e-12
Dibenzothiophene 5-oxide	ENSGALG00000027742	0.933591	4.94095e-23
Phenol sulphate	ENSGALG00000027742	0.787836	1.13096e-11
1,10-dihydro-1,10-dihydroxyfluoren-9-one	ENSGALG00000027742	0.903697	2.62283e-19
Acrylyl-CoA	ENSGALG00000027742	-0.830004	9.23616e-14
8-Methoxykynurenate	ENSGALG00000027742	0.822679	2.32834e-13
4alpha-Hydroxymethyl-4beta-methyl-5alpha-cholesta-8,24-dien-3beta-ol	ENSGALG00000027742	-0.750999	3.34681e-10
6-Ketoprostaglandin E1	ENSGALG00000027742	-0.842597	1.69269e-14
Tripamide	ENSGALG00000027742	-0.763819	1.10363e-10
Amoxapine	ENSGALG00000027742	-0.723799	2.86383e-09
4alpha-Carboxy-ergosta-7,24(24(1))-dien-3beta-ol	ENSGALG00000027742	-0.731652	1.5824e-09
Pelargonidin	ENSGALG00000027742	-0.813164	7.27919e-13
2-(1,2-Epoxy-1,2-dihydrophenyl)acetyl-CoA	ENSGALG00000027742	-0.839897	2.46557e-14
4-Carboxypyrazole	ENSGALG00000027742	0.860132	1.2239e-15
N-Formyl-L-methionine	ENSGALG00000027742	-0.820775	2.94045e-13
(25S)-3-oxocholest-4-en-26-al	ENSGALG00000027742	-0.746808	4.7411e-10
ACMC-20mjc4	ENSGALG00000027742	-0.656137	2.30556e-07
demethylsuberosin	ENSGALG00000027742	-0.7948	5.52754e-12
Clavaminate	ENSGALG00000027742	-0.780721	2.28763e-11
4alpha-hydroxymethyl-ergosta-7,24(241)-dien-3beta-ol	ENSGALG00000027742	-0.817802	4.2109e-13
ST 29_2;O3	ENSGALG00000027742	-0.72279	3.08609e-09
CAR 3_0	ENSGALG00000027742	-0.856245	2.25697e-15
FAHFA(18_1(9Z)_7-O-18_0)	ENSGALG00000027742	-0.618324	1.71003e-06
7alpha-Hydroxy-3-oxo-4-cholestenoate	ENSGALG00000027742	-0.852995	3.71433e-15
Atemoyacin B	ENSGALG00000027742	-0.669453	1.06315e-07
3-Geranylgeranylindole; 3-(Geranylgeranyl)indole	ENSGALG00000027742	-0.689207	3.12798e-08
D-glucaro-1,5-lactone	ENSGALG00000027742	-0.797098	4.33805e-12
gamma-Tocopherol	ENSGALG00000027742	-0.76401	1.08499e-10
Citric acid	ENSGALG00000027742	-0.766072	9.01642e-11
Dodecanoylcarnitine	ENSGALG00000027742	-0.666899	1.23703e-07
Decanoylcarnitine	ENSGALG00000027742	-0.65356	2.66647e-07
7-hydroxy-4-isopropenyl-7-methyloxepan-2-one	ENSGALG00000027742	-0.79234	7.13997e-12
L-Kynurenine	ENSGALG00000027742	-0.607312	2.91997e-06
TG(8_0_13_0_i-12_0)	ENSGALG00000027742	0.83668	3.82495e-14
N2-Succinyl-L-glutamic acid 5-semialdehyde	ENSGALG00000027742	-0.766585	8.60842e-11
Homocysteine thiolactone	ENSGALG00000027742	-0.838348	3.04977e-14
Heptadecanoyl carnitine	ENSGALG00000027742	-0.652516	2.82719e-07
(-)-Thebaine	ENSGALG00000027742	-0.800327	3.06987e-12
Vitamin K	ENSGALG00000027742	-0.814364	6.32712e-13
PG 34_1	ENSGALG00000027742	-0.714523	5.62632e-09
UDP-N-acetylmuramoyl-L-alanine	ENSGALG00000027742	-0.73747	1.00601e-09
10-methyltridecanoylcarnitine	ENSGALG00000027742	-0.720193	3.73527e-09
5-Amino-6-(5'-phosphoribitylamino)uracil	ENSGALG00000027742	-0.852719	3.87282e-15
Tramadol	NCAM1	-0.818994	3.64921e-13
5-Hydroxyvalproic acid	NCAM1	-0.876171	7.94544e-17
2-(beta-D-Glucosyl)-sn-glycerol 3-phosphate	NCAM1	-0.795548	5.10974e-12
2,8-Quinolinediol	NCAM1	-0.788709	1.03539e-11
Aminoadipic acid	NCAM1	-0.79322	6.5178e-12
3beta-Cycloartane-3,25-diol	NCAM1	-0.902777	3.26092e-19
17-Deoxycortolone	NCAM1	-0.769527	6.58423e-11
Norbelladine	NCAM1	-0.779824	2.49544e-11
Dibenzothiophene 5-oxide	NCAM1	0.890951	4.46868e-18
Phenol sulphate	NCAM1	0.695845	2.02899e-08
1,10-dihydro-1,10-dihydroxyfluoren-9-one	NCAM1	0.840388	2.30361e-14
Acrylyl-CoA	NCAM1	-0.82049	3.04446e-13
8-Methoxykynurenate	NCAM1	0.805262	1.7878e-12
4alpha-Hydroxymethyl-4beta-methyl-5alpha-cholesta-8,24-dien-3beta-ol	NCAM1	-0.704582	1.12728e-08
6-Ketoprostaglandin E1	NCAM1	-0.852492	4.00739e-15
Tripamide	NCAM1	-0.787319	1.19148e-11
Amoxapine	NCAM1	-0.713414	6.08856e-09
4alpha-Carboxy-ergosta-7,24(24(1))-dien-3beta-ol	NCAM1	-0.69322	2.41103e-08
Pelargonidin	NCAM1	-0.769353	6.68989e-11
2-(1,2-Epoxy-1,2-dihydrophenyl)acetyl-CoA	NCAM1	-0.83884	2.85125e-14
4-Carboxypyrazole	NCAM1	0.881187	3.12356e-17
N-Formyl-L-methionine	NCAM1	-0.772265	5.11225e-11
(25S)-3-oxocholest-4-en-26-al	NCAM1	-0.725635	2.49751e-09
ACMC-20mjc4	NCAM1	-0.574321	1.29396e-05
demethylsuberosin	NCAM1	-0.783946	1.6678e-11
Clavaminate	NCAM1	-0.71022	7.62751e-09
4alpha-hydroxymethyl-ergosta-7,24(241)-dien-3beta-ol	NCAM1	-0.817761	4.23161e-13
ST 29_2;O3	NCAM1	-0.643874	4.55055e-07
CAR 3_0	NCAM1	-0.893745	2.47639e-18
FAHFA(18_1(9Z)_7-O-18_0)	NCAM1	-0.670725	9.85313e-08
7alpha-Hydroxy-3-oxo-4-cholestenoate	NCAM1	-0.871185	1.93289e-16
Atemoyacin B	NCAM1	-0.596828	4.77142e-06
3-Geranylgeranylindole; 3-(Geranylgeranyl)indole	NCAM1	-0.638839	5.96381e-07
D-glucaro-1,5-lactone	NCAM1	-0.690395	2.89728e-08
gamma-Tocopherol	NCAM1	-0.746957	4.68358e-10
Citric acid	NCAM1	-0.69663	1.92626e-08
Dodecanoylcarnitine	NCAM1	-0.678109	6.29154e-08
Decanoylcarnitine	NCAM1	-0.640213	5.54222e-07
7-hydroxy-4-isopropenyl-7-methyloxepan-2-one	NCAM1	-0.851018	4.99928e-15
L-Kynurenine	NCAM1	-0.50113	0.000209841
TG(8_0_13_0_i-12_0)	NCAM1	0.696443	1.95017e-08
N2-Succinyl-L-glutamic acid 5-semialdehyde	NCAM1	-0.704409	1.14072e-08
Homocysteine thiolactone	NCAM1	-0.830393	8.78281e-14
Heptadecanoyl carnitine	NCAM1	-0.658623	2.00121e-07
(-)-Thebaine	NCAM1	-0.785015	1.50017e-11
Vitamin K	NCAM1	-0.80255	2.41076e-12
PG 34_1	NCAM1	-0.706901	9.61014e-09
UDP-N-acetylmuramoyl-L-alanine	NCAM1	-0.66377	1.48641e-07
10-methyltridecanoylcarnitine	NCAM1	-0.740523	7.89443e-10
5-Amino-6-(5'-phosphoribitylamino)uracil	NCAM1	-0.826463	1.45204e-13
Tramadol	EOMES	0.884455	1.66138e-17
5-Hydroxyvalproic acid	EOMES	0.908682	7.75897e-20
2-(beta-D-Glucosyl)-sn-glycerol 3-phosphate	EOMES	0.889197	6.42237e-18
2,8-Quinolinediol	EOMES	0.887656	8.78755e-18
Aminoadipic acid	EOMES	0.878715	4.97414e-17
3beta-Cycloartane-3,25-diol	EOMES	0.958517	8.16423e-28
17-Deoxycortolone	EOMES	0.813561	6.95014e-13
Norbelladine	EOMES	0.790431	8.68844e-12
Dibenzothiophene 5-oxide	EOMES	-0.880725	3.40965e-17
Phenol sulphate	EOMES	-0.777669	3.07022e-11
1,10-dihydro-1,10-dihydroxyfluoren-9-one	EOMES	-0.908074	9.03406e-20
Acrylyl-CoA	EOMES	0.81527	5.68823e-13
8-Methoxykynurenate	EOMES	-0.855247	2.63368e-15
4alpha-Hydroxymethyl-4beta-methyl-5alpha-cholesta-8,24-dien-3beta-ol	EOMES	0.811096	9.24626e-13
6-Ketoprostaglandin E1	EOMES	0.878954	4.75714e-17
Tripamide	EOMES	0.815909	5.27482e-13
Amoxapine	EOMES	0.799943	3.19977e-12
4alpha-Carboxy-ergosta-7,24(24(1))-dien-3beta-ol	EOMES	0.802841	2.33537e-12
Pelargonidin	EOMES	0.810557	9.83566e-13
2-(1,2-Epoxy-1,2-dihydrophenyl)acetyl-CoA	EOMES	0.859422	1.37062e-15
4-Carboxypyrazole	EOMES	-0.896057	1.50003e-18
N-Formyl-L-methionine	EOMES	0.847377	8.54783e-15
(25S)-3-oxocholest-4-en-26-al	EOMES	0.812114	8.22245e-13
ACMC-20mjc4	EOMES	0.725337	2.55383e-09
demethylsuberosin	EOMES	0.804065	2.04114e-12
Clavaminate	EOMES	0.826625	1.42253e-13
4alpha-hydroxymethyl-ergosta-7,24(241)-dien-3beta-ol	EOMES	0.847518	8.3743e-15
ST 29_2;O3	EOMES	0.732542	1.47764e-09
CAR 3_0	EOMES	0.882379	2.4866e-17
FAHFA(18_1(9Z)_7-O-18_0)	EOMES	0.680209	5.52513e-08
7alpha-Hydroxy-3-oxo-4-cholestenoate	EOMES	0.843835	1.42133e-14
Atemoyacin B	EOMES	0.670425	1.00319e-07
3-Geranylgeranylindole; 3-(Geranylgeranyl)indole	EOMES	0.765543	9.45687e-11
D-glucaro-1,5-lactone	EOMES	0.813794	6.7633e-13
gamma-Tocopherol	EOMES	0.829179	1.02721e-13
Citric acid	EOMES	0.786221	1.33021e-11
Dodecanoylcarnitine	EOMES	0.740554	7.87486e-10
Decanoylcarnitine	EOMES	0.73692	1.05056e-09
7-hydroxy-4-isopropenyl-7-methyloxepan-2-one	EOMES	0.769129	6.82894e-11
L-Kynurenine	EOMES	0.625304	1.20517e-06
TG(8_0_13_0_i-12_0)	EOMES	-0.809766	1.07666e-12
N2-Succinyl-L-glutamic acid 5-semialdehyde	EOMES	0.790267	8.8353e-12
Homocysteine thiolactone	EOMES	0.802636	2.38821e-12
Heptadecanoyl carnitine	EOMES	0.730895	1.67699e-09
(-)-Thebaine	EOMES	0.807587	1.37841e-12
Vitamin K	EOMES	0.817961	4.13134e-13
PG 34_1	EOMES	0.671256	9.54477e-08
UDP-N-acetylmuramoyl-L-alanine	EOMES	0.765362	9.61217e-11
10-methyltridecanoylcarnitine	EOMES	0.779076	2.68226e-11
5-Amino-6-(5'-phosphoribitylamino)uracil	EOMES	0.868027	3.33117e-16
Tramadol	MYO1F	0.856756	2.08485e-15
5-Hydroxyvalproic acid	MYO1F	0.854399	2.99943e-15
2-(beta-D-Glucosyl)-sn-glycerol 3-phosphate	MYO1F	0.865118	5.43202e-16
2,8-Quinolinediol	MYO1F	0.902131	3.79405e-19
Aminoadipic acid	MYO1F	0.916065	1.11664e-20
3beta-Cycloartane-3,25-diol	MYO1F	0.978044	2.3734e-34
17-Deoxycortolone	MYO1F	0.891892	3.66941e-18
Norbelladine	MYO1F	0.759754	1.58065e-10
Dibenzothiophene 5-oxide	MYO1F	-0.861573	9.71079e-16
Phenol sulphate	MYO1F	-0.747617	4.43511e-10
1,10-dihydro-1,10-dihydroxyfluoren-9-one	MYO1F	-0.88777	8.58776e-18
Acrylyl-CoA	MYO1F	0.758552	1.75539e-10
8-Methoxykynurenate	MYO1F	-0.854501	2.95314e-15
4alpha-Hydroxymethyl-4beta-methyl-5alpha-cholesta-8,24-dien-3beta-ol	MYO1F	0.82984	9.43404e-14
6-Ketoprostaglandin E1	MYO1F	0.909285	6.66471e-20
Tripamide	MYO1F	0.885619	1.32089e-17
Amoxapine	MYO1F	0.861927	9.16928e-16
4alpha-Carboxy-ergosta-7,24(24(1))-dien-3beta-ol	MYO1F	0.83363	5.74954e-14
Pelargonidin	MYO1F	0.727265	2.20971e-09
2-(1,2-Epoxy-1,2-dihydrophenyl)acetyl-CoA	MYO1F	0.825017	1.74142e-13
4-Carboxypyrazole	MYO1F	-0.880301	3.69436e-17
N-Formyl-L-methionine	MYO1F	0.821114	2.82137e-13
(25S)-3-oxocholest-4-en-26-al	MYO1F	0.853543	3.41782e-15
ACMC-20mjc4	MYO1F	0.722069	3.25476e-09
demethylsuberosin	MYO1F	0.798293	3.81984e-12
Clavaminate	MYO1F	0.814982	5.88412e-13
4alpha-hydroxymethyl-ergosta-7,24(241)-dien-3beta-ol	MYO1F	0.85522	2.64432e-15
ST 29_2;O3	MYO1F	0.664448	1.4287e-07
CAR 3_0	MYO1F	0.869284	2.68664e-16
FAHFA(18_1(9Z)_7-O-18_0)	MYO1F	0.773218	4.67738e-11
7alpha-Hydroxy-3-oxo-4-cholestenoate	MYO1F	0.818282	3.97536e-13
Atemoyacin B	MYO1F	0.589368	6.69689e-06
3-Geranylgeranylindole; 3-(Geranylgeranyl)indole	MYO1F	0.797348	4.2241e-12
D-glucaro-1,5-lactone	MYO1F	0.74248	6.74607e-10
gamma-Tocopherol	MYO1F	0.863211	7.43956e-16
Citric acid	MYO1F	0.732003	1.54027e-09
Dodecanoylcarnitine	MYO1F	0.82053	3.02957e-13
Decanoylcarnitine	MYO1F	0.806227	1.60549e-12
7-hydroxy-4-isopropenyl-7-methyloxepan-2-one	MYO1F	0.760973	1.42033e-10
L-Kynurenine	MYO1F	0.551833	3.26629e-05
TG(8_0_13_0_i-12_0)	MYO1F	-0.79153	7.76185e-12
N2-Succinyl-L-glutamic acid 5-semialdehyde	MYO1F	0.734309	1.28858e-09
Homocysteine thiolactone	MYO1F	0.757513	1.92093e-10
Heptadecanoyl carnitine	MYO1F	0.811806	8.51956e-13
(-)-Thebaine	MYO1F	0.787952	1.1178e-11
Vitamin K	MYO1F	0.76092	1.42686e-10
PG 34_1	MYO1F	0.623804	1.30022e-06
UDP-N-acetylmuramoyl-L-alanine	MYO1F	0.716342	4.93873e-09
10-methyltridecanoylcarnitine	MYO1F	0.847108	8.88865e-15
5-Amino-6-(5'-phosphoribitylamino)uracil	MYO1F	0.860324	1.18697e-15
Tramadol	PYGB	-0.829692	9.61577e-14
5-Hydroxyvalproic acid	PYGB	-0.893607	2.55022e-18
2-(beta-D-Glucosyl)-sn-glycerol 3-phosphate	PYGB	-0.816579	4.87184e-13
2,8-Quinolinediol	PYGB	-0.792788	6.81663e-12
Aminoadipic acid	PYGB	-0.783085	1.81562e-11
3beta-Cycloartane-3,25-diol	PYGB	-0.886802	1.04345e-17
17-Deoxycortolone	PYGB	-0.725882	2.45163e-09
Norbelladine	PYGB	-0.774047	4.32751e-11
Dibenzothiophene 5-oxide	PYGB	0.931928	8.77884e-23
Phenol sulphate	PYGB	0.698318	1.72165e-08
1,10-dihydro-1,10-dihydroxyfluoren-9-one	PYGB	0.837459	3.44185e-14
Acrylyl-CoA	PYGB	-0.82164	2.64563e-13
8-Methoxykynurenate	PYGB	0.804689	1.90503e-12
4alpha-Hydroxymethyl-4beta-methyl-5alpha-cholesta-8,24-dien-3beta-ol	PYGB	-0.708269	8.74077e-09
6-Ketoprostaglandin E1	PYGB	-0.814468	6.2508e-13
Tripamide	PYGB	-0.739757	8.39194e-10
Amoxapine	PYGB	-0.691519	2.69379e-08
4alpha-Carboxy-ergosta-7,24(24(1))-dien-3beta-ol	PYGB	-0.692824	2.4742e-08
Pelargonidin	PYGB	-0.805119	1.81643e-12
2-(1,2-Epoxy-1,2-dihydrophenyl)acetyl-CoA	PYGB	-0.838249	3.09125e-14
4-Carboxypyrazole	PYGB	0.8207	2.96742e-13
N-Formyl-L-methionine	PYGB	-0.786964	1.23466e-11
(25S)-3-oxocholest-4-en-26-al	PYGB	-0.711127	7.15712e-09
ACMC-20mjc4	PYGB	-0.609801	2.59199e-06
demethylsuberosin	PYGB	-0.773486	4.56132e-11
Clavaminate	PYGB	-0.729453	1.87217e-09
4alpha-hydroxymethyl-ergosta-7,24(241)-dien-3beta-ol	PYGB	-0.790078	9.00801e-12
ST 29_2;O3	PYGB	-0.681318	5.15652e-08
CAR 3_0	PYGB	-0.867989	3.35225e-16
FAHFA(18_1(9Z)_7-O-18_0)	PYGB	-0.608447	2.76594e-06
7alpha-Hydroxy-3-oxo-4-cholestenoate	PYGB	-0.842054	1.82666e-14
Atemoyacin B	PYGB	-0.637826	6.29383e-07
3-Geranylgeranylindole; 3-(Geranylgeranyl)indole	PYGB	-0.648851	3.4659e-07
D-glucaro-1,5-lactone	PYGB	-0.725887	2.45071e-09
gamma-Tocopherol	PYGB	-0.732416	1.49205e-09
Citric acid	PYGB	-0.73364	1.35733e-09
Dodecanoylcarnitine	PYGB	-0.639995	5.60725e-07
Decanoylcarnitine	PYGB	-0.621089	1.4902e-06
7-hydroxy-4-isopropenyl-7-methyloxepan-2-one	PYGB	-0.810081	1.03864e-12
L-Kynurenine	PYGB	-0.561238	2.2358e-05
TG(8_0_13_0_i-12_0)	PYGB	0.710617	7.41811e-09
N2-Succinyl-L-glutamic acid 5-semialdehyde	PYGB	-0.742058	6.97935e-10
Homocysteine thiolactone	PYGB	-0.831123	7.98886e-14
Heptadecanoyl carnitine	PYGB	-0.624763	1.23867e-06
(-)-Thebaine	PYGB	-0.78681	1.25397e-11
Vitamin K	PYGB	-0.812127	8.20931e-13
PG 34_1	PYGB	-0.698622	1.68703e-08
UDP-N-acetylmuramoyl-L-alanine	PYGB	-0.699172	1.62603e-08
[truncated: 502 more rows]
