# Supplementary material for: Integrated transcriptomic and metabolomic analysis identifies host response mechanisms to oncogenic Marek’s disease virus in Wenchang chickens
Source: Vet Res. 2025 Oct 7;56:190. doi: 10.1186/s13567-025-01618-5 (PMC12505730; doi:10.1186/s13567-025-01618-5)
Supplement: Supplementary file 9 — Additional file 9. IRGs. [file 13567_2025_1618_MOESM9_ESM.xlsx]

## Sheet: Sheet2
Additional file 8 Top 10 corresponding relationships of DEMs and DEGs
Reaction	Name	id_name	Transcriptome	Metabolome
R01815	TH_4a-Carbinolamine tetrahydrobiopterin	K00501_C00268	5.12	3.41
R00987	KYNU_L-Kynurenine	K01556_C00328	-3.86	6.64
R01956	KYAT3_L-Kynurenine	K00816_C00328	1.73	6.64
R01960	KMO_L-Kynurenine	K00486_C00328	-3.92	6.64
R00689	IL4I1_Phenylpyruvic acid	K03334_C00166	-9.11	6.01
R02197	IL4I1_L-Isoleucine	K03334_C00407	-9.11	1.15
R00694	GOT1_Phenylpyruvic acid	K14454_C00166	2.97	6.01
R04285	AKR1B10_Dyspropterin	K00011_C03684	-2.97	6.22
R02243	ACOD1_cis-Aconitic acid	K17724_C00417	-6.55	1.77
R01956	AADAT_L-Kynurenine	K00825_C00328	1.96	6.64
