# Supplementary material for: Integrated transcriptomic and metabolomic analysis identifies host response mechanisms to oncogenic Marek’s disease virus in Wenchang chickens
Source: Vet Res. 2025 Oct 7;56:190. doi: 10.1186/s13567-025-01618-5 (PMC12505730; doi:10.1186/s13567-025-01618-5)
Supplement: Supplementary file 10 — Additional file 10. DEGs within the QTLR for MD resistance. [file 13567_2025_1618_MOESM10_ESM.xlsx]

## Sheet: Immune-related genes
Additional file 9 Immune-related genes differentially expressed in this study
ID	Name	Description	Chromosome	Start Site	End Site	Direction	Length	baseMean	baseMean_N	baseMean_B	foldChange(B/N)	log2FoldChange	FDR	pval	BP	CC	MF	Pathway
ENSGALG00000000059	TUBB3	tubulin, beta 3 class III [Source:NCBI gene;Acc:431043]	11	18842577	18845331	+	1822	19.0857	2.99529	35.1761	11.7438	3.55383	3.20521e-07	5.95117e-08	GO:0007017//microtubule-based process;GO:0007411//axon guidance;GO:0038007//netrin-activated signaling pathway;GO:0007017//microtubule-based process;	GO:0005737//cytoplasm;GO:0005874//microtubule;GO:0015630//microtubule cytoskeleton;GO:0030027//lamellipodium;GO:0030175//filopodium;GO:0030424//axon;GO:0030425//dendrite;GO:0030426//growth cone;GO:0043025//neuronal cell body;GO:0071944//cell periphery;GO:0005874//microtubule;	GO:0003924//GTPase activity;GO:0005200//structural constituent of cytoskeleton;GO:0005525//GTP binding;GO:1990890//netrin receptor binding;GO:0003924//GTPase activity;GO:0005200//structural constituent of cytoskeleton;GO:0005525//GTP binding;	-
ENSGALG00000000158	DMA	major histocompatibility complex, class II, DM alpha [Source:NCBI gene;Acc:417050]	16	2584405	2586614	+	915	53.5089	25.282	81.7359	3.23297	1.69286	0.0261415	0.0113012	GO:0002503//peptide antigen assembly with MHC class II protein complex;GO:0002503//peptide antigen assembly with MHC class II protein complex;GO:0006955//immune response;GO:0006955//immune response;GO:0019882//antigen processing and presentation;GO:0019882//antigen processing and presentation;GO:0019886//antigen processing and presentation of exogenous peptide antigen via MHC class II;GO:0050870/…	GO:0005765//lysosomal membrane;GO:0009986//cell surface;GO:0016020//membrane;GO:0016020//membrane;GO:0016020//membrane;GO:0016021//integral component of membrane;GO:0031902//late endosome membrane;GO:0042613//MHC class II protein complex;GO:0042613//MHC class II protein complex;GO:0042613//MHC class II protein complex;GO:0042613//MHC class II protein complex;GO:0043231//intracellular membrane-bou…	GO:0023026//MHC class II protein complex binding;GO:0023026//MHC class II protein complex binding;	ko05168(Herpes simplex virus 1 infection);ko05164(Influenza A);ko04672(Intestinal immune network for IgA production);ko04514(Cell adhesion molecules);ko04145(Phagosome)
ENSGALG00000000201	PLEKHM1	pleckstrin homology and RUN domain containing M1 [Source:NCBI gene;Acc:419939]	27	4004619	4020058	-	4748	526.305	293.248	759.363	2.58949	1.37267	1.97112e-09	2.80058e-10	GO:0006914//autophagy;GO:0009987//cellular process;GO:0006914//autophagy;GO:0009987//cellular process;GO:0032418//lysosome localization;GO:0061909//autophagosome-lysosome fusion;GO:1902774//late endosome to lysosome transport;	GO:0005764//lysosome;GO:0005768//endosome;GO:0005764//lysosome;GO:0005768//endosome;GO:0005730//nucleolus;GO:0005764//lysosome;GO:0043231//intracellular membrane-bounded organelle;GO:0044754//autolysosome;	-	ko05132(Salmonella infection)
ENSGALG00000000244	CAMK4	calcium/calmodulin dependent protein kinase IV [Source:NCBI gene;Acc:723973]	Z	46616371	46782893	-	2782	122.65	218.158	27.1425	0.124416	-3.00675	1.55046e-22	6.65085e-24	GO:0006468//protein phosphorylation;GO:0007616//long-term memory;GO:0043011//myeloid dendritic cell differentiation;GO:0045893//positive regulation of transcription, DNA-templated;	GO:0001650//fibrillar center;GO:0005654//nucleoplasm;	GO:0004672//protein kinase activity;GO:0004683//calmodulin-dependent protein kinase activity;GO:0005524//ATP binding;	ko04371(Apelin signaling pathway);ko04020(Calcium signaling pathway)
ENSGALG00000000251	CD79B	CD79b molecule [Source:NCBI gene;Acc:419940]	27	4040247	4045220	-	2127	92.2466	52.1723	132.321	2.53623	1.34268	0.0177822	0.00735709	GO:0007166//cell surface receptor signaling pathway;GO:0050853//B cell receptor signaling pathway;	GO:0005654//nucleoplasm;GO:0005829//cytosol;GO:0005886//plasma membrane;GO:0016020//membrane;GO:0019815//B cell receptor complex;	GO:0004888//transmembrane signaling receptor activity;GO:0042802//identical protein binding;	-
ENSGALG00000000424	CMTM3	CKLF like MARVEL transmembrane domain containing 3 [Source:NCBI gene;Acc:414829]	11	11429328	11442605	-	3375	1441.57	788.158	2094.98	2.65807	1.41038	1.30361e-11	1.44617e-12	GO:0050861//positive regulation of B cell receptor signaling pathway;	GO:0005737//cytoplasm;GO:0005829//cytosol;GO:0016020//membrane;GO:0031410//cytoplasmic vesicle;GO:0031965//nuclear membrane;GO:0016020//membrane;GO:0016020//membrane;	-	-
ENSGALG00000000466	LCK	LCK proto-oncogene, Src family tyrosine kinase [Source:NCBI gene;Acc:396460]	23	5273969	5292034	-	4071	668.127	102.871	1233.38	11.9896	3.58371	1.99863e-12	2.03664e-13	GO:0006468//protein phosphorylation;GO:0006468//protein phosphorylation;GO:0006882//cellular zinc ion homeostasis;GO:0006919//activation of cysteine-type endopeptidase activity involved in apoptotic process;GO:0009410//response to xenobiotic stimulus;GO:0018108//peptidyl-tyrosine phosphorylation;GO:0030217//T cell differentiation;GO:0034116//positive regulation of heterotypic cell-cell adhesion;G…	GO:0000242//pericentriolar material;GO:0001772//immunological synapse;GO:0005886//plasma membrane;GO:0045121//membrane raft;	GO:0001784//phosphotyrosine residue binding;GO:0004672//protein kinase activity;GO:0004713//protein tyrosine kinase activity;GO:0004713//protein tyrosine kinase activity;GO:0004715//non-membrane spanning protein tyrosine kinase activity;GO:0004722//protein serine/threonine phosphatase activity;GO:0005515//protein binding;GO:0005524//ATP binding;GO:0008022//protein C-terminus binding;GO:0016004//p…	-
ENSGALG00000000516	FANCA	Fanconi anemia complementation group A [Source:NCBI gene;Acc:415854]	11	18778749	18811706	-	5015	103.846	26.5462	181.146	6.82381	2.77058	3.37959e-17	2.2242e-18	GO:0007140//male meiotic nuclear division;GO:0008584//male gonad development;GO:0008585//female gonad development;GO:0036297//interstrand cross-link repair;GO:0042127//regulation of cell population proliferation;GO:0045589//regulation of regulatory T cell differentiation;GO:0050727//regulation of inflammatory response;GO:0051090//regulation of DNA-binding transcription factor activity;GO:2000348/…	GO:0005634//nucleus;GO:0005654//nucleoplasm;GO:0043240//Fanconi anaemia nuclear complex;GO:0043240//Fanconi anaemia nuclear complex;	-	ko03460(Fanconi anemia pathway)
ENSGALG00000000589	BTN1A1	butyrophilin subfamily 1 member A1 [Source:NCBI gene;Acc:420061]	28	898934	903624	-	1545	307.298	83.1655	531.431	6.39004	2.67582	8.03799e-27	2.37143e-28	GO:0001817//regulation of cytokine production;GO:0050852//T cell receptor signaling pathway;	GO:0009897//external side of plasma membrane;GO:0016020//membrane;GO:0016021//integral component of membrane;GO:0110165//cellular anatomical entity;	GO:0005102//signaling receptor binding;GO:0005515//protein binding;GO:0005515//protein binding;	-
ENSGALG00000000608	CDH1	cadherin 1 [Source:NCBI gene;Acc:415860]	11	18870452	18879210	+	3789	179.837	3.87321	355.802	91.8621	6.5214	6.46716e-26	2.06325e-27	GO:0007155//cell adhesion;GO:0007156//homophilic cell adhesion via plasma membrane adhesion molecules;GO:0010468//regulation of gene expression;GO:0022408//negative regulation of cell-cell adhesion;GO:0030336//negative regulation of cell migration;GO:0034332//adherens junction organization;GO:0042307//positive regulation of protein import into nucleus;GO:0045893//positive regulation of transcript…	GO:0005802//trans-Golgi network;GO:0005886//plasma membrane;GO:0005886//plasma membrane;GO:0005912//adherens junction;GO:0009898//cytoplasmic side of plasma membrane;GO:0015629//actin cytoskeleton;GO:0016020//membrane;GO:0016021//integral component of membrane;GO:0016328//lateral plasma membrane;GO:0016342//catenin complex;GO:0016600//flotillin complex;GO:0030027//lamellipodium;GO:0030054//cell j…	GO:0005509//calcium ion binding;GO:0008013//beta-catenin binding;GO:0030506//ankyrin binding;GO:0032794//GTPase activating protein binding;GO:0042802//identical protein binding;GO:0045295//gamma-catenin binding;GO:0050839//cell adhesion molecule binding;GO:0005509//calcium ion binding;GO:0005509//calcium ion binding;	ko04520(Adherens junction);ko04514(Cell adhesion molecules);ko04371(Apelin signaling pathway)
ENSGALG00000000653	CNTN2	contactin 2 [Source:NCBI gene;Acc:419825]	26	1979695	2003254	+	3962	6.23994	10.7234	1.75647	0.163798	-2.61001	0.023273	0.00993905	GO:0000226//microtubule cytoskeleton organization;GO:0001764//neuron migration;GO:0007411//axon guidance;GO:0007413//axonal fasciculation;GO:0007612//learning;GO:0007628//adult walking behavior;GO:0010769//regulation of cell morphogenesis involved in differentiation;GO:0010954//positive regulation of protein processing;GO:0021853//cerebral cortex GABAergic interneuron migration;GO:0022010//centra…	GO:0009986//cell surface;GO:0030424//axon;GO:0033268//node of Ranvier;GO:0043005//neuron projection;GO:0043025//neuronal cell body;GO:0043209//myelin sheath;GO:0044224//juxtaparanode region of axon;GO:0099025//anchored component of postsynaptic membrane;	GO:0005515//protein binding;GO:0030246//carbohydrate binding;GO:0043621//protein self-association;	ko04514(Cell adhesion molecules)
ENSGALG00000000681	PAK1	p21 (RAC1) activated kinase 1 [Source:NCBI gene;Acc:419083]	1	194484628	194551701	+	3431	190.396	56.4187	324.374	5.7494	2.52341	1.19381e-06	2.39532e-07	GO:0006468//protein phosphorylation;GO:0001934//positive regulation of protein phosphorylation;GO:0006338//chromatin remodeling;GO:0006468//protein phosphorylation;GO:0006468//protein phosphorylation;GO:0006974//cellular response to DNA damage stimulus;GO:0008284//positive regulation of cell population proliferation;GO:0016310//phosphorylation;GO:0016477//cell migration;GO:0030335//positive regul…	GO:0001726//ruffle;GO:0005654//nucleoplasm;GO:0005737//cytoplasm;GO:0005829//cytosol;GO:0005884//actin filament;GO:0005886//plasma membrane;GO:0005911//cell-cell junction;GO:0032991//protein-containing complex;	GO:0004672//protein kinase activity;GO:0004674//protein serine/threonine kinase activity;GO:0005524//ATP binding;GO:0004672//protein kinase activity;GO:0004672//protein kinase activity;GO:0004674//protein serine/threonine kinase activity;GO:0004674//protein serine/threonine kinase activity;GO:0005518//collagen binding;GO:0005524//ATP binding;GO:0031267//small GTPase binding;GO:0043015//gamma-tubu…	ko05132(Salmonella infection);ko04810(Regulation of actin cytoskeleton);ko04625(C-type lectin receptor signaling pathway);ko04510(Focal adhesion);ko04012(ErbB signaling pathway);ko04010(MAPK signaling pathway)
ENSGALG00000000731	THEMIS2	thymocyte selection associated family member 2 [Source:NCBI gene;Acc:419565]	23	1564116	1568510	+	2287	533.095	54.1426	1012.05	18.6923	4.22437	2.15048e-10	2.74632e-11	GO:0050852//T cell receptor signaling pathway;GO:0050864//regulation of B cell activation;	GO:0005634//nucleus;GO:0005737//cytoplasm;	-	-
ENSGALG00000000769	RAB7B	RAB7B, member RAS oncogene family [Source:NCBI gene;Acc:771782]	26	2349209	2352491	-	1567	263.297	13.7728	512.821	37.2343	5.21856	6.36666e-05	1.63018e-05	GO:0032755//positive regulation of interleukin-6 production;GO:0034144//negative regulation of toll-like receptor 4 signaling pathway;GO:0034164//negative regulation of toll-like receptor 9 signaling pathway;GO:0034499//late endosome to Golgi transport;GO:0045654//positive regulation of megakaryocyte differentiation;GO:0051092//positive regulation of NF-kappaB transcription factor activity;GO:007…	GO:0005764//lysosome;GO:0005764//lysosome;GO:0005770//late endosome;GO:0005770//late endosome;GO:0005794//Golgi apparatus;GO:0005802//trans-Golgi network;GO:0045335//phagocytic vesicle;GO:0045335//phagocytic vesicle;	GO:0003924//GTPase activity;GO:0005525//GTP binding;	ko05132(Salmonella infection);ko04145(Phagosome);ko04140(Autophagy - animal);ko04137(Mitophagy - animal)
ENSGALG00000000775	CTSS	cathepsin S [Source:NCBI gene;Acc:425657]	25	165228	169865	-	2062	5626.6	1184.89	10068.3	8.49726	3.087	2.34469e-50	1.02207e-52	GO:0006508//proteolysis;GO:0006508//proteolysis;GO:0006508//proteolysis;	-	GO:0008234//cysteine-type peptidase activity;GO:0008234//cysteine-type peptidase activity;GO:0008234//cysteine-type peptidase activity;	ko04210(Apoptosis);ko04145(Phagosome);ko04142(Lysosome)
ENSGALG00000000783	PTAFR	platelet activating factor receptor [Source:NCBI gene;Acc:428209]	23	1627960	1636790	-	4026	754.075	187.294	1320.86	7.0523	2.81809	2.75158e-11	3.18112e-12	GO:0006935//chemotaxis;GO:0006954//inflammatory response;GO:0007186//G protein-coupled receptor signaling pathway;GO:0007186//G protein-coupled receptor signaling pathway;GO:0032496//response to lipopolysaccharide;GO:0032959//inositol trisphosphate biosynthetic process;GO:0048015//phosphatidylinositol-mediated signaling;GO:0006935//chemotaxis;GO:0007186//G protein-coupled receptor signaling pathw…	GO:0016021//integral component of membrane;GO:0016021//integral component of membrane;	GO:0001530//lipopolysaccharide binding;GO:0001875//lipopolysaccharide immune receptor activity;GO:0004930//G protein-coupled receptor activity;GO:0004992//platelet activating factor receptor activity;GO:0004992//platelet activating factor receptor activity;GO:0005543//phospholipid binding;GO:0004930//G protein-coupled receptor activity;GO:0004992//platelet activating factor receptor activity;	ko04080(Neuroactive ligand-receptor interaction);ko04020(Calcium signaling pathway)
ENSGALG00000000892	IL10	interleukin 10 [Source:NCBI gene;Acc:428264]	26	2562702	2564995	-	588	96.802	2.48046	191.123	77.0517	6.26775	2.59587e-19	1.40736e-20	GO:0001817//regulation of cytokine production;GO:0001818//negative regulation of cytokine production;GO:0001819//positive regulation of cytokine production;GO:0001938//positive regulation of endothelial cell proliferation;GO:0002237//response to molecule of bacterial origin;GO:0002639//positive regulation of immunoglobulin production;GO:0002719//negative regulation of cytokine production involved…	GO:0005576//extracellular region;GO:0005576//extracellular region;GO:0005576//extracellular region;GO:0005615//extracellular space;GO:0005615//extracellular space;GO:0005615//extracellular space;	GO:0005125//cytokine activity;GO:0005125//cytokine activity;GO:0005125//cytokine activity;GO:0005125//cytokine activity;GO:0046983//protein dimerization activity;	ko04672(Intestinal immune network for IgA production);ko04625(C-type lectin receptor signaling pathway);ko04068(FoxO signaling pathway);ko04060(Cytokine-cytokine receptor interaction)
ENSGALG00000000919	PIGR	polymeric immunoglobulin receptor [Source:NCBI gene;Acc:419848]	26	2580165	2590723	-	2585	38.1697	6.58721	69.7523	10.5891	3.4045	0.0448299	0.0207709	-	-	-	ko04672(Intestinal immune network for IgA production)
ENSGALG00000001177	CD34	CD34 molecule [Source:NCBI gene;Acc:419856]	26	2726911	2737426	-	2423	1066.52	1908.03	225.016	0.117931	-3.08398	4.20859e-45	2.86023e-47	GO:0007155//cell adhesion;	GO:0016020//membrane;	-	ko04514(Cell adhesion molecules)
ENSGALG00000001231	SAMHD1	SAM and HD domain containing deoxynucleoside triphosphate triphosphohydrolase 1 [Source:NCBI gene;Acc:419125]	20	630016	655765	-	3688	2166.43	473.984	3858.87	8.14136	3.02527	1.33158e-18	7.69721e-20	GO:0000724//double-strand break repair via homologous recombination;GO:0000724//double-strand break repair via homologous recombination;GO:0002376//immune system process;GO:0006203//dGTP catabolic process;GO:0006203//dGTP catabolic process;GO:0006203//dGTP catabolic process;GO:0006260//DNA replication;GO:0006281//DNA repair;GO:0006974//cellular response to DNA damage stimulus;GO:0006974//cellular…	GO:0005634//nucleus;GO:0005634//nucleus;GO:0005634//nucleus;GO:0005654//nucleoplasm;GO:0005694//chromosome;GO:0005886//plasma membrane;GO:0035861//site of double-strand break;GO:0035861//site of double-strand break;GO:0097197//tetraspanin-enriched microdomain;	GO:0000166//nucleotide binding;GO:0003676//nucleic acid binding;GO:0003676//nucleic acid binding;GO:0003697//single-stranded DNA binding;GO:0003697//single-stranded DNA binding;GO:0003723//RNA binding;GO:0003723//RNA binding;GO:0003824//catalytic activity;GO:0005525//GTP binding;GO:0008270//zinc ion binding;GO:0008270//zinc ion binding;GO:0008832//dGTPase activity;GO:0008832//dGTPase activity;GO:…	-
ENSGALG00000001256	NLRC5	NLR family CARD domain containing 5 [Source:NCBI gene;Acc:100857413]	11	631380	666403	+	7034	1327.71	547.506	2107.9	3.85001	1.94486	6.73908e-21	3.28673e-22	GO:0009617//response to bacterium;GO:0032088//negative regulation of NF-kappaB transcription factor activity;GO:0045087//innate immune response;GO:0060339//negative regulation of type I interferon-mediated signaling pathway;	GO:0005634//nucleus;GO:0005829//cytosol;	GO:0005515//protein binding;GO:0005515//protein binding;	-
ENSGALG00000001328	BSG	basigin (Ok blood group) [Source:NCBI gene;Acc:770363]	28	2772421	2783648	+	2337	16688.6	26713	6664.22	0.249475	-2.00303	1.29433e-23	5.02063e-25	GO:0007155//cell adhesion;GO:0007411//axon guidance;GO:0007155//cell adhesion;GO:0007411//axon guidance;GO:0030593//neutrophil chemotaxis;GO:0072659//protein localization to plasma membrane;GO:0007155//cell adhesion;GO:0007411//axon guidance;	GO:0005886//plasma membrane;GO:0001917//photoreceptor inner segment;GO:0002080//acrosomal membrane;GO:0005886//plasma membrane;GO:0005886//plasma membrane;GO:0005886//plasma membrane;GO:0043231//intracellular membrane-bounded organelle;GO:0005886//plasma membrane;	GO:0005515//protein binding;GO:0005515//protein binding;GO:0005515//protein binding;	-
ENSGALG00000001332	RBL1	RB transcriptional corepressor like 1 [Source:NCBI gene;Acc:419126]	20	660867	683752	-	3582	655.731	355.205	956.257	2.69213	1.42875	9.09805e-11	1.10873e-11	GO:0006357//regulation of transcription by RNA polymerase II;GO:0051302//regulation of cell division;GO:0051726//regulation of cell cycle;GO:0006357//regulation of transcription by RNA polymerase II;GO:0051302//regulation of cell division;GO:0051726//regulation of cell cycle;GO:0006357//regulation of transcription by RNA polymerase II;GO:0051302//regulation of cell division;GO:0051726//regulation…	GO:0005634//nucleus;GO:0005667//transcription regulator complex;GO:0005634//nucleus;GO:0005667//transcription regulator complex;GO:0005634//nucleus;GO:0005667//transcription regulator complex;GO:0005634//nucleus;GO:0005634//nucleus;GO:0005634//nucleus;GO:0005667//transcription regulator complex;GO:0005667//transcription regulator complex;GO:0043229//intracellular organelle;GO:0005634//nucleus;GO:…	GO:1990841//promoter-specific chromatin binding;	ko04350(TGF-beta signaling pathway);ko04218(Cellular senescence);ko04110(Cell cycle)
ENSGALG00000001366	CASP9	caspase 9 [Source:NCBI gene;Acc:426970]	21	4924613	4930908	+	1782	108.68	59.4325	157.927	2.65724	1.40993	5.38907e-06	1.1773e-06	GO:0006508//proteolysis;GO:0006915//apoptotic process;GO:0006915//apoptotic process;GO:0006915//apoptotic process;GO:0006919//activation of cysteine-type endopeptidase activity involved in apoptotic process;GO:0006974//cellular response to DNA damage stimulus;GO:0006974//cellular response to DNA damage stimulus;GO:0008630//intrinsic apoptotic signaling pathway in response to DNA damage;GO:0009411…	GO:0005634//nucleus;GO:0005829//cytosol;GO:0005829//cytosol;GO:0032991//protein-containing complex;GO:0043293//apoptosome;	GO:0004197//cysteine-type endopeptidase activity;GO:0004197//cysteine-type endopeptidase activity;GO:0004197//cysteine-type endopeptidase activity;GO:0008233//peptidase activity;GO:0008233//peptidase activity;GO:0008234//cysteine-type peptidase activity;GO:0017124//SH3 domain binding;GO:0019901//protein kinase binding;GO:0097199//cysteine-type endopeptidase activity involved in apoptotic signalin…	ko05168(Herpes simplex virus 1 infection);ko05164(Influenza A);ko04370(VEGF signaling pathway);ko04210(Apoptosis);ko04115(p53 signaling pathway)
ENSGALG00000001387	SPNS2	sphingolipid transporter 2 [Source:HGNC Symbol;Acc:HGNC:26992]	19	3107347	3214173	-	1533	67.6267	91.9613	43.292	0.470763	-1.08693	0.0145577	0.0058924	GO:0001782//B cell homeostasis;GO:0002260//lymphocyte homeostasis;GO:0002920//regulation of humoral immune response;GO:0003376//sphingosine-1-phosphate receptor signaling pathway;GO:0006665//sphingolipid metabolic process;GO:0006869//lipid transport;GO:0043029//T cell homeostasis;GO:0048073//regulation of eye pigmentation;GO:0048535//lymph node development;GO:0055085//transmembrane transport;GO:0…	GO:0016020//membrane;GO:0016021//integral component of membrane;	GO:0022857//transmembrane transporter activity;GO:0022857//transmembrane transporter activity;GO:0046624//sphingolipid transporter activity;	-
ENSGALG00000001405	IRF6	interferon regulatory factor 6 [Source:NCBI gene;Acc:419863]	26	3166589	3174135	-	1859	13.486	4.50553	22.4664	4.9864	2.318	0.00257377	0.000878358	GO:0006355//regulation of transcription, DNA-templated;GO:0006355//regulation of transcription, DNA-templated;GO:0008285//negative regulation of cell population proliferation;GO:0008285//negative regulation of cell population proliferation;GO:0030216//keratinocyte differentiation;GO:0043588//skin development;GO:0043616//keratinocyte proliferation;GO:0045893//positive regulation of transcription, …	GO:0005654//nucleoplasm;GO:0005737//cytoplasm;GO:0005829//cytosol;GO:0030054//cell junction;	GO:0000976//transcription cis-regulatory region binding;GO:0003700//DNA-binding transcription factor activity;GO:0005515//protein binding;GO:0000976//transcription cis-regulatory region binding;GO:0001228//DNA-binding transcription activator activity, RNA polymerase II-specific;GO:0003677//DNA binding;GO:0003700//DNA-binding transcription factor activity;GO:0003700//DNA-binding transcription fact…	-
ENSGALG00000001446	GSN	gelsolin [Source:NCBI gene;Acc:395774]	17	8696510	8723691	+	4705	23400.9	34650.5	12151.3	0.350682	-1.51176	1.19108e-13	1.07076e-14	GO:0006911//phagocytosis, engulfment;GO:0010628//positive regulation of gene expression;GO:0014891//striated muscle atrophy;GO:0016192//vesicle-mediated transport;GO:0030036//actin cytoskeleton organization;GO:0030041//actin filament polymerization;GO:0030041//actin filament polymerization;GO:0030042//actin filament depolymerization;GO:0030042//actin filament depolymerization;GO:0031648//protein …	GO:0002102//podosome;GO:0005576//extracellular region;GO:0005615//extracellular space;GO:0005634//nucleus;GO:0005737//cytoplasm;GO:0005829//cytosol;GO:0005886//plasma membrane;GO:0005925//focal adhesion;GO:0016528//sarcoplasm;GO:0030027//lamellipodium;GO:0030478//actin cap;GO:0030864//cortical actin cytoskeleton;GO:0045335//phagocytic vesicle;	GO:0003779//actin binding;GO:0005509//calcium ion binding;GO:0005509//calcium ion binding;GO:0036313//phosphatidylinositol 3-kinase catalytic subunit binding;GO:0036313//phosphatidylinositol 3-kinase catalytic subunit binding;GO:0045159//myosin II binding;GO:0051015//actin filament binding;GO:0005509//calcium ion binding;GO:0051015//actin filament binding;GO:0003779//actin binding;GO:0005509//cal…	ko04810(Regulation of actin cytoskeleton)
ENSGALG00000001472	JAM3	junctional adhesion molecule 3 [Source:NCBI gene;Acc:419736]	24	2520519	2547726	+	4144	671.328	1011.64	331.017	0.327208	-1.61172	2.91995e-13	2.72644e-14	GO:0007155//cell adhesion;GO:0007155//cell adhesion;GO:0001525//angiogenesis;GO:0001525//angiogenesis;GO:0001780//neutrophil homeostasis;GO:0002250//adaptive immune response;GO:0002318//myeloid progenitor cell differentiation;GO:0002523//leukocyte migration involved in inflammatory response;GO:0002693//positive regulation of cellular extravasation;GO:0007155//cell adhesion;GO:0007155//cell adhesi…	GO:0016020//membrane;GO:0016021//integral component of membrane;GO:0005615//extracellular space;GO:0005794//Golgi apparatus;GO:0005886//plasma membrane;GO:0005887//integral component of plasma membrane;GO:0005902//microvillus;GO:0005911//cell-cell junction;GO:0005911//cell-cell junction;GO:0005923//bicellular tight junction;GO:0005923//bicellular tight junction;GO:0030057//desmosome;GO:0031941//f…	GO:0042803//protein homodimerization activity;GO:0042803//protein homodimerization activity;GO:0046982//protein heterodimerization activity;GO:0046982//protein heterodimerization activity;GO:0005178//integrin binding;GO:0005178//integrin binding;GO:0042802//identical protein binding;GO:0042803//protein homodimerization activity;GO:0046982//protein heterodimerization activity;GO:0098632//cell-cell…	ko04530(Tight junction);ko04514(Cell adhesion molecules)
ENSGALG00000001486	ZAP70	zeta-chain (TCR) associated protein kinase 70kDa [Source:NCBI gene;Acc:420086]	28	1911962	1933263	+	2652	1180.16	119.792	2240.53	18.7035	4.22523	1.05626e-09	1.46004e-10	GO:0006468//protein phosphorylation;GO:0006468//protein phosphorylation;GO:0006955//immune response;GO:0018108//peptidyl-tyrosine phosphorylation;GO:0035556//intracellular signal transduction;GO:0045059//positive thymic T cell selection;GO:0045582//positive regulation of T cell differentiation;	GO:0005737//cytoplasm;GO:0005886//plasma membrane;GO:0042101//T cell receptor complex;GO:0045121//membrane raft;	GO:0001784//phosphotyrosine residue binding;GO:0004672//protein kinase activity;GO:0004713//protein tyrosine kinase activity;GO:0004715//non-membrane spanning protein tyrosine kinase activity;GO:0004715//non-membrane spanning protein tyrosine kinase activity;GO:0005524//ATP binding;	-
ENSGALG00000001557	ACAD8	acyl-CoA dehydrogenase family member 8 [Source:NCBI gene;Acc:419739]	24	2590528	2597651	+	2178	616.726	1025.02	208.432	0.203344	-2.298	1.08264e-21	4.94504e-23	GO:0006629//lipid metabolic process;	-	GO:0003995//acyl-CoA dehydrogenase activity;GO:0016627//oxidoreductase activity, acting on the CH-CH group of donors;GO:0050660//flavin adenine dinucleotide binding;	ko00280(Valine, leucine and isoleucine degradation)
ENSGALG00000001607	CYBC1	chromosome 18 C17orf62 homolog [Source:NCBI gene;Acc:417342]	18	3496809	3506892	+	3733	1126.63	589.561	1663.69	2.82191	1.49667	4.17633e-07	7.89147e-08	GO:0045087//innate immune response;GO:0045087//innate immune response;GO:0045728//respiratory burst after phagocytosis;GO:0045728//respiratory burst after phagocytosis;	GO:0005783//endoplasmic reticulum;	-	-
ENSGALG00000001774	NEO1	neogenin 1 [Source:NCBI gene;Acc:395822]	10	2272014	2467955	+	5178	328.458	462.244	194.672	0.421145	-1.24761	1.87871e-07	3.38498e-08	GO:0007399//nervous system development;GO:0007411//axon guidance;GO:0030513//positive regulation of BMP signaling pathway;GO:0055072//iron ion homeostasis;GO:0055072//iron ion homeostasis;GO:0007399//nervous system development;GO:0007411//axon guidance;GO:0030513//positive regulation of BMP signaling pathway;GO:0055072//iron ion homeostasis;GO:0007399//nervous system development;GO:0007411//axon …	GO:0005654//nucleoplasm;GO:0005794//Golgi apparatus;GO:0005886//plasma membrane;GO:0005887//integral component of plasma membrane;GO:0016021//integral component of membrane;GO:0098797//plasma membrane protein complex;GO:0005887//integral component of plasma membrane;GO:0016021//integral component of membrane;GO:0005887//integral component of plasma membrane;GO:0016021//integral component of membr…	GO:0005515//protein binding;GO:0038023//signaling receptor activity;GO:0039706//co-receptor binding;GO:0005515//protein binding;GO:0038023//signaling receptor activity;GO:0005515//protein binding;GO:0038023//signaling receptor activity;GO:0005515//protein binding;GO:0038023//signaling receptor activity;GO:0005515//protein binding;GO:0038023//signaling receptor activity;	ko04514(Cell adhesion molecules);ko04350(TGF-beta signaling pathway)
ENSGALG00000001793	MYL10	myosin, light chain 10, regulatory [Source:NCBI gene;Acc:417506]	19	3899838	3920950	-	1415	52693.2	90591.3	14795	0.163316	-2.61426	3.74658e-06	8.00016e-07	-	-	GO:0005509//calcium ion binding;GO:0005509//calcium ion binding;GO:0005509//calcium ion binding;	ko05132(Salmonella infection);ko04810(Regulation of actin cytoskeleton);ko04510(Focal adhesion)
ENSGALG00000001889	CARD9	caspase recruitment domain family member 9 [Source:NCBI gene;Acc:427756]	17	8208061	8215543	+	1884	541.369	111.971	970.767	8.66981	3.116	1.68472e-40	1.85193e-42	GO:0001819//positive regulation of cytokine production;GO:0001819//positive regulation of cytokine production;GO:0002446//neutrophil mediated immunity;GO:0002446//neutrophil mediated immunity;GO:0009410//response to xenobiotic stimulus;GO:0009620//response to fungus;GO:0016064//immunoglobulin mediated immune response;GO:0016064//immunoglobulin mediated immune response;GO:0032494//response to pept…	GO:0005737//cytoplasm;GO:0032449//CBM complex;GO:0032991//protein-containing complex;	GO:0042803//protein homodimerization activity;GO:0043621//protein self-association;GO:0050700//CARD domain binding;GO:0050700//CARD domain binding;	ko05168(Herpes simplex virus 1 infection);ko04625(C-type lectin receptor signaling pathway);ko04621(NOD-like receptor signaling pathway)
ENSGALG00000002003	BMPR1A	bone morphogenetic protein receptor type 1A [Source:NCBI gene;Acc:396308]	6	3229366	3305485	+	2760	285.146	426.63	143.661	0.336733	-1.57032	1.28965e-10	1.59933e-11	GO:0006468//protein phosphorylation;GO:0006468//protein phosphorylation;GO:0006468//protein phosphorylation;GO:0007178//transmembrane receptor protein serine/threonine kinase signaling pathway;GO:0007178//transmembrane receptor protein serine/threonine kinase signaling pathway;GO:0009953//dorsal/ventral pattern formation;GO:0016310//phosphorylation;GO:0030154//cell differentiation;GO:0030509//BMP…	GO:0005886//plasma membrane;GO:0016020//membrane;GO:0016020//membrane;GO:0016020//membrane;GO:0016021//integral component of membrane;GO:0043235//receptor complex;GO:0044214//spanning component of plasma membrane;GO:0110165//cellular anatomical entity;GO:0005886//plasma membrane;GO:0005886//plasma membrane;GO:0005901//caveola;GO:0009897//external side of plasma membrane;GO:0009986//cell surface;G…	GO:0000166//nucleotide binding;GO:0004672//protein kinase activity;GO:0004672//protein kinase activity;GO:0004674//protein serine/threonine kinase activity;GO:0004674//protein serine/threonine kinase activity;GO:0004675//transmembrane receptor protein serine/threonine kinase activity;GO:0004675//transmembrane receptor protein serine/threonine kinase activity;GO:0004675//transmembrane receptor pro…	ko04350(TGF-beta signaling pathway);ko04060(Cytokine-cytokine receptor interaction)
ENSGALG00000002016	PRKCD	protein kinase C delta [Source:NCBI gene;Acc:415905]	12	1720584	1784240	+	3514	900.971	288.591	1513.35	5.24392	2.39065	2.66516e-20	1.35876e-21	GO:0006468//protein phosphorylation;GO:0035556//intracellular signal transduction;GO:0006468//protein phosphorylation;GO:0006468//protein phosphorylation;GO:0006915//apoptotic process;GO:0016064//immunoglobulin mediated immune response;GO:0016572//histone phosphorylation;GO:0018105//peptidyl-serine phosphorylation;GO:0018107//peptidyl-threonine phosphorylation;GO:0023021//termination of signal tr…	GO:0005634//nucleus;GO:0005634//nucleus;GO:0005737//cytoplasm;GO:0005737//cytoplasm;GO:0005783//endoplasmic reticulum;GO:0005829//cytosol;GO:0005886//plasma membrane;GO:0005911//cell-cell junction;GO:0016020//membrane;GO:0016363//nuclear matrix;GO:0036019//endolysosome;	GO:0004672//protein kinase activity;GO:0004674//protein serine/threonine kinase activity;GO:0004697//protein kinase C activity;GO:0005524//ATP binding;GO:0004672//protein kinase activity;GO:0004672//protein kinase activity;GO:0004674//protein serine/threonine kinase activity;GO:0004674//protein serine/threonine kinase activity;GO:0004674//protein serine/threonine kinase activity;GO:0004697//prote…	ko04912(GnRH signaling pathway);ko04625(C-type lectin receptor signaling pathway);ko04621(NOD-like receptor signaling pathway);ko04270(Vascular smooth muscle contraction);ko04140(Autophagy - animal)
ENSGALG00000002021	ZC3H12A	zinc finger CCCH-type containing 12A [Source:NCBI gene;Acc:419618]	23	3918293	3926741	-	2912	962.496	417.422	1507.57	3.61162	1.85265	1.01947e-07	1.77886e-08	GO:0000294//nuclear-transcribed mRNA catabolic process, endonucleolytic cleavage-dependent decay;GO:0001933//negative regulation of protein phosphorylation;GO:0002230//positive regulation of defense response to virus by host;GO:0002757//immune response-activating signal transduction;GO:0006974//cellular response to DNA damage stimulus;GO:0010468//regulation of gene expression;GO:0010508//positive…	GO:0000932//P-body;GO:0005634//nucleus;GO:0005634//nucleus;GO:0005654//nucleoplasm;GO:0005737//cytoplasm;GO:0005737//cytoplasm;GO:0005791//rough endoplasmic reticulum;GO:0005856//cytoskeleton;GO:0032991//protein-containing complex;GO:0036464//cytoplasmic ribonucleoprotein granule;GO:0042406//extrinsic component of endoplasmic reticulum membrane;	GO:0003677//DNA binding;GO:0003682//chromatin binding;GO:0003723//RNA binding;GO:0003729//mRNA binding;GO:0003730//mRNA 3'-UTR binding;GO:0004518//nuclease activity;GO:0004521//endoribonuclease activity;GO:0004532//exoribonuclease activity;GO:0004540//ribonuclease activity;GO:0004843//thiol-dependent deubiquitinase;GO:0035198//miRNA binding;GO:0035613//RNA stem-loop binding;GO:0035925//mRNA 3'-UT…	-
ENSGALG00000002080	DOCK2	dedicator of cytokinesis 2 [Source:NCBI gene;Acc:427612]	13	4712213	4872139	-	5508	2448.7	328.389	4569.02	13.9134	3.7984	4.69101e-18	2.8302e-19	GO:0001766//membrane raft polarization;GO:0001768//establishment of T cell polarity;GO:0001771//immunological synapse formation;GO:0002277//myeloid dendritic cell activation involved in immune response;GO:0006935//chemotaxis;GO:0007010//cytoskeleton organization;GO:0007264//small GTPase mediated signal transduction;GO:0030036//actin cytoskeleton organization;GO:0042098//T cell proliferation;GO:00…	-	GO:0005085//guanyl-nucleotide exchange factor activity;GO:0005085//guanyl-nucleotide exchange factor activity;GO:0005096//GTPase activator activity;GO:0005515//protein binding;GO:0042608//T cell receptor binding;	-
ENSGALG00000002112	CSF3R	colony stimulating factor 3 receptor [Source:NCBI gene;Acc:419620]	23	4160678	4166175	+	2832	2140.38	85.7358	4195.03	48.9298	5.61264	1.02006e-90	1.28885e-94	GO:0030593//neutrophil chemotaxis;GO:0045637//regulation of myeloid cell differentiation;	GO:0016020//membrane;	GO:0004896//cytokine receptor activity;GO:0005515//protein binding;GO:0051916//granulocyte colony-stimulating factor binding;	ko04060(Cytokine-cytokine receptor interaction)
ENSGALG00000002113	LCP2	lymphocyte cytosolic protein 2 [Source:NCBI gene;Acc:395438]	13	4598169	4629140	+	2344	2175.37	307.684	4043.06	13.1403	3.71593	2.57516e-17	1.67404e-18	GO:0007169//transmembrane receptor protein tyrosine kinase signaling pathway;GO:0035556//intracellular signal transduction;GO:0045576//mast cell activation;GO:0045860//positive regulation of protein kinase activity;GO:0050852//T cell receptor signaling pathway;	GO:0005829//cytosol;GO:0005911//cell-cell junction;GO:0036398//TCR signalosome;GO:0044853//plasma membrane raft;	GO:0005515//protein binding;	-
ENSGALG00000002160	B2M	beta-2-microglobulin [Source:NCBI gene;Acc:414830]	10	1784065	1786985	+	1729	17876.9	7543.09	28210.7	3.73995	1.90302	6.22e-22	2.80959e-23	GO:0002726//positive regulation of T cell cytokine production;GO:0006955//immune response;GO:0007611//learning or memory;GO:0019885//antigen processing and presentation of endogenous peptide antigen via MHC class I;GO:0032092//positive regulation of protein binding;GO:0034756//regulation of iron ion transport;GO:0048260//positive regulation of receptor-mediated endocytosis;GO:0050680//negative re…	GO:0005794//Golgi apparatus;GO:0005829//cytosol;GO:0005886//plasma membrane;GO:0042612//MHC class I protein complex;GO:0042824//MHC class I peptide loading complex;GO:1990712//HFE-transferrin receptor complex;	GO:0042802//identical protein binding;GO:0042803//protein homodimerization activity;	ko05168(Herpes simplex virus 1 infection)
ENSGALG00000002192	PTPRC	protein tyrosine phosphatase, receptor type C [Source:NCBI gene;Acc:386580]	8	2418766	2492350	-	5195	8048.89	1357.64	14740.1	10.8572	3.44058	2.49085e-18	1.46659e-19	GO:0001779//natural killer cell differentiation;GO:0001915//negative regulation of T cell mediated cytotoxicity;GO:0001916//positive regulation of T cell mediated cytotoxicity;GO:0001960//negative regulation of cytokine-mediated signaling pathway;GO:0002244//hematopoietic progenitor cell differentiation;GO:0002639//positive regulation of immunoglobulin production;GO:0002711//positive regulation o…	GO:0005886//plasma membrane;GO:0005886//plasma membrane;GO:0005925//focal adhesion;GO:0009897//external side of plasma membrane;GO:0009897//external side of plasma membrane;GO:0009986//cell surface;GO:0009986//cell surface;GO:0032059//bleb;GO:0045121//membrane raft;GO:0071944//cell periphery;GO:0098857//membrane microdomain;	GO:0004725//protein tyrosine phosphatase activity;GO:0004725//protein tyrosine phosphatase activity;GO:0004725//protein tyrosine phosphatase activity;GO:0005102//signaling receptor binding;GO:0005515//protein binding;GO:0008201//heparin binding;GO:0016791//phosphatase activity;GO:0019901//protein kinase binding;GO:0019901//protein kinase binding;GO:0030506//ankyrin binding;GO:0030507//spectrin bi…	ko05132(Salmonella infection);ko04514(Cell adhesion molecules)
ENSGALG00000002198	FHOD1	formin homology 2 domain containing 1 [Source:NCBI gene;Acc:415672]	11	1344641	1359497	+	4877	559.929	351.234	768.624	2.18835	1.12985	4.99926e-07	9.52856e-08	GO:0051492//regulation of stress fiber assembly;GO:0007097//nuclear migration;GO:0045944//positive regulation of transcription by RNA polymerase II;GO:0051492//regulation of stress fiber assembly;GO:0051492//regulation of stress fiber assembly;GO:0051496//positive regulation of stress fiber assembly;GO:0051660//establishment of centrosome localization;GO:0051492//regulation of stress fiber assemb…	GO:0001725//stress fiber;GO:0005634//nucleus;GO:0005654//nucleoplasm;GO:0005829//cytosol;GO:0014704//intercalated disc;	GO:0019904//protein domain specific binding;GO:0042802//identical protein binding;GO:0043621//protein self-association;	ko05132(Salmonella infection)
ENSGALG00000002216	NEK7	NIMA related kinase 7 [Source:NCBI gene;Acc:424350]	8	2565913	2621188	-	3458	558.875	763.086	354.665	0.464778	-1.10539	8.37855e-07	1.64406e-07	GO:0006468//protein phosphorylation;GO:0006468//protein phosphorylation;GO:0006468//protein phosphorylation;GO:0032212//positive regulation of telomere maintenance via telomerase;GO:0051973//positive regulation of telomerase activity;GO:1904355//positive regulation of telomere capping;	GO:0005634//nucleus;GO:0005654//nucleoplasm;GO:0005737//cytoplasm;	GO:0004672//protein kinase activity;GO:0005524//ATP binding;GO:0004672//protein kinase activity;GO:0005524//ATP binding;	ko04621(NOD-like receptor signaling pathway)
ENSGALG00000002234	UNC13D	unc-13 homolog D [Source:NCBI gene;Acc:417369]	18	4655895	4661873	+	2472	510.255	59.8719	960.637	16.0449	4.00404	2.55383e-23	1.02403e-24	GO:0002432//granuloma formation;GO:0002467//germinal center formation;GO:0006909//phagocytosis;GO:0043304//regulation of mast cell degranulation;GO:0043320//natural killer cell degranulation;GO:0045921//positive regulation of exocytosis;GO:0051607//defense response to virus;GO:1900026//positive regulation of substrate adhesion-dependent cell spreading;GO:1903307//positive regulation of regulated …	GO:0005764//lysosome;GO:0005829//cytosol;GO:0033093//Weibel-Palade body;GO:0043231//intracellular membrane-bounded organelle;GO:0070382//exocytic vesicle;	GO:0031267//small GTPase binding;	-
ENSGALG00000002246	DENND1B	DENN domain containing 1B [Source:NCBI gene;Acc:424351]	8	2721709	2868051	+	2689	457.633	186.83	728.436	3.89892	1.96307	1.70574e-07	3.05742e-08	GO:0032456//endocytic recycling;GO:0043547//positive regulation of GTPase activity;GO:0050776//regulation of immune response;GO:0050852//T cell receptor signaling pathway;GO:0050852//T cell receptor signaling pathway;GO:2000553//positive regulation of T-helper 2 cell cytokine production;GO:2000553//positive regulation of T-helper 2 cell cytokine production;	GO:0005829//cytosol;GO:0016607//nuclear speck;	GO:0005085//guanyl-nucleotide exchange factor activity;GO:0005085//guanyl-nucleotide exchange factor activity;GO:0005085//guanyl-nucleotide exchange factor activity;GO:0031267//small GTPase binding;GO:0005085//guanyl-nucleotide exchange factor activity;GO:0005085//guanyl-nucleotide exchange factor activity;GO:0005085//guanyl-nucleotide exchange factor activity;	-
ENSGALG00000002263	KLHL6	kelch like family member 6 [Source:NCBI gene;Acc:424762]	9	2728404	2746826	-	4345	393.808	226.907	560.709	2.4711	1.30515	1.51359e-06	3.0723e-07	GO:0002467//germinal center formation;GO:0002467//germinal center formation;GO:0009617//response to bacterium;GO:0050853//B cell receptor signaling pathway;GO:0050853//B cell receptor signaling pathway;GO:0002467//germinal center formation;GO:0050853//B cell receptor signaling pathway;	-	GO:0005515//protein binding;GO:0005515//protein binding;	-
ENSGALG00000002283	MAPKAPK3	mitogen-activated protein kinase-activated protein kinase 3 [Source:NCBI gene;Acc:415917]	12	2273248	2315377	+	3559	275.578	398.574	152.582	0.382819	-1.38527	3.74417e-08	6.13345e-09	GO:0006468//protein phosphorylation;GO:0006468//protein phosphorylation;GO:0006468//protein phosphorylation;GO:0002224//toll-like receptor signaling pathway;GO:0006468//protein phosphorylation;GO:0018105//peptidyl-serine phosphorylation;GO:0032496//response to lipopolysaccharide;GO:0034097//response to cytokine;GO:0044351//macropinocytosis;	GO:0005654//nucleoplasm;	GO:0004672//protein kinase activity;GO:0005524//ATP binding;GO:0004672//protein kinase activity;GO:0005524//ATP binding;GO:0004672//protein kinase activity;GO:0005524//ATP binding;GO:0004672//protein kinase activity;GO:0004674//protein serine/threonine kinase activity;GO:0005524//ATP binding;	ko04370(VEGF signaling pathway);ko04010(MAPK signaling pathway)
ENSGALG00000002583	PIK3CD	phosphatidylinositol-4,5-bisphosphate 3-kinase catalytic subunit delta [Source:NCBI gene;Acc:419444]	21	3475568	3498330	+	7014	1831.47	444.46	3218.48	7.24132	2.85625	2.92872e-09	4.24812e-10	GO:0001938//positive regulation of endothelial cell proliferation;GO:0010595//positive regulation of endothelial cell migration;GO:0010628//positive regulation of gene expression;GO:0014065//phosphatidylinositol 3-kinase signaling;GO:0014065//phosphatidylinositol 3-kinase signaling;GO:0016310//phosphorylation;GO:0030335//positive regulation of cell migration;GO:0033031//positive regulation of neu…	-	GO:0016301//kinase activity;GO:0016301//kinase activity;GO:0035004//phosphatidylinositol 3-kinase activity;GO:0016301//kinase activity;GO:0016301//kinase activity;GO:0035004//phosphatidylinositol 3-kinase activity;	ko05168(Herpes simplex virus 1 infection);ko05164(Influenza A);ko05132(Salmonella infection);ko04914(Progesterone-mediated oocyte maturation);ko04910(Insulin signaling pathway);ko04810(Regulation of actin cytoskeleton);ko04625(C-type lectin receptor signaling pathway);ko04620(Toll-like receptor signaling pathway);ko04510(Focal adhesion);ko04370(VEGF signaling pathway);ko04218(Cellular senescence)…
ENSGALG00000002655	ITGAV	integrin subunit alpha V [Source:NCBI gene;Acc:396420]	7	1348987	1399109	-	5741	2620.44	1276.96	3963.91	3.10417	1.63421	6.93391e-07	1.34613e-07	GO:0001525//angiogenesis;GO:0001568//blood vessel development;GO:0007155//cell adhesion;GO:0007155//cell adhesion;GO:0007155//cell adhesion;GO:0007155//cell adhesion;GO:0007160//cell-matrix adhesion;GO:0007229//integrin-mediated signaling pathway;GO:0007229//integrin-mediated signaling pathway;GO:0008284//positive regulation of cell population proliferation;GO:0010745//negative regulation of macr…	GO:0005829//cytosol;GO:0005886//plasma membrane;GO:0005886//plasma membrane;GO:0005925//focal adhesion;GO:0008305//integrin complex;GO:0008305//integrin complex;GO:0008305//integrin complex;GO:0009897//external side of plasma membrane;GO:0009986//cell surface;GO:0016020//membrane;GO:0016020//membrane;GO:0016021//integral component of membrane;GO:0031258//lamellipodium membrane;GO:0031527//filopod…	GO:0001846//opsonin binding;GO:0001968//fibronectin binding;GO:0002020//protease binding;GO:0005080//protein kinase C binding;GO:0005178//integrin binding;GO:0005178//integrin binding;GO:0005245//voltage-gated calcium channel activity;GO:0017134//fibroblast growth factor binding;GO:0019960//C-X3-C chemokine binding;GO:0031994//insulin-like growth factor I binding;GO:0038132//neuregulin binding;GO…	ko04810(Regulation of actin cytoskeleton);ko04514(Cell adhesion molecules);ko04512(ECM-receptor interaction);ko04510(Focal adhesion);ko04145(Phagosome)
ENSGALG00000002663	ATR	ATR serine/threonine kinase [Source:NCBI gene;Acc:424777]	9	10612524	10648117	-	7983	380.822	237.757	523.888	2.20346	1.13977	1.37962e-06	2.7862e-07	GO:0000077//DNA damage checkpoint signaling;GO:0006974//cellular response to DNA damage stimulus;GO:0008156//negative regulation of DNA replication;GO:0018105//peptidyl-serine phosphorylation;GO:0034644//cellular response to UV;GO:0043517//positive regulation of DNA damage response, signal transduction by p53 class mediator;GO:0046777//protein autophosphorylation;GO:0070198//protein localization …	GO:0005654//nucleoplasm;GO:0005794//Golgi apparatus;GO:0016605//PML body;	GO:0004672//protein kinase activity;GO:0004674//protein serine/threonine kinase activity;GO:0004674//protein serine/threonine kinase activity;GO:0005515//protein binding;GO:0016301//kinase activity;GO:0032405//MutLalpha complex binding;GO:0032407//MutSalpha complex binding;	ko04218(Cellular senescence);ko04115(p53 signaling pathway);ko04110(Cell cycle);ko03460(Fanconi anemia pathway)
ENSGALG00000002695	SLC15A4	solute carrier family 15 member 4 [Source:NCBI gene;Acc:416808]	15	4053657	4075057	+	3108	526.046	346.223	705.87	2.03877	1.0277	4.81736e-06	1.04357e-06	GO:0006857//oligopeptide transport;GO:0015835//peptidoglycan transport;GO:0015835//peptidoglycan transport;GO:0033023//mast cell homeostasis;GO:0034157//positive regulation of toll-like receptor 7 signaling pathway;GO:0034157//positive regulation of toll-like receptor 7 signaling pathway;GO:0034161//positive regulation of toll-like receptor 8 signaling pathway;GO:0034165//positive regulation of t…	GO:0005765//lysosomal membrane;GO:0010008//endosome membrane;GO:0016020//membrane;GO:0031303//integral component of endosome membrane;GO:0031901//early endosome membrane;GO:0036020//endolysosome membrane;GO:1905103//integral component of lysosomal membrane;GO:1905103//integral component of lysosomal membrane;	GO:0005290//L-histidine transmembrane transporter activity;GO:0005290//L-histidine transmembrane transporter activity;GO:0015333//peptide:proton symporter activity;GO:0015333//peptide:proton symporter activity;GO:0015647//peptidoglycan transmembrane transporter activity;GO:0022857//transmembrane transporter activity;GO:0071916//dipeptide transmembrane transporter activity;	-
ENSGALG00000002750	NCKAP1	NCK associated protein 1 [Source:NCBI gene;Acc:424000]	7	2277081	2327746	+	3501	1533.12	2096.6	969.648	0.462486	-1.11252	1.0257e-07	1.79103e-08	GO:0010592//positive regulation of lamellipodium assembly;GO:0016601//Rac protein signal transduction;GO:2000601//positive regulation of Arp2/3 complex-mediated actin nucleation;GO:0016043//cellular component organization;	GO:0031209//SCAR complex;	GO:0031267//small GTPase binding;	ko05132(Salmonella infection);ko04810(Regulation of actin cytoskeleton)
ENSGALG00000002766	MLKL	mixed lineage kinase domain like pseudokinase [Source:NCBI gene;Acc:415686]	11	1886612	1890948	-	1734	115.173	1.47917	228.867	154.727	7.27358	3.44956e-11	4.02293e-12	GO:0006468//protein phosphorylation;GO:0007166//cell surface receptor signaling pathway;GO:0051607//defense response to virus;GO:0070207//protein homotrimerization;GO:0070266//necroptotic process;GO:0070266//necroptotic process;GO:0097527//necroptotic signaling pathway;GO:0097527//necroptotic signaling pathway;GO:0097528//execution phase of necroptosis;	GO:0005634//nucleus;GO:0005737//cytoplasm;GO:0005737//cytoplasm;GO:0005829//cytosol;GO:0005886//plasma membrane;GO:0005886//plasma membrane;GO:0030054//cell junction;	GO:0004672//protein kinase activity;GO:0005524//ATP binding;GO:0005524//ATP binding;GO:0005524//ATP binding;GO:0019901//protein kinase binding;GO:0044877//protein-containing complex binding;	ko05132(Salmonella infection);ko04217(Necroptosis)
ENSGALG00000002786	PSTPIP1	proline-serine-threonine phosphatase interacting protein 1 [Source:NCBI gene;Acc:415349]	10	3594815	3641597	-	3281	1670.12	149.132	3191.11	21.3979	4.4194	2.79058e-33	5.48278e-35	-	-	GO:0005515//protein binding;GO:0042802//identical protein binding;GO:0005515//protein binding;GO:0005515//protein binding;	ko04621(NOD-like receptor signaling pathway)
ENSGALG00000002816	STK10	serine/threonine kinase 10 [Source:NCBI gene;Acc:416204]	13	9525284	9568153	+	6017	3717.64	891.204	6544.07	7.34296	2.87636	6.39598e-44	4.88921e-46	GO:0006468//protein phosphorylation;GO:0006468//protein phosphorylation;GO:0007049//cell cycle;GO:0016310//phosphorylation;GO:0046777//protein autophosphorylation;GO:0046777//protein autophosphorylation;GO:2000401//regulation of lymphocyte migration;GO:2000401//regulation of lymphocyte migration;	GO:0005886//plasma membrane;GO:0005886//plasma membrane;GO:0016020//membrane;GO:0016020//membrane;	GO:0000166//nucleotide binding;GO:0004672//protein kinase activity;GO:0004672//protein kinase activity;GO:0004674//protein serine/threonine kinase activity;GO:0004674//protein serine/threonine kinase activity;GO:0004674//protein serine/threonine kinase activity;GO:0004674//protein serine/threonine kinase activity;GO:0005524//ATP binding;GO:0005524//ATP binding;GO:0005524//ATP binding;GO:0016301//…	ko04914(Progesterone-mediated oocyte maturation)
ENSGALG00000002922	NOTCH2	notch 2 [Source:NCBI gene;Acc:374031]	8	4546230	4625309	+	9686	3883.19	2399.89	5366.48	2.23614	1.16101	9.70772e-09	1.48661e-09	GO:0006355//regulation of transcription, DNA-templated;GO:0007219//Notch signaling pathway;GO:0007275//multicellular organism development;GO:0030154//cell differentiation;GO:0050793//regulation of developmental process;GO:0000122//negative regulation of transcription by RNA polymerase II;GO:0001889//liver development;GO:0001947//heart looping;GO:0002011//morphogenesis of an epithelial sheet;GO:00…	GO:0016021//integral component of membrane;GO:0005634//nucleus;GO:0005634//nucleus;GO:0005654//nucleoplasm;GO:0005886//plasma membrane;GO:0005887//integral component of plasma membrane;GO:0005929//cilium;GO:0009986//cell surface;GO:0016021//integral component of membrane;GO:0043235//receptor complex;	GO:0005509//calcium ion binding;GO:0005515//protein binding;GO:0038023//signaling receptor activity;GO:0005509//calcium ion binding;GO:0005515//protein binding;GO:0019899//enzyme binding;GO:0038023//signaling receptor activity;GO:0051059//NF-kappaB binding;	ko04330(Notch signaling pathway)
ENSGALG00000003003	CCL20	C-C motif chemokine ligand 20 [Source:NCBI gene;Acc:395082]	9	9693543	9695640	+	836	87.2692	1.18783	173.351	145.939	7.18922	1.11598e-07	1.95785e-08	GO:0002548//monocyte chemotaxis;GO:0006935//chemotaxis;GO:0006935//chemotaxis;GO:0006954//inflammatory response;GO:0006955//immune response;GO:0006955//immune response;GO:0007186//G protein-coupled receptor signaling pathway;GO:0016477//cell migration;GO:0030593//neutrophil chemotaxis;GO:0035584//calcium-mediated signaling using intracellular calcium source;GO:0043547//positive regulation of GTPa…	GO:0005576//extracellular region;GO:0005576//extracellular region;GO:0005576//extracellular region;GO:0005615//extracellular space;GO:0005615//extracellular space;	GO:0005125//cytokine activity;GO:0008009//chemokine activity;GO:0008009//chemokine activity;GO:0008009//chemokine activity;GO:0031731//CCR6 chemokine receptor binding;GO:0042379//chemokine receptor binding;GO:0048020//CCR chemokine receptor binding;	ko04060(Cytokine-cytokine receptor interaction)
ENSGALG00000003033	STXBP4	syntaxin binding protein 4 [Source:NCBI gene;Acc:417393]	18	5836752	5890639	+	4591	84.8592	130.157	39.5619	0.303956	-1.71806	2.80442e-07	5.1521e-08	GO:0006605//protein targeting;GO:0006974//cellular response to DNA damage stimulus;GO:0008286//insulin receptor signaling pathway;GO:0010827//regulation of glucose transmembrane transport;GO:0010838//positive regulation of keratinocyte proliferation;GO:0050821//protein stabilization;GO:0061178//regulation of insulin secretion involved in cellular response to glucose stimulus;GO:0071346//cellular …	GO:0045335//phagocytic vesicle;	GO:0005515//protein binding;GO:0005515//protein binding;GO:0005515//protein binding;GO:0019905//syntaxin binding;	-
ENSGALG00000003076	FASLG	Fas ligand (TNF superfamily, member 6) [Source:NCBI gene;Acc:429064]	8	4846877	4850856	-	1786	83.438	22.1511	144.725	6.53353	2.70786	6.3255e-11	7.60866e-12	GO:0000122//negative regulation of transcription by RNA polymerase II;GO:0006919//activation of cysteine-type endopeptidase activity involved in apoptotic process;GO:0006955//immune response;GO:0008625//extrinsic apoptotic signaling pathway via death domain receptors;GO:0008625//extrinsic apoptotic signaling pathway via death domain receptors;GO:0016525//negative regulation of angiogenesis;GO:004…	GO:0005615//extracellular space;GO:0005634//nucleus;GO:0005886//plasma membrane;GO:0009897//external side of plasma membrane;GO:0009986//cell surface;GO:0016020//membrane;GO:0070062//extracellular exosome;	GO:0005164//tumor necrosis factor receptor binding;GO:0005515//protein binding;	ko05168(Herpes simplex virus 1 infection);ko05164(Influenza A);ko04217(Necroptosis);ko04210(Apoptosis);ko04068(FoxO signaling pathway);ko04060(Cytokine-cytokine receptor interaction);ko04010(MAPK signaling pathway)
ENSGALG00000003123	CNTNAP1	contactin associated protein 1 [Source:NCBI gene;Acc:428309]	27	7823872	7832297	+	4778	106.791	174.309	39.2729	0.225307	-2.15004	5.68593e-07	1.09038e-07	GO:0002175//protein localization to paranode region of axon;GO:0007010//cytoskeleton organization;GO:0019227//neuronal action potential propagation;GO:0022010//central nervous system myelination;GO:0022011//myelination in peripheral nervous system;GO:0030913//paranodal junction assembly;GO:0030913//paranodal junction assembly;GO:0031175//neuron projection development;GO:0048812//neuron projection…	GO:0033270//paranode region of axon;	-	ko04514(Cell adhesion molecules)
ENSGALG00000003195	TRADD	TNFRSF1A associated via death domain [Source:NCBI gene;Acc:415700]	11	2445774	2456359	-	1396	175.738	96.5867	254.888	2.63896	1.39997	2.56552e-07	4.68889e-08	GO:0007165//signal transduction;GO:0043123//positive regulation of I-kappaB kinase/NF-kappaB signaling;	-	GO:0005515//protein binding;GO:0060090//molecular adaptor activity;	-
ENSGALG00000003267	STAT3	signal transducer and activator of transcription 3 [Source:NCBI gene;Acc:420027]	27	7716059	7727343	-	4422	5327.07	2875.39	7778.75	2.70528	1.43578	7.43168e-13	7.21618e-14	GO:0001659//temperature homeostasis;GO:0001659//temperature homeostasis;GO:0001659//temperature homeostasis;GO:0001754//eye photoreceptor cell differentiation;GO:0001754//eye photoreceptor cell differentiation;GO:0001754//eye photoreceptor cell differentiation;GO:0006355//regulation of transcription, DNA-templated;GO:0006355//regulation of transcription, DNA-templated;GO:0006355//regulation of tr…	GO:0000785//chromatin;GO:0005634//nucleus;GO:0005634//nucleus;GO:0005634//nucleus;GO:0005634//nucleus;GO:0005654//nucleoplasm;GO:0005667//transcription regulator complex;GO:0005667//transcription regulator complex;GO:0005737//cytoplasm;GO:0005737//cytoplasm;GO:0005737//cytoplasm;GO:0005737//cytoplasm;GO:0005829//cytosol;GO:0005886//plasma membrane;GO:0005886//plasma membrane;GO:0005886//plasma me…	GO:0000976//transcription cis-regulatory region binding;GO:0000978//RNA polymerase II cis-regulatory region sequence-specific DNA binding;GO:0000978//RNA polymerase II cis-regulatory region sequence-specific DNA binding;GO:0000981//DNA-binding transcription factor activity, RNA polymerase II-specific;GO:0000981//DNA-binding transcription factor activity, RNA polymerase II-specific;GO:0001228//DNA…	ko04920(Adipocytokine signaling pathway);ko04217(Necroptosis);ko04068(FoxO signaling pathway)
ENSGALG00000003294	ATAD5	ATPase family, AAA domain containing 5 [Source:NCBI gene;Acc:417408]	18	6621921	6637172	+	5448	275.718	133.424	418.012	3.13296	1.64753	1.70133e-09	2.40114e-10	GO:0006974//cellular response to DNA damage stimulus;GO:0008283//cell population proliferation;GO:0008630//intrinsic apoptotic signaling pathway in response to DNA damage;GO:0030890//positive regulation of B cell proliferation;GO:0033260//nuclear DNA replication;GO:0042770//signal transduction in response to DNA damage;GO:0042771//intrinsic apoptotic signaling pathway in response to DNA damage by…	GO:0005634//nucleus;GO:0031391//Elg1 RFC-like complex;	GO:0005524//ATP binding;GO:0016887//ATP hydrolysis activity;GO:0061860//DNA clamp unloader activity;	-
ENSGALG00000003396	NFATC3	nuclear factor of activated T-cells 3 [Source:NCBI gene;Acc:415711]	11	3320835	3378444	-	3366	1242.82	796.989	1688.64	2.11878	1.08323	3.69849e-06	7.89045e-07	GO:0006355//regulation of transcription, DNA-templated;GO:0045944//positive regulation of transcription by RNA polymerase II;GO:1902894//negative regulation of pri-miRNA transcription by RNA polymerase II;GO:1905064//negative regulation of vascular associated smooth muscle cell differentiation;	GO:0005634//nucleus;GO:0005654//nucleoplasm;GO:0005737//cytoplasm;GO:0005829//cytosol;	GO:0000978//RNA polymerase II cis-regulatory region sequence-specific DNA binding;GO:0001227//DNA-binding transcription repressor activity, RNA polymerase II-specific;GO:0001228//DNA-binding transcription activator activity, RNA polymerase II-specific;GO:0003677//DNA binding;GO:0003700//DNA-binding transcription factor activity;GO:1990837//sequence-specific double-stranded DNA binding;	ko04625(C-type lectin receptor signaling pathway);ko04310(Wnt signaling pathway);ko04218(Cellular senescence);ko04010(MAPK signaling pathway)
ENSGALG00000003485	CCND3	cyclin D3 [Source:NCBI gene;Acc:419928]	26	5030630	5043220	-	2400	1355.15	618.489	2091.82	3.38215	1.75794	1.42756e-14	1.19677e-15	GO:0000122//negative regulation of transcription by RNA polymerase II;GO:0001934//positive regulation of protein phosphorylation;GO:0007165//signal transduction;GO:0042098//T cell proliferation;GO:0042127//regulation of cell population proliferation;GO:0045737//positive regulation of cyclin-dependent protein serine/threonine kinase activity;GO:0046626//regulation of insulin receptor signaling pat…	GO:0000307//cyclin-dependent protein kinase holoenzyme complex;GO:0005634//nucleus;GO:0005654//nucleoplasm;GO:0005737//cytoplasm;	GO:0004693//cyclin-dependent protein serine/threonine kinase activity;GO:0019901//protein kinase binding;GO:0019901//protein kinase binding;	ko05164(Influenza A);ko04510(Focal adhesion);ko04310(Wnt signaling pathway);ko04218(Cellular senescence);ko04115(p53 signaling pathway);ko04110(Cell cycle)
ENSGALG00000003578	FN1	fibronectin 1 [Source:NCBI gene;Acc:396133]	7	4388774	4439109	-	9525	19974.1	7730.37	32217.9	4.16771	2.05926	3.7654e-07	7.0579e-08	GO:0001932//regulation of protein phosphorylation;GO:0007044//cell-substrate junction assembly;GO:0007155//cell adhesion;GO:0007160//cell-matrix adhesion;GO:0007161//calcium-independent cell-matrix adhesion;GO:0007229//integrin-mediated signaling pathway;GO:0008284//positive regulation of cell population proliferation;GO:0010628//positive regulation of gene expression;GO:0014068//positive regulat…	GO:0005576//extracellular region;GO:0005576//extracellular region;GO:0005576//extracellular region;GO:0005576//extracellular region;GO:0005577//fibrinogen complex;GO:0005604//basement membrane;GO:0005615//extracellular space;GO:0005793//endoplasmic reticulum-Golgi intermediate compartment;GO:0016324//apical plasma membrane;GO:0031012//extracellular matrix;GO:0031012//extracellular matrix;GO:00620…	GO:0005515//protein binding;GO:0005515//protein binding;GO:0005515//protein binding;GO:0002020//protease binding;GO:0005102//signaling receptor binding;GO:0005102//signaling receptor binding;GO:0005178//integrin binding;GO:0005515//protein binding;GO:0008022//protein C-terminus binding;GO:0016504//peptidase activator activity;GO:0019899//enzyme binding;GO:0042802//identical protein binding;GO:004…	ko04810(Regulation of actin cytoskeleton);ko04512(ECM-receptor interaction);ko04510(Focal adhesion)
ENSGALG00000003584	KPNA2	karyopherin subunit alpha 2 [Source:NCBI gene;Acc:417420]	18	6978815	6984489	-	2198	910.614	208.606	1612.62	7.73046	2.95055	1.33946e-32	2.79867e-34	GO:0006606//protein import into nucleus;GO:0006607//NLS-bearing protein import into nucleus;GO:0075506//entry of viral genome into host nucleus through nuclear pore complex via importin;GO:0099527//postsynapse to nucleus signaling pathway;GO:1903902//positive regulation of viral life cycle;GO:0006606//protein import into nucleus;	GO:0005654//nucleoplasm;GO:0005737//cytoplasm;GO:0005829//cytosol;GO:0098892//extrinsic component of postsynaptic specialization membrane;GO:0098978//glutamatergic synapse;GO:0005737//cytoplasm;	GO:0005515//protein binding;GO:0008139//nuclear localization sequence binding;GO:0042826//histone deacetylase binding;GO:0061608//nuclear import signal receptor activity;GO:0005515//protein binding;GO:0061608//nuclear import signal receptor activity;	ko05164(Influenza A);ko03013(Nucleocytoplasmic transport)
ENSGALG00000003589	VTN	vitronectin [Source:NCBI gene;Acc:395935]	19	5790911	5795785	-	1790	81.6096	19.3832	143.836	7.42064	2.89154	0.000952649	0.000297609	GO:0006955//immune response;GO:0007160//cell-matrix adhesion;GO:0010811//positive regulation of cell-substrate adhesion;GO:0030198//extracellular matrix organization;GO:0048709//oligodendrocyte differentiation;	GO:0031012//extracellular matrix;	GO:0005044//scavenger receptor activity;GO:0030247//polysaccharide binding;GO:0050840//extracellular matrix binding;	ko04512(ECM-receptor interaction);ko04510(Focal adhesion)
ENSGALG00000003670	MAFB	MAF bZIP transcription factor B [Source:NCBI gene;Acc:419173]	20	4690689	4693338	-	2650	1332.85	382.324	2283.37	5.97234	2.5783	8.13199e-08	1.39943e-08	GO:0006355//regulation of transcription, DNA-templated;GO:0006355//regulation of transcription, DNA-templated;GO:0006355//regulation of transcription, DNA-templated;GO:0006355//regulation of transcription, DNA-templated;GO:0006357//regulation of transcription by RNA polymerase II;GO:0006357//regulation of transcription by RNA polymerase II;GO:0007379//segment specification;GO:0007585//respiratory…	GO:0005634//nucleus;GO:0005634//nucleus;GO:0005634//nucleus;GO:0005634//nucleus;GO:0005634//nucleus;GO:0005667//transcription regulator complex;	GO:0000978//RNA polymerase II cis-regulatory region sequence-specific DNA binding;GO:0000978//RNA polymerase II cis-regulatory region sequence-specific DNA binding;GO:0000981//DNA-binding transcription factor activity, RNA polymerase II-specific;GO:0001228//DNA-binding transcription activator activity, RNA polymerase II-specific;GO:0003677//DNA binding;GO:0003677//DNA binding;GO:0003677//DNA bind…	-
ENSGALG00000003736	ABCB9	ATP binding cassette subfamily B member 9 [Source:NCBI gene;Acc:416834]	15	5511096	5523595	+	2352	110.378	149.816	70.9408	0.47352	-1.0785	0.000496744	0.000147244	GO:0006518//peptide metabolic process;GO:0015833//peptide transport;GO:0015833//peptide transport;GO:0055085//transmembrane transport;	GO:0005764//lysosome;GO:0005765//lysosomal membrane;GO:0005765//lysosomal membrane;GO:0005789//endoplasmic reticulum membrane;GO:0016021//integral component of membrane;GO:0016021//integral component of membrane;GO:0030176//integral component of endoplasmic reticulum membrane;GO:0043231//intracellular membrane-bounded organelle;	GO:0005524//ATP binding;GO:0005524//ATP binding;GO:0015421//ABC-type oligopeptide transporter activity;GO:0015440//ABC-type peptide transporter activity;GO:0015440//ABC-type peptide transporter activity;GO:0022857//transmembrane transporter activity;GO:0042803//protein homodimerization activity;GO:0140359//ABC-type transporter activity;	ko04142(Lysosome);ko02010(ABC transporters)
ENSGALG00000003750	PLCG1	phospholipase C gamma 1 [Source:NCBI gene;Acc:419175]	20	4900259	4930546	+	5104	1706.61	508.5	2904.72	5.71234	2.51408	1.49181e-08	2.33446e-09	GO:0006629//lipid metabolic process;GO:0007165//signal transduction;GO:0009395//phospholipid catabolic process;GO:0035556//intracellular signal transduction;GO:0050804//modulation of chemical synaptic transmission;GO:0050852//T cell receptor signaling pathway;GO:0006629//lipid metabolic process;GO:0007165//signal transduction;GO:0009395//phospholipid catabolic process;GO:0035556//intracellular si…	GO:0005911//cell-cell junction;GO:0098685//Schaffer collateral - CA1 synapse;GO:0098978//glutamatergic synapse;	GO:0004435//phosphatidylinositol phospholipase C activity;GO:0005509//calcium ion binding;GO:0005515//protein binding;GO:0008081//phosphoric diester hydrolase activity;GO:0030971//receptor tyrosine kinase binding;GO:0035254//glutamate receptor binding;GO:0004435//phosphatidylinositol phospholipase C activity;GO:0005509//calcium ion binding;GO:0005515//protein binding;GO:0008081//phosphoric dieste…	ko04370(VEGF signaling pathway);ko04070(Phosphatidylinositol signaling system);ko04020(Calcium signaling pathway);ko04012(ErbB signaling pathway);ko00562(Inositol phosphate metabolism)
ENSGALG00000003759	RORA	RAR related orphan receptor A [Source:NCBI gene;Acc:415377]	10	5138735	5486292	+	3197	126.484	32.0328	220.936	6.89717	2.786	0.00035841	0.000103794	GO:0001525//angiogenesis;GO:0006355//regulation of transcription, DNA-templated;GO:0006355//regulation of transcription, DNA-templated;GO:0006355//regulation of transcription, DNA-templated;GO:0006357//regulation of transcription by RNA polymerase II;GO:0006805//xenobiotic metabolic process;GO:0006809//nitric oxide biosynthetic process;GO:0008589//regulation of smoothened signaling pathway;GO:001…	GO:0005634//nucleus;GO:0005634//nucleus;GO:0005634//nucleus;GO:0005634//nucleus;GO:0005634//nucleus;	GO:0000977//RNA polymerase II transcription regulatory region sequence-specific DNA binding;GO:0000978//RNA polymerase II cis-regulatory region sequence-specific DNA binding;GO:0000978//RNA polymerase II cis-regulatory region sequence-specific DNA binding;GO:0000981//DNA-binding transcription factor activity, RNA polymerase II-specific;GO:0001221//transcription coregulator binding;GO:0001222//tra…	-
ENSGALG00000003770	ANXA2	annexin A2 pseudogene 2 [Source:NCBI gene;Acc:396297]	10	5524170	5556443	+	2671	3648.24	1276.81	6019.67	4.71463	2.23715	0.00677321	0.00253402	GO:0010951//negative regulation of endopeptidase activity;GO:0043086//negative regulation of catalytic activity;GO:0001525//angiogenesis;GO:0001525//angiogenesis;GO:0001765//membrane raft assembly;GO:0001921//positive regulation of receptor recycling;GO:0001921//positive regulation of receptor recycling;GO:0006900//vesicle budding from membrane;GO:0010951//negative regulation of endopeptidase act…	GO:0005576//extracellular region;GO:0005604//basement membrane;GO:0016020//membrane;GO:0005576//extracellular region;GO:0005604//basement membrane;GO:0005737//cytoplasm;GO:0005737//cytoplasm;GO:0005765//lysosomal membrane;GO:0005768//endosome;GO:0005769//early endosome;GO:0005811//lipid droplet;GO:0005829//cytosol;GO:0005886//plasma membrane;GO:0009986//cell surface;GO:0016020//membrane;GO:001632…	GO:0004859//phospholipase inhibitor activity;GO:0004859//phospholipase inhibitor activity;GO:0005509//calcium ion binding;GO:0005509//calcium ion binding;GO:0005544//calcium-dependent phospholipid binding;GO:0005544//calcium-dependent phospholipid binding;GO:0005544//calcium-dependent phospholipid binding;GO:0008092//cytoskeletal protein binding;GO:0008092//cytoskeletal protein binding;GO:0002020…	ko05132(Salmonella infection)
ENSGALG00000003792	FYB	FYN binding protein [Source:NCBI gene;Acc:427448]	Z	12272880	12313334	-	2511	1086.69	187.244	1986.13	10.6072	3.40697	6.03587e-22	2.71879e-23	GO:0006955//immune response;GO:0007229//integrin-mediated signaling pathway;GO:0072659//protein localization to plasma membrane;	GO:0005886//plasma membrane;GO:0005886//plasma membrane;GO:0015629//actin cytoskeleton;GO:0032991//protein-containing complex;	GO:0005515//protein binding;GO:0008289//lipid binding;	-
ENSGALG00000003818	CYFIP2	cytoplasmic FMR1 interacting protein 2 [Source:NCBI gene;Acc:416246]	13	12072751	12112751	-	3786	588.589	206.751	970.427	4.69369	2.23072	1.99477e-10	2.53678e-11	GO:0006915//apoptotic process;GO:0030833//regulation of actin filament polymerization;GO:0031175//neuron projection development;GO:0045862//positive regulation of proteolysis;GO:0051388//positive regulation of neurotrophin TRK receptor signaling pathway;GO:0097202//activation of cysteine-type endopeptidase activity;GO:0097484//dendrite extension;GO:0098609//cell-cell adhesion;	GO:0005737//cytoplasm;GO:0045202//synapse;GO:0045202//synapse;GO:0048471//perinuclear region of cytoplasm;	GO:0031267//small GTPase binding;	ko05132(Salmonella infection);ko04810(Regulation of actin cytoskeleton)
ENSGALG00000003820	ARPC3	actin related protein 2/3 complex subunit 3 [Source:NCBI gene;Acc:416837]	15	5578016	5582595	+	738	2379.12	753.471	4004.77	5.3151	2.4101	1.66164e-31	3.75808e-33	GO:0030833//regulation of actin filament polymerization;GO:0034314//Arp2/3 complex-mediated actin nucleation;GO:0034314//Arp2/3 complex-mediated actin nucleation;	GO:0005856//cytoskeleton;GO:0005885//Arp2/3 protein complex;GO:0005885//Arp2/3 protein complex;GO:0030027//lamellipodium;GO:0030027//lamellipodium;	GO:0005200//structural constituent of cytoskeleton;GO:0051015//actin filament binding;	ko05132(Salmonella infection);ko04810(Regulation of actin cytoskeleton);ko04530(Tight junction);ko04144(Endocytosis)
ENSGALG00000003837	ADCY7	adenylate cyclase 7 [Source:NCBI gene;Acc:415732]	11	6526571	6580958	-	3707	678.048	153.802	1202.29	7.81714	2.96664	2.31671e-12	2.37686e-13	GO:0002819//regulation of adaptive immune response;GO:0006171//cAMP biosynthetic process;GO:0006171//cAMP biosynthetic process;GO:0009190//cyclic nucleotide biosynthetic process;GO:0035556//intracellular signal transduction;GO:0071285//cellular response to lithium ion;GO:0071361//cellular response to ethanol;GO:1900016//negative regulation of cytokine production involved in inflammatory response;…	GO:0005886//plasma membrane;GO:0016021//integral component of membrane;GO:0005886//plasma membrane;GO:0005886//plasma membrane;	GO:0004016//adenylate cyclase activity;GO:0004016//adenylate cyclase activity;GO:0004016//adenylate cyclase activity;GO:0016849//phosphorus-oxygen lyase activity;GO:0004016//adenylate cyclase activity;GO:0016849//phosphorus-oxygen lyase activity;GO:0004016//adenylate cyclase activity;GO:0016849//phosphorus-oxygen lyase activity;	ko04916(Melanogenesis);ko04914(Progesterone-mediated oocyte maturation);ko04912(GnRH signaling pathway);ko04540(Gap junction);ko04371(Apelin signaling pathway);ko04270(Vascular smooth muscle contraction);ko04261(Adrenergic signaling in cardiomyocytes);ko04114(Oocyte meiosis);ko04020(Calcium signaling pathway);ko00230(Purine metabolism)
ENSGALG00000003855	SRC	SRC proto-oncogene, non-receptor tyrosine kinase [Source:NCBI gene;Acc:396442]	20	5066108	5083688	+	5839	171.357	77.4174	265.296	3.42683	1.77687	1.4752e-10	1.84341e-11	GO:0006468//protein phosphorylation;GO:0006468//protein phosphorylation;GO:0007179//transforming growth factor beta receptor signaling pathway;GO:0007229//integrin-mediated signaling pathway;GO:0010632//regulation of epithelial cell migration;GO:0010634//positive regulation of epithelial cell migration;GO:0010954//positive regulation of protein processing;GO:0016310//phosphorylation;GO:0016477//c…	GO:0002102//podosome;GO:0005634//nucleus;GO:0005654//nucleoplasm;GO:0005737//cytoplasm;GO:0005737//cytoplasm;GO:0005739//mitochondrion;GO:0005739//mitochondrion;GO:0005743//mitochondrial inner membrane;GO:0005743//mitochondrial inner membrane;GO:0005764//lysosome;GO:0005770//late endosome;GO:0005829//cytosol;GO:0005856//cytoskeleton;GO:0005884//actin filament;GO:0005886//plasma membrane;GO:000588…	GO:0004672//protein kinase activity;GO:0004672//protein kinase activity;GO:0004672//protein kinase activity;GO:0004713//protein tyrosine kinase activity;GO:0004713//protein tyrosine kinase activity;GO:0004713//protein tyrosine kinase activity;GO:0004715//non-membrane spanning protein tyrosine kinase activity;GO:0005102//signaling receptor binding;GO:0005178//integrin binding;GO:0005515//protein b…	ko05168(Herpes simplex virus 1 infection);ko04912(GnRH signaling pathway);ko04810(Regulation of actin cytoskeleton);ko04625(C-type lectin receptor signaling pathway);ko04540(Gap junction);ko04530(Tight junction);ko04520(Adherens junction);ko04510(Focal adhesion);ko04370(VEGF signaling pathway);ko04144(Endocytosis);ko04137(Mitophagy - animal);ko04012(ErbB signaling pathway)
ENSGALG00000003860	MID2	midline 2 [Source:NCBI gene;Acc:422131]	4	1724355	1762986	-	2303	139.425	207.44	71.4096	0.344242	-1.53851	9.51201e-08	1.65314e-08	GO:0010508//positive regulation of autophagy;GO:0032897//negative regulation of viral transcription;GO:0035372//protein localization to microtubule;GO:0043123//positive regulation of I-kappaB kinase/NF-kappaB signaling;GO:0045087//innate immune response;GO:0046597//negative regulation of viral entry into host cell;GO:0051091//positive regulation of DNA-binding transcription factor activity;GO:005…	GO:0005874//microtubule;	GO:0003713//transcription coactivator activity;GO:0005515//protein binding;GO:0008017//microtubule binding;GO:0008270//zinc ion binding;GO:0019899//enzyme binding;GO:0042803//protein homodimerization activity;GO:0051219//phosphoprotein binding;	-
ENSGALG00000003863	P2RX7	purinergic receptor P2X 7 [Source:NCBI gene;Acc:771952]	15	5714657	5727150	+	2758	1295.21	406.355	2184.06	5.37477	2.4262	4.2801e-06	9.2124e-07	GO:0000902//cell morphogenesis;GO:0001819//positive regulation of cytokine production;GO:0001845//phagolysosome assembly;GO:0001916//positive regulation of T cell mediated cytotoxicity;GO:0001934//positive regulation of protein phosphorylation;GO:0006468//protein phosphorylation;GO:0006509//membrane protein ectodomain proteolysis;GO:0006649//phospholipid transfer to membrane;GO:0006811//ion trans…	GO:0005886//plasma membrane;GO:0005886//plasma membrane;GO:0005887//integral component of plasma membrane;GO:0005887//integral component of plasma membrane;GO:0005911//cell-cell junction;GO:0009897//external side of plasma membrane;GO:0016020//membrane;GO:0016020//membrane;GO:0016020//membrane;GO:0031594//neuromuscular junction;GO:0043025//neuronal cell body;GO:0045202//synapse;GO:0005887//integr…	GO:0001530//lipopolysaccharide binding;GO:0001614//purinergic nucleotide receptor activity;GO:0001614//purinergic nucleotide receptor activity;GO:0004931//extracellularly ATP-gated cation channel activity;GO:0004931//extracellularly ATP-gated cation channel activity;GO:0004931//extracellularly ATP-gated cation channel activity;GO:0005216//ion channel activity;GO:0005524//ATP binding;GO:0005524//A…	ko04621(NOD-like receptor signaling pathway);ko04080(Neuroactive ligand-receptor interaction);ko04020(Calcium signaling pathway)
ENSGALG00000003899	RAB17	RAB17, member RAS oncogene family [Source:NCBI gene;Acc:424017]	7	4804962	4812496	+	1531	57.7091	9.0869	106.331	11.7016	3.54863	5.00358e-08	8.36406e-09	GO:0006886//intracellular protein transport;GO:0006897//endocytosis;GO:0030100//regulation of endocytosis;GO:0032456//endocytic recycling;GO:0006886//intracellular protein transport;GO:0006897//endocytosis;GO:0030100//regulation of endocytosis;GO:0032456//endocytic recycling;GO:0002415//immunoglobulin transcytosis in epithelial cells mediated by polymeric immunoglobulin receptor;GO:0006886//intra…	GO:0005768//endosome;GO:0005769//early endosome;GO:0005886//plasma membrane;GO:0012505//endomembrane system;GO:0055038//recycling endosome membrane;GO:0005768//endosome;GO:0005769//early endosome;GO:0005886//plasma membrane;GO:0012505//endomembrane system;GO:0055038//recycling endosome membrane;GO:0005768//endosome;GO:0005769//early endosome;GO:0005886//plasma membrane;GO:0012505//endomembrane sy…	GO:0003924//GTPase activity;GO:0003924//GTPase activity;GO:0003924//GTPase activity;GO:0005525//GTP binding;GO:0005525//GTP binding;GO:0003924//GTPase activity;GO:0003924//GTPase activity;GO:0003924//GTPase activity;GO:0005525//GTP binding;GO:0005525//GTP binding;GO:0003924//GTPase activity;GO:0003924//GTPase activity;GO:0003924//GTPase activity;GO:0003924//GTPase activity;GO:0005525//GTP binding…	-
ENSGALG00000003932	SDC4	syndecan 4 [Source:NCBI gene;Acc:419184]	20	5127284	5143926	+	2941	693.597	221.828	1165.37	5.25346	2.39327	1.39359e-22	5.89871e-24	GO:0001843//neural tube closure;GO:0010762//regulation of fibroblast migration;GO:0016477//cell migration;GO:0042060//wound healing;GO:0042130//negative regulation of T cell proliferation;GO:0044319//wound healing, spreading of cells;GO:0060122//inner ear receptor cell stereocilium organization;GO:0061098//positive regulation of protein tyrosine kinase activity;GO:0090630//activation of GTPase ac…	GO:0009986//cell surface;GO:0009986//cell surface;GO:0016020//membrane;GO:0016020//membrane;GO:0016020//membrane;GO:0016021//integral component of membrane;GO:0016020//membrane;	GO:0042802//identical protein binding;GO:0070053//thrombospondin receptor activity;	ko04514(Cell adhesion molecules);ko04512(ECM-receptor interaction)
ENSGALG00000003939	KLF2	Kruppel like factor 2 [Source:NCBI gene;Acc:420148]	28	4484819	4487194	-	1910	1536.37	2136.45	936.303	0.438253	-1.19016	5.75706e-08	9.72543e-09	GO:0006357//regulation of transcription by RNA polymerase II;	-	GO:0000978//RNA polymerase II cis-regulatory region sequence-specific DNA binding;GO:0000981//DNA-binding transcription factor activity, RNA polymerase II-specific;	ko04371(Apelin signaling pathway);ko04068(FoxO signaling pathway)
ENSGALG00000003948	ALAS1	5'-aminolevulinate synthase 1 [Source:NCBI gene;Acc:552895]	12	3345428	3352328	+	2160	1387.89	1887.68	888.101	0.470473	-1.08782	1.62219e-07	2.9023e-08	GO:0006778//porphyrin-containing compound metabolic process;GO:0006778//porphyrin-containing compound metabolic process;GO:0006782//protoporphyrinogen IX biosynthetic process;GO:0006783//heme biosynthetic process;GO:0009058//biosynthetic process;GO:0009058//biosynthetic process;GO:0033014//tetrapyrrole biosynthetic process;GO:0033014//tetrapyrrole biosynthetic process;	GO:0005654//nucleoplasm;GO:0005739//mitochondrion;GO:0005739//mitochondrion;GO:0005759//mitochondrial matrix;GO:0005759//mitochondrial matrix;GO:0005759//mitochondrial matrix;GO:0005829//cytosol;	GO:0003824//catalytic activity;GO:0003824//catalytic activity;GO:0003870//5-aminolevulinate synthase activity;GO:0003870//5-aminolevulinate synthase activity;GO:0003870//5-aminolevulinate synthase activity;GO:0003870//5-aminolevulinate synthase activity;GO:0016740//transferase activity;GO:0016740//transferase activity;GO:0016740//transferase activity;GO:0016746//acyltransferase activity;GO:003017…	ko00860(Porphyrin metabolism);ko00260(Glycine, serine and threonine metabolism)
ENSGALG00000004048	PTPRS	protein tyrosine phosphatase, receptor type S [Source:NCBI gene;Acc:396375]	28	4727381	4835713	+	7277	2294.36	3267.01	1321.71	0.404564	-1.30556	9.94742e-11	1.21664e-11	GO:0006470//protein dephosphorylation;GO:0016311//dephosphorylation;GO:0006470//protein dephosphorylation;GO:0016311//dephosphorylation;GO:0006470//protein dephosphorylation;GO:0016311//dephosphorylation;GO:0006470//protein dephosphorylation;GO:0016311//dephosphorylation;GO:0006470//protein dephosphorylation;GO:0016311//dephosphorylation;GO:0006470//protein dephosphorylation;GO:0016311//dephospho…	GO:0005886//plasma membrane;GO:0098685//Schaffer collateral - CA1 synapse;GO:0098978//glutamatergic synapse;GO:0099056//integral component of presynaptic membrane;	GO:0004725//protein tyrosine phosphatase activity;GO:0005515//protein binding;GO:0016791//phosphatase activity;GO:0004725//protein tyrosine phosphatase activity;GO:0005515//protein binding;GO:0016791//phosphatase activity;GO:0004725//protein tyrosine phosphatase activity;GO:0005515//protein binding;GO:0016791//phosphatase activity;GO:0004725//protein tyrosine phosphatase activity;GO:0005515//prot…	-
ENSGALG00000004064	GPER1	G protein-coupled estrogen receptor 1 [Source:NCBI gene;Acc:416457]	14	2757417	2761606	+	2388	18.0371	1.09769	34.9765	31.8637	4.99384	4.11445e-10	5.40656e-11	GO:0001934//positive regulation of protein phosphorylation;GO:0001934//positive regulation of protein phosphorylation;GO:0002695//negative regulation of leukocyte activation;GO:0007165//signal transduction;GO:0007186//G protein-coupled receptor signaling pathway;GO:0007186//G protein-coupled receptor signaling pathway;GO:0007186//G protein-coupled receptor signaling pathway;GO:0007186//G protein-…	GO:0005634//nucleus;GO:0005635//nuclear envelope;GO:0005654//nucleoplasm;GO:0005730//nucleolus;GO:0005737//cytoplasm;GO:0005769//early endosome;GO:0005783//endoplasmic reticulum;GO:0005794//Golgi apparatus;GO:0005794//Golgi apparatus;GO:0005802//trans-Golgi network;GO:0005829//cytosol;GO:0005886//plasma membrane;GO:0005886//plasma membrane;GO:0016020//membrane;GO:0016021//integral component of me…	GO:0003682//chromatin binding;GO:0004930//G protein-coupled receptor activity;GO:0004930//G protein-coupled receptor activity;GO:0004930//G protein-coupled receptor activity;GO:0005496//steroid binding;GO:0030284//estrogen receptor activity;GO:0030284//estrogen receptor activity;GO:0030284//estrogen receptor activity;GO:1990239//steroid hormone binding;	-
ENSGALG00000004098	STK4	serine/threonine kinase 4 [Source:NCBI gene;Acc:419187]	20	5185964	5224532	-	2556	1012.11	337.527	1686.7	4.99724	2.32113	2.79616e-18	1.65519e-19	GO:0006468//protein phosphorylation;GO:0007165//signal transduction;GO:0051262//protein tetramerization;GO:0000902//cell morphogenesis;GO:0001569//branching involved in blood vessel morphogenesis;GO:0001841//neural tube formation;GO:0001934//positive regulation of protein phosphorylation;GO:0003157//endocardium development;GO:0006468//protein phosphorylation;GO:0006468//protein phosphorylation;GO…	GO:0005634//nucleus;GO:0005634//nucleus;GO:0005654//nucleoplasm;GO:0005737//cytoplasm;GO:0005737//cytoplasm;GO:0005829//cytosol;GO:0016604//nuclear body;GO:0032991//protein-containing complex;	GO:0004672//protein kinase activity;GO:0004674//protein serine/threonine kinase activity;GO:0005524//ATP binding;GO:0000287//magnesium ion binding;GO:0004672//protein kinase activity;GO:0004672//protein kinase activity;GO:0004674//protein serine/threonine kinase activity;GO:0004674//protein serine/threonine kinase activity;GO:0005524//ATP binding;GO:0005524//ATP binding;GO:0042802//identical prot…	ko04068(FoxO signaling pathway);ko04010(MAPK signaling pathway)
ENSGALG00000004170	ADA	adenosine deaminase [Source:NCBI gene;Acc:419194]	20	5355077	5367709	+	2655	348.231	465.375	231.088	0.496562	-1.00995	0.000278964	7.94824e-05	GO:0000255//allantoin metabolic process;GO:0001666//response to hypoxia;GO:0001889//liver development;GO:0002314//germinal center B cell differentiation;GO:0002636//positive regulation of germinal center formation;GO:0002686//negative regulation of leukocyte migration;GO:0002906//negative regulation of mature B cell apoptotic process;GO:0006154//adenosine catabolic process;GO:0006154//adenosine c…	GO:0005737//cytoplasm;GO:0005764//lysosome;GO:0005829//cytosol;GO:0005829//cytosol;GO:0005886//plasma membrane;GO:0009897//external side of plasma membrane;GO:0009986//cell surface;GO:0016020//membrane;	GO:0004000//adenosine deaminase activity;GO:0004000//adenosine deaminase activity;GO:0004000//adenosine deaminase activity;GO:0008270//zinc ion binding;GO:0008270//zinc ion binding;GO:0019239//deaminase activity;GO:0046936//2'-deoxyadenosine deaminase activity;	ko00230(Purine metabolism)
ENSGALG00000004231	-	Interferon lambda receptor 1 [Source:UniProtKB/Swiss-Prot;Acc:K9JA28]	23	5819774	5826643	-	3391	261.757	108.171	415.343	3.83971	1.941	0.00335248	0.00117567	GO:0019221//cytokine-mediated signaling pathway;GO:0034342//response to type III interferon;GO:0051607//defense response to virus;	GO:0005886//plasma membrane;GO:0016020//membrane;GO:0016021//integral component of membrane;GO:0016021//integral component of membrane;GO:0016020//membrane;GO:0016021//integral component of membrane;	GO:0004896//cytokine receptor activity;GO:0005515//protein binding;GO:0005515//protein binding;	-
ENSGALG00000004240	ORAI1	ORAI calcium release-activated calcium modulator 1 [Source:NCBI gene;Acc:416845]	15	5872047	5889264	+	3570	740.07	1081.08	399.063	0.369135	-1.43778	2.3521e-11	2.69996e-12	GO:0002115//store-operated calcium entry;GO:0002115//store-operated calcium entry;GO:0045762//positive regulation of adenylate cyclase activity;GO:0051924//regulation of calcium ion transport;GO:0051928//positive regulation of calcium ion transport;GO:0070509//calcium ion import;GO:0070588//calcium ion transmembrane transport;	GO:0005829//cytosol;GO:0005886//plasma membrane;GO:0005887//integral component of plasma membrane;GO:0016020//membrane;GO:0016323//basolateral plasma membrane;GO:0032991//protein-containing complex;GO:0044853//plasma membrane raft;GO:0045121//membrane raft;	GO:0005262//calcium channel activity;GO:0015279//store-operated calcium channel activity;GO:0042802//identical protein binding;	ko04020(Calcium signaling pathway)
ENSGALG00000004336	INPPL1	inositol polyphosphate phosphatase like 1 [Source:NCBI gene;Acc:428692]	4	1229311	1237808	-	3907	464.37	30.1449	898.594	29.8092	4.89768	3.1628e-12	3.28489e-13	GO:0001958//endochondral ossification;GO:0006897//endocytosis;GO:0007015//actin filament organization;GO:0046856//phosphatidylinositol dephosphorylation;GO:0046856//phosphatidylinositol dephosphorylation;	GO:0005794//Golgi apparatus;GO:0005829//cytosol;	GO:0003824//catalytic activity;GO:0016791//phosphatase activity;GO:0042169//SH2 domain binding;GO:0003824//catalytic activity;GO:0016791//phosphatase activity;	ko04910(Insulin signaling pathway);ko04070(Phosphatidylinositol signaling system);ko00562(Inositol phosphate metabolism)
ENSGALG00000004398	CARD11	caspase recruitment domain family member 11 [Source:NCBI gene;Acc:416476]	14	3830739	3870033	-	4182	795.822	251.011	1340.63	5.34092	2.41709	1.56094e-12	1.57386e-13	GO:0007165//signal transduction;GO:0007249//I-kappaB kinase/NF-kappaB signaling;GO:0007250//activation of NF-kappaB-inducing kinase activity;GO:0030183//B cell differentiation;GO:0030890//positive regulation of B cell proliferation;GO:0031295//T cell costimulation;GO:0032743//positive regulation of interleukin-2 production;GO:0032743//positive regulation of interleukin-2 production;GO:0038202//TO…	GO:0001772//immunological synapse;GO:0005737//cytoplasm;GO:0005737//cytoplasm;GO:0005829//cytosol;GO:0005886//plasma membrane;GO:0005886//plasma membrane;GO:0005886//plasma membrane;GO:0032449//CBM complex;GO:0032991//protein-containing complex;GO:0045121//membrane raft;	GO:0005515//protein binding;GO:0005515//protein binding;GO:0031435//mitogen-activated protein kinase kinase kinase binding;GO:0035591//signaling adaptor activity;GO:0043621//protein self-association;GO:0050700//CARD domain binding;GO:0050700//CARD domain binding;GO:0089720//caspase binding;	-
ENSGALG00000004496	TNIP1	TNFAIP3 interacting protein 1 [Source:NCBI gene;Acc:100858009]	13	13753105	13762545	+	2825	3197.46	2086.94	4307.97	2.06425	1.04562	2.33741e-07	4.2528e-08	GO:0002755//MyD88-dependent toll-like receptor signaling pathway;GO:0007159//leukocyte cell-cell adhesion;GO:0009101//glycoprotein biosynthetic process;GO:0043124//negative regulation of I-kappaB kinase/NF-kappaB signaling;GO:0043124//negative regulation of I-kappaB kinase/NF-kappaB signaling;GO:0050727//regulation of inflammatory response;GO:0070373//negative regulation of ERK1 and ERK2 cascade;…	GO:0005654//nucleoplasm;GO:0005829//cytosol;	GO:0042802//identical protein binding;GO:0051019//mitogen-activated protein kinase binding;	-
ENSGALG00000004517	PARP3	poly(ADP-ribose) polymerase family member 3 [Source:NCBI gene;Acc:771158]	12	3551260	3554379	-	1716	132.308	74.67	189.947	2.54381	1.34699	4.42352e-06	9.54065e-07	GO:0000723//telomere maintenance;GO:0006302//double-strand break repair;GO:0006302//double-strand break repair;GO:0006302//double-strand break repair;GO:0006471//protein ADP-ribosylation;GO:0006471//protein ADP-ribosylation;GO:0030592//DNA ADP-ribosylation;GO:0045829//negative regulation of isotype switching;GO:0051106//positive regulation of DNA ligation;GO:0060236//regulation of mitotic spindle…	GO:0005654//nucleoplasm;GO:0016604//nuclear body;GO:0035861//site of double-strand break;GO:0035861//site of double-strand break;GO:0045171//intercellular bridge;	GO:0003950//NAD+ ADP-ribosyltransferase activity;GO:0003950//NAD+ ADP-ribosyltransferase activity;GO:0140294//NAD DNA ADP-ribosyltransferase activity;GO:1990404//protein ADP-ribosylase activity;GO:0003950//NAD+ ADP-ribosyltransferase activity;	ko04210(Apoptosis);ko03410(Base excision repair)
ENSGALG00000004523	MFN2	mitofusin 2 [Source:NCBI gene;Acc:419484]	21	5504961	5517404	-	2289	2266.01	3229.74	1302.27	0.403212	-1.31039	1.05127e-10	1.28976e-11	GO:0006626//protein targeting to mitochondrion;GO:0007006//mitochondrial membrane organization;GO:0008053//mitochondrial fusion;GO:0008053//mitochondrial fusion;GO:0008053//mitochondrial fusion;GO:0034497//protein localization to phagophore assembly site;GO:0046580//negative regulation of Ras protein signal transduction;GO:0048593//camera-type eye morphogenesis;GO:0048662//negative regulation of …	GO:0005739//mitochondrion;GO:0005739//mitochondrion;GO:0005739//mitochondrion;GO:0005741//mitochondrial outer membrane;GO:0015630//microtubule cytoskeleton;GO:0016021//integral component of membrane;	GO:0003924//GTPase activity;GO:0005525//GTP binding;GO:0031625//ubiquitin protein ligase binding;	ko04621(NOD-like receptor signaling pathway);ko04137(Mitophagy - animal)
ENSGALG00000004582	MYL2	myosin, light chain 2, regulatory, cardiac, slow [Source:NCBI gene;Acc:416874]	15	6330278	6334348	-	777	30467.2	57796.6	3137.82	0.0542908	-4.20315	9.50572e-86	1.98604e-89	GO:0030308//negative regulation of cell growth;GO:0055010//ventricular cardiac muscle tissue morphogenesis;	GO:0005856//cytoskeleton;GO:0015629//actin cytoskeleton;GO:0097512//cardiac myofibril;	GO:0003785//actin monomer binding;GO:0005509//calcium ion binding;GO:0005509//calcium ion binding;	ko05132(Salmonella infection);ko04810(Regulation of actin cytoskeleton);ko04530(Tight junction);ko04510(Focal adhesion);ko04371(Apelin signaling pathway);ko04261(Adrenergic signaling in cardiomyocytes);ko04260(Cardiac muscle contraction)
ENSGALG00000004771	C1QB	complement C1q B chain [Source:NCBI gene;Acc:428197]	21	6073556	6075682	-	1082	954.939	383.356	1526.52	3.982	1.99349	1.68419e-13	1.52895e-14	GO:0006958//complement activation, classical pathway;GO:0048839//inner ear development;GO:0098883//synapse pruning;	GO:0045202//synapse;GO:0098794//postsynapse;	GO:0005515//protein binding;GO:0042802//identical protein binding;	-
ENSGALG00000004947	POLR3A	RNA polymerase III subunit A [Source:NCBI gene;Acc:423727]	6	14006542	14037322	+	4281	304.12	176.039	432.201	2.45515	1.29581	1.24283e-07	2.19452e-08	GO:0006351//transcription, DNA-templated;GO:0006351//transcription, DNA-templated;GO:0032728//positive regulation of interferon-beta production;GO:0045087//innate immune response;	GO:0005654//nucleoplasm;GO:0005666//RNA polymerase III complex;	GO:0003677//DNA binding;GO:0003899//DNA-directed 5'-3' RNA polymerase activity;GO:0003677//DNA binding;GO:0003682//chromatin binding;GO:0003899//DNA-directed 5'-3' RNA polymerase activity;	ko04623(Cytosolic DNA-sensing pathway);ko03020(RNA polymerase)
ENSGALG00000004958	BTK	Bruton tyrosine kinase [Source:NCBI gene;Acc:374075]	4	2028580	2039548	+	2731	386.217	136.822	635.613	4.64556	2.21585	9.21778e-21	4.54803e-22	GO:0002250//adaptive immune response;GO:0002376//immune system process;GO:0006468//protein phosphorylation;GO:0006468//protein phosphorylation;GO:0016310//phosphorylation;GO:0018108//peptidyl-tyrosine phosphorylation;GO:0035556//intracellular signal transduction;GO:0035556//intracellular signal transduction;GO:0001818//negative regulation of cytokine production;GO:0002344//B cell affinity maturat…	GO:0005737//cytoplasm;GO:0005634//nucleus;GO:0005737//cytoplasm;GO:0005829//cytosol;GO:0005886//plasma membrane;GO:0031410//cytoplasmic vesicle;GO:0045121//membrane raft;	GO:0000166//nucleotide binding;GO:0004672//protein kinase activity;GO:0004672//protein kinase activity;GO:0004713//protein tyrosine kinase activity;GO:0004713//protein tyrosine kinase activity;GO:0004713//protein tyrosine kinase activity;GO:0004714//transmembrane receptor protein tyrosine kinase activity;GO:0004715//non-membrane spanning protein tyrosine kinase activity;GO:0005515//protein bindin…	-
ENSGALG00000004960	FBN1	fibrillin 1 [Source:NCBI gene;Acc:373992]	10	10623539	10768837	-	8586	3901	5204.55	2597.46	0.499075	-1.00267	6.34837e-05	1.62469e-05	GO:0001501//skeletal system development;GO:0007507//heart development;GO:0033627//cell adhesion mediated by integrin;GO:0035582//sequestering of BMP in extracellular matrix;GO:0035583//sequestering of TGFbeta in extracellular matrix;GO:0043010//camera-type eye development;GO:0045671//negative regulation of osteoclast differentiation;GO:0045671//negative regulation of osteoclast differentiation;GO…	GO:0001527//microfibril;GO:0001527//microfibril;GO:0005576//extracellular region;GO:0005604//basement membrane;GO:0005615//extracellular space;GO:0031012//extracellular matrix;GO:0062023//collagen-containing extracellular matrix;GO:0062023//collagen-containing extracellular matrix;	GO:0005178//integrin binding;GO:0005201//extracellular matrix structural constituent;GO:0005201//extracellular matrix structural constituent;GO:0005509//calcium ion binding;GO:0005509//calcium ion binding;GO:0008201//heparin binding;GO:0042802//identical protein binding;GO:0044877//protein-containing complex binding;	ko04350(TGF-beta signaling pathway)
ENSGALG00000004998	RAF1	Raf-1 proto-oncogene, serine/threonine kinase [Source:NCBI gene;Acc:396245]	12	5353662	5392350	-	3205	984.94	1325.18	644.695	0.486494	-1.03951	1.07447e-06	2.14025e-07	GO:0000165//MAPK cascade;GO:0006468//protein phosphorylation;GO:0006468//protein phosphorylation;GO:0007165//signal transduction;GO:0007165//signal transduction;GO:0016310//phosphorylation;GO:0035556//intracellular signal transduction;GO:0035556//intracellular signal transduction;GO:0000165//MAPK cascade;GO:0001678//cellular glucose homeostasis;GO:0001934//positive regulation of protein phosphory…	GO:0005737//cytoplasm;GO:0005739//mitochondrion;GO:0005829//cytosol;GO:0005886//plasma membrane;GO:0005886//plasma membrane;GO:0016020//membrane;GO:0005737//cytoplasm;GO:0005737//cytoplasm;GO:0005739//mitochondrion;GO:0005794//Golgi apparatus;GO:0005829//cytosol;GO:0005829//cytosol;GO:0005886//plasma membrane;GO:0005886//plasma membrane;GO:0005886//plasma membrane;GO:0016020//membrane;GO:0016607/…	GO:0000166//nucleotide binding;GO:0004672//protein kinase activity;GO:0004672//protein kinase activity;GO:0004672//protein kinase activity;GO:0004674//protein serine/threonine kinase activity;GO:0004674//protein serine/threonine kinase activity;GO:0004709//MAP kinase kinase kinase activity;GO:0005524//ATP binding;GO:0005524//ATP binding;GO:0005524//ATP binding;GO:0016301//kinase activity;GO:00167…	ko05164(Influenza A);ko05132(Salmonella infection);ko04916(Melanogenesis);ko04914(Progesterone-mediated oocyte maturation);ko04912(GnRH signaling pathway);ko04910(Insulin signaling pathway);ko04810(Regulation of actin cytoskeleton);ko04625(C-type lectin receptor signaling pathway);ko04540(Gap junction);ko04510(Focal adhesion);ko04371(Apelin signaling pathway);ko04370(VEGF signaling pathway);ko042…
ENSGALG00000005002	VDAC2	voltage dependent anion channel 2 [Source:NCBI gene;Acc:395498]	6	15691878	15706094	-	2295	9556.28	14097.8	5014.79	0.355715	-1.49121	7.40196e-14	6.5233e-15	GO:0006754//ATP biosynthetic process;GO:0006811//ion transport;GO:0015698//inorganic anion transport;GO:0015866//ADP transport;GO:0055085//transmembrane transport;GO:0055085//transmembrane transport;GO:0098656//anion transmembrane transport;GO:0098656//anion transmembrane transport;GO:0006754//ATP biosynthetic process;GO:0006811//ion transport;GO:0015698//inorganic anion transport;GO:0015866//ADP…	GO:0005739//mitochondrion;GO:0005741//mitochondrial outer membrane;GO:0005741//mitochondrial outer membrane;GO:0005741//mitochondrial outer membrane;GO:0031090//organelle membrane;GO:0046930//pore complex;GO:0065010//extracellular membrane-bounded organelle;GO:0005739//mitochondrion;GO:0005741//mitochondrial outer membrane;GO:0005741//mitochondrial outer membrane;GO:0005741//mitochondrial outer m…	GO:0008308//voltage-gated anion channel activity;GO:0008308//voltage-gated anion channel activity;GO:0015288//porin activity;GO:0008308//voltage-gated anion channel activity;GO:0008308//voltage-gated anion channel activity;GO:0015288//porin activity;GO:0008308//voltage-gated anion channel activity;GO:0008308//voltage-gated anion channel activity;GO:0015288//porin activity;GO:0008308//voltage-gate…	ko04621(NOD-like receptor signaling pathway);ko04218(Cellular senescence);ko04217(Necroptosis);ko04216(Ferroptosis);ko04020(Calcium signaling pathway)
ENSGALG00000005102	CDH4	cadherin 4 [Source:NCBI gene;Acc:419222]	20	7236310	7648851	+	2898	47.0587	22.1965	71.9208	3.24018	1.69607	0.0357241	0.0160983	GO:0007155//cell adhesion;GO:0007156//homophilic cell adhesion via plasma membrane adhesion molecules;GO:0007156//homophilic cell adhesion via plasma membrane adhesion molecules;GO:0007157//heterophilic cell-cell adhesion via plasma membrane cell adhesion molecules;GO:0007411//axon guidance;GO:0045773//positive regulation of axon extension;GO:0098609//cell-cell adhesion;GO:0007155//cell adhesion;…	GO:0005886//plasma membrane;GO:0005886//plasma membrane;GO:0005887//integral component of plasma membrane;GO:0016020//membrane;GO:0005886//plasma membrane;GO:0016020//membrane;GO:0005886//plasma membrane;GO:0016020//membrane;GO:0005886//plasma membrane;GO:0016020//membrane;GO:0005886//plasma membrane;GO:0016020//membrane;	GO:0005509//calcium ion binding;GO:0005509//calcium ion binding;GO:0005509//calcium ion binding;GO:0005509//calcium ion binding;GO:0005509//calcium ion binding;	ko04514(Cell adhesion molecules)
ENSGALG00000005451	HELLS	helicase, lymphoid-specific [Source:NCBI gene;Acc:423750]	6	17320779	17341233	-	2951	486.114	169.536	802.693	4.73465	2.24326	3.67096e-16	2.60745e-17	GO:0001655//urogenital system development;GO:0001822//kidney development;GO:0006306//DNA methylation;GO:0006342//heterochromatin assembly;GO:0006346//DNA methylation-dependent heterochromatin assembly;GO:0010216//maintenance of DNA methylation;GO:0031508//pericentric heterochromatin assembly;GO:0043066//negative regulation of apoptotic process;GO:0046651//lymphocyte proliferation;GO:1990830//cell…	GO:0000775//chromosome, centromeric region;GO:0005634//nucleus;GO:0005721//pericentric heterochromatin;	GO:0005524//ATP binding;GO:0070615//ATP-dependent chromatin remodeler activity;GO:0003682//chromatin binding;GO:0005524//ATP binding;GO:0070615//ATP-dependent chromatin remodeler activity;GO:0005524//ATP binding;GO:0070615//ATP-dependent chromatin remodeler activity;	-
ENSGALG00000005462	ZP4	zona pellucida glycoprotein 4 [Source:NCBI gene;Acc:395692]	6	17391366	17396259	-	2054	5.27335	0	10.5467	Inf	Inf	0.0113027	0.0044621	GO:0002922//positive regulation of humoral immune response;GO:0042102//positive regulation of T cell proliferation;GO:0060478//acrosomal vesicle exocytosis;GO:2000344//positive regulation of acrosome reaction;GO:2000360//negative regulation of binding of sperm to zona pellucida;	GO:0035805//egg coat;	GO:0032190//acrosin binding;GO:0042802//identical protein binding;	-
ENSGALG00000005505	PIK3CB	phosphatidylinositol-4,5-bisphosphate 3-kinase catalytic subunit beta [Source:NCBI gene;Acc:424826]	9	5767466	5850702	-	4975	795.833	404.186	1187.48	2.93796	1.55481	4.39905e-05	1.09441e-05	GO:0001952//regulation of cell-matrix adhesion;GO:0003376//sphingosine-1-phosphate receptor signaling pathway;GO:0010595//positive regulation of endothelial cell migration;GO:0010628//positive regulation of gene expression;GO:0014065//phosphatidylinositol 3-kinase signaling;GO:0014065//phosphatidylinositol 3-kinase signaling;GO:0016310//phosphorylation;GO:0033031//positive regulation of neutrophi…	GO:0005634//nucleus;GO:0005654//nucleoplasm;GO:0005730//nucleolus;GO:0030496//midbody;GO:0043231//intracellular membrane-bounded organelle;	GO:0016301//kinase activity;GO:0016301//kinase activity;GO:0035004//phosphatidylinositol 3-kinase activity;	ko05168(Herpes simplex virus 1 infection);ko05164(Influenza A);ko05132(Salmonella infection);ko04914(Progesterone-mediated oocyte maturation);ko04910(Insulin signaling pathway);ko04810(Regulation of actin cytoskeleton);ko04625(C-type lectin receptor signaling pathway);ko04620(Toll-like receptor signaling pathway);ko04510(Focal adhesion);ko04370(VEGF signaling pathway);ko04218(Cellular senescence)…
ENSGALG00000005522	DYNLL2	dynein light chain LC8-type 2 [Source:NCBI gene;Acc:417663]	19	8838677	8845322	-	2564	1836.25	3116.93	555.57	0.178243	-2.48809	4.25709e-33	8.44479e-35	GO:0007017//microtubule-based process;GO:0007017//microtubule-based process;GO:0007017//microtubule-based process;	GO:0005813//centrosome;GO:0005856//cytoskeleton;GO:0005868//cytoplasmic dynein complex;GO:0005875//microtubule associated complex;GO:0030286//dynein complex;GO:0031475//myosin V complex;GO:0097731//9+0 non-motile cilium;GO:0098794//postsynapse;GO:0098978//glutamatergic synapse;GO:0005737//cytoplasm;GO:0005856//cytoskeleton;GO:0005874//microtubule;GO:0030286//dynein complex;GO:0030286//dynein comp…	-	ko05132(Salmonella infection)
ENSGALG00000005547	PIK3AP1	phosphoinositide-3-kinase adaptor protein 1 [Source:NCBI gene;Acc:374268]	6	17555230	17600114	-	3136	829.378	93.3586	1565.4	16.7676	4.0676	1.65355e-08	2.59801e-09	GO:0007165//signal transduction;GO:0014068//positive regulation of phosphatidylinositol 3-kinase signaling;GO:0034134//toll-like receptor 2 signaling pathway;GO:0034142//toll-like receptor 4 signaling pathway;GO:0034154//toll-like receptor 7 signaling pathway;GO:0034162//toll-like receptor 9 signaling pathway;GO:0050727//regulation of inflammatory response;	GO:0005737//cytoplasm;GO:0005829//cytosol;GO:0005886//plasma membrane;GO:0016020//membrane;	GO:0003953//NAD+ nucleosidase activity;GO:0036312//phosphatidylinositol 3-kinase regulatory subunit binding;GO:0042802//identical protein binding;	-
ENSGALG00000005553	NLGN3	neuroligin 3 [Source:NCBI gene;Acc:770104]	4	2322335	2351352	-	4062	17.1538	29.7242	4.58338	0.154197	-2.69716	7.79701e-05	2.02843e-05	GO:0007155//cell adhesion;GO:0007155//cell adhesion;GO:0007155//cell adhesion;GO:0007416//synapse assembly;GO:0050804//modulation of chemical synaptic transmission;GO:0050804//modulation of chemical synaptic transmission;GO:0050808//synapse organization;GO:0050808//synapse organization;GO:0007155//cell adhesion;GO:0007155//cell adhesion;GO:0007155//cell adhesion;GO:0007416//synapse assembly;GO:00…	GO:0005886//plasma membrane;GO:0005887//integral component of plasma membrane;GO:0005887//integral component of plasma membrane;GO:0016020//membrane;GO:0016020//membrane;GO:0016020//membrane;GO:0016021//integral component of membrane;GO:0030054//cell junction;GO:0045202//synapse;GO:0045202//synapse;GO:0045202//synapse;GO:0005886//plasma membrane;GO:0005887//integral component of plasma membrane;G…	GO:0042043//neurexin family protein binding;GO:0042043//neurexin family protein binding;GO:0042043//neurexin family protein binding;GO:0042043//neurexin family protein binding;GO:0038023//signaling receptor activity;GO:0042043//neurexin family protein binding;GO:0042043//neurexin family protein binding;GO:0042043//neurexin family protein binding;GO:0097110//scaffold protein binding;GO:0042043//ne…	ko04514(Cell adhesion molecules)
ENSGALG00000005619	F3	coagulation factor III, tissue factor [Source:NCBI gene;Acc:429084]	8	13932222	13939362	+	2617	129.994	185.112	74.8752	0.404485	-1.30584	7.90059e-06	1.7584e-06	GO:0001938//positive regulation of endothelial cell proliferation;GO:0002541//activation of plasma proteins involved in acute inflammatory response;GO:0006919//activation of cysteine-type endopeptidase activity involved in apoptotic process;GO:0007596//blood coagulation;GO:0007596//blood coagulation;GO:0010628//positive regulation of gene expression;GO:0010641//positive regulation of platelet-der…	GO:0005615//extracellular space;GO:0009986//cell surface;GO:0016021//integral component of membrane;GO:0062023//collagen-containing extracellular matrix;GO:1905286//serine-type peptidase complex;	GO:0002020//protease binding;GO:0004252//serine-type endopeptidase activity;GO:0005515//protein binding;GO:0005543//phospholipid binding;	-
ENSGALG00000005638	IL2RG	interleukin 2 receptor subunit gamma [Source:NCBI gene;Acc:395199]	4	2390550	2394261	+	2155	2264.3	299.317	4229.28	14.1298	3.82067	1.80171e-68	1.70735e-71	-	GO:0016020//membrane;	GO:0004896//cytokine receptor activity;GO:0005515//protein binding;	ko04144(Endocytosis);ko04060(Cytokine-cytokine receptor interaction)
ENSGALG00000005653	NFKB2	nuclear factor kappa B subunit 2 [Source:NCBI gene;Acc:386574]	6	17767580	17775671	+	3486	1093.63	408.539	1778.71	4.35384	2.12229	1.79002e-23	7.09042e-25	GO:0006355//regulation of transcription, DNA-templated;GO:0007165//signal transduction;GO:0002268//follicular dendritic cell differentiation;GO:0002467//germinal center formation;GO:0006355//regulation of transcription, DNA-templated;GO:0006355//regulation of transcription, DNA-templated;GO:0007165//signal transduction;GO:0030198//extracellular matrix organization;GO:0038061//NIK/NF-kappaB signal…	GO:0005737//cytoplasm;GO:0005634//nucleus;GO:0005634//nucleus;GO:0005737//cytoplasm;GO:0005737//cytoplasm;GO:0005829//cytosol;GO:0033257//Bcl3/NF-kappaB2 complex;GO:0005737//cytoplasm;	GO:0003677//DNA binding;GO:0003700//DNA-binding transcription factor activity;GO:0005515//protein binding;GO:0000978//RNA polymerase II cis-regulatory region sequence-specific DNA binding;GO:0001228//DNA-binding transcription activator activity, RNA polymerase II-specific;GO:0003677//DNA binding;GO:0003700//DNA-binding transcription factor activity;GO:0005515//protein binding;GO:1990837//sequence…	ko04625(C-type lectin receptor signaling pathway);ko04010(MAPK signaling pathway)
ENSGALG00000005678	FLNB	filamin B [Source:NCBI gene;Acc:378913]	12	9260248	9328729	+	9229	6698.13	2324.46	11071.8	4.76316	2.25192	1.54628e-07	2.75769e-08	GO:0030036//actin cytoskeleton organization;GO:0030154//cell differentiation;GO:0030036//actin cytoskeleton organization;GO:0030154//cell differentiation;GO:0003334//keratinocyte development;GO:0003382//epithelial cell morphogenesis;GO:0007519//skeletal muscle tissue development;GO:0030036//actin cytoskeleton organization;GO:0030036//actin cytoskeleton organization;GO:0030154//cell differentiatio…	GO:0001725//stress fiber;GO:0005829//cytosol;GO:0005886//plasma membrane;GO:0005903//brush border;GO:0005925//focal adhesion;GO:0045335//phagocytic vesicle;	GO:0003779//actin binding;GO:0005515//protein binding;GO:0003779//actin binding;GO:0005515//protein binding;GO:0003779//actin binding;GO:0005515//protein binding;GO:0042802//identical protein binding;GO:0003779//actin binding;GO:0005515//protein binding;	ko05132(Salmonella infection);ko04510(Focal adhesion);ko04010(MAPK signaling pathway)
ENSGALG00000005757	IRF8	interferon regulatory factor 8 [Source:NCBI gene;Acc:396385]	11	17590414	17597150	-	2306	1776.81	765.468	2788.15	3.64241	1.86489	7.35142e-20	3.87332e-21	GO:0000122//negative regulation of transcription by RNA polymerase II;GO:0000122//negative regulation of transcription by RNA polymerase II;GO:0000122//negative regulation of transcription by RNA polymerase II;GO:0002273//plasmacytoid dendritic cell differentiation;GO:0002273//plasmacytoid dendritic cell differentiation;GO:0002314//germinal center B cell differentiation;GO:0002316//follicular B c…	GO:0005634//nucleus;GO:0005634//nucleus;GO:0005634//nucleus;GO:0005634//nucleus;GO:0005654//nucleoplasm;GO:0005737//cytoplasm;GO:0005737//cytoplasm;	GO:0000976//transcription cis-regulatory region binding;GO:0000976//transcription cis-regulatory region binding;GO:0000977//RNA polymerase II transcription regulatory region sequence-specific DNA binding;GO:0000978//RNA polymerase II cis-regulatory region sequence-specific DNA binding;GO:0000978//RNA polymerase II cis-regulatory region sequence-specific DNA binding;GO:0000981//DNA-binding transcr…	-
ENSGALG00000005848	IL11RA	interleukin 11 receptor subunit alpha [Source:NCBI gene;Acc:693251]	Z	8328565	8349086	+	2138	94.4466	130.262	58.6314	0.450105	-1.15167	0.000458666	0.000134913	-	GO:0016020//membrane;GO:0016020//membrane;GO:0016020//membrane;GO:0016020//membrane;	GO:0004896//cytokine receptor activity;GO:0005515//protein binding;GO:0004896//cytokine receptor activity;GO:0005515//protein binding;GO:0004896//cytokine receptor activity;GO:0005515//protein binding;GO:0004896//cytokine receptor activity;GO:0005515//protein binding;	ko04060(Cytokine-cytokine receptor interaction)
ENSGALG00000005947	MYD88	myeloid differentiation primary response 88 [Source:NCBI gene;Acc:420420]	2	4892458	4905115	+	4377	1320.42	654.405	1986.43	3.03548	1.60193	2.02476e-09	2.87936e-10	GO:0002224//toll-like receptor signaling pathway;GO:0002238//response to molecule of fungal origin;GO:0002269//leukocyte activation involved in inflammatory response;GO:0002283//neutrophil activation involved in immune response;GO:0002376//immune system process;GO:0002755//MyD88-dependent toll-like receptor signaling pathway;GO:0002755//MyD88-dependent toll-like receptor signaling pathway;GO:0002…	GO:0005634//nucleus;GO:0005634//nucleus;GO:0005634//nucleus;GO:0005737//cytoplasm;GO:0005737//cytoplasm;GO:0005737//cytoplasm;GO:0005829//cytosol;GO:0005829//cytosol;GO:0005886//plasma membrane;GO:0005886//plasma membrane;GO:0005886//plasma membrane;	GO:0003674//molecular_function;GO:0003953//NAD+ nucleosidase activity;GO:0003953//NAD+ nucleosidase activity;GO:0005149//interleukin-1 receptor binding;GO:0005515//protein binding;GO:0035325//Toll-like receptor binding;GO:0035325//Toll-like receptor binding;GO:0042802//identical protein binding;GO:0043621//protein self-association;GO:0070976//TIR domain binding;GO:0070976//TIR domain binding;GO:0…	ko05168(Herpes simplex virus 1 infection);ko05164(Influenza A);ko05132(Salmonella infection);ko04621(NOD-like receptor signaling pathway);ko04620(Toll-like receptor signaling pathway);ko04010(MAPK signaling pathway)
ENSGALG00000006008	HOMER2	homer scaffolding protein 2 [Source:NCBI gene;Acc:415458]	10	11559419	11588865	-	1160	724.938	1149.56	300.316	0.261244	-1.93653	5.28513e-19	2.9616e-20	GO:0006468//protein phosphorylation;GO:0006468//protein phosphorylation;GO:0007216//G protein-coupled glutamate receptor signaling pathway;GO:0007605//sensory perception of sound;GO:0007605//sensory perception of sound;GO:0008277//regulation of G protein-coupled receptor signaling pathway;GO:0032703//negative regulation of interleukin-2 production;GO:0035584//calcium-mediated signaling using intr…	GO:0005737//cytoplasm;GO:0005737//cytoplasm;GO:0005829//cytosol;GO:0014069//postsynaptic density;GO:0032426//stereocilium tip;GO:0045177//apical part of cell;GO:0098978//glutamatergic synapse;	GO:0004674//protein serine/threonine kinase activity;GO:0005524//ATP binding;GO:0003779//actin binding;GO:0004674//protein serine/threonine kinase activity;GO:0005524//ATP binding;GO:0030160//synaptic receptor adaptor activity;GO:0035256//G protein-coupled glutamate receptor binding;	ko04068(FoxO signaling pathway)
ENSGALG00000006109	MAPK8	mitogen-activated protein kinase 8 [Source:NCBI gene;Acc:423778]	6	19006936	19110449	+	3127	375.149	551.687	198.611	0.360006	-1.47391	2.05496e-10	2.61592e-11	GO:0006468//protein phosphorylation;GO:0006468//protein phosphorylation;GO:0006468//protein phosphorylation;GO:0006468//protein phosphorylation;GO:0006468//protein phosphorylation;GO:0006468//protein phosphorylation;GO:0006979//response to oxidative stress;GO:0007254//JNK cascade;GO:0007258//JUN phosphorylation;GO:0009411//response to UV;GO:0010628//positive regulation of gene expression;GO:00181…	GO:0005634//nucleus;	GO:0004672//protein kinase activity;GO:0004707//MAP kinase activity;GO:0005524//ATP binding;GO:0004672//protein kinase activity;GO:0004707//MAP kinase activity;GO:0005524//ATP binding;GO:0004672//protein kinase activity;GO:0004707//MAP kinase activity;GO:0005524//ATP binding;GO:0004672//protein kinase activity;GO:0004707//MAP kinase activity;GO:0005524//ATP binding;GO:0004672//protein kinase acti…	ko05132(Salmonella infection);ko04920(Adipocytokine signaling pathway);ko04914(Progesterone-mediated oocyte maturation);ko04912(GnRH signaling pathway);ko04910(Insulin signaling pathway);ko04625(C-type lectin receptor signaling pathway);ko04622(RIG-I-like receptor signaling pathway);ko04621(NOD-like receptor signaling pathway);ko04620(Toll-like receptor signaling pathway);ko04530(Tight junction);…
ENSGALG00000006110	PLK1	polo like kinase 1 [Source:NCBI gene;Acc:416575]	14	7296562	7302521	+	2924	339.995	87.89	592.101	6.73684	2.75207	5.82499e-29	1.52718e-30	GO:0000070//mitotic sister chromatid segregation;GO:0000086//G2/M transition of mitotic cell cycle;GO:0000122//negative regulation of transcription by RNA polymerase II;GO:0000132//establishment of mitotic spindle orientation;GO:0000278//mitotic cell cycle;GO:0000278//mitotic cell cycle;GO:0000281//mitotic cytokinesis;GO:0001578//microtubule bundle formation;GO:0006468//protein phosphorylation;GO…	GO:0000775//chromosome, centromeric region;GO:0000776//kinetochore;GO:0000776//kinetochore;GO:0000779//condensed chromosome, centromeric region;GO:0000785//chromatin;GO:0000795//synaptonemal complex;GO:0000922//spindle pole;GO:0000922//spindle pole;GO:0000940//outer kinetochore;GO:0005634//nucleus;GO:0005634//nucleus;GO:0005634//nucleus;GO:0005737//cytoplasm;GO:0005813//centrosome;GO:0005813//cen…	GO:0000166//nucleotide binding;GO:0000287//magnesium ion binding;GO:0004672//protein kinase activity;GO:0004672//protein kinase activity;GO:0004672//protein kinase activity;GO:0004672//protein kinase activity;GO:0004674//protein serine/threonine kinase activity;GO:0004674//protein serine/threonine kinase activity;GO:0004674//protein serine/threonine kinase activity;GO:0004674//protein serine/thre…	ko04914(Progesterone-mediated oocyte maturation);ko04114(Oocyte meiosis);ko04110(Cell cycle);ko04068(FoxO signaling pathway)
ENSGALG00000006158	ACVR2B	activin A receptor type 2B [Source:NCBI gene;Acc:374213]	2	5811828	5901800	-	1866	4.30747	8.28348	0.331449	0.0400132	-4.64338	0.00371885	0.00131801	GO:0000122//negative regulation of transcription by RNA polymerase II;GO:0001501//skeletal system development;GO:0001702//gastrulation with mouth forming second;GO:0001822//kidney development;GO:0001946//lymphangiogenesis;GO:0001974//blood vessel remodeling;GO:0006355//regulation of transcription, DNA-templated;GO:0006468//protein phosphorylation;GO:0007165//signal transduction;GO:0007178//transm…	GO:0005737//cytoplasm;GO:0016020//membrane;GO:0032991//protein-containing complex;GO:0043235//receptor complex;	GO:0004672//protein kinase activity;GO:0004674//protein serine/threonine kinase activity;GO:0004674//protein serine/threonine kinase activity;GO:0004675//transmembrane receptor protein serine/threonine kinase activity;GO:0004712//protein serine/threonine/tyrosine kinase activity;GO:0005524//ATP binding;GO:0019838//growth factor binding;GO:0019838//growth factor binding;GO:0048185//activin binding;	ko04350(TGF-beta signaling pathway);ko04060(Cytokine-cytokine receptor interaction)
ENSGALG00000006318	IL21R	interleukin 21 receptor [Source:NCBI gene;Acc:416586]	14	7710463	7723251	+	2518	1211.27	32.3955	2390.15	73.7804	6.20517	2.67322e-28	7.29566e-30	-	-	GO:0005515//protein binding;GO:0004888//transmembrane signaling receptor activity;GO:0004896//cytokine receptor activity;GO:0005515//protein binding;	ko04060(Cytokine-cytokine receptor interaction)
ENSGALG00000006346	CXCL14	C-X-C motif chemokine ligand 14 [Source:NCBI gene;Acc:395451]	13	16035275	16042796	+	1630	552.097	2.14581	1102.05	513.582	9.00445	1.57165e-12	1.58565e-13	GO:0006955//immune response;GO:0006955//immune response;GO:0007165//signal transduction;GO:0045662//negative regulation of myoblast differentiation;GO:0048839//inner ear development;GO:0060326//cell chemotaxis;GO:0060326//cell chemotaxis;GO:0061844//antimicrobial humoral immune response mediated by antimicrobial peptide;GO:2000503//positive regulation of natural killer cell chemotaxis;	GO:0005576//extracellular region;GO:0005576//extracellular region;GO:0005615//extracellular space;	GO:0005125//cytokine activity;GO:0008009//chemokine activity;GO:0008009//chemokine activity;	ko04060(Cytokine-cytokine receptor interaction)
ENSGALG00000006351	FAS	Fas cell surface death receptor [Source:NCBI gene;Acc:395274]	6	20087175	20099497	+	1566	963.791	199.822	1727.76	8.64649	3.11212	8.47358e-45	6.04911e-47	GO:0001934//positive regulation of protein phosphorylation;GO:0006915//apoptotic process;GO:0006915//apoptotic process;GO:0006955//immune response;GO:0007165//signal transduction;GO:0032872//regulation of stress-activated MAPK cascade;GO:0034198//cellular response to amino acid starvation;GO:0036337//Fas signaling pathway;GO:0043065//positive regulation of apoptotic process;GO:0071260//cellular r…	GO:0005829//cytosol;GO:0005886//plasma membrane;GO:0009986//cell surface;GO:0016020//membrane;GO:0016604//nuclear body;GO:0031264//death-inducing signaling complex;GO:0031265//CD95 death-inducing signaling complex;GO:0045121//membrane raft;	GO:0004888//transmembrane signaling receptor activity;GO:0005515//protein binding;GO:0005516//calmodulin binding;GO:0019900//kinase binding;GO:0042802//identical protein binding;	ko05168(Herpes simplex virus 1 infection);ko05164(Influenza A);ko04217(Necroptosis);ko04210(Apoptosis);ko04115(p53 signaling pathway);ko04060(Cytokine-cytokine receptor interaction);ko04010(MAPK signaling pathway)
ENSGALG00000006352	CH25H	cholesterol 25-hydroxylase [Source:NCBI gene;Acc:423788]	6	20161234	20165780	-	1653	164.537	35.9746	293.1	8.14744	3.02635	8.96756e-16	6.59438e-17	GO:0008203//cholesterol metabolic process;GO:0008203//cholesterol metabolic process;GO:0008610//lipid biosynthetic process;GO:0034340//response to type I interferon;GO:0035754//B cell chemotaxis;GO:1903914//negative regulation of fusion of virus membrane with host plasma membrane;	-	GO:0001567//cholesterol 25-hydroxylase activity;GO:0001567//cholesterol 25-hydroxylase activity;GO:0005506//iron ion binding;GO:0008395//steroid hydroxylase activity;GO:0016491//oxidoreductase activity;	ko00120(Primary bile acid biosynthesis)
ENSGALG00000006382	PTPRJ	protein tyrosine phosphatase, receptor type J [Source:NCBI gene;Acc:395330]	5	13013917	13081114	+	4431	855.567	155.438	1555.7	10.0085	3.32315	1.80587e-40	1.99651e-42	GO:0006470//protein dephosphorylation;GO:0016311//dephosphorylation;GO:0006470//protein dephosphorylation;GO:0016311//dephosphorylation;	-	GO:0004725//protein tyrosine phosphatase activity;GO:0005515//protein binding;GO:0016791//phosphatase activity;GO:0004725//protein tyrosine phosphatase activity;GO:0005515//protein binding;GO:0016791//phosphatase activity;	ko04520(Adherens junction)
ENSGALG00000006388	IL16	interleukin 16 [Source:NCBI gene;Acc:374270]	10	12549593	12590413	-	4765	1143.34	133.329	2153.35	16.1506	4.01352	2.91853e-23	1.18002e-24	GO:0030595//leukocyte chemotaxis;GO:0050930//induction of positive chemotaxis;	-	GO:0005125//cytokine activity;GO:0005125//cytokine activity;GO:0005515//protein binding;	ko04060(Cytokine-cytokine receptor interaction)
ENSGALG00000006402	NRROS	negative regulator of reactive oxygen species [Source:NCBI gene;Acc:424857]	9	4855404	4859977	-	3506	247.649	53.6543	441.645	8.2313	3.04112	2.80956e-24	1.03479e-25	GO:0006801//superoxide metabolic process;GO:0006954//inflammatory response;GO:0006955//immune response;GO:0007179//transforming growth factor beta receptor signaling pathway;GO:0014005//microglia development;GO:0035583//sequestering of TGFbeta in extracellular matrix;GO:0036364//transforming growth factor beta1 activation;	GO:0005783//endoplasmic reticulum;GO:0009986//cell surface;GO:0009986//cell surface;	GO:0005515//protein binding;GO:0005515//protein binding;GO:0005515//protein binding;GO:0050431//transforming growth factor beta binding;GO:0050431//transforming growth factor beta binding;	-
ENSGALG00000006409	PODXL	podocalyxin like [Source:NCBI gene;Acc:395755]	1	3688056	3728758	+	5113	6762.77	11465.3	2060.2	0.179689	-2.47643	2.25959e-34	4.11119e-36	GO:0016477//cell migration;GO:0022407//regulation of cell-cell adhesion;GO:0016477//cell migration;GO:0022407//regulation of cell-cell adhesion;GO:0016477//cell migration;GO:0022407//regulation of cell-cell adhesion;	-	-	ko05132(Salmonella infection)
ENSGALG00000006453	TF	transferrin (ovotransferrin) [Source:NCBI gene;Acc:396241]	9	4765436	4777129	-	3185	1973.14	435.703	3510.57	8.05725	3.01029	4.15953e-35	6.91109e-37	-	GO:0005576//extracellular region;GO:0005615//extracellular space;	-	ko04216(Ferroptosis)
ENSGALG00000006480	TCF7	transcription factor 7 (T-cell specific, HMG-box) [Source:NCBI gene;Acc:395229]	13	16620708	16679055	-	1960	277.829	31.3515	524.307	16.7235	4.0638	6.55023e-07	1.26875e-07	GO:0006357//regulation of transcription by RNA polymerase II;GO:0016055//Wnt signaling pathway;GO:0033153//T cell receptor V(D)J recombination;GO:0060070//canonical Wnt signaling pathway;GO:0006357//regulation of transcription by RNA polymerase II;GO:0016055//Wnt signaling pathway;GO:0033153//T cell receptor V(D)J recombination;GO:0060070//canonical Wnt signaling pathway;GO:0071353//cellular resp…	GO:0005634//nucleus;GO:0005634//nucleus;GO:0005634//nucleus;GO:0005654//nucleoplasm;GO:0016604//nuclear body;GO:0005634//nucleus;	GO:0008013//beta-catenin binding;GO:0000976//transcription cis-regulatory region binding;GO:0008013//beta-catenin binding;GO:0008013//beta-catenin binding;GO:1990837//sequence-specific double-stranded DNA binding;GO:0008013//beta-catenin binding;	ko05132(Salmonella infection);ko04916(Melanogenesis);ko04520(Adherens junction);ko04310(Wnt signaling pathway)
ENSGALG00000006522	HCK	HCK proto-oncogene, Src family tyrosine kinase [Source:NCBI gene;Acc:419280]	20	10105874	10112326	+	1652	48.667	28.6641	68.6699	2.39567	1.26043	0.0406058	0.018606	GO:0006468//protein phosphorylation;GO:0008284//positive regulation of cell population proliferation;GO:0008360//regulation of cell shape;GO:0018108//peptidyl-tyrosine phosphorylation;GO:0043066//negative regulation of apoptotic process;GO:0046777//protein autophosphorylation;GO:0050764//regulation of phagocytosis;GO:0051090//regulation of DNA-binding transcription factor activity;GO:0071801//reg…	GO:0005764//lysosome;GO:0005884//actin filament;GO:0005886//plasma membrane;GO:0005901//caveola;GO:0005925//focal adhesion;GO:0031234//extrinsic component of cytoplasmic side of plasma membrane;GO:0043231//intracellular membrane-bounded organelle;	GO:0001784//phosphotyrosine residue binding;GO:0004672//protein kinase activity;GO:0004713//protein tyrosine kinase activity;GO:0004713//protein tyrosine kinase activity;GO:0005515//protein binding;GO:0005524//ATP binding;GO:0004672//protein kinase activity;GO:0004713//protein tyrosine kinase activity;GO:0005515//protein binding;GO:0005524//ATP binding;	-
ENSGALG00000006527	CRTAM	cytotoxic and regulatory T-cell molecule [Source:NCBI gene;Acc:395342]	24	3151297	3163767	-	2120	116.098	34.7345	197.462	5.6849	2.50714	5.94727e-11	7.14244e-12	GO:0001768//establishment of T cell polarity;GO:0001819//positive regulation of cytokine production;GO:0002355//detection of tumor cell;GO:0002355//detection of tumor cell;GO:0002860//positive regulation of natural killer cell mediated cytotoxicity directed against tumor cell target;GO:0002860//positive regulation of natural killer cell mediated cytotoxicity directed against tumor cell target;GO:…	GO:0001772//immunological synapse;GO:0005886//plasma membrane;GO:0005886//plasma membrane;	GO:0005102//signaling receptor binding;GO:0005102//signaling receptor binding;	-
ENSGALG00000006567	UBASH3B	ubiquitin associated and SH3 domain containing B [Source:NCBI gene;Acc:419748]	24	3169790	3221633	-	1956	522.314	275.933	768.694	2.7858	1.47809	1.60608e-07	2.86839e-08	GO:0006469//negative regulation of protein kinase activity;GO:0009968//negative regulation of signal transduction;GO:0030168//platelet activation;GO:0035335//peptidyl-tyrosine dephosphorylation;GO:0038063//collagen-activated tyrosine kinase receptor signaling pathway;GO:0038065//collagen-activated signaling pathway;GO:0043393//regulation of protein binding;GO:0045670//regulation of osteoclast dif…	-	GO:0004725//protein tyrosine phosphatase activity;GO:0005515//protein binding;GO:0042802//identical protein binding;GO:0051219//phosphoprotein binding;	-
ENSGALG00000006663	ARHGEF12	Rho guanine nucleotide exchange factor 12 [Source:NCBI gene;Acc:419752]	24	3746751	3810567	-	6343	1892.73	2590.61	1194.85	0.461223	-1.11646	5.83148e-08	9.85851e-09	GO:0007186//G protein-coupled receptor signaling pathway;GO:0007186//G protein-coupled receptor signaling pathway;GO:0007266//Rho protein signal transduction;GO:0035556//intracellular signal transduction;GO:0007186//G protein-coupled receptor signaling pathway;GO:0007266//Rho protein signal transduction;GO:0035556//intracellular signal transduction;	GO:0005737//cytoplasm;GO:0005737//cytoplasm;GO:0005737//cytoplasm;	GO:0001664//G protein-coupled receptor binding;GO:0001664//G protein-coupled receptor binding;GO:0005085//guanyl-nucleotide exchange factor activity;GO:0005096//GTPase activator activity;GO:0005515//protein binding;GO:0001664//G protein-coupled receptor binding;GO:0005085//guanyl-nucleotide exchange factor activity;GO:0005096//GTPase activator activity;GO:0005515//protein binding;	ko04810(Regulation of actin cytoskeleton);ko04625(C-type lectin receptor signaling pathway);ko04270(Vascular smooth muscle contraction)
ENSGALG00000006691	ARPC4	actin related protein 2/3 complex subunit 4 [Source:NCBI gene;Acc:416051]	12	11881167	11884058	+	2146	711.587	390.609	1032.56	2.64348	1.40244	1.14861e-10	1.41717e-11	GO:0030041//actin filament polymerization;GO:0030041//actin filament polymerization;GO:0030041//actin filament polymerization;GO:0030833//regulation of actin filament polymerization;GO:0030833//regulation of actin filament polymerization;GO:0034314//Arp2/3 complex-mediated actin nucleation;GO:0034314//Arp2/3 complex-mediated actin nucleation;GO:0034314//Arp2/3 complex-mediated actin nucleation;GO…	GO:0005737//cytoplasm;GO:0005856//cytoskeleton;GO:0005885//Arp2/3 protein complex;GO:0005885//Arp2/3 protein complex;GO:0005885//Arp2/3 protein complex;GO:0015629//actin cytoskeleton;GO:0015629//actin cytoskeleton;GO:0042995//cell projection;GO:0005737//cytoplasm;GO:0005856//cytoskeleton;GO:0005885//Arp2/3 protein complex;GO:0005885//Arp2/3 protein complex;GO:0005885//Arp2/3 protein complex;GO:00…	GO:0003779//actin binding;GO:0003779//actin binding;GO:0005200//structural constituent of cytoskeleton;GO:0019899//enzyme binding;GO:0030674//protein-macromolecule adaptor activity;GO:0051015//actin filament binding;GO:0051015//actin filament binding;	ko05132(Salmonella infection);ko04810(Regulation of actin cytoskeleton);ko04530(Tight junction);ko04144(Endocytosis)
ENSGALG00000006695	BCR	BCR, RhoGEF and GTPase activating protein [Source:NCBI gene;Acc:416952]	15	8865927	8958301	-	4094	555.621	282.985	828.258	2.92687	1.54936	6.54689e-12	7.03122e-13	GO:0002692//negative regulation of cellular extravasation;GO:0003014//renal system process;GO:0006468//protein phosphorylation;GO:0006468//protein phosphorylation;GO:0007165//signal transduction;GO:0007165//signal transduction;GO:0007264//small GTPase mediated signal transduction;GO:0007420//brain development;GO:0030036//actin cytoskeleton organization;GO:0030216//keratinocyte differentiation;GO:…	GO:0005829//cytosol;GO:0005886//plasma membrane;GO:0014069//postsynaptic density;GO:0016020//membrane;GO:0030054//cell junction;GO:0030424//axon;GO:0032991//protein-containing complex;GO:0042995//cell projection;GO:0043197//dendritic spine;GO:0045202//synapse;GO:0098685//Schaffer collateral - CA1 synapse;GO:0098978//glutamatergic synapse;	GO:0004674//protein serine/threonine kinase activity;GO:0004674//protein serine/threonine kinase activity;GO:0005085//guanyl-nucleotide exchange factor activity;GO:0005085//guanyl-nucleotide exchange factor activity;GO:0005085//guanyl-nucleotide exchange factor activity;GO:0005085//guanyl-nucleotide exchange factor activity;GO:0005096//GTPase activator activity;GO:0005096//GTPase activator activi…	-
ENSGALG00000006751	THY1	Thy-1 cell surface antigen [Source:NCBI gene;Acc:378897]	24	4202427	4206868	+	2057	564.001	193.121	934.881	4.84092	2.27528	8.4707e-09	1.28754e-09	GO:0001525//angiogenesis;GO:0001952//regulation of cell-matrix adhesion;GO:0002693//positive regulation of cellular extravasation;GO:0007155//cell adhesion;GO:0007229//integrin-mediated signaling pathway;GO:0007229//integrin-mediated signaling pathway;GO:0007267//cell-cell signaling;GO:0030334//regulation of cell migration;GO:0034116//positive regulation of heterotypic cell-cell adhesion;GO:00465…	GO:0005783//endoplasmic reticulum;GO:0009897//external side of plasma membrane;GO:0009986//cell surface;GO:0016324//apical plasma membrane;GO:0030425//dendrite;GO:0031362//anchored component of external side of plasma membrane;GO:0045121//membrane raft;	GO:0005178//integrin binding;GO:0005178//integrin binding;GO:0005178//integrin binding;	-
ENSGALG00000006756	-	lipopolysaccharide binding protein [Source:NCBI gene;Acc:419293]	20	10341499	10348637	-	1446	1676.35	194.851	3157.85	16.2065	4.0185	0.000545125	0.000162928	GO:0006955//immune response;GO:0050829//defense response to Gram-negative bacterium;	GO:0005615//extracellular space;	GO:0001530//lipopolysaccharide binding;GO:0008289//lipid binding;	-
ENSGALG00000006785	IRF1	interferon regulatory factor 1 [Source:NCBI gene;Acc:396384]	13	17591206	17597339	-	2274	3955.9	1175.35	6736.45	5.73146	2.5189	3.0782e-35	5.01722e-37	GO:0006355//regulation of transcription, DNA-templated;GO:0006915//apoptotic process;GO:0006915//apoptotic process;GO:0008285//negative regulation of cell population proliferation;GO:0010468//regulation of gene expression;GO:0032481//positive regulation of type I interferon production;GO:0032728//positive regulation of interferon-beta production;GO:0032735//positive regulation of interleukin-12 p…	GO:0000785//chromatin;GO:0005634//nucleus;GO:0005737//cytoplasm;GO:0005634//nucleus;GO:0005634//nucleus;GO:0005737//cytoplasm;	GO:0000976//transcription cis-regulatory region binding;GO:0000976//transcription cis-regulatory region binding;GO:0000978//RNA polymerase II cis-regulatory region sequence-specific DNA binding;GO:0000981//DNA-binding transcription factor activity, RNA polymerase II-specific;GO:0001228//DNA-binding transcription activator activity, RNA polymerase II-specific;GO:0003677//DNA binding;GO:0003700//DN…	ko04625(C-type lectin receptor signaling pathway)
ENSGALG00000006805	PLSCR1	phospholipid scramblase 1 [Source:NCBI gene;Acc:424883]	9	11715875	11727846	-	1609	1593.15	663.15	2523.15	3.80479	1.92782	4.87612e-06	1.05784e-06	GO:0006915//apoptotic process;GO:0010288//response to lead ion;GO:0010628//positive regulation of gene expression;GO:0017121//plasma membrane phospholipid scrambling;GO:0017121//plasma membrane phospholipid scrambling;GO:0035456//response to interferon-beta;GO:0045071//negative regulation of viral genome replication;GO:0045089//positive regulation of innate immune response;GO:0045944//positive re…	GO:0005634//nucleus;GO:0005654//nucleoplasm;GO:0005730//nucleolus;GO:0005737//cytoplasm;GO:0005794//Golgi apparatus;GO:0005829//cytosol;GO:0005886//plasma membrane;GO:0005887//integral component of plasma membrane;GO:0045121//membrane raft;GO:0048471//perinuclear region of cytoplasm;GO:0062023//collagen-containing extracellular matrix;	GO:0000287//magnesium ion binding;GO:0001228//DNA-binding transcription activator activity, RNA polymerase II-specific;GO:0001618//virus receptor activity;GO:0004518//nuclease activity;GO:0005154//epidermal growth factor receptor binding;GO:0005509//calcium ion binding;GO:0008270//zinc ion binding;GO:0017124//SH3 domain binding;GO:0017128//phospholipid scramblase activity;GO:0017128//phospholipid…	-
ENSGALG00000006841	POLR2L	RNA polymerase II subunit L [Source:NCBI gene;Acc:770704]	5	15871249	15872644	+	493	325.436	464.57	186.303	0.401022	-1.31825	4.84274e-08	8.07072e-09	GO:0006351//transcription, DNA-templated;GO:0006366//transcription by RNA polymerase II;	GO:0005634//nucleus;GO:0005654//nucleoplasm;GO:0005665//RNA polymerase II, core complex;	GO:0003677//DNA binding;GO:0003899//DNA-directed 5'-3' RNA polymerase activity;GO:0008270//zinc ion binding;	ko04623(Cytosolic DNA-sensing pathway);ko03020(RNA polymerase)
ENSGALG00000006934	PATZ1	POZ/BTB and AT hook containing zinc finger 1 [Source:NCBI gene;Acc:416963]	15	9301202	9318435	+	2197	58.8472	80.086	37.6084	0.4696	-1.0905	0.0049764	0.0018096	GO:0006355//regulation of transcription, DNA-templated;GO:0007283//spermatogenesis;GO:0008584//male gonad development;GO:0010468//regulation of gene expression;GO:0010596//negative regulation of endothelial cell migration;GO:0030217//T cell differentiation;GO:0045893//positive regulation of transcription, DNA-templated;	GO:0005634//nucleus;GO:0005654//nucleoplasm;	GO:0000978//RNA polymerase II cis-regulatory region sequence-specific DNA binding;GO:0003682//chromatin binding;GO:0005515//protein binding;GO:0031625//ubiquitin protein ligase binding;GO:0005515//protein binding;	-
ENSGALG00000006973	SH2D6	SH2 domain containing 6 [Source:NCBI gene;Acc:395733]	6	22051933	22144236	-	2759	219.509	114.483	324.534	2.83479	1.50324	7.25623e-09	1.09377e-09	GO:0035556//intracellular signal transduction;GO:0050853//B cell receptor signaling pathway;	GO:0005829//cytosol;GO:0005886//plasma membrane;GO:0016020//membrane;GO:0036464//cytoplasmic ribonucleoprotein granule;	GO:0019899//enzyme binding;GO:0019901//protein kinase binding;GO:0035591//signaling adaptor activity;GO:0042169//SH2 domain binding;GO:0043274//phospholipase binding;GO:1990782//protein tyrosine kinase binding;	-
ENSGALG00000006992	MMP9	matrix metallopeptidase 9 [Source:NCBI gene;Acc:395387]	20	10572557	10576665	+	2617	250.895	7.15246	494.638	69.1563	6.11179	1.57239e-51	6.35749e-54	GO:0001501//skeletal system development;GO:0001503//ossification;GO:0001934//positive regulation of protein phosphorylation;GO:0006508//proteolysis;GO:0006508//proteolysis;GO:0030198//extracellular matrix organization;GO:0030335//positive regulation of cell migration;GO:0030574//collagen catabolic process;GO:0030574//collagen catabolic process;GO:0034614//cellular response to reactive oxygen spec…	GO:0005615//extracellular space;GO:0031012//extracellular matrix;GO:0031012//extracellular matrix;	GO:0004175//endopeptidase activity;GO:0004222//metalloendopeptidase activity;GO:0004222//metalloendopeptidase activity;GO:0004222//metalloendopeptidase activity;GO:0008233//peptidase activity;GO:0008233//peptidase activity;GO:0008237//metallopeptidase activity;GO:0008237//metallopeptidase activity;GO:0008270//zinc ion binding;GO:0042802//identical protein binding;GO:0004222//metalloendopeptidase …	-
ENSGALG00000007001	TLR4	toll like receptor 4 [Source:NCBI gene;Acc:417241]	17	3938812	3944462	+	3731	799.437	149.949	1448.92	9.66277	3.27244	2.61389e-24	9.59422e-26	GO:0002218//activation of innate immune response;GO:0002224//toll-like receptor signaling pathway;GO:0002224//toll-like receptor signaling pathway;GO:0002224//toll-like receptor signaling pathway;GO:0002246//wound healing involved in inflammatory response;GO:0002322//B cell proliferation involved in immune response;GO:0002376//immune system process;GO:0002537//nitric oxide production involved in …	GO:0001891//phagocytic cup;GO:0005737//cytoplasm;GO:0005794//Golgi apparatus;GO:0005886//plasma membrane;GO:0005886//plasma membrane;GO:0005887//integral component of plasma membrane;GO:0005887//integral component of plasma membrane;GO:0009897//external side of plasma membrane;GO:0009986//cell surface;GO:0016020//membrane;GO:0016021//integral component of membrane;GO:0016021//integral component o…	GO:0001530//lipopolysaccharide binding;GO:0001530//lipopolysaccharide binding;GO:0001875//lipopolysaccharide immune receptor activity;GO:0001875//lipopolysaccharide immune receptor activity;GO:0001875//lipopolysaccharide immune receptor activity;GO:0003953//NAD+ nucleosidase activity;GO:0003953//NAD+ nucleosidase activity;GO:0004888//transmembrane signaling receptor activity;GO:0004888//transmemb…	ko05164(Influenza A);ko05132(Salmonella infection);ko04621(NOD-like receptor signaling pathway);ko04620(Toll-like receptor signaling pathway);ko04217(Necroptosis);ko04145(Phagosome)
ENSGALG00000007015	CD40	CD40 molecule [Source:NCBI gene;Acc:395385]	20	10622623	10626251	+	2230	459.654	169.559	749.749	4.42175	2.14462	2.39267e-13	2.21143e-14	GO:0042113//B cell activation;GO:0050776//regulation of immune response;GO:0002637//regulation of immunoglobulin production;GO:0002768//immune response-regulating cell surface receptor signaling pathway;GO:0006874//cellular calcium ion homeostasis;GO:0006915//apoptotic process;GO:0006955//immune response;GO:0007165//signal transduction;GO:0019724//B cell mediated immunity;GO:0023035//CD40 signali…	GO:0009897//external side of plasma membrane;GO:0005886//plasma membrane;GO:0009897//external side of plasma membrane;GO:0009986//cell surface;GO:0016020//membrane;GO:0035631//CD40 receptor complex;GO:0043231//intracellular membrane-bounded organelle;	GO:0005515//protein binding;GO:0038023//signaling receptor activity;GO:0004888//transmembrane signaling receptor activity;GO:0005515//protein binding;	ko04672(Intestinal immune network for IgA production);ko04620(Toll-like receptor signaling pathway);ko04514(Cell adhesion molecules);ko04060(Cytokine-cytokine receptor interaction)
ENSGALG00000007093	CYTH1	cytohesin 1 [Source:NCBI gene;Acc:422085]	18	9776820	9792219	+	2981	1703.5	981.346	2425.65	2.47176	1.30554	2.15048e-10	2.74703e-11	GO:0032012//regulation of ARF protein signal transduction;GO:0032012//regulation of ARF protein signal transduction;	-	GO:0005085//guanyl-nucleotide exchange factor activity;GO:0005085//guanyl-nucleotide exchange factor activity;	ko05132(Salmonella infection);ko04144(Endocytosis)
ENSGALG00000007114	APOA1	apolipoprotein A1 [Source:NCBI gene;Acc:396536]	24	5140181	5141930	-	1239	21673.1	5814.18	37532	6.45526	2.69047	0.0134349	0.00539978	GO:0001932//regulation of protein phosphorylation;GO:0001935//endothelial cell proliferation;GO:0002719//negative regulation of cytokine production involved in immune response;GO:0006644//phospholipid metabolic process;GO:0006656//phosphatidylcholine biosynthetic process;GO:0006695//cholesterol biosynthetic process;GO:0006869//lipid transport;GO:0007186//G protein-coupled receptor signaling pathw…	GO:0005576//extracellular region;GO:0005576//extracellular region;GO:0005615//extracellular space;GO:0005615//extracellular space;GO:0030139//endocytic vesicle;GO:0031410//cytoplasmic vesicle;GO:0034361//very-low-density lipoprotein particle;GO:0034364//high-density lipoprotein particle;GO:0034366//spherical high-density lipoprotein particle;	GO:0001540//amyloid-beta binding;GO:0005102//signaling receptor binding;GO:0005319//lipid transporter activity;GO:0005543//phospholipid binding;GO:0008035//high-density lipoprotein particle binding;GO:0008289//lipid binding;GO:0008289//lipid binding;GO:0015485//cholesterol binding;GO:0019899//enzyme binding;GO:0031072//heat shock protein binding;GO:0034190//apolipoprotein receptor binding;GO:0034…	ko03320(PPAR signaling pathway)
ENSGALG00000007149	CYTH3	cytohesin 3 [Source:NCBI gene;Acc:416626]	14	9258448	9306090	+	1705	606.596	962.507	250.684	0.260449	-1.94093	1.49311e-18	8.6687e-20	GO:0032012//regulation of ARF protein signal transduction;GO:0032012//regulation of ARF protein signal transduction;GO:0045785//positive regulation of cell adhesion;GO:0048193//Golgi vesicle transport;GO:0090162//establishment of epithelial cell polarity;	GO:0001726//ruffle;GO:0005654//nucleoplasm;GO:0005737//cytoplasm;GO:0005829//cytosol;GO:0005886//plasma membrane;GO:0005886//plasma membrane;GO:0005912//adherens junction;GO:0005923//bicellular tight junction;GO:0031234//extrinsic component of cytoplasmic side of plasma membrane;	GO:0005085//guanyl-nucleotide exchange factor activity;GO:0005085//guanyl-nucleotide exchange factor activity;GO:0005085//guanyl-nucleotide exchange factor activity;GO:0005547//phosphatidylinositol-3,4,5-trisphosphate binding;GO:0005547//phosphatidylinositol-3,4,5-trisphosphate binding;	ko05132(Salmonella infection);ko04144(Endocytosis)
ENSGALG00000007158	SOCS1	suppressor of cytokine signaling 1 [Source:NCBI gene;Acc:416630]	14	9342202	9344743	+	1003	424.283	127.391	721.174	5.6611	2.50108	3.49261e-10	4.55635e-11	GO:0001817//regulation of cytokine production;GO:0001932//regulation of protein phosphorylation;GO:0007259//receptor signaling pathway via JAK-STAT;GO:0009968//negative regulation of signal transduction;GO:0010533//regulation of activation of Janus kinase activity;GO:0016567//protein ubiquitination;GO:0019221//cytokine-mediated signaling pathway;GO:0035556//intracellular signal transduction;GO:00…	GO:0005654//nucleoplasm;GO:0005737//cytoplasm;GO:0005737//cytoplasm;GO:0005942//phosphatidylinositol 3-kinase complex;GO:0036464//cytoplasmic ribonucleoprotein granule;	GO:0005159//insulin-like growth factor receptor binding;GO:0019210//kinase inhibitor activity;GO:0019901//protein kinase binding;GO:0046935//1-phosphatidylinositol-3-kinase regulator activity;	ko04910(Insulin signaling pathway);ko04120(Ubiquitin mediated proteolysis)
ENSGALG00000007220	FTH1	ferritin heavy chain 1 [Source:NCBI gene;Acc:395970]	5	16995951	17000513	-	868	47169.1	27914.9	66423.3	2.37949	1.25065	0.001005	0.000315424	GO:0006826//iron ion transport;GO:0006826//iron ion transport;GO:0006826//iron ion transport;GO:0006879//cellular iron ion homeostasis;GO:0006879//cellular iron ion homeostasis;GO:0006879//cellular iron ion homeostasis;GO:0006880//intracellular sequestering of iron ion;GO:0006880//intracellular sequestering of iron ion;GO:0006955//immune response;GO:0008285//negative regulation of cell population…	GO:0005737//cytoplasm;GO:0044754//autolysosome;	GO:0004322//ferroxidase activity;GO:0004322//ferroxidase activity;GO:0005506//iron ion binding;GO:0008198//ferrous iron binding;GO:0008199//ferric iron binding;GO:0008199//ferric iron binding;GO:0008199//ferric iron binding;GO:0016491//oxidoreductase activity;GO:0042802//identical protein binding;GO:0046872//metal ion binding;	ko04217(Necroptosis);ko04216(Ferroptosis)
ENSGALG00000007237	ALYREF	Aly/REF export factor [Source:NCBI gene;Acc:769169]	18	9938407	9943202	-	1088	300.085	195.578	404.591	2.06869	1.04872	2.37383e-05	5.66726e-06	GO:0006406//mRNA export from nucleus;	GO:0005634//nucleus;GO:0016607//nuclear speck;	GO:0003676//nucleic acid binding;GO:0003676//nucleic acid binding;GO:0003723//RNA binding;GO:0003729//mRNA binding;	ko05168(Herpes simplex virus 1 infection);ko03040(Spliceosome);ko03015(mRNA surveillance pathway);ko03013(Nucleocytoplasmic transport)
ENSGALG00000007240	TRAIL-LIKE	TNF-related apoptosis inducing ligand-like [Source:NCBI gene;Acc:395283]	4	9589706	9595509	-	1864	179.389	310.735	48.0431	0.154611	-2.69329	1.09655e-22	4.57864e-24	GO:0006955//immune response;GO:0006955//immune response;GO:0006955//immune response;GO:0006955//immune response;	GO:0005576//extracellular region;GO:0016020//membrane;GO:0016020//membrane;GO:0016020//membrane;GO:0016020//membrane;GO:0016020//membrane;	GO:0005164//tumor necrosis factor receptor binding;GO:0005164//tumor necrosis factor receptor binding;GO:0005515//protein binding;GO:0046872//metal ion binding;GO:0005164//tumor necrosis factor receptor binding;GO:0005515//protein binding;GO:0005164//tumor necrosis factor receptor binding;GO:0005515//protein binding;	-
ENSGALG00000007253	IL1RAP	interleukin 1 receptor accessory protein [Source:NCBI gene;Acc:424908]	9	14006895	14047894	-	4038	548.434	148.622	948.245	6.38026	2.67362	5.69135e-21	2.76496e-22	GO:0007165//signal transduction;GO:0019221//cytokine-mediated signaling pathway;GO:0032736//positive regulation of interleukin-13 production;GO:0032753//positive regulation of interleukin-4 production;GO:0032754//positive regulation of interleukin-5 production;GO:0032755//positive regulation of interleukin-6 production;GO:0038172//interleukin-33-mediated signaling pathway;GO:0051092//positive reg…	GO:0098978//glutamatergic synapse;GO:0016020//membrane;GO:0016021//integral component of membrane;	GO:0002114//interleukin-33 receptor activity;GO:0003953//NAD+ nucleosidase activity;GO:0004908//interleukin-1 receptor activity;GO:0004908//interleukin-1 receptor activity;GO:0003953//NAD+ nucleosidase activity;GO:0003953//NAD+ nucleosidase activity;GO:0004908//interleukin-1 receptor activity;GO:0004908//interleukin-1 receptor activity;GO:0003953//NAD+ nucleosidase activity;GO:0004908//interleuki…	ko04060(Cytokine-cytokine receptor interaction);ko04010(MAPK signaling pathway)
ENSGALG00000007356	MAP3K8	mitogen-activated protein kinase kinase kinase 8 [Source:NCBI gene;Acc:420479]	2	15014348	15032488	+	3420	253.255	39.7462	466.763	11.7436	3.5538	2.82976e-37	3.82569e-39	GO:0000165//MAPK cascade;GO:0006468//protein phosphorylation;GO:0006468//protein phosphorylation;GO:0016310//phosphorylation;GO:0000165//MAPK cascade;GO:0006468//protein phosphorylation;GO:0006468//protein phosphorylation;GO:0016310//phosphorylation;GO:0006468//protein phosphorylation;GO:0000165//MAPK cascade;GO:0006468//protein phosphorylation;GO:0006468//protein phosphorylation;GO:0016310//phos…	GO:0005829//cytosol;	GO:0000166//nucleotide binding;GO:0004672//protein kinase activity;GO:0004672//protein kinase activity;GO:0004674//protein serine/threonine kinase activity;GO:0004709//MAP kinase kinase kinase activity;GO:0005524//ATP binding;GO:0005524//ATP binding;GO:0005524//ATP binding;GO:0016301//kinase activity;GO:0016740//transferase activity;GO:0106310//protein serine kinase activity;GO:0106311//protein s…	ko04620(Toll-like receptor signaling pathway);ko04010(MAPK signaling pathway)
ENSGALG00000007381	-	-	5	17253818	17261848	-	3588	2667.92	1182.21	4153.64	3.51345	1.81289	2.55479e-17	1.65918e-18	GO:0010951//negative regulation of endopeptidase activity;GO:0030193//regulation of blood coagulation;GO:0030193//regulation of blood coagulation;GO:0045916//negative regulation of complement activation;GO:0045916//negative regulation of complement activation;	GO:0005615//extracellular space;GO:0005615//extracellular space;GO:0005615//extracellular space;	GO:0004867//serine-type endopeptidase inhibitor activity;GO:0004867//serine-type endopeptidase inhibitor activity;GO:0004867//serine-type endopeptidase inhibitor activity;GO:0005515//protein binding;	-
ENSGALG00000007416	CD3E	CD3e molecule [Source:NCBI gene;Acc:396062]	24	5480338	5485277	+	1897	4364.34	487.273	8241.4	16.9133	4.08009	3.00183e-20	1.53609e-21	GO:0001954//positive regulation of cell-matrix adhesion;GO:0002669//positive regulation of T cell anergy;GO:0007166//cell surface receptor signaling pathway;GO:0007166//cell surface receptor signaling pathway;GO:0010628//positive regulation of gene expression;GO:0010629//negative regulation of gene expression;GO:0016358//dendrite development;GO:0021549//cerebellum development;GO:0031295//T cell c…	GO:0001772//immunological synapse;GO:0005783//endoplasmic reticulum;GO:0005886//plasma membrane;GO:0005886//plasma membrane;GO:0005911//cell-cell junction;GO:0009897//external side of plasma membrane;GO:0009897//external side of plasma membrane;GO:0016020//membrane;GO:0042101//T cell receptor complex;GO:0042105//alpha-beta T cell receptor complex;GO:0042105//alpha-beta T cell receptor complex;GO:…	GO:0004888//transmembrane signaling receptor activity;GO:0017124//SH3 domain binding;GO:0042802//identical protein binding;	-
ENSGALG00000007418	CD3D	CD3d molecule [Source:NCBI gene;Acc:396518]	24	5487325	5489870	-	1239	1288.07	203.383	2372.75	11.6664	3.54429	4.05402e-20	2.09757e-21	GO:0007166//cell surface receptor signaling pathway;GO:0007166//cell surface receptor signaling pathway;	GO:0042101//T cell receptor complex;GO:0016020//membrane;GO:0042101//T cell receptor complex;	GO:0004888//transmembrane signaling receptor activity;GO:0004888//transmembrane signaling receptor activity;	-
ENSGALG00000007419	MASP1	mannan binding lectin serine peptidase 1 [Source:NCBI gene;Acc:407088]	9	15017996	15035605	+	3600	11.7911	18.63	4.95217	0.265817	-1.9115	0.0190557	0.00794538	GO:0001867//complement activation, lectin pathway;GO:0001867//complement activation, lectin pathway;GO:0006508//proteolysis;	GO:0005615//extracellular space;GO:0005615//extracellular space;GO:0005654//nucleoplasm;GO:0005829//cytosol;	GO:0004252//serine-type endopeptidase activity;GO:0004252//serine-type endopeptidase activity;GO:0004252//serine-type endopeptidase activity;GO:0005509//calcium ion binding;GO:0005509//calcium ion binding;GO:0008233//peptidase activity;GO:0042803//protein homodimerization activity;GO:0048306//calcium-dependent protein binding;	-
ENSGALG00000007447	TUBB1	tubulin beta 1 class VI [Source:NCBI gene;Acc:396427]	20	10887341	10892358	-	3079	186.208	251.163	121.253	0.482767	-1.0506	0.000147355	4.01877e-05	GO:0000226//microtubule cytoskeleton organization;GO:0000278//mitotic cell cycle;GO:0007017//microtubule-based process;GO:0007017//microtubule-based process;GO:0007017//microtubule-based process;GO:0051225//spindle assembly;	GO:0005737//cytoplasm;GO:0005737//cytoplasm;GO:0005737//cytoplasm;GO:0005856//cytoskeleton;GO:0005874//microtubule;GO:0005874//microtubule;GO:0005874//microtubule;GO:0005874//microtubule;GO:0005874//microtubule;	GO:0000166//nucleotide binding;GO:0003924//GTPase activity;GO:0003924//GTPase activity;GO:0005200//structural constituent of cytoskeleton;GO:0005200//structural constituent of cytoskeleton;GO:0005200//structural constituent of cytoskeleton;GO:0005200//structural constituent of cytoskeleton;GO:0005525//GTP binding;GO:0005525//GTP binding;GO:0005525//GTP binding;GO:0005525//GTP binding;	ko05132(Salmonella infection);ko04540(Gap junction);ko04145(Phagosome)
ENSGALG00000007511	ITGB2	integrin subunit beta 2 [Source:NCBI gene;Acc:396181]	7	7177686	7189495	-	3566	5461.2	708.83	10213.6	14.409	3.8489	2.46569e-46	1.47982e-48	GO:0007155//cell adhesion;GO:0007160//cell-matrix adhesion;GO:0007229//integrin-mediated signaling pathway;	GO:0008305//integrin complex;	GO:0038023//signaling receptor activity;	ko04810(Regulation of actin cytoskeleton);ko04514(Cell adhesion molecules);ko04145(Phagosome)
ENSGALG00000007547	ABI1	abl interactor 1 [Source:NCBI gene;Acc:420489]	2	16014648	16093019	+	1524	1118.48	705.148	1531.81	2.17232	1.11924	1.27696e-07	2.25882e-08	GO:0001756//somitogenesis;GO:0008154//actin polymerization or depolymerization;GO:0018108//peptidyl-tyrosine phosphorylation;GO:0035855//megakaryocyte development;GO:0048813//dendrite morphogenesis;GO:0072673//lamellipodium morphogenesis;	GO:0030027//lamellipodium;GO:0030027//lamellipodium;GO:0031209//SCAR complex;GO:0031209//SCAR complex;GO:0031252//cell leading edge;GO:0032433//filopodium tip;GO:0043005//neuron projection;	GO:0005515//protein binding;GO:0017124//SH3 domain binding;GO:0030296//protein tyrosine kinase activator activity;GO:0030296//protein tyrosine kinase activator activity;GO:0035591//signaling adaptor activity;GO:0035591//signaling adaptor activity;	ko05132(Salmonella infection)
ENSGALG00000007555	CCND1	cyclin D1 [Source:NCBI gene;Acc:396341]	5	17778656	17793544	+	2911	511.788	702.518	321.057	0.45701	-1.1297	5.6357e-07	1.07986e-07	GO:0000082//G1/S transition of mitotic cell cycle;GO:0000082//G1/S transition of mitotic cell cycle;GO:0000122//negative regulation of transcription by RNA polymerase II;GO:0000122//negative regulation of transcription by RNA polymerase II;GO:0000320//re-entry into mitotic cell cycle;GO:0001934//positive regulation of protein phosphorylation;GO:0006468//protein phosphorylation;GO:0006974//cellula…	GO:0000307//cyclin-dependent protein kinase holoenzyme complex;GO:0000307//cyclin-dependent protein kinase holoenzyme complex;GO:0005634//nucleus;GO:0005634//nucleus;GO:0005654//nucleoplasm;GO:0005737//cytoplasm;GO:0005923//bicellular tight junction;GO:0017053//transcription repressor complex;	GO:0003714//transcription corepressor activity;GO:0004672//protein kinase activity;GO:0016301//kinase activity;GO:0016538//cyclin-dependent protein serine/threonine kinase regulator activity;GO:0019899//enzyme binding;GO:0019901//protein kinase binding;GO:0019901//protein kinase binding;GO:0042826//histone deacetylase binding;GO:0070064//proline-rich region binding;	ko04530(Tight junction);ko04510(Focal adhesion);ko04371(Apelin signaling pathway);ko04340(Hedgehog signaling pathway);ko04310(Wnt signaling pathway);ko04218(Cellular senescence);ko04115(p53 signaling pathway);ko04110(Cell cycle);ko04068(FoxO signaling pathway)
ENSGALG00000007579	APBB1IP	amyloid beta precursor protein binding family B member 1 interacting protein [Source:NCBI gene;Acc:420492]	2	16143077	16201613	-	2938	677.527	215.454	1139.6	5.28931	2.40308	2.01681e-11	2.29597e-12	GO:0002291//T cell activation via T cell receptor contact with antigen bound to MHC molecule on antigen presenting cell;GO:0007165//signal transduction;GO:0045785//positive regulation of cell adhesion;GO:0007165//signal transduction;GO:0007165//signal transduction;	GO:0005829//cytosol;GO:0005829//cytosol;GO:0005886//plasma membrane;GO:0005886//plasma membrane;GO:0042101//T cell receptor complex;	-	-
ENSGALG00000007625	FADD	Fas associated via death domain [Source:NCBI gene;Acc:423146]	5	18066746	18084292	+	1241	517.702	336.234	699.171	2.07942	1.05618	0.000102825	2.73675e-05	GO:0001916//positive regulation of T cell mediated cytotoxicity;GO:0002821//positive regulation of adaptive immune response;GO:0006915//apoptotic process;GO:0007165//signal transduction;GO:0007165//signal transduction;GO:0008625//extrinsic apoptotic signaling pathway via death domain receptors;GO:0032729//positive regulation of interferon-gamma production;GO:0032757//positive regulation of interl…	GO:0005737//cytoplasm;GO:0005737//cytoplasm;GO:0005829//cytosol;GO:0005886//plasma membrane;GO:0031264//death-inducing signaling complex;GO:0031265//CD95 death-inducing signaling complex;GO:0031265//CD95 death-inducing signaling complex;GO:0097342//ripoptosome;	GO:0002020//protease binding;GO:0005123//death receptor binding;GO:0005515//protein binding;GO:0032813//tumor necrosis factor receptor superfamily binding;GO:0035877//death effector domain binding;GO:0042802//identical protein binding;GO:0089720//caspase binding;GO:0089720//caspase binding;	ko05168(Herpes simplex virus 1 infection);ko05164(Influenza A);ko05132(Salmonella infection);ko04622(RIG-I-like receptor signaling pathway);ko04621(NOD-like receptor signaling pathway);ko04620(Toll-like receptor signaling pathway);ko04217(Necroptosis);ko04210(Apoptosis)
ENSGALG00000007641	LDB1	LIM domain binding 1 [Source:NCBI gene;Acc:395952]	6	23470328	23489022	+	1532	551.123	356.95	745.297	2.08796	1.0621	0.000165512	4.55161e-05	GO:0000122//negative regulation of transcription by RNA polymerase II;GO:0006357//regulation of transcription by RNA polymerase II;GO:0006357//regulation of transcription by RNA polymerase II;GO:0007399//nervous system development;GO:0009948//anterior/posterior axis specification;GO:0016055//Wnt signaling pathway;GO:0030182//neuron differentiation;GO:0045647//negative regulation of erythrocyte di…	GO:0005634//nucleus;GO:0005634//nucleus;GO:0005634//nucleus;GO:0005634//nucleus;GO:0005667//transcription regulator complex;GO:0032991//protein-containing complex;GO:0005634//nucleus;GO:0005634//nucleus;GO:0005634//nucleus;GO:0005634//nucleus;GO:0005667//transcription regulator complex;GO:0032991//protein-containing complex;GO:0000785//chromatin;GO:0005634//nucleus;GO:0005634//nucleus;GO:0005667/…	GO:0003712//transcription coregulator activity;GO:0003712//transcription coregulator activity;GO:0030274//LIM domain binding;GO:0030274//LIM domain binding;GO:0030274//LIM domain binding;GO:0030274//LIM domain binding;GO:0042803//protein homodimerization activity;GO:0003712//transcription coregulator activity;GO:0003712//transcription coregulator activity;GO:0030274//LIM domain binding;GO:0030274…	-
ENSGALG00000007651	STAT1	signal transducer and activator of transcription 1 [Source:NCBI gene;Acc:424044]	7	7912708	7932691	-	3810	11110.9	3693.17	18528.7	5.01701	2.32683	1.26464e-11	1.39894e-12	GO:0001937//negative regulation of endothelial cell proliferation;GO:0002230//positive regulation of defense response to virus by host;GO:0006355//regulation of transcription, DNA-templated;GO:0006355//regulation of transcription, DNA-templated;GO:0006357//regulation of transcription by RNA polymerase II;GO:0006952//defense response;GO:0007165//signal transduction;GO:0007165//signal transduction;…	GO:0000785//chromatin;GO:0005634//nucleus;GO:0005634//nucleus;GO:0005654//nucleoplasm;GO:0005730//nucleolus;GO:0005737//cytoplasm;GO:0005737//cytoplasm;GO:0005829//cytosol;GO:0032991//protein-containing complex;GO:0048471//perinuclear region of cytoplasm;	GO:0000977//RNA polymerase II transcription regulatory region sequence-specific DNA binding;GO:0000978//RNA polymerase II cis-regulatory region sequence-specific DNA binding;GO:0000978//RNA polymerase II cis-regulatory region sequence-specific DNA binding;GO:0000979//RNA polymerase II core promoter sequence-specific DNA binding;GO:0000981//DNA-binding transcription factor activity, RNA polymerase…	ko05168(Herpes simplex virus 1 infection);ko05164(Influenza A);ko04625(C-type lectin receptor signaling pathway);ko04621(NOD-like receptor signaling pathway);ko04620(Toll-like receptor signaling pathway);ko04217(Necroptosis)
ENSGALG00000007668	BMP7	bone morphogenetic protein 7 [Source:NCBI gene;Acc:395494]	20	11682314	11723878	+	1820	614.224	1010.96	217.491	0.215133	-2.2167	1.47836e-23	5.79054e-25	GO:0001654//eye development;GO:0001656//metanephros development;GO:0001657//ureteric bud development;GO:0001707//mesoderm formation;GO:0001822//kidney development;GO:0001823//mesonephros development;GO:0003272//endocardial cushion formation;GO:0003344//pericardium morphogenesis;GO:0007389//pattern specification process;GO:0007411//axon guidance;GO:0007435//salivary gland morphogenesis;GO:0008285/…	GO:0005615//extracellular space;GO:0005615//extracellular space;	GO:0008083//growth factor activity;	ko04350(TGF-beta signaling pathway);ko04060(Cytokine-cytokine receptor interaction)
ENSGALG00000007669	EGR1	early growth response 1 [Source:NCBI gene;Acc:373931]	13	18949948	18952753	+	2485	3801.64	5728.72	1874.57	0.327223	-1.61165	0.0143721	0.00580822	GO:0000122//negative regulation of transcription by RNA polymerase II;GO:0001666//response to hypoxia;GO:0002931//response to ischemia;GO:0006355//regulation of transcription, DNA-templated;GO:0009749//response to glucose;GO:0010628//positive regulation of gene expression;GO:0030217//T cell differentiation;GO:0030509//BMP signaling pathway;GO:0032722//positive regulation of chemokine production;G…	GO:0000785//chromatin;GO:0005634//nucleus;GO:0005634//nucleus;GO:0005654//nucleoplasm;GO:0005737//cytoplasm;	GO:0000976//transcription cis-regulatory region binding;GO:0000976//transcription cis-regulatory region binding;GO:0000977//RNA polymerase II transcription regulatory region sequence-specific DNA binding;GO:0000977//RNA polymerase II transcription regulatory region sequence-specific DNA binding;GO:0000981//DNA-binding transcription factor activity, RNA polymerase II-specific;GO:0001228//DNA-bindi…	ko04912(GnRH signaling pathway);ko04371(Apelin signaling pathway)
ENSGALG00000007675	CXCR5	C-X-C motif chemokine receptor 5 [Source:NCBI gene;Acc:419784]	24	5596881	5602957	+	2171	522.985	19.3105	1026.66	53.1659	5.73243	7.98608e-09	1.20984e-09	GO:0006935//chemotaxis;GO:0006935//chemotaxis;GO:0006955//immune response;GO:0006955//immune response;GO:0006955//immune response;GO:0007165//signal transduction;GO:0007186//G protein-coupled receptor signaling pathway;GO:0007186//G protein-coupled receptor signaling pathway;GO:0007186//G protein-coupled receptor signaling pathway;GO:0007204//positive regulation of cytosolic calcium ion concentra…	GO:0009897//external side of plasma membrane;GO:0009897//external side of plasma membrane;GO:0016020//membrane;GO:0016021//integral component of membrane;GO:0016021//integral component of membrane;GO:0016021//integral component of membrane;	GO:0004930//G protein-coupled receptor activity;GO:0004930//G protein-coupled receptor activity;GO:0004930//G protein-coupled receptor activity;GO:0004950//chemokine receptor activity;GO:0004950//chemokine receptor activity;GO:0016493//C-C chemokine receptor activity;GO:0016494//C-X-C chemokine receptor activity;GO:0016494//C-X-C chemokine receptor activity;GO:0019957//C-C chemokine binding;	ko04060(Cytokine-cytokine receptor interaction)
ENSGALG00000007777	SLC39A10	solute carrier family 39 member 10 [Source:NCBI gene;Acc:429005]	7	9633968	9664680	+	2741	167.521	94.4251	240.617	2.54823	1.3495	4.55589e-06	9.83477e-07	GO:0002903//negative regulation of B cell apoptotic process;GO:0006882//cellular zinc ion homeostasis;GO:0006882//cellular zinc ion homeostasis;GO:0030001//metal ion transport;GO:0030001//metal ion transport;GO:0030890//positive regulation of B cell proliferation;GO:0050861//positive regulation of B cell receptor signaling pathway;GO:0050861//positive regulation of B cell receptor signaling pathw…	GO:0005886//plasma membrane;GO:0005887//integral component of plasma membrane;GO:0016020//membrane;GO:0016020//membrane;GO:0016020//membrane;GO:0016021//integral component of membrane;	GO:0005385//zinc ion transmembrane transporter activity;GO:0005385//zinc ion transmembrane transporter activity;GO:0046873//metal ion transmembrane transporter activity;GO:0046873//metal ion transmembrane transporter activity;	-
ENSGALG00000007794	DRD2	dopamine receptor D2 [Source:NCBI gene;Acc:428252]	24	5740654	5762035	+	2671	9.94976	1.1547	18.7448	16.2334	4.0209	8.85665e-05	2.32817e-05	GO:0001963//synaptic transmission, dopaminergic;GO:0007165//signal transduction;GO:0007186//G protein-coupled receptor signaling pathway;GO:0007186//G protein-coupled receptor signaling pathway;GO:0007186//G protein-coupled receptor signaling pathway;GO:0007195//adenylate cyclase-inhibiting dopamine receptor signaling pathway;GO:0007195//adenylate cyclase-inhibiting dopamine receptor signaling pa…	GO:0005886//plasma membrane;GO:0016020//membrane;GO:0016021//integral component of membrane;GO:0016021//integral component of membrane;GO:0016021//integral component of membrane;GO:0045202//synapse;GO:0005886//plasma membrane;GO:0005886//plasma membrane;GO:0005887//integral component of plasma membrane;GO:0005887//integral component of plasma membrane;GO:0005929//cilium;GO:0016020//membrane;GO:00…	GO:0004930//G protein-coupled receptor activity;GO:0004930//G protein-coupled receptor activity;GO:0004930//G protein-coupled receptor activity;GO:0004952//dopamine neurotransmitter receptor activity;GO:0004952//dopamine neurotransmitter receptor activity;GO:0001591//dopamine neurotransmitter receptor activity, coupled via Gi/Go;GO:0001591//dopamine neurotransmitter receptor activity, coupled via…	ko04540(Gap junction);ko04080(Neuroactive ligand-receptor interaction)
ENSGALG00000007839	NCAM1	neural cell adhesion molecule 1 [Source:NCBI gene;Acc:428253]	24	5811385	5892244	-	7062	2208.24	4055.9	360.579	0.0889026	-3.49163	7.30631e-60	1.70784e-62	GO:0007155//cell adhesion;GO:0007155//cell adhesion;GO:0007155//cell adhesion;GO:0007155//cell adhesion;	GO:0005829//cytosol;GO:0005886//plasma membrane;GO:0009897//external side of plasma membrane;GO:0009986//cell surface;GO:0016020//membrane;GO:0016020//membrane;GO:0016020//membrane;GO:0016020//membrane;	GO:0005515//protein binding;GO:0005515//protein binding;GO:0005515//protein binding;GO:0005515//protein binding;	ko04514(Cell adhesion molecules)
ENSGALG00000007845	REL	REL proto-oncogene, NF-kB subunit [Source:NCBI gene;Acc:396500]	3	2054433	2088375	+	3766	1230.97	582.656	1879.29	3.22538	1.68947	9.63713e-16	7.10502e-17	GO:0006355//regulation of transcription, DNA-templated;GO:0007249//I-kappaB kinase/NF-kappaB signaling;GO:0010629//negative regulation of gene expression;GO:0032688//negative regulation of interferon-beta production;GO:0043123//positive regulation of I-kappaB kinase/NF-kappaB signaling;GO:0045893//positive regulation of transcription, DNA-templated;GO:0045944//positive regulation of transcription…	GO:0005634//nucleus;GO:0005737//cytoplasm;	GO:0000978//RNA polymerase II cis-regulatory region sequence-specific DNA binding;GO:0001228//DNA-binding transcription activator activity, RNA polymerase II-specific;GO:0003677//DNA binding;GO:0003700//DNA-binding transcription factor activity;	-
ENSGALG00000007874	IL18	interleukin 18 [Source:NCBI gene;Acc:395312]	24	6169486	6173722	+	2112	1925.7	170.494	3680.9	21.5896	4.43227	8.32209e-17	5.69387e-18	GO:0006954//inflammatory response;GO:0006954//inflammatory response;GO:0006954//inflammatory response;GO:0006955//immune response;GO:0006955//immune response;GO:0007165//signal transduction;GO:0009987//cellular process;GO:0010468//regulation of gene expression;GO:0010604//positive regulation of macromolecule metabolic process;GO:0032729//positive regulation of interferon-gamma production;GO:00357…	GO:0005576//extracellular region;GO:0005615//extracellular space;GO:0005615//extracellular space;GO:0005615//extracellular space;GO:0005737//cytoplasm;GO:0005615//extracellular space;GO:0005615//extracellular space;	GO:0005125//cytokine activity;GO:0005125//cytokine activity;GO:0005125//cytokine activity;GO:0005125//cytokine activity;GO:0005125//cytokine activity;GO:0045515//interleukin-18 receptor binding;	ko05164(Influenza A);ko05132(Salmonella infection);ko04623(Cytosolic DNA-sensing pathway);ko04621(NOD-like receptor signaling pathway);ko04060(Cytokine-cytokine receptor interaction)
ENSGALG00000007963	NFATC2	nuclear factor of activated T-cells 2 [Source:NCBI gene;Acc:419346]	20	13171132	13253864	+	3878	511.857	107.741	915.973	8.50164	3.08774	1.11057e-05	2.53631e-06	GO:0006355//regulation of transcription, DNA-templated;GO:0006355//regulation of transcription, DNA-templated;GO:0006355//regulation of transcription, DNA-templated;GO:0000122//negative regulation of transcription by RNA polymerase II;GO:0006355//regulation of transcription, DNA-templated;GO:0006974//cellular response to DNA damage stimulus;GO:0009410//response to xenobiotic stimulus;GO:0010628//…	GO:0005634//nucleus;GO:0110165//cellular anatomical entity;GO:0000785//chromatin;GO:0005634//nucleus;GO:0005634//nucleus;GO:0005654//nucleoplasm;GO:0005667//transcription regulator complex;GO:0005737//cytoplasm;GO:0005737//cytoplasm;GO:0005829//cytosol;GO:0005829//cytosol;GO:1990904//ribonucleoprotein complex;	GO:0003677//DNA binding;GO:0003700//DNA-binding transcription factor activity;GO:0003677//DNA binding;GO:0003677//DNA binding;GO:0003700//DNA-binding transcription factor activity;GO:0003700//DNA-binding transcription factor activity;GO:0000976//transcription cis-regulatory region binding;GO:0000978//RNA polymerase II cis-regulatory region sequence-specific DNA binding;GO:0000981//DNA-binding tra…	ko04625(C-type lectin receptor signaling pathway);ko04370(VEGF signaling pathway);ko04310(Wnt signaling pathway);ko04218(Cellular senescence)
ENSGALG00000007979	CALML4	calmodulin like 4 [Source:NCBI gene;Acc:427515]	10	19575321	19577993	-	714	42.599	72.2221	12.9758	0.179665	-2.47662	2.25247e-06	4.69306e-07	-	-	GO:0005509//calcium ion binding;	ko04916(Melanogenesis);ko04912(GnRH signaling pathway);ko04910(Insulin signaling pathway);ko04744(Phototransduction);ko04625(C-type lectin receptor signaling pathway);ko04371(Apelin signaling pathway);ko04270(Vascular smooth muscle contraction);ko04261(Adrenergic signaling in cardiomyocytes);ko04218(Cellular senescence);ko04114(Oocyte meiosis);ko04070(Phosphatidylinositol signaling system);ko0402…
ENSGALG00000008014	CEBPB	CCAAT/enhancer binding protein beta [Source:NCBI gene;Acc:396185]	20	13708222	13709555	-	1334	2531.05	422.549	4639.55	10.9799	3.45679	4.89572e-21	2.36606e-22	GO:0001541//ovarian follicle development;GO:0006355//regulation of transcription, DNA-templated;GO:0006355//regulation of transcription, DNA-templated;GO:0006355//regulation of transcription, DNA-templated;GO:0006357//regulation of transcription by RNA polymerase II;GO:0006357//regulation of transcription by RNA polymerase II;GO:0010628//positive regulation of gene expression;GO:0030182//neuron d…	GO:0000779//condensed chromosome, centromeric region;GO:0000785//chromatin;GO:0005634//nucleus;GO:0005634//nucleus;GO:0005634//nucleus;GO:0005634//nucleus;GO:0005654//nucleoplasm;GO:0005737//cytoplasm;GO:0016363//nuclear matrix;GO:0090575//RNA polymerase II transcription regulator complex;	GO:0000976//transcription cis-regulatory region binding;GO:0000976//transcription cis-regulatory region binding;GO:0000977//RNA polymerase II transcription regulatory region sequence-specific DNA binding;GO:0000978//RNA polymerase II cis-regulatory region sequence-specific DNA binding;GO:0000978//RNA polymerase II cis-regulatory region sequence-specific DNA binding;GO:0000979//RNA polymerase II c…	-
ENSGALG00000008016	GRB2	growth factor receptor bound protein 2 [Source:NCBI gene;Acc:386572]	18	10741594	10779489	-	1030	1793.42	1026.38	2560.45	2.49463	1.31883	1.43323e-10	1.79007e-11	GO:0007173//epidermal growth factor receptor signaling pathway;GO:0008286//insulin receptor signaling pathway;GO:0009987//cellular process;GO:0030154//cell differentiation;GO:0030838//positive regulation of actin filament polymerization;GO:0031532//actin cytoskeleton reorganization;GO:0031623//receptor internalization;GO:0042770//signal transduction in response to DNA damage;GO:0043408//regulatio…	GO:0005634//nucleus;GO:0005634//nucleus;GO:0005654//nucleoplasm;GO:0005730//nucleolus;GO:0005737//cytoplasm;GO:0005737//cytoplasm;GO:0005737//cytoplasm;GO:0005768//endosome;GO:0005768//endosome;GO:0005794//Golgi apparatus;GO:0005886//plasma membrane;GO:0005911//cell-cell junction;GO:0008180//COP9 signalosome;GO:0008180//COP9 signalosome;GO:0012506//vesicle membrane;GO:0016020//membrane;GO:0070436…	GO:0001784//phosphotyrosine residue binding;GO:0005154//epidermal growth factor receptor binding;GO:0005168//neurotrophin TRKA receptor binding;GO:0005515//protein binding;GO:0017124//SH3 domain binding;GO:0019901//protein kinase binding;GO:0019903//protein phosphatase binding;GO:0019904//protein domain specific binding;GO:0030674//protein-macromolecule adaptor activity;GO:0042802//identical prot…	ko04912(GnRH signaling pathway);ko04910(Insulin signaling pathway);ko04540(Gap junction);ko04510(Focal adhesion);ko04150(mTOR signaling pathway);ko04068(FoxO signaling pathway);ko04012(ErbB signaling pathway);ko04010(MAPK signaling pathway)
ENSGALG00000008022	TAPBP	TAP binding protein [Source:NCBI gene;Acc:417048]	16	2567828	2571359	-	1378	2039.64	1001.67	3077.61	3.07248	1.6194	1.27734e-15	9.54633e-17	-	-	-	ko05168(Herpes simplex virus 1 infection)
ENSGALG00000008081	PIK3CG	phosphatidylinositol-4,5-bisphosphate 3-kinase catalytic subunit gamma [Source:NCBI gene;Acc:417706]	1	14541326	14569607	+	3477	891.133	376.433	1405.83	3.73461	1.90096	4.60607e-19	2.56362e-20	GO:0001932//regulation of protein phosphorylation;GO:0003376//sphingosine-1-phosphate receptor signaling pathway;GO:0003376//sphingosine-1-phosphate receptor signaling pathway;GO:0006468//protein phosphorylation;GO:0007186//G protein-coupled receptor signaling pathway;GO:0010595//positive regulation of endothelial cell migration;GO:0010595//positive regulation of endothelial cell migration;GO:001…	GO:0005737//cytoplasm;GO:0005829//cytosol;GO:0005886//plasma membrane;GO:0005944//phosphatidylinositol 3-kinase complex, class IB;GO:0016020//membrane;	GO:0016301//kinase activity;GO:0016301//kinase activity;GO:0016303//1-phosphatidylinositol-3-kinase activity;GO:0016303//1-phosphatidylinositol-3-kinase activity;GO:0035005//1-phosphatidylinositol-4-phosphate 3-kinase activity;GO:0042802//identical protein binding;GO:0046875//ephrin receptor binding;GO:0046934//phosphatidylinositol-4,5-bisphosphate 3-kinase activity;	ko05132(Salmonella infection);ko04371(Apelin signaling pathway);ko04261(Adrenergic signaling in cardiomyocytes);ko00562(Inositol phosphate metabolism)
ENSGALG00000008127	SPI1	Spi-1 proto-oncogene [Source:NCBI gene;Acc:395879]	5	23185094	23206765	+	2225	3655.63	520.773	6790.48	13.0392	3.70479	1.17936e-55	3.87433e-58	GO:0000122//negative regulation of transcription by RNA polymerase II;GO:0000122//negative regulation of transcription by RNA polymerase II;GO:0001944//vasculature development;GO:0002314//germinal center B cell differentiation;GO:0002316//follicular B cell differentiation;GO:0002320//lymphoid progenitor cell differentiation;GO:0002327//immature B cell differentiation;GO:0002357//defense response …	GO:0000785//chromatin;GO:0000785//chromatin;GO:0005634//nucleus;GO:0005634//nucleus;GO:0005654//nucleoplasm;GO:0005667//transcription regulator complex;	GO:0000976//transcription cis-regulatory region binding;GO:0000978//RNA polymerase II cis-regulatory region sequence-specific DNA binding;GO:0000978//RNA polymerase II cis-regulatory region sequence-specific DNA binding;GO:0000981//DNA-binding transcription factor activity, RNA polymerase II-specific;GO:0000987//cis-regulatory region sequence-specific DNA binding;GO:0000987//cis-regulatory region…	-
ENSGALG00000008166	TLR15	Gallus gallus toll-like receptor 15 (TLR15), mRNA. [Source:RefSeq mRNA;Acc:NM_001037835]	3	3021579	3025935	-	3341	833.186	22.6991	1643.67	72.4113	6.17814	1.60287e-47	8.96791e-50	GO:0001817//regulation of cytokine production;GO:0002224//toll-like receptor signaling pathway;GO:0002237//response to molecule of bacterial origin;GO:0002755//MyD88-dependent toll-like receptor signaling pathway;GO:0006955//immune response;GO:0007165//signal transduction;GO:0034134//toll-like receptor 2 signaling pathway;GO:0045087//innate immune response;GO:0001817//regulation of cytokine produ…	GO:0016021//integral component of membrane;GO:0016021//integral component of membrane;	GO:0003953//NAD+ nucleosidase activity;GO:0004888//transmembrane signaling receptor activity;GO:0005515//protein binding;GO:0003953//NAD+ nucleosidase activity;GO:0004888//transmembrane signaling receptor activity;GO:0005515//protein binding;	-
ENSGALG00000008340	FES	FES proto-oncogene, tyrosine kinase [Source:NCBI gene;Acc:429374]	10	20534450	20539528	-	2755	295.348	117.34	473.355	4.03405	2.01223	2.53423e-16	1.77872e-17	GO:0006468//protein phosphorylation;GO:0018108//peptidyl-tyrosine phosphorylation;GO:0001578//microtubule bundle formation;GO:0006468//protein phosphorylation;GO:0007098//centrosome cycle;GO:0008360//regulation of cell shape;GO:0010976//positive regulation of neuron projection development;GO:0018108//peptidyl-tyrosine phosphorylation;GO:0018108//peptidyl-tyrosine phosphorylation;GO:0030155//regul…	GO:0005737//cytoplasm;GO:0005925//focal adhesion;GO:0015630//microtubule cytoskeleton;GO:0015630//microtubule cytoskeleton;GO:0031234//extrinsic component of cytoplasmic side of plasma membrane;GO:0031410//cytoplasmic vesicle;	GO:0004672//protein kinase activity;GO:0004713//protein tyrosine kinase activity;GO:0005524//ATP binding;GO:0004672//protein kinase activity;GO:0004672//protein kinase activity;GO:0004713//protein tyrosine kinase activity;GO:0004713//protein tyrosine kinase activity;GO:0004715//non-membrane spanning protein tyrosine kinase activity;GO:0005524//ATP binding;GO:0008017//microtubule binding;GO:003498…	-
ENSGALG00000008346	CASP18	initiator caspase [Source:NCBI gene;Acc:693266]	7	11436085	11444574	+	3057	328.409	110.251	546.568	4.9575	2.30961	2.27524e-21	1.06798e-22	GO:0006508//proteolysis;GO:0006508//proteolysis;GO:0006508//proteolysis;GO:0006915//apoptotic process;GO:0006919//activation of cysteine-type endopeptidase activity involved in apoptotic process;GO:0008625//extrinsic apoptotic signaling pathway via death domain receptors;GO:0010941//regulation of cell death;GO:0030225//macrophage differentiation;GO:0042981//regulation of apoptotic process;GO:0042…	GO:0005737//cytoplasm;GO:0005737//cytoplasm;GO:0005737//cytoplasm;GO:0005737//cytoplasm;	GO:0004197//cysteine-type endopeptidase activity;GO:0004197//cysteine-type endopeptidase activity;GO:0005515//protein binding;GO:0008233//peptidase activity;GO:0008234//cysteine-type peptidase activity;GO:0008234//cysteine-type peptidase activity;GO:0008234//cysteine-type peptidase activity;GO:0016787//hydrolase activity;GO:0035877//death effector domain binding;GO:0097153//cysteine-type endopept…	ko05168(Herpes simplex virus 1 infection);ko05164(Influenza A);ko05132(Salmonella infection);ko04625(C-type lectin receptor signaling pathway);ko04622(RIG-I-like receptor signaling pathway);ko04621(NOD-like receptor signaling pathway);ko04620(Toll-like receptor signaling pathway);ko04217(Necroptosis);ko04210(Apoptosis);ko04115(p53 signaling pathway)
ENSGALG00000008355	CASP8	caspase 8 [Source:NCBI gene;Acc:395284]	7	11449832	11455934	+	1645	548.388	172.62	924.156	5.35371	2.42054	1.21702e-20	6.05855e-22	GO:0006508//proteolysis;GO:0006508//proteolysis;GO:0006915//apoptotic process;GO:0006915//apoptotic process;GO:0032731//positive regulation of interleukin-1 beta production;GO:0034612//response to tumor necrosis factor;GO:0036462//TRAIL-activated apoptotic signaling pathway;GO:0042981//regulation of apoptotic process;GO:0043123//positive regulation of I-kappaB kinase/NF-kappaB signaling;GO:004312…	GO:0005654//nucleoplasm;GO:0005829//cytosol;GO:0031264//death-inducing signaling complex;GO:0031265//CD95 death-inducing signaling complex;GO:0032991//protein-containing complex;GO:0097342//ripoptosome;	GO:0004197//cysteine-type endopeptidase activity;GO:0004197//cysteine-type endopeptidase activity;GO:0005515//protein binding;GO:0008233//peptidase activity;GO:0008234//cysteine-type peptidase activity;GO:0031625//ubiquitin protein ligase binding;GO:0035877//death effector domain binding;GO:0042802//identical protein binding;GO:0097110//scaffold protein binding;GO:0097153//cysteine-type endopepti…	ko05168(Herpes simplex virus 1 infection);ko05164(Influenza A);ko05132(Salmonella infection);ko04625(C-type lectin receptor signaling pathway);ko04622(RIG-I-like receptor signaling pathway);ko04621(NOD-like receptor signaling pathway);ko04620(Toll-like receptor signaling pathway);ko04217(Necroptosis);ko04210(Apoptosis);ko04115(p53 signaling pathway)
ENSGALG00000008407	IRAK2	interleukin 1 receptor associated kinase 2 [Source:NCBI gene;Acc:416118]	12	19833087	19846617	+	3626	1926.99	1097.3	2756.68	2.51225	1.32898	8.41101e-11	1.02341e-11	GO:0001959//regulation of cytokine-mediated signaling pathway;GO:0002755//MyD88-dependent toll-like receptor signaling pathway;GO:0006468//protein phosphorylation;GO:0006954//inflammatory response;GO:0007165//signal transduction;GO:0007249//I-kappaB kinase/NF-kappaB signaling;GO:0070498//interleukin-1-mediated signaling pathway;GO:0001959//regulation of cytokine-mediated signaling pathway;GO:0001…	-	GO:0004672//protein kinase activity;GO:0005515//protein binding;GO:0005524//ATP binding;GO:0004672//protein kinase activity;GO:0005515//protein binding;GO:0005524//ATP binding;GO:0042803//protein homodimerization activity;GO:0046982//protein heterodimerization activity;	-
ENSGALG00000008439	CD36	CD36 molecule [Source:NCBI gene;Acc:417730]	1	11333589	11371413	-	2495	3666.46	6153.87	1179.05	0.191595	-2.38387	5.55773e-16	4.00969e-17	GO:0000122//negative regulation of transcription by RNA polymerase II;GO:0001954//positive regulation of cell-matrix adhesion;GO:0006898//receptor-mediated endocytosis;GO:0006910//phagocytosis, recognition;GO:0006955//immune response;GO:0007166//cell surface receptor signaling pathway;GO:0007166//cell surface receptor signaling pathway;GO:0007204//positive regulation of cytosolic calcium ion conc…	GO:0005794//Golgi apparatus;GO:0005794//Golgi apparatus;GO:0005886//plasma membrane;GO:0005886//plasma membrane;GO:0009897//external side of plasma membrane;GO:0009986//cell surface;GO:0016020//membrane;GO:0016020//membrane;GO:0031526//brush border membrane;GO:0043235//receptor complex;GO:0045121//membrane raft;GO:0045121//membrane raft;GO:0045177//apical part of cell;GO:0071944//cell periphery;G…	GO:0001540//amyloid-beta binding;GO:0005041//low-density lipoprotein particle receptor activity;GO:0005041//low-density lipoprotein particle receptor activity;GO:0005044//scavenger receptor activity;GO:0005324//long-chain fatty acid transporter activity;GO:0008035//high-density lipoprotein particle binding;GO:0008289//lipid binding;GO:0015636//short-chain fatty acid transmembrane transporter acti…	ko04920(Adipocytokine signaling pathway);ko04512(ECM-receptor interaction);ko04145(Phagosome);ko03320(PPAR signaling pathway)
ENSGALG00000008444	TUBAL3	tubulin alpha like 3 [Source:NCBI gene;Acc:416694]	1	1833150	1840448	+	2666	128.694	230.204	27.1842	0.118087	-3.08208	4.85148e-24	1.81444e-25	GO:0007017//microtubule-based process;	GO:0005874//microtubule;	GO:0003924//GTPase activity;GO:0005200//structural constituent of cytoskeleton;GO:0005525//GTP binding;	ko05132(Salmonella infection);ko04540(Gap junction);ko04530(Tight junction);ko04210(Apoptosis);ko04145(Phagosome)
ENSGALG00000008447	SH2D1A	SH2 domain containing 1A [Source:NCBI gene;Acc:100857869]	4	15530219	15544105	-	1225	1285.14	88.3917	2481.88	28.0782	4.81138	1.0196e-20	5.0629e-22	GO:0006959//humoral immune response;GO:0045954//positive regulation of natural killer cell mediated cytotoxicity;GO:0050776//regulation of immune response;GO:0050860//negative regulation of T cell receptor signaling pathway;	GO:0005737//cytoplasm;	-	-
ENSGALG00000008554	IL17REL	interleukin 17 receptor E like [Source:NCBI gene;Acc:769256]	1	20198062	20240989	-	2454	136.574	0.933231	272.214	291.69	8.18829	7.43953e-08	1.27462e-08	-	-	GO:0030368//interleukin-17 receptor activity;	-
ENSGALG00000008656	ICOS	inducible T-cell costimulator [Source:NCBI gene;Acc:424105]	7	13376431	13388513	-	2676	1284.04	202.433	2365.64	11.686	3.54672	2.07524e-15	1.58635e-16	GO:0031295//T cell costimulation;GO:0031295//T cell costimulation;GO:0031295//T cell costimulation;	-	-	ko04672(Intestinal immune network for IgA production);ko04514(Cell adhesion molecules)
ENSGALG00000008660	CST7	cystatin F [Source:NCBI gene;Acc:416716]	3	15917270	15922608	+	1423	267.124	28.2407	506.008	17.9176	4.16331	8.6301e-24	3.29239e-25	GO:0006955//immune response;GO:0006955//immune response;GO:0010466//negative regulation of peptidase activity;GO:0010466//negative regulation of peptidase activity;GO:0031643//positive regulation of myelination;GO:0031643//positive regulation of myelination;GO:0097340//inhibition of cysteine-type endopeptidase activity;GO:0097340//inhibition of cysteine-type endopeptidase activity;GO:1903979//neg…	GO:0005615//extracellular space;GO:0005615//extracellular space;GO:0005615//extracellular space;GO:0005737//cytoplasm;GO:0005764//lysosome;GO:0005764//lysosome;GO:0005764//lysosome;GO:0005768//endosome;GO:0005770//late endosome;GO:0005770//late endosome;GO:0005771//multivesicular body;GO:0005783//endoplasmic reticulum;GO:0005783//endoplasmic reticulum;GO:0005783//endoplasmic reticulum;GO:0005794/…	GO:0004869//cysteine-type endopeptidase inhibitor activity;GO:0004869//cysteine-type endopeptidase inhibitor activity;GO:0004869//cysteine-type endopeptidase inhibitor activity;GO:0004869//cysteine-type endopeptidase inhibitor activity;GO:0030414//peptidase inhibitor activity;GO:0030414//peptidase inhibitor activity;GO:0042803//protein homodimerization activity;GO:0004869//cysteine-type endopepti…	-
ENSGALG00000008666	CTLA4	cytotoxic T-lymphocyte associated protein 4 [Source:NCBI gene;Acc:424106]	7	13408731	13412887	-	1612	365.696	24.7299	706.663	28.5753	4.8367	1.05959e-34	1.84084e-36	GO:0006955//immune response;GO:0006974//cellular response to DNA damage stimulus;GO:0030889//negative regulation of B cell proliferation;GO:0042129//regulation of T cell proliferation;GO:0043065//positive regulation of apoptotic process;GO:0045590//negative regulation of regulatory T cell differentiation;GO:0050853//B cell receptor signaling pathway;	GO:0005794//Golgi apparatus;GO:0005887//integral component of plasma membrane;GO:0009897//external side of plasma membrane;GO:0016020//membrane;GO:0045334//clathrin-coated endocytic vesicle;GO:0048471//perinuclear region of cytoplasm;GO:0098636//protein complex involved in cell adhesion;	-	ko04514(Cell adhesion molecules)
ENSGALG00000008669	CD28	CD28 molecule [Source:NCBI gene;Acc:396249]	7	13436135	13454946	-	2415	555.797	42.6774	1068.92	25.0464	4.64653	8.40959e-14	7.46445e-15	GO:0002863//positive regulation of inflammatory response to antigenic stimulus;GO:0006955//immune response;GO:0010628//positive regulation of gene expression;GO:0010629//negative regulation of gene expression;GO:0014068//positive regulation of phosphatidylinositol 3-kinase signaling;GO:0031295//T cell costimulation;GO:0032733//positive regulation of interleukin-10 production;GO:0032743//positive …	GO:0001772//immunological synapse;GO:0005886//plasma membrane;GO:0009897//external side of plasma membrane;GO:0009897//external side of plasma membrane;GO:0009986//cell surface;GO:0016020//membrane;GO:0098636//protein complex involved in cell adhesion;	GO:0002020//protease binding;GO:0019901//protein kinase binding;	ko04672(Intestinal immune network for IgA production);ko04514(Cell adhesion molecules)
ENSGALG00000008675	SLC25A5	solute carrier family 25 member 5 [Source:NCBI gene;Acc:772225]	4	16561047	16563108	-	1409	2828.43	4419.4	1237.46	0.280006	-1.83647	2.04066e-19	1.09452e-20	GO:0008284//positive regulation of cell population proliferation;GO:0030183//B cell differentiation;GO:0030218//erythrocyte differentiation;GO:0046902//regulation of mitochondrial membrane permeability;GO:0051503//adenine nucleotide transport;GO:0055085//transmembrane transport;GO:0140021//mitochondrial ADP transmembrane transport;GO:0140021//mitochondrial ADP transmembrane transport;GO:1901029//…	GO:0005739//mitochondrion;GO:0005743//mitochondrial inner membrane;GO:0005743//mitochondrial inner membrane;GO:0005757//mitochondrial permeability transition pore complex;GO:0016020//membrane;GO:0042645//mitochondrial nucleoid;GO:0071817//MMXD complex;GO:0005743//mitochondrial inner membrane;	GO:0000295//adenine nucleotide transmembrane transporter activity;GO:0005471//ATP:ADP antiporter activity;GO:0005471//ATP:ADP antiporter activity;GO:0015078//proton transmembrane transporter activity;GO:0017077//oxidative phosphorylation uncoupler activity;GO:0031625//ubiquitin protein ligase binding;GO:0005471//ATP:ADP antiporter activity;	ko05164(Influenza A);ko04218(Cellular senescence);ko04217(Necroptosis);ko04020(Calcium signaling pathway)
ENSGALG00000008677	VIM	vimentin [Source:NCBI gene;Acc:420519]	2	19700327	19802856	-	2065	11574.4	6169.52	16979.4	2.75214	1.46055	0.00446425	0.00161208	GO:0010628//positive regulation of gene expression;GO:0010977//negative regulation of neuron projection development;GO:0014002//astrocyte development;GO:0032967//positive regulation of collagen biosynthetic process;GO:0043488//regulation of mRNA stability;GO:0045103//intermediate filament-based process;GO:0045109//intermediate filament organization;GO:0045727//positive regulation of translation;G…	GO:0005882//intermediate filament;GO:0005737//cytoplasm;GO:0005737//cytoplasm;GO:0005777//peroxisome;GO:0005829//cytosol;GO:0005844//polysome;GO:0005856//cytoskeleton;GO:0005882//intermediate filament;GO:0005882//intermediate filament;GO:0005882//intermediate filament;GO:0005886//plasma membrane;GO:0031252//cell leading edge;GO:0042995//cell projection;GO:0043005//neuron projection;GO:0045111//in…	GO:0003725//double-stranded RNA binding;GO:0005200//structural constituent of cytoskeleton;GO:0005200//structural constituent of cytoskeleton;GO:0005212//structural constituent of eye lens;GO:0019904//protein domain specific binding;GO:0042802//identical protein binding;GO:0097110//scaffold protein binding;GO:1990254//keratin filament binding;	-
ENSGALG00000008747	ITGA8	integrin subunit alpha 8 [Source:NCBI gene;Acc:396225]	2	20336331	20435530	+	4208	341.384	195.994	486.775	2.48362	1.31244	0.00536257	0.00196426	GO:0007155//cell adhesion;GO:0007155//cell adhesion;GO:0001656//metanephros development;GO:0001822//kidney development;GO:0007155//cell adhesion;GO:0007160//cell-matrix adhesion;GO:0007613//memory;GO:0030030//cell projection organization;GO:0030198//extracellular matrix organization;GO:0030511//positive regulation of transforming growth factor beta receptor signaling pathway;GO:0034446//substrate…	GO:0008305//integrin complex;GO:0008305//integrin complex;GO:0005783//endoplasmic reticulum;GO:0005886//plasma membrane;GO:0008305//integrin complex;GO:0009986//cell surface;GO:0045177//apical part of cell;	-	ko04810(Regulation of actin cytoskeleton);ko04514(Cell adhesion molecules);ko04512(ECM-receptor interaction);ko04510(Focal adhesion)
ENSGALG00000008779	ACTR2	ARP2 actin related protein 2 homolog [Source:NCBI gene;Acc:396147]	3	10612572	10632536	+	3235	5039.9	2005.61	8074.18	4.02579	2.00927	1.5032e-23	5.90684e-25	GO:0007163//establishment or maintenance of cell polarity;GO:0008356//asymmetric cell division;GO:0010592//positive regulation of lamellipodium assembly;GO:0016344//meiotic chromosome movement towards spindle pole;GO:0016482//cytosolic transport;GO:0030036//actin cytoskeleton organization;GO:0033206//meiotic cytokinesis;GO:0034314//Arp2/3 complex-mediated actin nucleation;GO:0045944//positive reg…	GO:0005634//nucleus;GO:0005737//cytoplasm;GO:0005885//Arp2/3 protein complex;GO:0005938//cell cortex;GO:0030478//actin cap;GO:0035861//site of double-strand break;	GO:0005200//structural constituent of cytoskeleton;GO:0051015//actin filament binding;	ko05132(Salmonella infection);ko04810(Regulation of actin cytoskeleton);ko04530(Tight junction);ko04144(Endocytosis)
ENSGALG00000008797	WASL	Wiskott-Aldrich syndrome like [Source:NCBI gene;Acc:417750]	1	22351089	22401091	+	4520	1069.51	1559.25	579.759	0.371819	-1.42733	1.31235e-11	1.45669e-12	GO:0007015//actin filament organization;GO:0009617//response to bacterium;GO:0030036//actin cytoskeleton organization;GO:0030041//actin filament polymerization;GO:0032880//regulation of protein localization;GO:0034629//protein-containing complex localization;GO:0045944//positive regulation of transcription by RNA polymerase II;GO:0051653//spindle localization;GO:0060997//dendritic spine morphogen…	GO:0005634//nucleus;GO:0005829//cytosol;GO:0030027//lamellipodium;GO:0030478//actin cap;	GO:0003779//actin binding;	ko05132(Salmonella infection);ko04810(Regulation of actin cytoskeleton);ko04520(Adherens junction);ko04144(Endocytosis)
ENSGALG00000008883	TCF7L2	transcription factor 7-like 2 (T-cell specific, HMG-box) [Source:NCBI gene;Acc:395508]	6	28006744	28178462	+	3870	226.484	322.519	130.449	0.404469	-1.3059	3.49714e-07	6.52856e-08	GO:0000122//negative regulation of transcription by RNA polymerase II;GO:0001568//blood vessel development;GO:0006357//regulation of transcription by RNA polymerase II;GO:0010909//positive regulation of heparan sulfate proteoglycan biosynthetic process;GO:0016055//Wnt signaling pathway;GO:0032024//positive regulation of insulin secretion;GO:0032092//positive regulation of protein binding;GO:00323…	GO:0000785//chromatin;GO:0005634//nucleus;GO:0005654//nucleoplasm;GO:0032993//protein-DNA complex;GO:0070369//beta-catenin-TCF7L2 complex;	GO:0000976//transcription cis-regulatory region binding;GO:0000978//RNA polymerase II cis-regulatory region sequence-specific DNA binding;GO:0003700//DNA-binding transcription factor activity;GO:0008013//beta-catenin binding;GO:0016922//nuclear receptor binding;GO:0019901//protein kinase binding;GO:0043565//sequence-specific DNA binding;GO:0045295//gamma-catenin binding;GO:0061629//RNA polymerase…	ko05132(Salmonella infection);ko04916(Melanogenesis);ko04520(Adherens junction);ko04310(Wnt signaling pathway)
ENSGALG00000008907	PLCB4	phospholipase C beta 4 [Source:NCBI gene;Acc:416730]	3	14058563	14184797	-	5416	186.807	320.575	53.0382	0.165447	-2.59556	1.84559e-21	8.58141e-23	GO:0006629//lipid metabolic process;GO:0007165//signal transduction;GO:0035556//intracellular signal transduction;GO:0006629//lipid metabolic process;GO:0006629//lipid metabolic process;GO:0006629//lipid metabolic process;GO:0007165//signal transduction;GO:0007165//signal transduction;GO:0007165//signal transduction;GO:0016042//lipid catabolic process;GO:0035556//intracellular signal transduction…	GO:0005634//nucleus;GO:0005790//smooth endoplasmic reticulum;GO:0014069//postsynaptic density;GO:0030425//dendrite;GO:0098688//parallel fiber to Purkinje cell synapse;GO:0098794//postsynapse;GO:0098978//glutamatergic synapse;GO:0110165//cellular anatomical entity;	GO:0004435//phosphatidylinositol phospholipase C activity;GO:0005509//calcium ion binding;GO:0008081//phosphoric diester hydrolase activity;GO:0004435//phosphatidylinositol phospholipase C activity;GO:0004435//phosphatidylinositol phospholipase C activity;GO:0004435//phosphatidylinositol phospholipase C activity;GO:0004435//phosphatidylinositol phospholipase C activity;GO:0004435//phosphatidylino…	ko04916(Melanogenesis);ko04912(GnRH signaling pathway);ko04621(NOD-like receptor signaling pathway);ko04540(Gap junction);ko04371(Apelin signaling pathway);ko04310(Wnt signaling pathway);ko04270(Vascular smooth muscle contraction);ko04261(Adrenergic signaling in cardiomyocytes);ko04070(Phosphatidylinositol signaling system);ko04020(Calcium signaling pathway);ko00562(Inositol phosphate metabolism)
ENSGALG00000008962	MSH2	mutS homolog 2 [Source:NCBI gene;Acc:378799]	3	9267920	9295874	+	3145	552.475	342.43	762.521	2.22679	1.15497	2.98755e-07	5.51685e-08	GO:0002204//somatic recombination of immunoglobulin genes involved in immune response;GO:0006119//oxidative phosphorylation;GO:0006281//DNA repair;GO:0006281//DNA repair;GO:0006298//mismatch repair;GO:0006298//mismatch repair;GO:0006298//mismatch repair;GO:0006301//postreplication repair;GO:0006301//postreplication repair;GO:0006302//double-strand break repair;GO:0006974//cellular response to DNA…	GO:0005634//nucleus;GO:0005634//nucleus;GO:0005654//nucleoplasm;GO:0032300//mismatch repair complex;GO:0032301//MutSalpha complex;GO:0032301//MutSalpha complex;GO:0032302//MutSbeta complex;	GO:0000287//magnesium ion binding;GO:0000400//four-way junction DNA binding;GO:0003677//DNA binding;GO:0003677//DNA binding;GO:0003677//DNA binding;GO:0003682//chromatin binding;GO:0003684//damaged DNA binding;GO:0003690//double-stranded DNA binding;GO:0003697//single-stranded DNA binding;GO:0005524//ATP binding;GO:0005524//ATP binding;GO:0008022//protein C-terminus binding;GO:0008094//ATP-depend…	ko03430(Mismatch repair)
ENSGALG00000009020	JAG1	jagged 1 [Source:NCBI gene;Acc:396043]	3	13599642	13633726	+	3651	568.073	763.708	372.439	0.487672	-1.03602	4.63283e-06	1.00155e-06	GO:0001953//negative regulation of cell-matrix adhesion;GO:0001974//blood vessel remodeling;GO:0002011//morphogenesis of an epithelial sheet;GO:0002456//T cell mediated immunity;GO:0003184//pulmonary valve morphogenesis;GO:0003215//cardiac right ventricle morphogenesis;GO:0007154//cell communication;GO:0007219//Notch signaling pathway;GO:0007219//Notch signaling pathway;GO:0007219//Notch signalin…	GO:0005886//plasma membrane;GO:0005886//plasma membrane;GO:0005912//adherens junction;GO:0016020//membrane;GO:0016020//membrane;GO:0016021//integral component of membrane;GO:0016324//apical plasma membrane;GO:0045177//apical part of cell;	GO:0005112//Notch binding;GO:0005112//Notch binding;GO:0005112//Notch binding;GO:0005509//calcium ion binding;GO:0005515//protein binding;GO:0005543//phospholipid binding;	ko04371(Apelin signaling pathway);ko04330(Notch signaling pathway)
ENSGALG00000009107	NRXN1	neurexin 1 [Source:NCBI gene;Acc:395398]	3	7172818	7823576	+	8856	28.2907	48.1929	8.3885	0.174061	-2.52234	0.0308359	0.013617	GO:0007268//chemical synaptic transmission;GO:0007269//neurotransmitter secretion;GO:0007416//synapse assembly;GO:0007612//learning;GO:0030534//adult behavior;GO:0050885//neuromuscular process controlling balance;GO:0051965//positive regulation of synapse assembly;GO:0051968//positive regulation of synaptic transmission, glutamatergic;GO:0060134//prepulse inhibition;GO:0090129//positive regulatio…	GO:0016020//membrane;GO:0016021//integral component of membrane;GO:0005730//nucleolus;GO:0005783//endoplasmic reticulum;GO:0005886//plasma membrane;GO:0009986//cell surface;GO:0031965//nuclear membrane;GO:0031982//vesicle;GO:0032991//protein-containing complex;GO:0042734//presynaptic membrane;GO:0043025//neuronal cell body;GO:0098685//Schaffer collateral - CA1 synapse;GO:0098978//glutamatergic sy…	GO:0046872//metal ion binding;GO:0005246//calcium channel regulator activity;GO:0033130//acetylcholine receptor binding;GO:0050839//cell adhesion molecule binding;GO:0097109//neuroligin family protein binding;	ko04514(Cell adhesion molecules)
ENSGALG00000009192	SLITRK2	SLIT and NTRK like family member 2 [Source:NCBI gene;Acc:100857927]	4	19319215	19321788	+	2574	157.175	224.663	89.6871	0.399207	-1.32479	1.95512e-06	4.0303e-07	GO:0007409//axonogenesis;GO:0050807//regulation of synapse organization;GO:0099560//synaptic membrane adhesion;GO:1905606//regulation of presynapse assembly;GO:1905606//regulation of presynapse assembly;	GO:0016021//integral component of membrane;GO:0098978//glutamatergic synapse;GO:0098982//GABA-ergic synapse;	GO:0005515//protein binding;	-
ENSGALG00000009239	TLR2B	toll-like receptor 2 family member B [Source:NCBI gene;Acc:769014]	4	20021540	20038962	+	3937	108.871	60.7254	157.016	2.58567	1.37054	1.19676e-05	2.74428e-06	GO:0001817//regulation of cytokine production;GO:0002224//toll-like receptor signaling pathway;GO:0002237//response to molecule of bacterial origin;GO:0002755//MyD88-dependent toll-like receptor signaling pathway;GO:0006955//immune response;GO:0007165//signal transduction;GO:0034134//toll-like receptor 2 signaling pathway;GO:0045087//innate immune response;GO:0001817//regulation of cytokine produ…	GO:0016021//integral component of membrane;GO:0016021//integral component of membrane;	GO:0003953//NAD+ nucleosidase activity;GO:0004888//transmembrane signaling receptor activity;GO:0005515//protein binding;GO:0003953//NAD+ nucleosidase activity;GO:0004888//transmembrane signaling receptor activity;GO:0005515//protein binding;	-
ENSGALG00000009388	SUSD4	complement component 4 binding protein beta [Source:NCBI gene;Acc:770442]	3	17861903	17932443	+	2043	30.6761	58.5414	2.81082	0.0480141	-4.3804	4.44444e-13	4.22291e-14	GO:0030449//regulation of complement activation;GO:0030449//regulation of complement activation;GO:0030449//regulation of complement activation;GO:0030449//regulation of complement activation;GO:0030449//regulation of complement activation;GO:0030449//regulation of complement activation;	GO:0016020//membrane;GO:0016021//integral component of membrane;GO:0016020//membrane;GO:0016021//integral component of membrane;	-	-
ENSGALG00000009392	TLR5	toll like receptor 5 [Source:NCBI gene;Acc:554217]	3	17958137	17960722	+	2586	165.548	236.647	94.4498	0.399118	-1.32511	0.00239274	0.000811287	GO:0001817//regulation of cytokine production;GO:0001817//regulation of cytokine production;GO:0001819//positive regulation of cytokine production;GO:0001819//positive regulation of cytokine production;GO:0002224//toll-like receptor signaling pathway;GO:0002224//toll-like receptor signaling pathway;GO:0002224//toll-like receptor signaling pathway;GO:0002376//immune system process;GO:0002755//MyD8…	GO:0005887//integral component of plasma membrane;GO:0016020//membrane;GO:0016021//integral component of membrane;GO:0016021//integral component of membrane;GO:0016021//integral component of membrane;	GO:0003953//NAD+ nucleosidase activity;GO:0003953//NAD+ nucleosidase activity;GO:0004888//transmembrane signaling receptor activity;GO:0004888//transmembrane signaling receptor activity;GO:0005515//protein binding;GO:0038023//signaling receptor activity;	ko05132(Salmonella infection);ko04620(Toll-like receptor signaling pathway)
ENSGALG00000009421	SRSF5	serine and arginine rich splicing factor 5 [Source:NCBI gene;Acc:423258]	5	28087093	28091730	-	2194	1908.43	2749.95	1066.92	0.387978	-1.36595	3.15138e-11	3.65925e-12	-	GO:0005654//nucleoplasm;GO:0005730//nucleolus;GO:0005829//cytosol;	GO:0003676//nucleic acid binding;GO:0003676//nucleic acid binding;	ko05168(Herpes simplex virus 1 infection);ko03040(Spliceosome)
ENSGALG00000009450	DUSP10	dual specificity phosphatase 10 [Source:NCBI gene;Acc:421340]	3	18423363	18445768	+	3785	2198.39	776.578	3620.2	4.66173	2.22086	1.33033e-11	1.48085e-12	GO:0002819//regulation of adaptive immune response;GO:0006470//protein dephosphorylation;GO:0006470//protein dephosphorylation;GO:0010633//negative regulation of epithelial cell migration;GO:0016311//dephosphorylation;GO:0016311//dephosphorylation;GO:0032496//response to lipopolysaccharide;GO:0032873//negative regulation of stress-activated MAPK cascade;GO:0035970//peptidyl-threonine dephosphoryl…	GO:0005634//nucleus;GO:0005654//nucleoplasm;GO:0005737//cytoplasm;GO:0005794//Golgi apparatus;GO:0005829//cytosol;GO:0016607//nuclear speck;	GO:0004725//protein tyrosine phosphatase activity;GO:0008138//protein tyrosine/serine/threonine phosphatase activity;GO:0008330//protein tyrosine/threonine phosphatase activity;GO:0008432//JUN kinase binding;GO:0016791//phosphatase activity;GO:0016791//phosphatase activity;GO:0017017//MAP kinase tyrosine/serine/threonine phosphatase activity;GO:0033549//MAP kinase phosphatase activity;GO:0033549/…	ko04010(MAPK signaling pathway)
ENSGALG00000009493	TMEM229B	transmembrane protein 229B [Source:NCBI gene;Acc:423269]	5	28959000	28968965	-	4436	291.968	123.594	460.342	3.72464	1.8971	1.41781e-14	1.1877e-15	-	GO:0016020//membrane;GO:0016021//integral component of membrane;GO:0016020//membrane;GO:0016021//integral component of membrane;	-	-
ENSGALG00000009523	CNTN1	contactin 1 [Source:NCBI gene;Acc:417786]	1	28882582	29120860	+	6024	380.953	203.794	558.112	2.73862	1.45345	0.00857799	0.00328618	GO:0007155//cell adhesion;GO:0007399//nervous system development;GO:0007399//nervous system development;GO:0031175//neuron projection development;GO:0031175//neuron projection development;GO:0007399//nervous system development;GO:0007399//nervous system development;GO:0031175//neuron projection development;GO:0031175//neuron projection development;GO:0007399//nervous system development;GO:0007399…	GO:0005886//plasma membrane;GO:0005886//plasma membrane;GO:0016020//membrane;GO:0031225//anchored component of membrane;GO:0016020//membrane;GO:0016020//membrane;GO:0016020//membrane;GO:0099025//anchored component of postsynaptic membrane;GO:0099026//anchored component of presynaptic membrane;GO:0005886//plasma membrane;GO:0005886//plasma membrane;GO:0016020//membrane;GO:0031225//anchored compone…	GO:0005515//protein binding;GO:0005515//protein binding;GO:0005515//protein binding;GO:0005515//protein binding;GO:0005515//protein binding;GO:0030246//carbohydrate binding;GO:0005515//protein binding;GO:0005515//protein binding;	ko04514(Cell adhesion molecules)
ENSGALG00000009586	IRAK4	interleukin 1 receptor associated kinase 4 [Source:NCBI gene;Acc:417796]	1	30191199	30202651	+	2593	113.364	70.3429	156.385	2.22318	1.15263	0.000177168	4.90124e-05	GO:0006468//protein phosphorylation;GO:0006468//protein phosphorylation;GO:0007165//signal transduction;GO:0007165//signal transduction;GO:0016310//phosphorylation;GO:0019221//cytokine-mediated signaling pathway;GO:0035556//intracellular signal transduction;GO:0043123//positive regulation of I-kappaB kinase/NF-kappaB signaling;GO:0043123//positive regulation of I-kappaB kinase/NF-kappaB signaling…	GO:0005634//nucleus;GO:0005737//cytoplasm;GO:0005737//cytoplasm;GO:0005886//plasma membrane;	GO:0000166//nucleotide binding;GO:0000287//magnesium ion binding;GO:0000287//magnesium ion binding;GO:0004672//protein kinase activity;GO:0004672//protein kinase activity;GO:0004674//protein serine/threonine kinase activity;GO:0004674//protein serine/threonine kinase activity;GO:0004674//protein serine/threonine kinase activity;GO:0004674//protein serine/threonine kinase activity;GO:0005524//ATP …	ko05168(Herpes simplex virus 1 infection);ko05164(Influenza A);ko05132(Salmonella infection);ko04621(NOD-like receptor signaling pathway);ko04620(Toll-like receptor signaling pathway);ko04010(MAPK signaling pathway)
ENSGALG00000009621	ACTB	actin, beta [Source:NCBI gene;Acc:396526]	14	4573328	4577556	-	1928	59081.1	16583.8	101578	6.12516	2.61475	1.34394e-38	1.68958e-40	GO:0001738//morphogenesis of a polarized epithelium;GO:0007163//establishment or maintenance of cell polarity;GO:0022898//regulation of transmembrane transporter activity;GO:0032091//negative regulation of protein binding;GO:0034333//adherens junction assembly;GO:0045176//apical protein localization;GO:0048488//synaptic vesicle endocytosis;GO:0048870//cell motility;GO:0051621//regulation of norep…	GO:0005634//nucleus;GO:0005634//nucleus;GO:0005737//cytoplasm;GO:0005737//cytoplasm;GO:0005829//cytosol;GO:0005856//cytoskeleton;GO:0005856//cytoskeleton;GO:0005911//cell-cell junction;GO:0005912//adherens junction;GO:0015629//actin cytoskeleton;GO:0030027//lamellipodium;GO:0030863//cortical cytoskeleton;GO:0032991//protein-containing complex;GO:0035267//NuA4 histone acetyltransferase complex;GO:…	GO:0019894//kinesin binding;GO:0019901//protein kinase binding;GO:0030957//Tat protein binding;GO:0042802//identical protein binding;GO:0050998//nitric-oxide synthase binding;GO:0098973//structural constituent of postsynaptic actin cytoskeleton;	ko05164(Influenza A);ko05132(Salmonella infection);ko04810(Regulation of actin cytoskeleton);ko04530(Tight junction);ko04520(Adherens junction);ko04510(Focal adhesion);ko04210(Apoptosis);ko04145(Phagosome)
ENSGALG00000009638	ANO6	anoctamin 6 [Source:NCBI gene;Acc:417802]	1	30720903	30787549	+	3093	1180.52	1657.88	703.168	0.424138	-1.23739	1.57548e-08	2.46937e-09	GO:0002407//dendritic cell chemotaxis;GO:0002543//activation of blood coagulation via clotting cascade;GO:0006812//cation transport;GO:0006821//chloride transport;GO:0007596//blood coagulation;GO:0017121//plasma membrane phospholipid scrambling;GO:0030501//positive regulation of bone mineralization;GO:0030501//positive regulation of bone mineralization;GO:0032060//bleb assembly;GO:0034767//positi…	GO:0005829//cytosol;GO:0005886//plasma membrane;GO:0034707//chloride channel complex;	GO:0005227//calcium activated cation channel activity;GO:0005229//intracellular calcium activated chloride channel activity;GO:0005247//voltage-gated chloride channel activity;GO:0017128//phospholipid scramblase activity;GO:0046983//protein dimerization activity;	-
ENSGALG00000009724	GREM1	gremlin 1, DAN family BMP antagonist [Source:NCBI gene;Acc:395826]	5	30776671	30777369	-	699	9.5736	18.3186	0.828623	0.045234	-4.46645	0.00195403	0.00064982	GO:0000902//cell morphogenesis;GO:0001525//angiogenesis;GO:0002042//cell migration involved in sprouting angiogenesis;GO:0002092//positive regulation of receptor internalization;GO:0003257//positive regulation of transcription from RNA polymerase II promoter involved in myocardial precursor cell differentiation;GO:0003337//mesenchymal to epithelial transition involved in metanephros morphogenesis…	GO:0005576//extracellular region;GO:0005615//extracellular space;GO:0005615//extracellular space;GO:0005615//extracellular space;GO:0009986//cell surface;	GO:0005125//cytokine activity;GO:0030297//transmembrane receptor protein tyrosine kinase activator activity;GO:0036122//BMP binding;GO:0036122//BMP binding;GO:0042803//protein homodimerization activity;GO:0043184//vascular endothelial growth factor receptor 2 binding;GO:0048018//receptor ligand activity;GO:0048018//receptor ligand activity;	ko04350(TGF-beta signaling pathway)
ENSGALG00000009740	RASGRP1	RAS guanyl releasing protein 1 [Source:NCBI gene;Acc:423290]	5	30872492	30911992	+	3305	776.438	306.763	1246.11	4.06213	2.02224	9.9945e-14	8.95332e-15	GO:0001934//positive regulation of protein phosphorylation;GO:0002437//inflammatory response to antigenic stimulus;GO:0007264//small GTPase mediated signal transduction;GO:0014066//regulation of phosphatidylinositol 3-kinase signaling;GO:0030101//natural killer cell activation;GO:0032252//secretory granule localization;GO:0032725//positive regulation of granulocyte macrophage colony-stimulating f…	GO:0005794//Golgi apparatus;GO:0005829//cytosol;GO:0005886//plasma membrane;	GO:0005085//guanyl-nucleotide exchange factor activity;GO:0005085//guanyl-nucleotide exchange factor activity;GO:0005509//calcium ion binding;GO:0005509//calcium ion binding;GO:0008270//zinc ion binding;GO:0019992//diacylglycerol binding;GO:0031210//phosphatidylcholine binding;GO:0042802//identical protein binding;	ko04010(MAPK signaling pathway)
ENSGALG00000009758	SLC7A11	solute carrier family 7 member 11 [Source:NCBI gene;Acc:428731]	4	28905344	28960060	-	1506	15.9397	4.07193	27.8075	6.82907	2.77169	0.0251314	0.0108223	GO:0006749//glutathione metabolic process;GO:0006865//amino acid transport;GO:0007420//brain development;GO:0008542//visual learning;GO:0009636//response to toxic substance;GO:0014070//response to organic cyclic compound;GO:0021591//ventricular system development;GO:0021756//striatum development;GO:0030534//adult behavior;GO:0033029//regulation of neutrophil apoptotic process;GO:0034599//cellular…	GO:0005886//plasma membrane;GO:0009986//cell surface;GO:0016020//membrane;GO:0016020//membrane;GO:0016021//integral component of membrane;GO:0031526//brush border membrane;GO:0045177//apical part of cell;GO:0097449//astrocyte projection;	GO:0022857//transmembrane transporter activity;	ko04216(Ferroptosis)
ENSGALG00000009807	FLVCR1	feline leukemia virus subgroup C cellular receptor 1 [Source:NCBI gene;Acc:421365]	3	21873328	21881217	-	1512	72.9384	40.0219	105.855	2.64493	1.40323	7.71813e-05	2.00694e-05	GO:0001568//blood vessel development;GO:0006839//mitochondrial transport;GO:0015886//heme transport;GO:0030218//erythrocyte differentiation;GO:0030218//erythrocyte differentiation;GO:0035108//limb morphogenesis;GO:0035264//multicellular organism growth;GO:0042733//embryonic digit morphogenesis;GO:0046620//regulation of organ growth;GO:0048536//spleen development;GO:0048704//embryonic skeletal sys…	GO:0005739//mitochondrion;	GO:0015232//heme transmembrane transporter activity;GO:0022857//transmembrane transporter activity;	-
ENSGALG00000009864	TRAF5	TNF receptor associated factor 5 [Source:NCBI gene;Acc:374055]	3	22364629	22387324	-	4959	305.63	97.7888	513.471	5.25081	2.39254	4.24918e-10	5.58909e-11	GO:0007165//signal transduction;GO:0007165//signal transduction;GO:0008284//positive regulation of cell population proliferation;GO:0023019//signal transduction involved in regulation of gene expression;GO:0042981//regulation of apoptotic process;GO:0043123//positive regulation of I-kappaB kinase/NF-kappaB signaling;GO:0043123//positive regulation of I-kappaB kinase/NF-kappaB signaling;GO:0048255…	GO:0005813//centrosome;GO:0005829//cytosol;GO:0009898//cytoplasmic side of plasma membrane;GO:0035631//CD40 receptor complex;	GO:0005164//tumor necrosis factor receptor binding;GO:0005515//protein binding;GO:0008270//zinc ion binding;GO:0031625//ubiquitin protein ligase binding;GO:0031996//thioesterase binding;GO:0042802//identical protein binding;GO:0046872//metal ion binding;GO:0005164//tumor necrosis factor receptor binding;GO:0005515//protein binding;GO:0008270//zinc ion binding;GO:0046872//metal ion binding;GO:0005…	ko05168(Herpes simplex virus 1 infection);ko04621(NOD-like receptor signaling pathway);ko04217(Necroptosis)
ENSGALG00000009903	IFNG	interferon gamma [Source:NCBI gene;Acc:396054]	1	35173604	35177772	-	1342	66.3918	4.16199	128.622	30.9038	4.94971	3.84139e-26	1.20127e-27	GO:0001774//microglial cell activation;GO:0001819//positive regulation of cytokine production;GO:0001934//positive regulation of protein phosphorylation;GO:0001959//regulation of cytokine-mediated signaling pathway;GO:0002250//adaptive immune response;GO:0002281//macrophage activation involved in immune response;GO:0006915//apoptotic process;GO:0006955//immune response;GO:0006955//immune response…	GO:0005576//extracellular region;GO:0005576//extracellular region;GO:0005576//extracellular region;GO:0005576//extracellular region;GO:0005615//extracellular space;GO:0005615//extracellular space;GO:0005615//extracellular space;	GO:0005125//cytokine activity;GO:0005125//cytokine activity;GO:0005133//interferon-gamma receptor binding;GO:0005133//interferon-gamma receptor binding;	ko05168(Herpes simplex virus 1 infection);ko05164(Influenza A);ko04350(TGF-beta signaling pathway);ko04217(Necroptosis);ko04060(Cytokine-cytokine receptor interaction);ko03050(Proteasome)
ENSGALG00000009968	OTUD4	OTU deubiquitinase 4 [Source:NCBI gene;Acc:422463]	4	31026953	31052941	-	3619	942.647	606.606	1278.69	2.10794	1.07583	5.6012e-07	1.07289e-07	GO:0034122//negative regulation of toll-like receptor signaling pathway;GO:0034122//negative regulation of toll-like receptor signaling pathway;GO:0070536//protein K63-linked deubiquitination;GO:0070536//protein K63-linked deubiquitination;GO:0071108//protein K48-linked deubiquitination;GO:1901537//positive regulation of DNA demethylation;GO:1903093//regulation of protein K48-linked deubiquitinat…	GO:0005829//cytosol;	GO:0004843//thiol-dependent deubiquitinase;GO:0060090//molecular adaptor activity;GO:0061578//Lys63-specific deubiquitinase activity;GO:0061578//Lys63-specific deubiquitinase activity;	-
ENSGALG00000010016	SOCS5	suppressor of cytokine signaling 5 [Source:NCBI gene;Acc:428570]	3	26898348	26956262	+	3327	595.182	808.38	381.984	0.472531	-1.08152	1.31093e-06	2.63858e-07	GO:0007173//epidermal growth factor receptor signaling pathway;GO:0007173//epidermal growth factor receptor signaling pathway;GO:0007175//negative regulation of epidermal growth factor-activated receptor activity;GO:0007259//receptor signaling pathway via JAK-STAT;GO:0019221//cytokine-mediated signaling pathway;GO:0032436//positive regulation of proteasomal ubiquitin-dependent protein catabolic p…	-	GO:0005154//epidermal growth factor receptor binding;GO:0030971//receptor tyrosine kinase binding;	-
ENSGALG00000010053	PTPRF	protein tyrosine phosphatase, receptor type F [Source:NCBI gene;Acc:424568]	8	20271073	20504572	+	7695	452.522	717.672	187.373	0.261084	-1.93741	3.34256e-17	2.19614e-18	GO:0006470//protein dephosphorylation;GO:0016311//dephosphorylation;GO:0006470//protein dephosphorylation;GO:0010975//regulation of neuron projection development;GO:0016311//dephosphorylation;GO:0016477//cell migration;GO:0031102//neuron projection regeneration;GO:0035335//peptidyl-tyrosine dephosphorylation;GO:0048679//regulation of axon regeneration;GO:0099560//synaptic membrane adhesion;GO:190…	GO:0043005//neuron projection;GO:0043025//neuronal cell body;	GO:0004725//protein tyrosine phosphatase activity;GO:0005515//protein binding;GO:0016791//phosphatase activity;GO:0004721//phosphoprotein phosphatase activity;GO:0004725//protein tyrosine phosphatase activity;GO:0004725//protein tyrosine phosphatase activity;GO:0005515//protein binding;GO:0016791//phosphatase activity;GO:0035373//chondroitin sulfate proteoglycan binding;GO:0044877//protein-contai…	ko04910(Insulin signaling pathway);ko04520(Adherens junction);ko04514(Cell adhesion molecules)
ENSGALG00000010129	PLK3	polo like kinase 3 [Source:NCBI gene;Acc:424586]	8	21135671	21145202	+	5900	263.642	85.3673	441.917	5.17665	2.37202	1.9191e-20	9.65066e-22	GO:0000082//G1/S transition of mitotic cell cycle;GO:0000122//negative regulation of transcription by RNA polymerase II;GO:0000302//response to reactive oxygen species;GO:0006468//protein phosphorylation;GO:0006970//response to osmotic stress;GO:0006974//cellular response to DNA damage stimulus;GO:0009314//response to radiation;GO:0031122//cytoplasmic microtubule organization;GO:0032465//regulati…	GO:0005634//nucleus;GO:0005730//nucleolus;GO:0005737//cytoplasm;GO:0005795//Golgi stack;GO:0005813//centrosome;	GO:0002039//p53 binding;GO:0004672//protein kinase activity;GO:0004674//protein serine/threonine kinase activity;GO:0004674//protein serine/threonine kinase activity;GO:0005515//protein binding;GO:0005524//ATP binding;GO:0004672//protein kinase activity;GO:0004674//protein serine/threonine kinase activity;GO:0005515//protein binding;GO:0005524//ATP binding;	ko04625(C-type lectin receptor signaling pathway);ko04068(FoxO signaling pathway)
ENSGALG00000010156	DOCK8	dedicator of cytokinesis 8 [Source:NCBI gene;Acc:427348]	Z	25744347	25805121	+	6202	1682.76	233.493	3132.03	13.4138	3.74565	2.7765e-34	5.08676e-36	GO:0007264//small GTPase mediated signal transduction;GO:0001771//immunological synapse formation;GO:0007264//small GTPase mediated signal transduction;GO:0036336//dendritic cell migration;GO:0043547//positive regulation of GTPase activity;GO:0061485//memory T cell proliferation;GO:0070233//negative regulation of T cell apoptotic process;GO:1903905//positive regulation of establishment of T cell …	GO:0005737//cytoplasm;GO:0031252//cell leading edge;GO:0031256//leading edge membrane;	GO:0005085//guanyl-nucleotide exchange factor activity;GO:0005085//guanyl-nucleotide exchange factor activity;GO:0005085//guanyl-nucleotide exchange factor activity;GO:0005085//guanyl-nucleotide exchange factor activity;	-
ENSGALG00000010175	HSP90AB1	heat shock protein 90 alpha family class B member 1 [Source:NCBI gene;Acc:396188]	3	30393097	30399049	-	2799	605.558	226.162	984.953	4.35507	2.1227	2.07126e-10	2.64059e-11	GO:0006457//protein folding;GO:0006457//protein folding;GO:0007004//telomere maintenance via telomerase;GO:0010033//response to organic substance;GO:0019062//virion attachment to host cell;GO:0021955//central nervous system neuron axonogenesis;GO:0030010//establishment of cell polarity;GO:0030511//positive regulation of transforming growth factor beta receptor signaling pathway;GO:0031396//regula…	GO:0005576//extracellular region;GO:0005634//nucleus;GO:0005737//cytoplasm;GO:0005737//cytoplasm;GO:0005829//cytosol;GO:0008180//COP9 signalosome;GO:0032991//protein-containing complex;GO:0032991//protein-containing complex;GO:0034751//aryl hydrocarbon receptor complex;GO:0043025//neuronal cell body;GO:0044294//dendritic growth cone;GO:0044295//axonal growth cone;GO:0048471//perinuclear region of…	GO:0003725//double-stranded RNA binding;GO:0005524//ATP binding;GO:0005524//ATP binding;GO:0016887//ATP hydrolysis activity;GO:0019887//protein kinase regulator activity;GO:0019900//kinase binding;GO:0019900//kinase binding;GO:0019901//protein kinase binding;GO:0031072//heat shock protein binding;GO:0031625//ubiquitin protein ligase binding;GO:0042277//peptide binding;GO:0042802//identical protei…	ko05132(Salmonella infection);ko04914(Progesterone-mediated oocyte maturation);ko04621(NOD-like receptor signaling pathway);ko04217(Necroptosis);ko04141(Protein processing in endoplasmic reticulum)
ENSGALG00000010243	PRDX1	peroxiredoxin 1 [Source:NCBI gene;Acc:424598]	8	21501345	21528251	-	1390	12033	4514.51	19551.5	4.33081	2.11464	1.63606e-05	3.82736e-06	GO:0000302//response to reactive oxygen species;GO:0006979//response to oxidative stress;GO:0008283//cell population proliferation;GO:0019430//removal of superoxide radicals;GO:0019430//removal of superoxide radicals;GO:0030101//natural killer cell activation;GO:0032872//regulation of stress-activated MAPK cascade;GO:0034101//erythrocyte homeostasis;GO:0042267//natural killer cell mediated cytoto…	GO:0005634//nucleus;GO:0005737//cytoplasm;GO:0005737//cytoplasm;GO:0005829//cytosol;GO:0005737//cytoplasm;GO:0005829//cytosol;GO:0005737//cytoplasm;GO:0005829//cytosol;	GO:0004601//peroxidase activity;GO:0004601//peroxidase activity;GO:0005515//protein binding;GO:0008379//thioredoxin peroxidase activity;GO:0016209//antioxidant activity;GO:0016209//antioxidant activity;GO:0016209//antioxidant activity;GO:0016491//oxidoreductase activity;GO:0016491//oxidoreductase activity;GO:0016491//oxidoreductase activity;GO:0042802//identical protein binding;GO:0051920//peroxi…	ko04146(Peroxisome)
ENSGALG00000010290	VEGFA	vascular endothelial growth factor A [Source:NCBI gene;Acc:395909]	3	30775054	30796571	-	3025	1772.37	2742.94	801.804	0.292316	-1.7744	9.02907e-18	5.59575e-19	-	GO:0016020//membrane;GO:0016020//membrane;GO:0016020//membrane;GO:0016020//membrane;	GO:0008083//growth factor activity;GO:0008201//heparin binding;GO:0008083//growth factor activity;GO:0008201//heparin binding;GO:0008083//growth factor activity;GO:0008201//heparin binding;GO:0008083//growth factor activity;GO:0008201//heparin binding;	ko04510(Focal adhesion);ko04370(VEGF signaling pathway);ko04020(Calcium signaling pathway);ko04010(MAPK signaling pathway)
ENSGALG00000010338	CXCL13L2	C-X-C motif chemokine ligand 13-like 2 [Source:NCBI gene;Acc:422510]	4	34985338	34986964	-	1147	72.3933	1.70139	143.085	84.0989	6.39402	0.000267311	7.59595e-05	GO:0006935//chemotaxis;GO:0006952//defense response;GO:0006955//immune response;	GO:0005576//extracellular region;	GO:0008009//chemokine activity;	ko04060(Cytokine-cytokine receptor interaction)
ENSGALG00000010352	ARHGEF26	Rho guanine nucleotide exchange factor 26 [Source:NCBI gene;Acc:429163]	9	23361907	23405126	-	2433	630.966	1056.3	205.629	0.194669	-2.3609	3.01242e-07	5.56468e-08	GO:0001886//endothelial cell morphogenesis;GO:0097178//ruffle assembly;	-	GO:0005085//guanyl-nucleotide exchange factor activity;GO:0005515//protein binding;GO:0005085//guanyl-nucleotide exchange factor activity;GO:0005515//protein binding;	ko05132(Salmonella infection)
ENSGALG00000010379	SNCA	synuclein alpha [Source:NCBI gene;Acc:395393]	4	35370112	35436997	-	1393	7.46202	13.6655	1.2585	0.0920932	-3.44076	0.00147138	0.000478623	GO:0006915//apoptotic process;GO:0007268//chemical synaptic transmission;GO:0014059//regulation of dopamine secretion;GO:0014059//regulation of dopamine secretion;GO:0048488//synaptic vesicle endocytosis;GO:0050808//synapse organization;GO:1901214//regulation of neuron death;GO:0006915//apoptotic process;GO:0007268//chemical synaptic transmission;GO:0014059//regulation of dopamine secretion;GO:00…	GO:0005576//extracellular region;GO:0005634//nucleus;GO:0005737//cytoplasm;GO:0005737//cytoplasm;GO:0005737//cytoplasm;GO:0005739//mitochondrion;GO:0016020//membrane;GO:0043025//neuronal cell body;GO:0043679//axon terminus;GO:0045202//synapse;GO:0098794//postsynapse;GO:0005576//extracellular region;GO:0005634//nucleus;GO:0005737//cytoplasm;GO:0005737//cytoplasm;GO:0005737//cytoplasm;GO:0005739//m…	GO:1903136//cuprous ion binding;GO:1903136//cuprous ion binding;GO:0000149//SNARE binding;GO:0000287//magnesium ion binding;GO:0003779//actin binding;GO:0005507//copper ion binding;GO:0005509//calcium ion binding;GO:0005543//phospholipid binding;GO:0008198//ferrous iron binding;GO:0008270//zinc ion binding;GO:0016491//oxidoreductase activity;GO:0019894//kinesin binding;GO:0030544//Hsp70 protein b…	-
ENSGALG00000010448	LTBP1	latent transforming growth factor beta binding protein 1 [Source:NCBI gene;Acc:421461]	3	31248689	31430389	-	5397	2459.11	3282.01	1636.21	0.498541	-1.00422	2.15417e-06	4.46784e-07	GO:0035583//sequestering of TGFbeta in extracellular matrix;GO:1901388//regulation of transforming growth factor beta activation;	GO:0001527//microfibril;GO:0031012//extracellular matrix;GO:0032991//protein-containing complex;GO:0062023//collagen-containing extracellular matrix;	GO:0005509//calcium ion binding;GO:0050431//transforming growth factor beta binding;GO:0050436//microfibril binding;GO:0005509//calcium ion binding;GO:0005509//calcium ion binding;	ko04350(TGF-beta signaling pathway)
ENSGALG00000010476	BNIP3	BCL2 interacting protein 3 [Source:NCBI gene;Acc:423971]	6	35758042	35762509	-	1422	1686.36	2774.32	598.395	0.21569	-2.21297	1.88328e-26	5.73466e-28	GO:0006915//apoptotic process;GO:0009617//response to bacterium;GO:0010637//negative regulation of mitochondrial fusion;GO:0010821//regulation of mitochondrion organization;GO:0016239//positive regulation of macroautophagy;GO:0035694//mitochondrial protein catabolic process;GO:0043065//positive regulation of apoptotic process;GO:0043065//positive regulation of apoptotic process;GO:0043066//negati…	GO:0005635//nuclear envelope;GO:0005739//mitochondrion;GO:0005740//mitochondrial envelope;GO:0005741//mitochondrial outer membrane;GO:0014069//postsynaptic density;GO:0016021//integral component of membrane;GO:0031307//integral component of mitochondrial outer membrane;GO:0031966//mitochondrial membrane;GO:0031966//mitochondrial membrane;	GO:0042802//identical protein binding;GO:0042802//identical protein binding;GO:0042803//protein homodimerization activity;GO:0051020//GTPase binding;	ko04140(Autophagy - animal);ko04137(Mitophagy - animal);ko04068(FoxO signaling pathway)
ENSGALG00000010614	SLC25A4	solute carrier family 25 member 4 [Source:NCBI gene;Acc:422546]	4	39355762	39358582	-	1653	26378	49202.5	3553.53	0.0722226	-3.79141	7.25383e-72	5.04088e-75	GO:0008637//apoptotic mitochondrial changes;GO:0015866//ADP transport;GO:0046902//regulation of mitochondrial membrane permeability;GO:0055085//transmembrane transport;GO:0060546//negative regulation of necroptotic process;GO:0140021//mitochondrial ADP transmembrane transport;GO:0140021//mitochondrial ADP transmembrane transport;GO:0140021//mitochondrial ADP transmembrane transport;GO:1901526//po…	GO:0005739//mitochondrion;GO:0005743//mitochondrial inner membrane;GO:0005743//mitochondrial inner membrane;GO:0005757//mitochondrial permeability transition pore complex;GO:0016020//membrane;	GO:0005471//ATP:ADP antiporter activity;GO:0005471//ATP:ADP antiporter activity;GO:0005471//ATP:ADP antiporter activity;GO:0015078//proton transmembrane transporter activity;GO:0017077//oxidative phosphorylation uncoupler activity;	ko05164(Influenza A);ko04218(Cellular senescence);ko04217(Necroptosis);ko04020(Calcium signaling pathway)
ENSGALG00000010638	CASP3	caspase 3 [Source:NCBI gene;Acc:395476]	4	39494858	39510633	+	4231	852.647	451.735	1253.56	2.77499	1.47248	1.38828e-09	1.94003e-10	GO:0006508//proteolysis;GO:0006508//proteolysis;GO:0006508//proteolysis;GO:0006915//apoptotic process;GO:0006915//apoptotic process;GO:0030182//neuron differentiation;GO:0030216//keratinocyte differentiation;GO:0030218//erythrocyte differentiation;GO:0043065//positive regulation of apoptotic process;GO:0098586//cellular response to virus;GO:0006508//proteolysis;GO:0006508//proteolysis;GO:0006508/…	GO:0005737//cytoplasm;GO:0005737//cytoplasm;GO:0005737//cytoplasm;GO:0005737//cytoplasm;GO:0005737//cytoplasm;GO:0005737//cytoplasm;GO:0005634//nucleus;GO:0005634//nucleus;GO:0005737//cytoplasm;GO:0005737//cytoplasm;GO:0005737//cytoplasm;GO:0005829//cytosol;	GO:0004197//cysteine-type endopeptidase activity;GO:0004197//cysteine-type endopeptidase activity;GO:0008233//peptidase activity;GO:0008234//cysteine-type peptidase activity;GO:0008234//cysteine-type peptidase activity;GO:0008234//cysteine-type peptidase activity;GO:0008234//cysteine-type peptidase activity;GO:0016787//hydrolase activity;GO:0097153//cysteine-type endopeptidase activity involved i…	ko05168(Herpes simplex virus 1 infection);ko05164(Influenza A);ko05132(Salmonella infection);ko04210(Apoptosis);ko04115(p53 signaling pathway);ko04010(MAPK signaling pathway)
ENSGALG00000010692	LRP8	LDL receptor related protein 8 [Source:NCBI gene;Acc:396102]	8	25016404	25163464	-	3022	68.0887	16.6349	119.543	7.18626	2.84524	0.000614924	0.00018546	GO:0006897//endocytosis;GO:0007268//chemical synaptic transmission;GO:0021517//ventral spinal cord development;GO:0021541//ammon gyrus development;GO:0021766//hippocampus development;GO:0021819//layer formation in cerebral cortex;GO:0032793//positive regulation of CREB transcription factor activity;GO:0038026//reelin-mediated signaling pathway;GO:0042981//regulation of apoptotic process;GO:004508…	GO:0005615//extracellular space;GO:0005901//caveola;GO:0009986//cell surface;GO:0043235//receptor complex;	GO:0001540//amyloid-beta binding;GO:0005509//calcium ion binding;GO:0005515//protein binding;GO:0030229//very-low-density lipoprotein particle receptor activity;GO:0034185//apolipoprotein binding;GO:0038025//reelin receptor activity;GO:0047485//protein N-terminus binding;GO:0048306//calcium-dependent protein binding;	-
ENSGALG00000010741	MAP1LC3C	microtubule associated protein 1 light chain 3 gamma [Source:NCBI gene;Acc:421504]	3	35797770	35799577	+	808	29.2587	46.8706	11.6469	0.248491	-2.00873	8.69479e-05	2.28012e-05	GO:0006914//autophagy;GO:0009267//cellular response to starvation;GO:0016236//macroautophagy;GO:0032527//protein exit from endoplasmic reticulum;GO:0035973//aggrephagy;GO:0097352//autophagosome maturation;	GO:0005776//autophagosome;GO:0036464//cytoplasmic ribonucleoprotein granule;	GO:0031625//ubiquitin protein ligase binding;	ko04621(NOD-like receptor signaling pathway);ko04371(Apelin signaling pathway);ko04216(Ferroptosis);ko04140(Autophagy - animal);ko04137(Mitophagy - animal)
ENSGALG00000010745	HMGB2	high mobility group box 2 [Source:NCBI gene;Acc:396482]	4	43290527	43292715	-	1204	760.827	452.082	1069.57	2.36588	1.24238	8.99935e-07	1.77213e-07	GO:0000122//negative regulation of transcription by RNA polymerase II;GO:0001938//positive regulation of endothelial cell proliferation;GO:0002437//inflammatory response to antigenic stimulus;GO:0002437//inflammatory response to antigenic stimulus;GO:0006357//regulation of transcription by RNA polymerase II;GO:0006357//regulation of transcription by RNA polymerase II;GO:0006357//regulation of tra…	GO:0000785//chromatin;GO:0000785//chromatin;GO:0000793//condensed chromosome;GO:0005615//extracellular space;GO:0005615//extracellular space;GO:0005615//extracellular space;GO:0005634//nucleus;GO:0005634//nucleus;GO:0005634//nucleus;GO:0005634//nucleus;GO:0005634//nucleus;GO:0005634//nucleus;GO:0005654//nucleoplasm;GO:0005694//chromosome;GO:0005730//nucleolus;GO:0005737//cytoplasm;GO:0005737//cyt…	GO:0000400//four-way junction DNA binding;GO:0000976//transcription cis-regulatory region binding;GO:0000987//cis-regulatory region sequence-specific DNA binding;GO:0000987//cis-regulatory region sequence-specific DNA binding;GO:0003677//DNA binding;GO:0003677//DNA binding;GO:0003677//DNA binding;GO:0003677//DNA binding;GO:0003684//damaged DNA binding;GO:0003690//double-stranded DNA binding;GO:00…	-
ENSGALG00000010748	EXO1	exonuclease 1 [Source:NCBI gene;Acc:421505]	3	35824198	35839291	-	2410	76.2478	14.5752	137.92	9.4627	3.24225	8.60416e-18	5.31611e-19	GO:0002455//humoral immune response mediated by circulating immunoglobulin;GO:0006281//DNA repair;GO:0006298//mismatch repair;GO:0006310//DNA recombination;GO:0016446//somatic hypermutation of immunoglobulin genes;GO:0045190//isotype switching;	GO:0005634//nucleus;GO:0005654//nucleoplasm;GO:0005886//plasma membrane;GO:0016604//nuclear body;	GO:0003677//DNA binding;GO:0003677//DNA binding;GO:0003682//chromatin binding;GO:0003824//catalytic activity;GO:0004518//nuclease activity;GO:0016788//hydrolase activity, acting on ester bonds;GO:0035312//5'-3' exodeoxyribonuclease activity;GO:0035312//5'-3' exodeoxyribonuclease activity;GO:0045145//single-stranded DNA 5'-3' exodeoxyribonuclease activity;GO:0048256//flap endonuclease activity;GO:…	ko03430(Mismatch repair)
ENSGALG00000010820	CHGA	chromogranin A [Source:NCBI gene;Acc:423420]	5	45084388	45094601	+	1988	49.7043	6.44044	92.9681	14.4351	3.8515	0.0020112	0.000670073	GO:0002551//mast cell chemotaxis;GO:0033366//protein localization to secretory granule;GO:0033604//negative regulation of catecholamine secretion;GO:0043303//mast cell degranulation;GO:0045576//mast cell activation;GO:0050829//defense response to Gram-negative bacterium;GO:0050830//defense response to Gram-positive bacterium;GO:2000707//positive regulation of dense core granule biogenesis;	GO:0030141//secretory granule;GO:0048471//perinuclear region of cytoplasm;	-	-
ENSGALG00000010826	PRKAA2	protein kinase AMP-activated catalytic subunit alpha 2 [Source:NCBI gene;Acc:429110]	8	26110379	26128996	+	3436	1036.08	1788.99	283.166	0.158282	-2.65943	3.78365e-35	6.23876e-37	GO:0006468//protein phosphorylation;GO:0006468//protein phosphorylation;GO:0008610//lipid biosynthetic process;GO:0010468//regulation of gene expression;GO:0010508//positive regulation of autophagy;GO:0010629//negative regulation of gene expression;GO:0014850//response to muscle activity;GO:0016241//regulation of macroautophagy;GO:0031669//cellular response to nutrient levels;GO:0032007//negative…	GO:0005634//nucleus;GO:0005737//cytoplasm;GO:0005794//Golgi apparatus;GO:0010494//cytoplasmic stress granule;GO:0016607//nuclear speck;GO:0030424//axon;GO:0030425//dendrite;GO:0043025//neuronal cell body;	GO:0003682//chromatin binding;GO:0004672//protein kinase activity;GO:0004674//protein serine/threonine kinase activity;GO:0004679//AMP-activated protein kinase activity;GO:0004679//AMP-activated protein kinase activity;GO:0004679//AMP-activated protein kinase activity;GO:0004712//protein serine/threonine/tyrosine kinase activity;GO:0005524//ATP binding;GO:0035174//histone serine kinase activity;	ko04920(Adipocytokine signaling pathway);ko04910(Insulin signaling pathway);ko04530(Tight junction);ko04371(Apelin signaling pathway);ko04150(mTOR signaling pathway);ko04140(Autophagy - animal);ko04068(FoxO signaling pathway)
ENSGALG00000010843	GPR137B	G protein-coupled receptor 137B [Source:NCBI gene;Acc:421511]	3	37893859	37919523	-	2756	552.005	143.023	960.986	6.71908	2.74826	5.08207e-33	1.01134e-34	GO:0010506//regulation of autophagy;GO:0043087//regulation of GTPase activity;GO:0150032//positive regulation of protein localization to lysosome;GO:1904263//positive regulation of TORC1 signaling;	GO:0005765//lysosomal membrane;GO:0016020//membrane;GO:0016021//integral component of membrane;GO:0005765//lysosomal membrane;	-	-
ENSGALG00000010847	VEGFC	vascular endothelial growth factor C [Source:NCBI gene;Acc:422573]	4	44468359	44536888	-	2285	131.384	212.476	50.2918	0.236695	-2.0789	1.73452e-12	1.75764e-13	GO:0008284//positive regulation of cell population proliferation;GO:0009887//animal organ morphogenesis;GO:0016331//morphogenesis of embryonic epithelium;GO:0030335//positive regulation of cell migration;GO:0045668//negative regulation of osteoblast differentiation;GO:0045766//positive regulation of angiogenesis;GO:0045860//positive regulation of protein kinase activity;GO:0048010//vascular endot…	GO:0005615//extracellular space;GO:0016020//membrane;GO:0016020//membrane;	GO:0008083//growth factor activity;GO:0042056//chemoattractant activity;GO:0043185//vascular endothelial growth factor receptor 3 binding;GO:0043185//vascular endothelial growth factor receptor 3 binding;GO:0008083//growth factor activity;	-
ENSGALG00000010915	IL6	interleukin 6 [Source:NCBI gene;Acc:395337]	2	30863310	30866004	+	1339	56.0883	1.18967	110.987	93.2923	6.54369	1.83324e-08	2.90001e-09	GO:0006953//acute-phase response;GO:0006955//immune response;GO:0006955//immune response;GO:0007165//signal transduction;GO:0008284//positive regulation of cell population proliferation;GO:0010573//vascular endothelial growth factor production;GO:0014823//response to activity;GO:0042593//glucose homeostasis;GO:0046427//positive regulation of receptor signaling pathway via JAK-STAT;GO:0050796//reg…	GO:0005576//extracellular region;GO:0005576//extracellular region;GO:0005576//extracellular region;GO:0005615//extracellular space;GO:0005615//extracellular space;GO:0005615//extracellular space;GO:0005615//extracellular space;GO:0005896//interleukin-6 receptor complex;GO:0005576//extracellular region;GO:0005615//extracellular space;GO:0005576//extracellular region;GO:0005615//extracellular space;	GO:0005125//cytokine activity;GO:0005125//cytokine activity;GO:0005125//cytokine activity;GO:0005125//cytokine activity;GO:0005125//cytokine activity;GO:0005138//interleukin-6 receptor binding;GO:0005138//interleukin-6 receptor binding;GO:0008083//growth factor activity;GO:0008083//growth factor activity;GO:0005125//cytokine activity;GO:0005138//interleukin-6 receptor binding;GO:0005125//cytokine…	ko05168(Herpes simplex virus 1 infection);ko05164(Influenza A);ko05132(Salmonella infection);ko04672(Intestinal immune network for IgA production);ko04625(C-type lectin receptor signaling pathway);ko04623(Cytosolic DNA-sensing pathway);ko04621(NOD-like receptor signaling pathway);ko04620(Toll-like receptor signaling pathway);ko04218(Cellular senescence);ko04068(FoxO signaling pathway);ko04060(Cyt…
ENSGALG00000010926	SPP1	secreted phosphoprotein 1 [Source:NCBI gene;Acc:395210]	4	45655850	45659023	-	1279	571.854	2.38967	1141.32	477.605	8.89967	0.00887551	0.00341137	GO:0001503//ossification;GO:0007155//cell adhesion;	-	-	ko04620(Toll-like receptor signaling pathway);ko04512(ECM-receptor interaction);ko04510(Focal adhesion);ko04371(Apelin signaling pathway)
ENSGALG00000011020	CYCS	cytochrome c, somatic [Source:NCBI gene;Acc:420624]	2	31761476	31764714	-	2231	4454.94	7382.39	1527.49	0.20691	-2.27292	4.56704e-29	1.18295e-30	GO:0006122//mitochondrial electron transport, ubiquinol to cytochrome c;GO:0006123//mitochondrial electron transport, cytochrome c to oxygen;GO:0043280//positive regulation of cysteine-type endopeptidase activity involved in apoptotic process;	GO:0005737//cytoplasm;GO:0005739//mitochondrion;GO:0005739//mitochondrion;GO:0005758//mitochondrial intermembrane space;GO:0005758//mitochondrial intermembrane space;GO:0043293//apoptosome;GO:0070469//respirasome;	GO:0009055//electron transfer activity;GO:0009055//electron transfer activity;GO:0020037//heme binding;GO:0020037//heme binding;GO:0046872//metal ion binding;	ko05168(Herpes simplex virus 1 infection);ko05164(Influenza A);ko05132(Salmonella infection);ko04210(Apoptosis);ko04115(p53 signaling pathway);ko00190(Oxidative phosphorylation)
ENSGALG00000011031	JAK1	Janus kinase 1 [Source:NCBI gene;Acc:395681]	8	28552333	28603383	-	3721	5866.01	3578.56	8153.45	2.27842	1.18803	3.39351e-09	4.95231e-10	GO:0006468//protein phosphorylation;GO:0006468//protein phosphorylation;GO:0007259//receptor signaling pathway via JAK-STAT;GO:0034112//positive regulation of homotypic cell-cell adhesion;GO:0035556//intracellular signal transduction;GO:0038110//interleukin-2-mediated signaling pathway;GO:0046677//response to antibiotic;GO:0150105//protein localization to cell-cell junction;GO:1903672//positive r…	GO:0005634//nucleus;GO:0005737//cytoplasm;GO:0005856//cytoskeleton;GO:0016020//membrane;	GO:0004672//protein kinase activity;GO:0004713//protein tyrosine kinase activity;GO:0004715//non-membrane spanning protein tyrosine kinase activity;GO:0005524//ATP binding;GO:0019903//protein phosphatase binding;GO:0031625//ubiquitin protein ligase binding;	ko05168(Herpes simplex virus 1 infection);ko05164(Influenza A);ko04621(NOD-like receptor signaling pathway);ko04217(Necroptosis)
ENSGALG00000011096	ABCB10	ATP binding cassette subfamily B member 10 [Source:NCBI gene;Acc:421537]	3	40129566	40145393	-	1994	255.935	357.542	154.327	0.431633	-1.21212	1.3401e-06	2.70153e-07	GO:0006783//heme biosynthetic process;GO:0034514//mitochondrial unfolded protein response;GO:0045648//positive regulation of erythrocyte differentiation;GO:0046985//positive regulation of hemoglobin biosynthetic process;GO:0048821//erythrocyte development;GO:0055085//transmembrane transport;	GO:0005739//mitochondrion;GO:0005739//mitochondrion;GO:0005743//mitochondrial inner membrane;GO:0016021//integral component of membrane;GO:0032592//integral component of mitochondrial membrane;	GO:0005524//ATP binding;GO:0005524//ATP binding;GO:0016887//ATP hydrolysis activity;GO:0016887//ATP hydrolysis activity;GO:0042802//identical protein binding;GO:0042803//protein homodimerization activity;GO:0140359//ABC-type transporter activity;	ko02010(ABC transporters)
ENSGALG00000011141	ITGB6	integrin subunit beta 6 [Source:NCBI gene;Acc:424191]	7	21793549	21822090	+	2752	28.4108	42.2773	14.5442	0.344018	-1.53944	0.00259215	0.000885448	GO:0000902//cell morphogenesis;GO:0006954//inflammatory response;GO:0006955//immune response;GO:0007155//cell adhesion;GO:0007160//cell-matrix adhesion;GO:0007160//cell-matrix adhesion;GO:0007179//transforming growth factor beta receptor signaling pathway;GO:0007229//integrin-mediated signaling pathway;GO:0009611//response to wounding;GO:0009615//response to virus;GO:0010467//gene expression;GO:0…	GO:0005654//nucleoplasm;GO:0005813//centrosome;GO:0005925//focal adhesion;GO:0008305//integrin complex;GO:0009897//external side of plasma membrane;GO:0009986//cell surface;GO:0030054//cell junction;GO:0034685//integrin alphav-beta6 complex;GO:0034685//integrin alphav-beta6 complex;GO:0043235//receptor complex;	GO:0005178//integrin binding;GO:0005178//integrin binding;GO:0038023//signaling receptor activity;	ko04810(Regulation of actin cytoskeleton);ko04512(ECM-receptor interaction);ko04510(Focal adhesion)
ENSGALG00000011145	TRIL	TLR4 interactor with leucine rich repeats [Source:NCBI gene;Acc:428436]	2	33525854	33528127	-	2274	115.535	182.646	48.4246	0.265129	-1.91523	8.63968e-10	1.18223e-10	GO:0002718//regulation of cytokine production involved in immune response;GO:0034142//toll-like receptor 4 signaling pathway;	GO:0046696//lipopolysaccharide receptor complex;	GO:0001530//lipopolysaccharide binding;GO:0005515//protein binding;	-
ENSGALG00000011241	RFTN1	raftlin, lipid raft linker 1 [Source:NCBI gene;Acc:395109]	2	34320041	34414155	-	3862	1808.54	360.75	3256.32	9.02654	3.17417	4.88261e-12	5.16362e-13	GO:0001765//membrane raft assembly;GO:0002457//T cell antigen processing and presentation;GO:0032596//protein transport into membrane raft;GO:0032740//positive regulation of interleukin-17 production;GO:0033227//dsRNA transport;GO:0034138//toll-like receptor 3 signaling pathway;GO:0040010//positive regulation of growth rate;GO:0043330//response to exogenous dsRNA;GO:0050852//T cell receptor signa…	GO:0005737//cytoplasm;GO:0005768//endosome;GO:0005886//plasma membrane;GO:0032991//protein-containing complex;GO:0045121//membrane raft;	GO:0003725//double-stranded RNA binding;	-
ENSGALG00000011254	SATB1	SATB homeobox 1 [Source:NCBI gene;Acc:420647]	2	35150112	35241163	-	4325	344.965	53.9728	635.958	11.7829	3.55863	1.82363e-07	3.28167e-08	GO:0006338//chromatin remodeling;GO:0006338//chromatin remodeling;GO:0000122//negative regulation of transcription by RNA polymerase II;GO:0006338//chromatin remodeling;GO:0006338//chromatin remodeling;	GO:0005634//nucleus;GO:0005654//nucleoplasm;GO:0016604//nuclear body;GO:0016605//PML body;	GO:0003677//DNA binding;GO:0003677//DNA binding;GO:0000977//RNA polymerase II transcription regulatory region sequence-specific DNA binding;GO:0001227//DNA-binding transcription repressor activity, RNA polymerase II-specific;GO:0003677//DNA binding;GO:0043565//sequence-specific DNA binding;GO:0003677//DNA binding;	-
ENSGALG00000011269	EPYC	epiphycan [Source:NCBI gene;Acc:417890]	1	43956041	43978617	-	1677	1.89804	3.79609	0	0	-Inf	0.0412961	0.0189666	GO:0007605//sensory perception of sound;GO:0060348//bone development;GO:0061975//articular cartilage development;	GO:0005576//extracellular region;GO:0031012//extracellular matrix;	GO:0005515//protein binding;	-
ENSGALG00000011274	DCN	decorin [Source:NCBI gene;Acc:417892]	1	44050178	44202174	-	2604	8726.23	12703.5	4749.01	0.373837	-1.41952	1.03132e-11	1.12977e-12	GO:0010508//positive regulation of autophagy;GO:0010508//positive regulation of autophagy;GO:0010508//positive regulation of autophagy;GO:0010596//negative regulation of endothelial cell migration;GO:0014068//positive regulation of phosphatidylinositol 3-kinase signaling;GO:0016239//positive regulation of macroautophagy;GO:0016525//negative regulation of angiogenesis;GO:0019800//peptide cross-lin…	GO:0005576//extracellular region;GO:0005615//extracellular space;GO:0005576//extracellular region;GO:0005615//extracellular space;	GO:0005515//protein binding;GO:0005518//collagen binding;GO:0005518//collagen binding;GO:0005539//glycosaminoglycan binding;GO:0030021//extracellular matrix structural constituent conferring compression resistance;GO:0030021//extracellular matrix structural constituent conferring compression resistance;GO:0050840//extracellular matrix binding;GO:0005515//protein binding;GO:0005518//collagen bindi…	ko04350(TGF-beta signaling pathway)
ENSGALG00000011335	NHEJ1	non-homologous end joining factor 1 [Source:NCBI gene;Acc:424205]	7	22266262	22298170	+	2014	20.2815	10.7595	29.8034	2.76996	1.46987	0.0197923	0.00828003	GO:0006302//double-strand break repair;GO:0006303//double-strand break repair via nonhomologous end joining;GO:0006303//double-strand break repair via nonhomologous end joining;GO:0010212//response to ionizing radiation;GO:0030183//B cell differentiation;GO:0030217//T cell differentiation;GO:0033152//immunoglobulin V(D)J recombination;GO:0051103//DNA ligation involved in DNA repair;	GO:0001650//fibrillar center;GO:0005634//nucleus;GO:0005634//nucleus;GO:0005654//nucleoplasm;GO:0035861//site of double-strand break;GO:0070419//nonhomologous end joining complex;	GO:0045027//DNA end binding;GO:0070182//DNA polymerase binding;	-
ENSGALG00000011350	NEGR1	neuronal growth regulator 1 [Source:NCBI gene;Acc:395662]	8	29514747	29680796	-	3528	47.3321	76.2153	18.449	0.242064	-2.04654	1.48515e-06	3.01176e-07	GO:0007626//locomotory behavior;GO:0007631//feeding behavior;GO:0010976//positive regulation of neuron projection development;GO:0098609//cell-cell adhesion;	GO:0005886//plasma membrane;	-	ko04514(Cell adhesion molecules)
ENSGALG00000011360	PRKAG3	protein kinase AMP-activated non-catalytic subunit gamma 3 [Source:NCBI gene;Acc:424208]	7	22421786	22425915	-	1786	264.408	489.718	39.0974	0.0798364	-3.64681	3.74381e-43	3.12201e-45	GO:0071900//regulation of protein serine/threonine kinase activity;	-	GO:0019901//protein kinase binding;GO:0032559//adenyl ribonucleotide binding;	ko04920(Adipocytokine signaling pathway);ko04910(Insulin signaling pathway);ko04530(Tight junction);ko04371(Apelin signaling pathway);ko04068(FoxO signaling pathway)
ENSGALG00000011389	TRAF3	TNF receptor associated factor 3 [Source:NCBI gene;Acc:423471]	5	50027923	50071113	+	2245	355.898	92.3082	619.488	6.71108	2.74655	1.86842e-09	2.64876e-10	GO:0001817//regulation of cytokine production;GO:0001817//regulation of cytokine production;GO:0007165//signal transduction;GO:0007165//signal transduction;GO:0008063//Toll signaling pathway;GO:0008063//Toll signaling pathway;GO:0032088//negative regulation of NF-kappaB transcription factor activity;GO:0032088//negative regulation of NF-kappaB transcription factor activity;GO:0032088//negative re…	GO:0005737//cytoplasm;GO:0009898//cytoplasmic side of plasma membrane;GO:0005737//cytoplasm;GO:0009898//cytoplasmic side of plasma membrane;GO:0009898//cytoplasmic side of plasma membrane;GO:0035631//CD40 receptor complex;	GO:0005164//tumor necrosis factor receptor binding;GO:0005164//tumor necrosis factor receptor binding;GO:0005164//tumor necrosis factor receptor binding;GO:0005164//tumor necrosis factor receptor binding;GO:0005515//protein binding;GO:0008270//zinc ion binding;GO:0008270//zinc ion binding;GO:0008270//zinc ion binding;GO:0031625//ubiquitin protein ligase binding;GO:0046872//metal ion binding;GO:00…	ko05168(Herpes simplex virus 1 infection);ko05164(Influenza A);ko04622(RIG-I-like receptor signaling pathway);ko04621(NOD-like receptor signaling pathway);ko04620(Toll-like receptor signaling pathway)
ENSGALG00000011418	CCR6	C-C motif chemokine receptor 6 [Source:NCBI gene;Acc:769278]	3	42572589	42580049	-	1860	23.0629	5.33506	40.7906	7.64578	2.93466	0.0450639	0.0208936	GO:0002523//leukocyte migration involved in inflammatory response;GO:0006935//chemotaxis;GO:0006935//chemotaxis;GO:0006935//chemotaxis;GO:0006955//immune response;GO:0007186//G protein-coupled receptor signaling pathway;GO:0019722//calcium-mediated signaling;GO:0048290//isotype switching to IgA isotypes;GO:0060326//cell chemotaxis;GO:0060474//positive regulation of flagellated sperm motility invo…	GO:0009897//external side of plasma membrane;GO:0009986//cell surface;GO:0009986//cell surface;GO:0016021//integral component of membrane;GO:0036126//sperm flagellum;GO:0036126//sperm flagellum;GO:0097225//sperm midpiece;GO:0097228//sperm principal piece;GO:0097228//sperm principal piece;GO:0097524//sperm plasma membrane;GO:0097524//sperm plasma membrane;	GO:0004930//G protein-coupled receptor activity;GO:0004950//chemokine receptor activity;GO:0016493//C-C chemokine receptor activity;GO:0016493//C-C chemokine receptor activity;GO:0016493//C-C chemokine receptor activity;GO:0019957//C-C chemokine binding;GO:0019957//C-C chemokine binding;	ko04060(Cytokine-cytokine receptor interaction)
ENSGALG00000011434	SLC11A1	solute carrier family 11 member 1 [Source:NCBI gene;Acc:395811]	7	22547805	22552363	-	1750	68.714	7.40716	130.021	17.5534	4.13368	0.00264526	0.000905762	GO:0001818//negative regulation of cytokine production;GO:0001819//positive regulation of cytokine production;GO:0002309//T cell proliferation involved in immune response;GO:0002606//positive regulation of dendritic cell antigen processing and presentation;GO:0002827//positive regulation of T-helper 1 type immune response;GO:0006811//ion transport;GO:0006826//iron ion transport;GO:0006826//iron i…	GO:0005635//nuclear envelope;GO:0005764//lysosome;GO:0005770//late endosome;GO:0005886//plasma membrane;GO:0005886//plasma membrane;GO:0005886//plasma membrane;GO:0005886//plasma membrane;GO:0010008//endosome membrane;GO:0016020//membrane;GO:0016020//membrane;GO:0016020//membrane;GO:0016021//integral component of membrane;GO:0030670//phagocytic vesicle membrane;GO:0030670//phagocytic vesicle memb…	GO:0005381//iron ion transmembrane transporter activity;GO:0005384//manganese ion transmembrane transporter activity;GO:0005384//manganese ion transmembrane transporter activity;GO:0005385//zinc ion transmembrane transporter activity;GO:0015086//cadmium ion transmembrane transporter activity;GO:0015086//cadmium ion transmembrane transporter activity;GO:0042803//protein homodimerization activity;G…	ko04142(Lysosome)
ENSGALG00000011452	ARPC2	actin related protein 2/3 complex subunit 2 [Source:NCBI gene;Acc:429041]	7	22569989	22587368	-	1502	1131.05	528.753	1733.34	3.27818	1.71289	4.74316e-16	3.40402e-17	GO:0010592//positive regulation of lamellipodium assembly;GO:0030041//actin filament polymerization;GO:0030041//actin filament polymerization;GO:0030833//regulation of actin filament polymerization;GO:0030833//regulation of actin filament polymerization;GO:0030838//positive regulation of actin filament polymerization;GO:0034314//Arp2/3 complex-mediated actin nucleation;GO:0034314//Arp2/3 complex-…	GO:0005654//nucleoplasm;GO:0005737//cytoplasm;GO:0005768//endosome;GO:0005856//cytoskeleton;GO:0005885//Arp2/3 protein complex;GO:0005885//Arp2/3 protein complex;GO:0005885//Arp2/3 protein complex;GO:0005885//Arp2/3 protein complex;GO:0005886//plasma membrane;GO:0005925//focal adhesion;GO:0015629//actin cytoskeleton;GO:0015629//actin cytoskeleton;GO:0030027//lamellipodium;GO:0031252//cell leading…	GO:0003779//actin binding;GO:0005200//structural constituent of cytoskeleton;GO:0005200//structural constituent of cytoskeleton;GO:0051015//actin filament binding;GO:0051015//actin filament binding;	ko05132(Salmonella infection);ko04810(Regulation of actin cytoskeleton);ko04530(Tight junction);ko04144(Endocytosis)
ENSGALG00000011531	APAF1	apoptotic peptidase activating factor 1 [Source:NCBI gene;Acc:417926]	1	46718130	46743511	+	3781	651.133	421.926	880.34	2.08648	1.06107	1.103e-06	2.20127e-07	GO:0001843//neural tube closure;GO:0006919//activation of cysteine-type endopeptidase activity involved in apoptotic process;GO:0006919//activation of cysteine-type endopeptidase activity involved in apoptotic process;GO:0007420//brain development;GO:0008635//activation of cysteine-type endopeptidase activity involved in apoptotic process by cytochrome c;GO:0030900//forebrain development;GO:00429…	GO:0005634//nucleus;GO:0005829//cytosol;GO:0032991//protein-containing complex;GO:0043293//apoptosome;GO:0043293//apoptosome;	GO:0005515//protein binding;GO:0008656//cysteine-type endopeptidase activator activity involved in apoptotic process;GO:0042802//identical protein binding;GO:0043531//ADP binding;	ko05168(Herpes simplex virus 1 infection);ko05164(Influenza A);ko04210(Apoptosis);ko04115(p53 signaling pathway)
ENSGALG00000011642	ANKRD17	ankyrin repeat domain 17 [Source:NCBI gene;Acc:422651]	4	50730426	50809631	-	8594	3151.63	2090.36	4212.9	2.01539	1.01106	7.9871e-07	1.56422e-07	GO:0001955//blood vessel maturation;GO:0006275//regulation of DNA replication;GO:0042742//defense response to bacterium;GO:0043123//positive regulation of I-kappaB kinase/NF-kappaB signaling;GO:0045087//innate immune response;GO:0045787//positive regulation of cell cycle;GO:0051151//negative regulation of smooth muscle cell differentiation;GO:1900087//positive regulation of G1/S transition of mit…	GO:0000785//chromatin;GO:0005634//nucleus;GO:0005634//nucleus;GO:0005654//nucleoplasm;GO:0005737//cytoplasm;GO:0031965//nuclear membrane;GO:0005737//cytoplasm;	GO:0003676//nucleic acid binding;GO:0003682//chromatin binding;GO:0003723//RNA binding;GO:0005515//protein binding;GO:0003676//nucleic acid binding;GO:0003723//RNA binding;GO:0005515//protein binding;GO:0003676//nucleic acid binding;GO:0003723//RNA binding;GO:0005515//protein binding;GO:0003676//nucleic acid binding;GO:0003723//RNA binding;GO:0005515//protein binding;GO:0003676//nucleic acid bind…	-
ENSGALG00000011661	SOD2	superoxide dismutase 2, mitochondrial [Source:NCBI gene;Acc:374042]	3	45740686	45749159	+	2784	6134.47	10754.2	1514.74	0.140851	-2.82776	3.84743e-31	8.89607e-33	GO:0000303//response to superoxide;GO:0001315//age-dependent response to reactive oxygen species;GO:0006357//regulation of transcription by RNA polymerase II;GO:0006801//superoxide metabolic process;GO:0006801//superoxide metabolic process;GO:0008285//negative regulation of cell population proliferation;GO:0019430//removal of superoxide radicals;GO:0030335//positive regulation of cell migration;G…	GO:0005739//mitochondrion;GO:0005759//mitochondrial matrix;	GO:0004784//superoxide dismutase activity;GO:0004784//superoxide dismutase activity;GO:0030145//manganese ion binding;GO:0042802//identical protein binding;GO:0046872//metal ion binding;	ko04146(Peroxisome);ko04068(FoxO signaling pathway)
ENSGALG00000011668	IL8L1	interleukin 8-like 1 [Source:NCBI gene;Acc:395872]	4	50925077	50928369	+	1464	76.5646	0.503725	152.625	302.993	8.24314	0.00180072	0.00059497	GO:0006935//chemotaxis;GO:0006952//defense response;GO:0006955//immune response;GO:0030593//neutrophil chemotaxis;GO:0042119//neutrophil activation;	GO:0005576//extracellular region;	GO:0005153//interleukin-8 receptor binding;GO:0008009//chemokine activity;	ko05164(Influenza A);ko05132(Salmonella infection);ko04622(RIG-I-like receptor signaling pathway);ko04621(NOD-like receptor signaling pathway);ko04620(Toll-like receptor signaling pathway);ko04218(Cellular senescence);ko04060(Cytokine-cytokine receptor interaction)
ENSGALG00000011844	IL21	interleukin 21 [Source:NCBI gene;Acc:554218]	4	53679705	53684460	+	438	14.8418	1.23876	28.4449	22.9624	4.5212	0.00732004	0.00276403	GO:0001819//positive regulation of cytokine production;GO:0006955//immune response;GO:0006955//immune response;GO:0007165//signal transduction;GO:0007260//tyrosine phosphorylation of STAT protein;GO:0008284//positive regulation of cell population proliferation;GO:0009987//cellular process;GO:0030890//positive regulation of B cell proliferation;GO:0032740//positive regulation of interleukin-17 pro…	GO:0005576//extracellular region;GO:0005576//extracellular region;GO:0005576//extracellular region;GO:0005615//extracellular space;	GO:0005125//cytokine activity;GO:0005126//cytokine receptor binding;GO:0005126//cytokine receptor binding;GO:0005134//interleukin-2 receptor binding;	ko04060(Cytokine-cytokine receptor interaction)
ENSGALG00000011855	RHOJ	ras homolog family member J [Source:NCBI gene;Acc:423513]	5	53596072	53640888	-	1557	623.04	993.524	252.556	0.254203	-1.97595	5.72308e-19	3.21062e-20	GO:0006897//endocytosis;GO:0007264//small GTPase mediated signal transduction;GO:0007266//Rho protein signal transduction;GO:0008360//regulation of cell shape;GO:0010594//regulation of endothelial cell migration;GO:0016477//cell migration;GO:0030031//cell projection assembly;GO:0030036//actin cytoskeleton organization;GO:0030036//actin cytoskeleton organization;GO:0032488//Cdc42 protein signal tr…	GO:0005886//plasma membrane;	GO:0003924//GTPase activity;GO:0003924//GTPase activity;GO:0003924//GTPase activity;GO:0003924//GTPase activity;GO:0005525//GTP binding;GO:0005525//GTP binding;GO:0005525//GTP binding;GO:0005525//GTP binding;GO:0003924//GTPase activity;GO:0003924//GTPase activity;GO:0003924//GTPase activity;GO:0005525//GTP binding;GO:0005525//GTP binding;GO:0005525//GTP binding;	ko05132(Salmonella infection)
ENSGALG00000011872	-	NFAT activating protein with ITAM motif 1 [Source:NCBI gene;Acc:417979]	1	49252184	49267900	+	2896	605.778	91.5273	1120.03	12.2371	3.61319	1.05918e-35	1.65278e-37	GO:0001819//positive regulation of cytokine production;GO:0045577//regulation of B cell differentiation;GO:0050861//positive regulation of B cell receptor signaling pathway;	GO:0016021//integral component of membrane;	GO:0004888//transmembrane signaling receptor activity;	-
ENSGALG00000011961	TNIP3	TNFAIP3 interacting protein 3 [Source:NCBI gene;Acc:771693]	4	54109012	54173032	+	2364	927.797	19.0376	1836.56	96.47	6.59201	4.84879e-06	1.0513e-06	GO:0043124//negative regulation of I-kappaB kinase/NF-kappaB signaling;GO:0071222//cellular response to lipopolysaccharide;GO:0002756//MyD88-independent toll-like receptor signaling pathway;GO:0034142//toll-like receptor 4 signaling pathway;GO:0043124//negative regulation of I-kappaB kinase/NF-kappaB signaling;GO:0043124//negative regulation of I-kappaB kinase/NF-kappaB signaling;GO:0071222//cell…	-	GO:0031593//polyubiquitin modification-dependent protein binding;	-
ENSGALG00000012074	ALPK1	alpha kinase 1 [Source:NCBI gene;Acc:100858173]	4	57133859	57167350	-	3779	188.809	39.4611	338.156	8.56937	3.09919	7.31337e-28	2.04676e-29	GO:0002753//cytoplasmic pattern recognition receptor signaling pathway;GO:0006468//protein phosphorylation;GO:0043123//positive regulation of I-kappaB kinase/NF-kappaB signaling;GO:0045087//innate immune response;GO:0060271//cilium assembly;	GO:0000922//spindle pole;GO:0005813//centrosome;GO:0005829//cytosol;GO:0005929//cilium;	GO:0004674//protein serine/threonine kinase activity;GO:0004674//protein serine/threonine kinase activity;GO:0005524//ATP binding;GO:0048029//monosaccharide binding;	-
ENSGALG00000012076	TIFA	TRAF interacting protein with forkhead associated domain [Source:NCBI gene;Acc:422692]	4	57171233	57177054	+	1882	311.063	25.0263	597.1	23.8589	4.57646	1.9071e-41	1.86746e-43	GO:0002753//cytoplasmic pattern recognition receptor signaling pathway;GO:0007249//I-kappaB kinase/NF-kappaB signaling;GO:0007249//I-kappaB kinase/NF-kappaB signaling;GO:0043123//positive regulation of I-kappaB kinase/NF-kappaB signaling;GO:0045087//innate immune response;GO:0051260//protein homooligomerization;GO:0007249//I-kappaB kinase/NF-kappaB signaling;	GO:0005737//cytoplasm;	GO:0005515//protein binding;GO:0005515//protein binding;	-
ENSGALG00000012159	ACTR3	ARP3 actin related protein 3 homolog [Source:NCBI gene;Acc:374197]	7	29611431	29637868	-	2567	4321.57	1397.66	7245.48	5.18399	2.37406	1.07754e-31	2.39619e-33	GO:0007015//actin filament organization;GO:0007163//establishment or maintenance of cell polarity;GO:0008356//asymmetric cell division;GO:0010592//positive regulation of lamellipodium assembly;GO:0016344//meiotic chromosome movement towards spindle pole;GO:0033206//meiotic cytokinesis;GO:0034314//Arp2/3 complex-mediated actin nucleation;GO:0034314//Arp2/3 complex-mediated actin nucleation;GO:0045…	GO:0005634//nucleus;GO:0005737//cytoplasm;GO:0005885//Arp2/3 protein complex;GO:0005885//Arp2/3 protein complex;GO:0005903//brush border;GO:0005911//cell-cell junction;GO:0030027//lamellipodium;GO:0030027//lamellipodium;	GO:0005200//structural constituent of cytoskeleton;GO:0005524//ATP binding;GO:0051015//actin filament binding;	ko05132(Salmonella infection);ko04810(Regulation of actin cytoskeleton);ko04530(Tight junction);ko04144(Endocytosis)
ENSGALG00000012173	LGALS3	lectin, galactoside-binding, soluble, 3 [Source:NCBI gene;Acc:373917]	5	56457111	56460218	-	1323	877.046	22.6985	1731.39	76.2779	6.25319	2.85563e-16	2.01332e-17	GO:0002548//monocyte chemotaxis;GO:0030593//neutrophil chemotaxis;GO:0030855//epithelial cell differentiation;GO:0031334//positive regulation of protein-containing complex assembly;GO:0042129//regulation of T cell proliferation;GO:0045806//negative regulation of endocytosis;GO:0048245//eosinophil chemotaxis;GO:0048246//macrophage chemotaxis;GO:0050918//positive chemotaxis;GO:0070232//regulation o…	GO:0001772//immunological synapse;GO:0005634//nucleus;GO:0005737//cytoplasm;GO:0005743//mitochondrial inner membrane;	GO:0019863//IgE binding;GO:0019903//protein phosphatase binding;GO:0030246//carbohydrate binding;GO:0042056//chemoattractant activity;GO:0043236//laminin binding;	-
ENSGALG00000012200	GCH1	GTP cyclohydrolase 1 [Source:NCBI gene;Acc:396146]	5	56530534	56547633	+	1185	263.131	25.382	500.88	19.7337	4.30259	1.30738e-13	1.17944e-14	GO:0006729//tetrahydrobiopterin biosynthetic process;GO:0008217//regulation of blood pressure;GO:0008217//regulation of blood pressure;GO:0010460//positive regulation of heart rate;GO:0014916//regulation of lung blood pressure;GO:0032496//response to lipopolysaccharide;GO:0034341//response to interferon-gamma;GO:0034612//response to tumor necrosis factor;GO:0042416//dopamine biosynthetic process;…	GO:0005634//nucleus;GO:0005654//nucleoplasm;GO:0005737//cytoplasm;GO:0005829//cytosol;GO:0031410//cytoplasmic vesicle;GO:0031965//nuclear membrane;GO:0032991//protein-containing complex;	GO:0003924//GTPase activity;GO:0003934//GTP cyclohydrolase I activity;GO:0003934//GTP cyclohydrolase I activity;GO:0003934//GTP cyclohydrolase I activity;GO:0005525//GTP binding;GO:0008270//zinc ion binding;GO:0042802//identical protein binding;GO:0042803//protein homodimerization activity;GO:0051019//mitogen-activated protein kinase binding;	ko00790(Folate biosynthesis)
ENSGALG00000012216	BMPR1B	bone morphogenetic protein receptor type 1B [Source:NCBI gene;Acc:396030]	4	58350823	58586570	+	2251	96.9756	177.331	16.6198	0.0937217	-3.41547	1.12198e-23	4.32377e-25	GO:0001501//skeletal system development;GO:0001502//cartilage condensation;GO:0001649//osteoblast differentiation;GO:0001654//eye development;GO:0002062//chondrocyte differentiation;GO:0006468//protein phosphorylation;GO:0006468//protein phosphorylation;GO:0006954//inflammatory response;GO:0007178//transmembrane receptor protein serine/threonine kinase signaling pathway;GO:0007178//transmembrane …	GO:0005886//plasma membrane;GO:0016020//membrane;	GO:0004672//protein kinase activity;GO:0004674//protein serine/threonine kinase activity;GO:0004675//transmembrane receptor protein serine/threonine kinase activity;GO:0004675//transmembrane receptor protein serine/threonine kinase activity;GO:0005025//transforming growth factor beta receptor activity, type I;GO:0005524//ATP binding;GO:0005524//ATP binding;GO:0019211//phosphatase activator activi…	ko04350(TGF-beta signaling pathway);ko04060(Cytokine-cytokine receptor interaction)
ENSGALG00000012291	POLR2F	RNA polymerase II subunit F [Source:NCBI gene;Acc:395486]	1	51067332	51070945	-	545	1040.29	1467.21	613.359	0.418043	-1.25828	2.67178e-09	3.85686e-10	GO:0006351//transcription, DNA-templated;GO:0006351//transcription, DNA-templated;GO:0006366//transcription by RNA polymerase II;	GO:0001650//fibrillar center;GO:0005634//nucleus;GO:0005634//nucleus;GO:0005634//nucleus;GO:0005634//nucleus;GO:0005654//nucleoplasm;GO:0005665//RNA polymerase II, core complex;GO:0005665//RNA polymerase II, core complex;GO:0005665//RNA polymerase II, core complex;GO:0005665//RNA polymerase II, core complex;GO:0005666//RNA polymerase III complex;GO:0005736//RNA polymerase I complex;	GO:0003677//DNA binding;GO:0003677//DNA binding;GO:0003899//DNA-directed 5'-3' RNA polymerase activity;GO:0003899//DNA-directed 5'-3' RNA polymerase activity;GO:0003899//DNA-directed 5'-3' RNA polymerase activity;GO:0003899//DNA-directed 5'-3' RNA polymerase activity;	ko04623(Cytosolic DNA-sensing pathway);ko03020(RNA polymerase)
ENSGALG00000012292	BANK1	B-cell scaffold protein with ankyrin repeats 1 [Source:NCBI gene;Acc:422711]	4	60568176	60699388	+	2956	83.2266	17.204	149.249	8.67524	3.1169	1.24912e-13	1.1253e-14	GO:0009617//response to bacterium;GO:0032715//negative regulation of interleukin-6 production;GO:0042113//B cell activation;GO:0043410//positive regulation of MAPK cascade;GO:0045947//negative regulation of translational initiation;GO:0050731//positive regulation of peptidyl-tyrosine phosphorylation;GO:0050869//negative regulation of B cell activation;GO:0051898//negative regulation of protein ki…	GO:0048471//perinuclear region of cytoplasm;	GO:0002020//protease binding;GO:0005102//signaling receptor binding;GO:0035591//signaling adaptor activity;GO:0043274//phospholipase binding;GO:1990782//protein tyrosine kinase binding;	-
ENSGALG00000012304	NFKB1	nuclear factor kappa B subunit 1 [Source:NCBI gene;Acc:396033]	4	60786295	60843850	+	4237	1589.91	1014.03	2165.8	2.13584	1.0948	1.59471e-07	2.84708e-08	GO:0006355//regulation of transcription, DNA-templated;GO:0006355//regulation of transcription, DNA-templated;GO:0006357//regulation of transcription by RNA polymerase II;GO:0006357//regulation of transcription by RNA polymerase II;GO:0006357//regulation of transcription by RNA polymerase II;GO:0007165//signal transduction;GO:0007165//signal transduction;GO:0000122//negative regulation of transcr…	GO:0005634//nucleus;GO:0005634//nucleus;GO:0005634//nucleus;GO:0005737//cytoplasm;GO:0005737//cytoplasm;GO:0005737//cytoplasm;GO:0005634//nucleus;GO:0005634//nucleus;GO:0005634//nucleus;GO:0005634//nucleus;GO:0005634//nucleus;GO:0005654//nucleoplasm;GO:0005737//cytoplasm;GO:0005737//cytoplasm;GO:0005737//cytoplasm;GO:0005737//cytoplasm;GO:0005737//cytoplasm;GO:0005739//mitochondrion;GO:0005829//c…	GO:0000978//RNA polymerase II cis-regulatory region sequence-specific DNA binding;GO:0000981//DNA-binding transcription factor activity, RNA polymerase II-specific;GO:0003677//DNA binding;GO:0003677//DNA binding;GO:0003677//DNA binding;GO:0003700//DNA-binding transcription factor activity;GO:0003700//DNA-binding transcription factor activity;GO:0005515//protein binding;GO:0051059//NF-kappaB bindi…	ko05168(Herpes simplex virus 1 infection);ko05164(Influenza A);ko05132(Salmonella infection);ko04920(Adipocytokine signaling pathway);ko04625(C-type lectin receptor signaling pathway);ko04623(Cytosolic DNA-sensing pathway);ko04622(RIG-I-like receptor signaling pathway);ko04621(NOD-like receptor signaling pathway);ko04620(Toll-like receptor signaling pathway);ko04218(Cellular senescence);ko04210(A…
ENSGALG00000012418	KYNU	kynureninase [Source:NCBI gene;Acc:424302]	7	32639735	32697227	+	4348	30.6539	3.9504	57.3575	14.5194	3.85991	4.01082e-06	8.59227e-07	GO:0006569//tryptophan catabolic process;GO:0009435//NAD biosynthetic process;GO:0006569//tryptophan catabolic process;GO:0009435//NAD biosynthetic process;GO:0006569//tryptophan catabolic process;GO:0006569//tryptophan catabolic process;GO:0009435//NAD biosynthetic process;GO:0009435//NAD biosynthetic process;GO:0019805//quinolinate biosynthetic process;GO:0034341//response to interferon-gamma;G…	GO:0005737//cytoplasm;GO:0005737//cytoplasm;GO:0005654//nucleoplasm;GO:0005737//cytoplasm;GO:0005739//mitochondrion;GO:0005829//cytosol;	GO:0003824//catalytic activity;GO:0030170//pyridoxal phosphate binding;GO:0030429//kynureninase activity;GO:0003824//catalytic activity;GO:0030170//pyridoxal phosphate binding;GO:0030429//kynureninase activity;GO:0003824//catalytic activity;GO:0030170//pyridoxal phosphate binding;GO:0030429//kynureninase activity;GO:0030429//kynureninase activity;GO:0042803//protein homodimerization activity;GO:0…	ko00380(Tryptophan metabolism)
ENSGALG00000012429	BMP4	bone morphogenetic protein 4 [Source:NCBI gene;Acc:396165]	5	58714564	58717395	-	1540	150.038	203.047	97.0301	0.477871	-1.06531	0.00144104	0.000468025	GO:0000122//negative regulation of transcription by RNA polymerase II;GO:0000122//negative regulation of transcription by RNA polymerase II;GO:0001501//skeletal system development;GO:0001525//angiogenesis;GO:0001568//blood vessel development;GO:0001649//osteoblast differentiation;GO:0001649//osteoblast differentiation;GO:0001656//metanephros development;GO:0001657//ureteric bud development;GO:000…	GO:0005576//extracellular region;GO:0005615//extracellular space;GO:0005615//extracellular space;	GO:0005125//cytokine activity;GO:0008083//growth factor activity;GO:0008201//heparin binding;GO:0039706//co-receptor binding;GO:0042056//chemoattractant activity;GO:0070700//BMP receptor binding;	ko04350(TGF-beta signaling pathway);ko04060(Cytokine-cytokine receptor interaction)
ENSGALG00000012442	MFNG	MFNG O-fucosylpeptide 3-beta-N- acetylglucosaminyltransferase [Source:NCBI gene;Acc:418042]	1	51255614	51276612	+	1819	283.525	70.6364	496.413	7.02773	2.81306	8.9533e-25	3.15054e-26	GO:0002315//marginal zone B cell differentiation;GO:0008593//regulation of Notch signaling pathway;GO:0032092//positive regulation of protein binding;GO:0045747//positive regulation of Notch signaling pathway;	GO:0016020//membrane;GO:0016020//membrane;	GO:0016757//glycosyltransferase activity;GO:0033829//O-fucosylpeptide 3-beta-N-acetylglucosaminyltransferase activity;GO:0016757//glycosyltransferase activity;	ko04330(Notch signaling pathway);ko00514(Other types of O-glycan biosynthesis)
ENSGALG00000012454	CYTH4	cytohesin 4 [Source:NCBI gene;Acc:418043]	1	51385635	51405059	-	2806	495.436	144.76	846.112	5.84495	2.54719	1.30172e-13	1.17351e-14	GO:0032012//regulation of ARF protein signal transduction;GO:0032012//regulation of ARF protein signal transduction;	GO:0005829//cytosol;GO:0005886//plasma membrane;GO:0034451//centriolar satellite;GO:0045171//intercellular bridge;	GO:0005085//guanyl-nucleotide exchange factor activity;GO:0005085//guanyl-nucleotide exchange factor activity;GO:0005085//guanyl-nucleotide exchange factor activity;	ko05132(Salmonella infection);ko04144(Endocytosis)
ENSGALG00000012456	RAC2	ras-related C3 botulinum toxin substrate 2 (rho family, small GTP binding protein Rac2) [Source:NCBI gene;Acc:418044]	1	51413962	51423737	+	1684	1573.57	265.573	2881.57	10.8504	3.43967	2.13985e-34	3.87982e-36	GO:0006935//chemotaxis;GO:0007015//actin filament organization;GO:0007186//G protein-coupled receptor signaling pathway;GO:0008284//positive regulation of cell population proliferation;GO:0010592//positive regulation of lamellipodium assembly;GO:0010592//positive regulation of lamellipodium assembly;GO:0010810//regulation of cell-substrate adhesion;GO:0030031//cell projection assembly;GO:0030036/…	GO:0005635//nuclear envelope;GO:0005737//cytoplasm;GO:0005829//cytosol;GO:0005884//actin filament;GO:0016020//membrane;GO:0030027//lamellipodium;	GO:0003924//GTPase activity;GO:0003924//GTPase activity;GO:0005525//GTP binding;GO:0005525//GTP binding;GO:0019887//protein kinase regulator activity;	ko04810(Regulation of actin cytoskeleton);ko04520(Adherens junction);ko04510(Focal adhesion);ko04370(VEGF signaling pathway);ko04310(Wnt signaling pathway);ko04010(MAPK signaling pathway)
ENSGALG00000012462	KIF5C	kinesin family member 5C [Source:NCBI gene;Acc:408046]	7	34771501	34839047	+	6632	395.442	166.592	624.292	3.74742	1.9059	0.000172717	4.76284e-05	GO:0007018//microtubule-based movement;GO:0007018//microtubule-based movement;GO:0007018//microtubule-based movement;GO:0007411//axon guidance;GO:0008045//motor neuron axon guidance;GO:0030705//cytoskeleton-dependent intracellular transport;GO:0048489//synaptic vesicle transport;GO:0051028//mRNA transport;GO:0098971//anterograde dendritic transport of neurotransmitter receptor complex;	GO:0005737//cytoplasm;GO:0005871//kinesin complex;GO:0005874//microtubule;GO:0005874//microtubule;GO:0032839//dendrite cytoplasm;GO:0035253//ciliary rootlet;GO:0043005//neuron projection;GO:0043025//neuronal cell body;GO:0044295//axonal growth cone;GO:0150034//distal axon;	GO:0000166//nucleotide binding;GO:0003774//cytoskeletal motor activity;GO:0003777//microtubule motor activity;GO:0003777//microtubule motor activity;GO:0003777//microtubule motor activity;GO:0005524//ATP binding;GO:0005524//ATP binding;GO:0005524//ATP binding;GO:0008017//microtubule binding;GO:0008017//microtubule binding;GO:0008017//microtubule binding;GO:0008574//plus-end-directed microtubule m…	ko05132(Salmonella infection);ko04144(Endocytosis)
ENSGALG00000012472	IL2RB	interleukin 2 receptor subunit beta [Source:NCBI gene;Acc:100859707]	1	51457537	51470895	+	3239	1212.59	244.477	2180.71	8.91989	3.15703	5.18719e-19	2.90016e-20	GO:0019221//cytokine-mediated signaling pathway;GO:0019221//cytokine-mediated signaling pathway;GO:0035723//interleukin-15-mediated signaling pathway;GO:0038110//interleukin-2-mediated signaling pathway;GO:0043066//negative regulation of apoptotic process;GO:0050766//positive regulation of phagocytosis;	GO:0005886//plasma membrane;GO:0005886//plasma membrane;GO:0009986//cell surface;GO:0016020//membrane;GO:0016020//membrane;GO:0016020//membrane;GO:0016021//integral component of membrane;	GO:0004896//cytokine receptor activity;GO:0004896//cytokine receptor activity;GO:0004911//interleukin-2 receptor activity;GO:0005515//protein binding;GO:0019976//interleukin-2 binding;GO:0042010//interleukin-15 receptor activity;	ko04144(Endocytosis);ko04060(Cytokine-cytokine receptor interaction)
ENSGALG00000012480	NMI	N-myc and STAT interactor [Source:NCBI gene;Acc:424314]	7	35101444	35110812	-	2356	1809.62	958.142	2661.09	2.77735	1.47371	1.74139e-07	3.12547e-08	GO:0006355//regulation of transcription, DNA-templated;GO:0006366//transcription by RNA polymerase II;GO:0006366//transcription by RNA polymerase II;GO:0060333//interferon-gamma-mediated signaling pathway;GO:0060333//interferon-gamma-mediated signaling pathway;GO:0002281//macrophage activation involved in immune response;GO:0006366//transcription by RNA polymerase II;GO:0008285//negative regulati…	GO:0005615//extracellular space;GO:0005615//extracellular space;GO:0005634//nucleus;GO:0005654//nucleoplasm;GO:0005737//cytoplasm;GO:0005829//cytosol;GO:0016020//membrane;	GO:0003712//transcription coregulator activity;GO:0003712//transcription coregulator activity;GO:0003712//transcription coregulator activity;GO:0042802//identical protein binding;	-
ENSGALG00000012484	RIF1	replication timing regulatory factor 1 [Source:NCBI gene;Acc:424316]	7	35143826	35170393	+	6792	977.607	335.627	1619.59	4.82555	2.27069	2.56582e-10	3.30676e-11	GO:0000122//negative regulation of transcription by RNA polymerase II;GO:0000723//telomere maintenance;GO:0006348//subtelomeric heterochromatin assembly;GO:0006974//cellular response to DNA damage stimulus;GO:0019827//stem cell population maintenance;GO:0043247//telomere maintenance in response to DNA damage;GO:0045814//negative regulation of gene expression, epigenetic;GO:0045830//positive regul…	GO:0000781//chromosome, telomeric region;GO:0000785//chromatin;GO:0000793//condensed chromosome;GO:0001939//female pronucleus;GO:0001940//male pronucleus;GO:0005634//nucleus;GO:0005654//nucleoplasm;GO:0005886//plasma membrane;GO:0016604//nuclear body;GO:0031965//nuclear membrane;GO:0035861//site of double-strand break;GO:0035861//site of double-strand break;GO:0051233//spindle midzone;GO:0140445/…	-	-
ENSGALG00000012532	TXN2	thioredoxin 2 [Source:NCBI gene;Acc:426978]	1	51727168	51734903	+	1248	1064.46	1530.03	598.877	0.391414	-1.35323	1.42884e-10	1.78278e-11	GO:0006662//glycerol ether metabolic process;	GO:0005730//nucleolus;GO:0005739//mitochondrion;	GO:0015035//protein-disulfide reductase activity;	ko05132(Salmonella infection);ko04621(NOD-like receptor signaling pathway)
ENSGALG00000012541	MB	myoglobin [Source:NCBI gene;Acc:418056]	1	52004040	52007757	+	805	21031.9	38226.5	3837.35	0.100384	-3.31639	6.77014e-10	9.13149e-11	GO:0001666//response to hypoxia;GO:0007507//heart development;GO:0015671//oxygen transport;GO:0015671//oxygen transport;GO:0015671//oxygen transport;GO:0015671//oxygen transport;GO:0043353//enucleate erythrocyte differentiation;	-	GO:0005344//oxygen carrier activity;GO:0019825//oxygen binding;GO:0019825//oxygen binding;GO:0019825//oxygen binding;GO:0020037//heme binding;GO:0020037//heme binding;GO:0046872//metal ion binding;	-
ENSGALG00000012608	DAPK1	death-associated protein kinase 1 [Source:NCBI gene;Acc:431670]	Z	41291902	41388905	+	4592	631.697	292.142	971.253	3.3246	1.73318	3.89939e-15	3.07931e-16	GO:0002357//defense response to tumor cell;GO:0006468//protein phosphorylation;GO:0006468//protein phosphorylation;GO:0006468//protein phosphorylation;GO:0006915//apoptotic process;GO:0006915//apoptotic process;GO:0007165//signal transduction;GO:0008625//extrinsic apoptotic signaling pathway via death domain receptors;GO:0010508//positive regulation of autophagy;GO:0017148//negative regulation of…	GO:0005737//cytoplasm;GO:0005737//cytoplasm;GO:0005886//plasma membrane;GO:0015629//actin cytoskeleton;	GO:0004672//protein kinase activity;GO:0004672//protein kinase activity;GO:0004672//protein kinase activity;GO:0004674//protein serine/threonine kinase activity;GO:0004683//calmodulin-dependent protein kinase activity;GO:0005515//protein binding;GO:0005516//calmodulin binding;GO:0005516//calmodulin binding;GO:0005524//ATP binding;GO:0005524//ATP binding;GO:0005524//ATP binding;GO:0017075//syntaxi…	ko04140(Autophagy - animal)
ENSGALG00000012610	CTSV	cathepsin V [Source:NCBI gene;Acc:427466]	Z	41419265	41425489	+	2202	3551.77	1009.47	6094.08	6.03693	2.59382	0.0373459	0.0169235	GO:0006508//proteolysis;GO:0006508//proteolysis;	-	GO:0008234//cysteine-type peptidase activity;GO:0008234//cysteine-type peptidase activity;	ko04210(Apoptosis);ko04145(Phagosome);ko04142(Lysosome);ko04140(Autophagy - animal)
ENSGALG00000012787	BMP6	bone morphogenetic protein 6 [Source:NCBI gene;Acc:420868]	2	64378425	64463337	-	1305	56.8568	96.7062	17.0074	0.175867	-2.50744	9.91487e-11	1.21203e-11	GO:0000122//negative regulation of transcription by RNA polymerase II;GO:0001649//osteoblast differentiation;GO:0001654//eye development;GO:0001822//kidney development;GO:0001938//positive regulation of endothelial cell proliferation;GO:0001958//endochondral ossification;GO:0003323//type B pancreatic cell development;GO:0006879//cellular iron ion homeostasis;GO:0006954//inflammatory response;GO:0…	GO:0005576//extracellular region;	GO:0008083//growth factor activity;GO:0046982//protein heterodimerization activity;GO:0070700//BMP receptor binding;GO:0008083//growth factor activity;GO:0008083//growth factor activity;GO:0008083//growth factor activity;	-
ENSGALG00000012827	RIPK1	receptor interacting serine/threonine kinase 1 [Source:NCBI gene;Acc:378921]	2	66321163	66341383	-	2797	791.038	446.431	1135.64	2.54383	1.347	3.32826e-10	4.33143e-11	GO:0006468//protein phosphorylation;GO:0007165//signal transduction;GO:0001934//positive regulation of protein phosphorylation;GO:0006468//protein phosphorylation;GO:0006915//apoptotic process;GO:0006915//apoptotic process;GO:0007165//signal transduction;GO:0008219//cell death;GO:0008219//cell death;GO:0010940//positive regulation of necrotic cell death;GO:0032757//positive regulation of interleu…	GO:0005739//mitochondrion;GO:0005829//cytosol;GO:0005886//plasma membrane;GO:0031264//death-inducing signaling complex;GO:0032991//protein-containing complex;GO:0043235//receptor complex;GO:0097342//ripoptosome;	GO:0004672//protein kinase activity;GO:0005515//protein binding;GO:0005524//ATP binding;GO:0004672//protein kinase activity;GO:0004672//protein kinase activity;GO:0004672//protein kinase activity;GO:0004674//protein serine/threonine kinase activity;GO:0004674//protein serine/threonine kinase activity;GO:0005123//death receptor binding;GO:0005515//protein binding;GO:0005524//ATP binding;GO:0031625…	ko05132(Salmonella infection);ko04623(Cytosolic DNA-sensing pathway);ko04622(RIG-I-like receptor signaling pathway);ko04621(NOD-like receptor signaling pathway);ko04620(Toll-like receptor signaling pathway);ko04217(Necroptosis);ko04210(Apoptosis)
ENSGALG00000012830	IRF4	interferon regulatory factor 4 [Source:NCBI gene;Acc:374179]	2	66457756	66470687	+	3177	985.474	71.1671	1899.78	26.6947	4.73848	1.33946e-32	2.80095e-34	GO:0002376//immune system process;GO:0006355//regulation of transcription, DNA-templated;GO:0006355//regulation of transcription, DNA-templated;GO:0006355//regulation of transcription, DNA-templated;GO:0006357//regulation of transcription by RNA polymerase II;GO:0009987//cellular process;GO:0032733//positive regulation of interleukin-10 production;GO:0032733//positive regulation of interleukin-10…	GO:0000786//nucleosome;GO:0005634//nucleus;GO:0005634//nucleus;GO:0005654//nucleoplasm;GO:0005829//cytosol;GO:0005634//nucleus;	GO:0000976//transcription cis-regulatory region binding;GO:0000976//transcription cis-regulatory region binding;GO:0000978//RNA polymerase II cis-regulatory region sequence-specific DNA binding;GO:0000978//RNA polymerase II cis-regulatory region sequence-specific DNA binding;GO:0000981//DNA-binding transcription factor activity, RNA polymerase II-specific;GO:0000987//cis-regulatory region sequenc…	-
ENSGALG00000012865	BRAF	B-Raf proto-oncogene, serine/threonine kinase [Source:NCBI gene;Acc:396239]	1	56921170	57002305	-	3411	559.928	362.172	757.684	2.09206	1.06492	3.65515e-05	8.92487e-06	GO:0006468//protein phosphorylation;GO:0007165//signal transduction;GO:0035556//intracellular signal transduction;GO:0006468//protein phosphorylation;GO:0007165//signal transduction;GO:0035556//intracellular signal transduction;GO:0002318//myeloid progenitor cell differentiation;GO:0006468//protein phosphorylation;GO:0006468//protein phosphorylation;GO:0007165//signal transduction;GO:0008542//vis…	GO:0005737//cytoplasm;GO:0005739//mitochondrion;GO:0005886//plasma membrane;GO:0043005//neuron projection;GO:0044297//cell body;	GO:0004672//protein kinase activity;GO:0005524//ATP binding;GO:0004672//protein kinase activity;GO:0005524//ATP binding;GO:0004672//protein kinase activity;GO:0004672//protein kinase activity;GO:0005524//ATP binding;	ko04914(Progesterone-mediated oocyte maturation);ko04910(Insulin signaling pathway);ko04810(Regulation of actin cytoskeleton);ko04510(Focal adhesion);ko04270(Vascular smooth muscle contraction);ko04150(mTOR signaling pathway);ko04068(FoxO signaling pathway);ko04012(ErbB signaling pathway);ko04010(MAPK signaling pathway)
ENSGALG00000012888	PHLPP1	PH domain and leucine rich repeat protein phosphatase 1 [Source:NCBI gene;Acc:420904]	2	67975897	68105942	-	4659	962.041	1368.56	555.522	0.405917	-1.30074	9.56501e-10	1.31369e-10	GO:0002667//regulation of T cell anergy;GO:0009649//entrainment of circadian clock;GO:0042981//regulation of apoptotic process;GO:0043408//regulation of MAPK cascade;GO:0046328//regulation of JNK cascade;GO:0051898//negative regulation of protein kinase B signaling;GO:1900744//regulation of p38MAPK cascade;	-	GO:0005515//protein binding;GO:0016791//phosphatase activity;	-
ENSGALG00000013086	IKZF1	IKAROS family zinc finger 1 [Source:NCBI gene;Acc:395974]	2	80659236	80730292	+	3228	1251.32	169.571	2333.07	13.7586	3.78226	9.96985e-18	6.1977e-19	GO:0030098//lymphocyte differentiation;GO:0030218//erythrocyte differentiation;	GO:0005634//nucleus;GO:0005654//nucleoplasm;GO:0005721//pericentric heterochromatin;GO:0005829//cytosol;GO:0032991//protein-containing complex;	GO:0003677//DNA binding;GO:0019904//protein domain specific binding;	-
ENSGALG00000013183	TERT	telomerase reverse transcriptase [Source:NCBI gene;Acc:420972]	2	85742908	85772374	-	4767	14.1246	2.75776	25.4915	9.24357	3.20845	4.66678e-05	1.16544e-05	GO:0001172//transcription, RNA-templated;GO:0006278//RNA-dependent DNA biosynthetic process;GO:0007004//telomere maintenance via telomerase;GO:0007005//mitochondrion organization;GO:0010629//negative regulation of gene expression;GO:0022616//DNA strand elongation;GO:0030177//positive regulation of Wnt signaling pathway;GO:0030177//positive regulation of Wnt signaling pathway;GO:0030422//productio…	GO:0000333//telomerase catalytic core complex;GO:0000333//telomerase catalytic core complex;GO:0000781//chromosome, telomeric region;GO:0005634//nucleus;GO:0005654//nucleoplasm;GO:0005697//telomerase holoenzyme complex;GO:0005730//nucleolus;GO:0005737//cytoplasm;GO:0005739//mitochondrion;GO:0005829//cytosol;GO:0005886//plasma membrane;GO:0016605//PML body;GO:0016607//nuclear speck;GO:0031379//RNA…	GO:0000049//tRNA binding;GO:0001223//transcription coactivator binding;GO:0001223//transcription coactivator binding;GO:0003677//DNA binding;GO:0003677//DNA binding;GO:0003720//telomerase activity;GO:0003720//telomerase activity;GO:0003721//telomerase RNA reverse transcriptase activity;GO:0003721//telomerase RNA reverse transcriptase activity;GO:0003723//RNA binding;GO:0003723//RNA binding;GO:000…	-
ENSGALG00000013218	C3AR1	complement C3a receptor 1 [Source:NCBI gene;Acc:418198]	1	66793430	66796768	+	1873	626.144	150.236	1102.05	7.33548	2.87489	2.36396e-23	9.45345e-25	GO:0002430//complement receptor mediated signaling pathway;GO:0006935//chemotaxis;GO:0007186//G protein-coupled receptor signaling pathway;GO:0051482//positive regulation of cytosolic calcium ion concentration involved in phospholipase C-activating G protein-coupled signaling pathway;	GO:0016021//integral component of membrane;	GO:0004875//complement receptor activity;GO:0004876//complement component C3a receptor activity;GO:0004876//complement component C3a receptor activity;GO:0004930//G protein-coupled receptor activity;GO:0004930//G protein-coupled receptor activity;	-
ENSGALG00000013356	IKBKE	inhibitor of kappa light polypeptide gene enhancer in B-cells, kinase epsilon [Source:NCBI gene;Acc:430480]	26	2475894	2486807	+	3514	593.727	61.6148	1125.84	18.2722	4.19158	4.05176e-30	1.00084e-31	GO:0006468//protein phosphorylation;GO:0006468//protein phosphorylation;GO:0006468//protein phosphorylation;GO:0006955//immune response;GO:0007252//I-kappaB phosphorylation;GO:0008630//intrinsic apoptotic signaling pathway in response to DNA damage;GO:0010467//gene expression;GO:0010884//positive regulation of lipid storage;GO:0018105//peptidyl-serine phosphorylation;GO:0018105//peptidyl-serine p…	GO:0005634//nucleus;GO:0005737//cytoplasm;GO:0005737//cytoplasm;GO:0005737//cytoplasm;GO:0016605//PML body;GO:0031966//mitochondrial membrane;	GO:0000166//nucleotide binding;GO:0004672//protein kinase activity;GO:0004672//protein kinase activity;GO:0004672//protein kinase activity;GO:0004674//protein serine/threonine kinase activity;GO:0004704//NF-kappaB-inducing kinase activity;GO:0005524//ATP binding;GO:0005524//ATP binding;GO:0005524//ATP binding;GO:0008384//IkappaB kinase activity;GO:0016740//transferase activity;GO:0031625//ubiquit…	ko05168(Herpes simplex virus 1 infection);ko05164(Influenza A);ko04625(C-type lectin receptor signaling pathway);ko04623(Cytosolic DNA-sensing pathway);ko04622(RIG-I-like receptor signaling pathway);ko04621(NOD-like receptor signaling pathway);ko04620(Toll-like receptor signaling pathway)
ENSGALG00000013371	S1PR4	sphingosine-1-phosphate receptor 4 [Source:NCBI gene;Acc:430495]	28	1380917	1382110	+	1194	52.0506	9.7406	94.3607	9.68735	3.2761	1.43363e-09	2.00702e-10	GO:0007186//G protein-coupled receptor signaling pathway;GO:0007189//adenylate cyclase-activating G protein-coupled receptor signaling pathway;	GO:0005739//mitochondrion;GO:0016021//integral component of membrane;	GO:0004930//G protein-coupled receptor activity;GO:0038036//sphingosine-1-phosphate receptor activity;	ko04080(Neuroactive ligand-receptor interaction);ko04068(FoxO signaling pathway)
ENSGALG00000013372	IL7R	interleukin 7 receptor [Source:NCBI gene;Acc:426054]	Z	10886978	10900701	+	2145	397.528	68.7096	726.347	10.5713	3.40208	4.32876e-10	5.69912e-11	GO:0000902//cell morphogenesis;GO:0001915//negative regulation of T cell mediated cytotoxicity;GO:0008284//positive regulation of cell population proliferation;GO:0008361//regulation of cell size;GO:0010628//positive regulation of gene expression;GO:0019221//cytokine-mediated signaling pathway;GO:0030217//T cell differentiation;GO:0033089//positive regulation of T cell differentiation in thymus;G…	GO:0005654//nucleoplasm;GO:0005829//cytosol;GO:0005886//plasma membrane;GO:0009897//external side of plasma membrane;GO:0016020//membrane;GO:0016020//membrane;GO:0016020//membrane;GO:0016021//integral component of membrane;	GO:0004896//cytokine receptor activity;GO:0004896//cytokine receptor activity;GO:0004896//cytokine receptor activity;GO:0005515//protein binding;	ko04068(FoxO signaling pathway);ko04060(Cytokine-cytokine receptor interaction)
ENSGALG00000013484	ZPBP2	zona pellucida binding protein 2 [Source:NCBI gene;Acc:404532]	27	7093741	7098525	+	1269	2.59508	0	5.19017	Inf	Inf	0.0241658	0.0103662	GO:0001675//acrosome assembly;GO:0002638//negative regulation of immunoglobulin production;GO:0006665//sphingolipid metabolic process;GO:0007339//binding of sperm to zona pellucida;GO:0007339//binding of sperm to zona pellucida;GO:0032922//circadian regulation of gene expression;GO:0046466//membrane lipid catabolic process;	GO:0001669//acrosomal vesicle;GO:0002199//zona pellucida receptor complex;GO:0005576//extracellular region;GO:0044297//cell body;	-	-
ENSGALG00000013606	FGL1	fibrinogen like 1 [Source:NCBI gene;Acc:422728]	4	62853578	62872237	+	1665	118.658	183.902	53.4151	0.290454	-1.78362	1.50662e-06	3.05626e-07	GO:0072574//hepatocyte proliferation;	GO:0005576//extracellular region;	-	-
ENSGALG00000013615	MTUS1	microtubule associated tumor suppressor 1 [Source:NCBI gene;Acc:422729]	4	62907589	62999208	+	7478	2887.19	4943.88	830.501	0.167986	-2.57359	6.01372e-36	9.11803e-38	-	GO:0005634//nucleus;	-	-
ENSGALG00000013748	CD226	CD226 molecule [Source:NCBI gene;Acc:772097]	2	93679817	93715007	+	2875	347.12	22.2617	671.978	30.1854	4.91578	4.61033e-07	8.76105e-08	GO:0002729//positive regulation of natural killer cell cytokine production;GO:0002729//positive regulation of natural killer cell cytokine production;GO:0002729//positive regulation of natural killer cell cytokine production;GO:0002860//positive regulation of natural killer cell mediated cytotoxicity directed against tumor cell target;GO:0002891//positive regulation of immunoglobulin mediated imm…	GO:0009897//external side of plasma membrane;GO:0016020//membrane;GO:0016021//integral component of membrane;	-	-
ENSGALG00000013818	CITED2	Cbp/p300 interacting transactivator with Glu/Asp rich carboxy-terminal domain 2 [Source:NCBI gene;Acc:395399]	3	54059667	54061125	+	902	274.968	441.34	108.596	0.246059	-2.02292	0.000559697	0.000167778	GO:0000122//negative regulation of transcription by RNA polymerase II;GO:0001568//blood vessel development;GO:0001570//vasculogenesis;GO:0001666//response to hypoxia;GO:0001889//liver development;GO:0001944//vasculature development;GO:0002089//lens morphogenesis in camera-type eye;GO:0002244//hematopoietic progenitor cell differentiation;GO:0002521//leukocyte differentiation;GO:0003151//outflow t…	GO:0000785//chromatin;GO:0005634//nucleus;GO:0005634//nucleus;GO:0005634//nucleus;GO:0032991//protein-containing complex;	GO:0003682//chromatin binding;GO:0003713//transcription coactivator activity;GO:0003713//transcription coactivator activity;GO:0003714//transcription corepressor activity;GO:0019904//protein domain specific binding;GO:0035035//histone acetyltransferase binding;GO:0046332//SMAD binding;GO:0050693//LBD domain binding;GO:0061629//RNA polymerase II-specific DNA-binding transcription factor binding;	ko04137(Mitophagy - animal)
ENSGALG00000013861	TNFAIP3	TNF alpha induced protein 3 [Source:NCBI gene;Acc:421684]	3	54664503	54683327	-	2444	783.699	175.156	1392.24	7.94859	2.9907	3.10509e-20	1.59286e-21	GO:0016567//protein ubiquitination;GO:0016579//protein deubiquitination;GO:0001922//B-1 B cell homeostasis;GO:0002237//response to molecule of bacterial origin;GO:0002237//response to molecule of bacterial origin;GO:0002634//regulation of germinal center formation;GO:0002677//negative regulation of chronic inflammatory response;GO:0006508//proteolysis;GO:0007010//cytoskeleton organization;GO:0016…	GO:0005634//nucleus;GO:0005634//nucleus;GO:0005634//nucleus;GO:0005737//cytoplasm;GO:0005737//cytoplasm;GO:0005737//cytoplasm;	GO:0003677//DNA binding;GO:0008270//zinc ion binding;GO:0002020//protease binding;GO:0003677//DNA binding;GO:0003677//DNA binding;GO:0004842//ubiquitin-protein transferase activity;GO:0004843//thiol-dependent deubiquitinase;GO:0004843//thiol-dependent deubiquitinase;GO:0004843//thiol-dependent deubiquitinase;GO:0008022//protein C-terminus binding;GO:0008233//peptidase activity;GO:0008234//cystein…	ko04621(NOD-like receptor signaling pathway);ko04217(Necroptosis)
ENSGALG00000013869	IL20RA	interleukin 20 receptor subunit alpha [Source:NCBI gene;Acc:421686]	3	54956242	54977305	+	2526	811.518	12.5957	1610.44	127.857	6.99838	1.57151e-41	1.51899e-43	GO:0019221//cytokine-mediated signaling pathway;GO:0045124//regulation of bone resorption;GO:2001244//positive regulation of intrinsic apoptotic signaling pathway;	-	GO:0005515//protein binding;GO:0042015//interleukin-20 binding;GO:0005515//protein binding;	ko04060(Cytokine-cytokine receptor interaction)
ENSGALG00000013926	DCLRE1C	DNA cross-link repair 1C [Source:NCBI gene;Acc:430764]	1	7993092	8003663	-	3745	73.9874	46.5302	101.445	2.18019	1.12445	0.00166277	0.000545712	GO:0000723//telomere maintenance;GO:0002250//adaptive immune response;GO:0002376//immune system process;GO:0006281//DNA repair;GO:0006302//double-strand break repair;GO:0006303//double-strand break repair via nonhomologous end joining;GO:0006310//DNA recombination;GO:0006310//DNA recombination;GO:0006974//cellular response to DNA damage stimulus;GO:0010212//response to ionizing radiation;GO:00301…	GO:0005634//nucleus;GO:0005654//nucleoplasm;GO:0005794//Golgi apparatus;GO:0070419//nonhomologous end joining complex;GO:0070419//nonhomologous end joining complex;	GO:0000014//single-stranded DNA endodeoxyribonuclease activity;GO:0003684//damaged DNA binding;GO:0004518//nuclease activity;GO:0004519//endonuclease activity;GO:0004527//exonuclease activity;GO:0008409//5'-3' exonuclease activity;GO:0016787//hydrolase activity;GO:0035312//5'-3' exodeoxyribonuclease activity;	ko03450(Non-homologous end-joining)
ENSGALG00000013956	MYB	MYB proto-oncogene, transcription factor [Source:NCBI gene;Acc:396244]	3	55778483	55804513	-	4799	130.198	11.1805	249.215	22.2902	4.47834	3.99123e-25	1.36159e-26	GO:0006355//regulation of transcription, DNA-templated;GO:0006355//regulation of transcription, DNA-templated;GO:0000122//negative regulation of transcription by RNA polymerase II;GO:0006338//chromatin remodeling;GO:0006355//regulation of transcription, DNA-templated;GO:0045624//positive regulation of T-helper cell differentiation;GO:0045892//negative regulation of transcription, DNA-templated;GO…	GO:0005654//nucleoplasm;GO:0005829//cytosol;	GO:0000978//RNA polymerase II cis-regulatory region sequence-specific DNA binding;GO:0001228//DNA-binding transcription activator activity, RNA polymerase II-specific;	-
ENSGALG00000014071	ITPR2	inositol 1,4,5-trisphosphate receptor type 2 [Source:NCBI gene;Acc:418212]	1	67659344	67921693	-	8871	1113.5	733.583	1493.42	2.03579	1.02559	1.59918e-06	3.25817e-07	GO:0001666//response to hypoxia;GO:0006811//ion transport;GO:0006816//calcium ion transport;GO:0006816//calcium ion transport;GO:0055085//transmembrane transport;GO:0070588//calcium ion transmembrane transport;GO:0071320//cellular response to cAMP;GO:0071361//cellular response to ethanol;GO:0006811//ion transport;GO:0006816//calcium ion transport;GO:0055085//transmembrane transport;GO:0070588//ca…	GO:0005654//nucleoplasm;GO:0005737//cytoplasm;GO:0005783//endoplasmic reticulum;GO:0005783//endoplasmic reticulum;GO:0005886//plasma membrane;GO:0005938//cell cortex;GO:0016020//membrane;GO:0016529//sarcoplasmic reticulum;GO:0033017//sarcoplasmic reticulum membrane;GO:0043235//receptor complex;GO:0005783//endoplasmic reticulum;GO:0016020//membrane;GO:0005783//endoplasmic reticulum;GO:0016020//mem…	GO:0005216//ion channel activity;GO:0005220//inositol 1,4,5-trisphosphate-sensitive calcium-release channel activity;GO:0005220//inositol 1,4,5-trisphosphate-sensitive calcium-release channel activity;GO:0005262//calcium channel activity;GO:0015278//calcium-release channel activity;GO:0035091//phosphatidylinositol binding;GO:0044325//transmembrane transporter binding;GO:0070679//inositol 1,4,5 tr…	ko04912(GnRH signaling pathway);ko04625(C-type lectin receptor signaling pathway);ko04621(NOD-like receptor signaling pathway);ko04540(Gap junction);ko04371(Apelin signaling pathway);ko04270(Vascular smooth muscle contraction);ko04218(Cellular senescence);ko04210(Apoptosis);ko04114(Oocyte meiosis);ko04070(Phosphatidylinositol signaling system);ko04020(Calcium signaling pathway)
ENSGALG00000014163	TTLL1	tubulin tyrosine ligase like 1 [Source:NCBI gene;Acc:418225]	1	68477408	68498513	-	2058	19.1081	10.003	28.2131	2.82046	1.49593	0.0205467	0.00863066	GO:0006464//cellular protein modification process;GO:0018095//protein polyglutamylation;GO:0002395//immune response in nasopharyngeal-associated lymphoid tissue;GO:0003351//epithelial cilium movement involved in extracellular fluid movement;GO:0006464//cellular protein modification process;GO:0007288//sperm axoneme assembly;GO:0018095//protein polyglutamylation;GO:0018095//protein polyglutamylati…	GO:0036064//ciliary basal body;	GO:0070740//tubulin-glutamic acid ligase activity;	-
ENSGALG00000014182	ADORA2B	adenosine A2b receptor [Source:NCBI gene;Acc:395971]	19	6587381	6595618	+	1462	410.354	203.11	617.598	3.04071	1.60441	9.58149e-05	2.53686e-05	GO:0001973//G protein-coupled adenosine receptor signaling pathway;GO:0002882//positive regulation of chronic inflammatory response to non-antigenic stimulus;GO:0007186//G protein-coupled receptor signaling pathway;GO:0007189//adenylate cyclase-activating G protein-coupled receptor signaling pathway;GO:0010575//positive regulation of vascular endothelial growth factor production;GO:0010753//posit…	GO:0005886//plasma membrane;GO:0016021//integral component of membrane;GO:0045202//synapse;GO:0098685//Schaffer collateral - CA1 synapse;GO:0098978//glutamatergic synapse;	GO:0001609//G protein-coupled adenosine receptor activity;GO:0004930//G protein-coupled receptor activity;GO:0004930//G protein-coupled receptor activity;	ko04270(Vascular smooth muscle contraction);ko04080(Neuroactive ligand-receptor interaction);ko04020(Calcium signaling pathway)
ENSGALG00000014277	RHOH	ras homolog family member H [Source:NCBI gene;Acc:428786]	4	69001643	69017075	-	1849	324.314	101.263	547.365	5.40536	2.43439	8.43851e-14	7.49545e-15	GO:0030217//T cell differentiation;GO:0043124//negative regulation of I-kappaB kinase/NF-kappaB signaling;GO:0045576//mast cell activation;GO:0045582//positive regulation of T cell differentiation;	GO:0001772//immunological synapse;GO:0005737//cytoplasm;GO:0005737//cytoplasm;GO:0005886//plasma membrane;	GO:0003924//GTPase activity;GO:0005525//GTP binding;GO:0005525//GTP binding;GO:0019210//kinase inhibitor activity;GO:0003924//GTPase activity;GO:0005525//GTP binding;	ko05132(Salmonella infection)
ENSGALG00000014280	AICDA	activation induced cytidine deaminase [Source:NCBI gene;Acc:418257]	1	75632084	75637754	-	2505	63.3008	11.3871	115.215	10.118	3.33886	2.87592e-08	4.65482e-09	GO:0009972//cytidine deamination;GO:0016445//somatic diversification of immunoglobulins;GO:0016446//somatic hypermutation of immunoglobulin genes;GO:0033262//regulation of nuclear cell cycle DNA replication;GO:0042742//defense response to bacterium;GO:0045190//isotype switching;GO:0071222//cellular response to lipopolysaccharide;GO:0080111//DNA demethylation;GO:0090310//negative regulation of DNA…	GO:0005634//nucleus;GO:0005737//cytoplasm;GO:0032991//protein-containing complex;	GO:0003824//catalytic activity;GO:0004126//cytidine deaminase activity;GO:0004126//cytidine deaminase activity;GO:0008270//zinc ion binding;GO:0016787//hydrolase activity;GO:0031625//ubiquitin protein ligase binding;GO:0042802//identical protein binding;	ko04672(Intestinal immune network for IgA production)
ENSGALG00000014297	IRF7	interferon regulatory factor 7 [Source:NCBI gene;Acc:396330]	5	16053125	16056590	+	1997	577.838	305.499	850.176	2.78291	1.47659	2.04401e-11	2.32952e-12	GO:0002819//regulation of adaptive immune response;GO:0006355//regulation of transcription, DNA-templated;GO:0010468//regulation of gene expression;GO:0016064//immunoglobulin mediated immune response;GO:0032481//positive regulation of type I interferon production;GO:0032727//positive regulation of interferon-alpha production;GO:0032728//positive regulation of interferon-beta production;GO:0034124…	GO:0005634//nucleus;GO:0005654//nucleoplasm;GO:0005737//cytoplasm;GO:0005829//cytosol;	GO:0000976//transcription cis-regulatory region binding;GO:0000978//RNA polymerase II cis-regulatory region sequence-specific DNA binding;GO:0000981//DNA-binding transcription factor activity, RNA polymerase II-specific;GO:0000981//DNA-binding transcription factor activity, RNA polymerase II-specific;GO:0000987//cis-regulatory region sequence-specific DNA binding;GO:0003677//DNA binding;GO:000370…	ko05168(Herpes simplex virus 1 infection);ko05164(Influenza A);ko04623(Cytosolic DNA-sensing pathway);ko04622(RIG-I-like receptor signaling pathway);ko04621(NOD-like receptor signaling pathway);ko04620(Toll-like receptor signaling pathway)
ENSGALG00000014362	CD86	CD86 molecule [Source:NCBI gene;Acc:427944]	1	77307980	77318936	+	2362	65.8717	27.3432	104.4	3.81815	1.93287	0.000356656	0.000103173	-	-	-	ko04672(Intestinal immune network for IgA production);ko04620(Toll-like receptor signaling pathway);ko04514(Cell adhesion molecules)
ENSGALG00000014365	RBPJ	recombination signal binding protein for immunoglobulin kappa J region [Source:NCBI gene;Acc:422802]	4	73224322	73315382	-	3308	907.261	487.588	1326.93	2.72142	1.44436	4.94728e-11	5.90086e-12	GO:0000122//negative regulation of transcription by RNA polymerase II;GO:0000122//negative regulation of transcription by RNA polymerase II;GO:0001525//angiogenesis;GO:0001756//somitogenesis;GO:0001837//epithelial to mesenchymal transition;GO:0001974//blood vessel remodeling;GO:0002437//inflammatory response to antigenic stimulus;GO:0003139//secondary heart field specification;GO:0003151//outflow…	GO:0002193//MAML1-RBP-Jkappa- ICN1 complex;GO:0005634//nucleus;GO:0005634//nucleus;GO:0005634//nucleus;GO:0005654//nucleoplasm;GO:0005667//transcription regulator complex;GO:0005730//nucleolus;GO:0005737//cytoplasm;GO:0017053//transcription repressor complex;GO:0005634//nucleus;GO:0005634//nucleus;GO:0005634//nucleus;GO:0005634//nucleus;GO:0005634//nucleus;GO:0005634//nucleus;	GO:0000978//RNA polymerase II cis-regulatory region sequence-specific DNA binding;GO:0000978//RNA polymerase II cis-regulatory region sequence-specific DNA binding;GO:0000978//RNA polymerase II cis-regulatory region sequence-specific DNA binding;GO:0001228//DNA-binding transcription activator activity, RNA polymerase II-specific;GO:0001228//DNA-binding transcription activator activity, RNA polyme…	-
ENSGALG00000014428	TAPBPL	TAP binding protein like [Source:NCBI gene;Acc:426340]	1	77546387	77554991	+	3810	379.382	213.62	545.143	2.55192	1.35159	5.5858e-09	8.31747e-10	GO:0002502//peptide antigen assembly with MHC class I protein complex;GO:0002590//negative regulation of antigen processing and presentation of peptide antigen via MHC class I;	GO:0005783//endoplasmic reticulum;	GO:0023024//MHC class I protein complex binding;	-
ENSGALG00000014477	CD4	CD4 molecule [Source:NCBI gene;Acc:395362]	1	77873930	77885897	+	2575	390.769	140.001	641.536	4.58237	2.19609	0.00532075	0.00194759	GO:0006955//immune response;GO:0006955//immune response;GO:0006955//immune response;	GO:0016020//membrane;GO:0016020//membrane;GO:0016020//membrane;	GO:0015026//coreceptor activity;GO:0015026//coreceptor activity;GO:0015026//coreceptor activity;	ko04514(Cell adhesion molecules);ko04060(Cytokine-cytokine receptor interaction)
ENSGALG00000014508	CD38	CD38 molecule [Source:NCBI gene;Acc:422827]	4	76602399	76622926	-	2328	1293.19	304.602	2281.77	7.491	2.90516	1.15125e-10	1.42116e-11	GO:0009410//response to xenobiotic stimulus;GO:0030890//positive regulation of B cell proliferation;GO:0030890//positive regulation of B cell proliferation;GO:0043066//negative regulation of apoptotic process;GO:0045892//negative regulation of transcription, DNA-templated;GO:0045893//positive regulation of transcription, DNA-templated;GO:0050853//B cell receptor signaling pathway;	GO:0005886//plasma membrane;GO:0009986//cell surface;GO:0016020//membrane;	GO:0003953//NAD+ nucleosidase activity;GO:0016798//hydrolase activity, acting on glycosyl bonds;GO:0016849//phosphorus-oxygen lyase activity;GO:0042802//identical protein binding;GO:0050135//NAD(P)+ nucleosidase activity;	ko04020(Calcium signaling pathway);ko00760(Nicotinate and nicotinamide metabolism)
ENSGALG00000014509	BST1	bone marrow stromal cell antigen 1 [Source:NCBI gene;Acc:422828]	4	76637942	76652266	-	1116	682.895	177.712	1188.08	6.68541	2.74102	1.17845e-17	7.37045e-19	GO:0001952//regulation of cell-matrix adhesion;GO:0008284//positive regulation of cell population proliferation;GO:0032956//regulation of actin cytoskeleton organization;GO:0050727//regulation of inflammatory response;GO:0050730//regulation of peptidyl-tyrosine phosphorylation;GO:0050848//regulation of calcium-mediated signaling;GO:0090022//regulation of neutrophil chemotaxis;	GO:0001931//uropod;GO:0019898//extrinsic component of membrane;	GO:0003953//NAD+ nucleosidase activity;GO:0061811//ADP-ribosyl cyclase activity;GO:0061812//cyclic ADP-ribose hydrolase;	ko00760(Nicotinate and nicotinamide metabolism)
ENSGALG00000014561	PTPN6	protein tyrosine phosphatase, non-receptor type 6 [Source:NCBI gene;Acc:427947]	1	77994636	78014698	+	3048	1934.7	557.664	3311.74	5.93859	2.57012	5.25684e-35	8.76749e-37	GO:0006470//protein dephosphorylation;GO:0016311//dephosphorylation;GO:0006470//protein dephosphorylation;GO:0016311//dephosphorylation;GO:0002244//hematopoietic progenitor cell differentiation;GO:0002924//negative regulation of humoral immune response mediated by circulating immunoglobulin;GO:0006470//protein dephosphorylation;GO:0006470//protein dephosphorylation;GO:0006470//protein dephosphory…	GO:0005634//nucleus;GO:0005654//nucleoplasm;GO:0005730//nucleolus;GO:0005737//cytoplasm;GO:0005911//cell-cell junction;GO:0032991//protein-containing complex;GO:0042105//alpha-beta T cell receptor complex;	GO:0004725//protein tyrosine phosphatase activity;GO:0016791//phosphatase activity;GO:0004725//protein tyrosine phosphatase activity;GO:0016791//phosphatase activity;GO:0001784//phosphotyrosine residue binding;GO:0001784//phosphotyrosine residue binding;GO:0004725//protein tyrosine phosphatase activity;GO:0004725//protein tyrosine phosphatase activity;GO:0004725//protein tyrosine phosphatase acti…	ko04520(Adherens junction)
ENSGALG00000014567	PHB2	prohibitin 2 [Source:NCBI gene;Acc:771124]	1	78015335	78020461	-	906	3070.59	4216.04	1925.13	0.45662	-1.13093	2.78817e-08	4.50574e-09	GO:0000423//mitophagy;GO:0000423//mitophagy;GO:0002639//positive regulation of immunoglobulin production;GO:0006606//protein import into nucleus;GO:0007005//mitochondrion organization;GO:0007062//sister chromatid cohesion;GO:0007202//activation of phospholipase C activity;GO:0016477//cell migration;GO:0023035//CD40 signaling pathway;GO:0031536//positive regulation of exit from mitosis;GO:0033147/…	GO:0005634//nucleus;GO:0005634//nucleus;GO:0005737//cytoplasm;GO:0005739//mitochondrion;GO:0005739//mitochondrion;GO:0005741//mitochondrial outer membrane;GO:0005743//mitochondrial inner membrane;GO:0005743//mitochondrial inner membrane;GO:0005886//plasma membrane;GO:0009986//cell surface;GO:0009986//cell surface;GO:0016020//membrane;GO:0016363//nuclear matrix;GO:0032991//protein-containing compl…	GO:0008022//protein C-terminus binding;GO:0033218//amide binding;GO:0042802//identical protein binding;GO:0042803//protein homodimerization activity;GO:0046625//sphingolipid binding;GO:0046625//sphingolipid binding;GO:0046982//protein heterodimerization activity;GO:0047485//protein N-terminus binding;	-
ENSGALG00000014585	-19	C-C motif chemokine ligand 26 [Source:NCBI gene;Acc:417534]	19	4941785	4942879	+	680	2304.68	410.732	4198.64	10.2223	3.35365	2.57864e-12	2.65863e-13	GO:0002548//monocyte chemotaxis;GO:0006954//inflammatory response;GO:0006954//inflammatory response;GO:0006954//inflammatory response;GO:0006955//immune response;GO:0006955//immune response;GO:0007186//G protein-coupled receptor signaling pathway;GO:0009615//response to virus;GO:0009615//response to virus;GO:0030593//neutrophil chemotaxis;GO:0043547//positive regulation of GTPase activity;GO:0048…	GO:0005576//extracellular region;GO:0005576//extracellular region;GO:0005615//extracellular space;GO:0005615//extracellular space;GO:0005615//extracellular space;GO:0005615//extracellular space;	GO:0005125//cytokine activity;GO:0008009//chemokine activity;GO:0008009//chemokine activity;GO:0008009//chemokine activity;GO:0031726//CCR1 chemokine receptor binding;GO:0031726//CCR1 chemokine receptor binding;GO:0031729//CCR4 chemokine receptor binding;GO:0031729//CCR4 chemokine receptor binding;GO:0031730//CCR5 chemokine receptor binding;GO:0031730//CCR5 chemokine receptor binding;GO:0048020//…	-
ENSGALG00000014603	C1S	complement C1s [Source:NCBI gene;Acc:418294]	1	78045961	78055022	+	3047	2609.64	1663.36	3555.92	2.13779	1.09612	0.0023353	0.000790041	GO:0006508//proteolysis;GO:0006958//complement activation, classical pathway;	-	GO:0004252//serine-type endopeptidase activity;GO:0004252//serine-type endopeptidase activity;GO:0005509//calcium ion binding;GO:0042802//identical protein binding;	-
ENSGALG00000014659	C1R	complement C1r [Source:NCBI gene;Acc:418295]	1	78058485	78065761	-	2527	1071.89	538.98	1604.8	2.97747	1.57409	1.95116e-08	3.09519e-09	GO:0006508//proteolysis;GO:0006958//complement activation, classical pathway;	-	GO:0004252//serine-type endopeptidase activity;GO:0005509//calcium ion binding;	ko04145(Phagosome)
ENSGALG00000014684	ERAP1	endoplasmic reticulum aminopeptidase 1 [Source:NCBI gene;Acc:427122]	Z	57207629	57222063	+	4279	1442.2	761.034	2123.36	2.79009	1.48031	1.91196e-11	2.16936e-12	GO:0006508//proteolysis;GO:0006508//proteolysis;GO:0006509//membrane protein ectodomain proteolysis;GO:0008217//regulation of blood pressure;GO:0019885//antigen processing and presentation of endogenous peptide antigen via MHC class I;GO:0045766//positive regulation of angiogenesis;GO:0006508//proteolysis;GO:0008217//regulation of blood pressure;GO:0019885//antigen processing and presentation of …	GO:0005576//extracellular region;GO:0005737//cytoplasm;GO:0005789//endoplasmic reticulum membrane;GO:0005789//endoplasmic reticulum membrane;	GO:0004177//aminopeptidase activity;GO:0004177//aminopeptidase activity;GO:0005138//interleukin-6 receptor binding;GO:0008233//peptidase activity;GO:0008235//metalloexopeptidase activity;GO:0008237//metallopeptidase activity;GO:0008270//zinc ion binding;GO:0070006//metalloaminopeptidase activity;GO:0008237//metallopeptidase activity;GO:0008270//zinc ion binding;GO:0070006//metalloaminopeptidase a…	-
ENSGALG00000014688	ZYX	zyxin [Source:NCBI gene;Acc:418300]	1	78201045	78212460	-	2984	3306.34	1376.75	5235.92	3.80311	1.92718	3.81514e-21	1.83177e-22	GO:0007155//cell adhesion;GO:0007165//signal transduction;GO:0007179//transforming growth factor beta receptor signaling pathway;GO:0007229//integrin-mediated signaling pathway;GO:0007155//cell adhesion;GO:0007165//signal transduction;GO:0007179//transforming growth factor beta receptor signaling pathway;GO:0007229//integrin-mediated signaling pathway;GO:0007160//cell-matrix adhesion;GO:0007179//…	GO:0001725//stress fiber;GO:0001725//stress fiber;GO:0005634//nucleus;GO:0005737//cytoplasm;GO:0005737//cytoplasm;GO:0005737//cytoplasm;GO:0005856//cytoskeleton;GO:0005925//focal adhesion;GO:0005925//focal adhesion;GO:0005925//focal adhesion;GO:0030054//cell junction;GO:0001725//stress fiber;GO:0001725//stress fiber;GO:0005634//nucleus;GO:0005737//cytoplasm;GO:0005737//cytoplasm;GO:0005737//cytop…	GO:0005515//protein binding;GO:0005515//protein binding;GO:0005515//protein binding;GO:0046872//metal ion binding;GO:0051393//alpha-actinin binding;GO:0005515//protein binding;GO:0005515//protein binding;GO:0005515//protein binding;GO:0046872//metal ion binding;GO:0051393//alpha-actinin binding;	ko04510(Focal adhesion)
ENSGALG00000014690	SLC12A2	solute carrier family 12 member 2 [Source:NCBI gene;Acc:427123]	Z	56896189	56948360	+	3761	445.252	618.551	271.952	0.439661	-1.18554	2.60374e-07	4.76204e-08	GO:0006811//ion transport;GO:0006811//ion transport;GO:0006811//ion transport;GO:0006814//sodium ion transport;GO:0006884//cell volume homeostasis;GO:0010818//T cell chemotaxis;GO:0015696//ammonium transmembrane transport;GO:0015696//ammonium transmembrane transport;GO:0030321//transepithelial chloride transport;GO:0035725//sodium ion transmembrane transport;GO:0055064//chloride ion homeostasis;G…	GO:0005886//plasma membrane;GO:0005886//plasma membrane;GO:0009925//basal plasma membrane;GO:0016020//membrane;GO:0016020//membrane;GO:0016020//membrane;GO:0016021//integral component of membrane;GO:0016021//integral component of membrane;GO:0016021//integral component of membrane;GO:0016324//apical plasma membrane;GO:0016324//apical plasma membrane;GO:0016328//lateral plasma membrane;GO:0030659/…	GO:0008511//sodium:potassium:chloride symporter activity;GO:0008519//ammonium transmembrane transporter activity;GO:0008519//ammonium transmembrane transporter activity;GO:0015293//symporter activity;GO:0015377//cation:chloride symporter activity;GO:0015377//cation:chloride symporter activity;GO:0015377//cation:chloride symporter activity;GO:0015379//potassium:chloride symporter activity;GO:00199…	-
ENSGALG00000014718	MAP3K1	mitogen-activated protein kinase kinase kinase 1 [Source:NCBI gene;Acc:427144]	Z	17405389	17461088	+	4723	1053.57	461.238	1645.91	3.56845	1.8353	5.84289e-15	4.71374e-16	GO:0006468//protein phosphorylation;GO:0006468//protein phosphorylation;GO:0071260//cellular response to mechanical stimulus;GO:0006468//protein phosphorylation;	-	GO:0004672//protein kinase activity;GO:0005524//ATP binding;GO:0008270//zinc ion binding;GO:0004672//protein kinase activity;GO:0004672//protein kinase activity;GO:0005524//ATP binding;GO:0008270//zinc ion binding;GO:0019901//protein kinase binding;GO:0004672//protein kinase activity;GO:0005524//ATP binding;GO:0008270//zinc ion binding;	ko04912(GnRH signaling pathway);ko04622(RIG-I-like receptor signaling pathway);ko04530(Tight junction);ko04120(Ubiquitin mediated proteolysis);ko04010(MAPK signaling pathway)
ENSGALG00000014725	PLK2	polo like kinase 2 [Source:NCBI gene;Acc:427150]	Z	18019411	18025319	-	2612	870.431	1524.33	216.536	0.142053	-2.81549	2.68685e-37	3.61551e-39	GO:0000082//G1/S transition of mitotic cell cycle;GO:0000278//mitotic cell cycle;GO:0006468//protein phosphorylation;GO:0006468//protein phosphorylation;GO:0006468//protein phosphorylation;GO:0007052//mitotic spindle organization;GO:0007052//mitotic spindle organization;GO:0007613//memory;GO:0010508//positive regulation of autophagy;GO:0016525//negative regulation of angiogenesis;GO:0018105//pept…	GO:0000785//chromatin;GO:0005737//cytoplasm;GO:0005813//centrosome;GO:0005814//centriole;	GO:0004672//protein kinase activity;GO:0004674//protein serine/threonine kinase activity;GO:0004674//protein serine/threonine kinase activity;GO:0005515//protein binding;GO:0005524//ATP binding;GO:0043008//ATP-dependent protein binding;	ko04068(FoxO signaling pathway)
ENSGALG00000014754	-	-	1	78777330	78971694	-	2622	1625.89	230.698	3021.08	13.0954	3.71098	2.0101e-16	1.4083e-17	GO:0002376//immune system process;GO:0002376//immune system process;GO:0002376//immune system process;GO:0002376//immune system process;GO:0002376//immune system process;GO:0002376//immune system process;GO:0006910//phagocytosis, recognition;GO:0006911//phagocytosis, engulfment;GO:0006958//complement activation, classical pathway;GO:0042742//defense response to bacterium;GO:0045087//innate immune…	GO:0016020//membrane;GO:0016021//integral component of membrane;GO:0016020//membrane;GO:0016021//integral component of membrane;GO:0016020//membrane;GO:0016021//integral component of membrane;GO:0016020//membrane;GO:0016021//integral component of membrane;GO:0016020//membrane;GO:0016021//integral component of membrane;GO:0009897//external side of plasma membrane;GO:0016020//membrane;GO:0016021//i…	GO:0003823//antigen binding;GO:0034987//immunoglobulin receptor binding;GO:0005515//protein binding;	-
ENSGALG00000014759	STYK1	serine/threonine/tyrosine kinase 1 [Source:NCBI gene;Acc:418310]	1	79114221	79129925	+	1837	104.833	194.014	15.6524	0.0806767	-3.6317	1.44787e-27	4.13441e-29	GO:0006468//protein phosphorylation;	GO:0005886//plasma membrane;	GO:0004672//protein kinase activity;GO:0005524//ATP binding;	-
ENSGALG00000014824	PTGER4	prostaglandin E receptor 4 [Source:NCBI gene;Acc:427183]	Z	12839346	12850017	+	2248	38.9844	18.6458	59.3229	3.18157	1.66974	0.00123942	0.000396904	GO:0006954//inflammatory response;GO:0007165//signal transduction;GO:0007186//G protein-coupled receptor signaling pathway;GO:0007186//G protein-coupled receptor signaling pathway;GO:0007186//G protein-coupled receptor signaling pathway;GO:0007189//adenylate cyclase-activating G protein-coupled receptor signaling pathway;GO:0007204//positive regulation of cytosolic calcium ion concentration;GO:00…	GO:0005886//plasma membrane;GO:0005886//plasma membrane;GO:0016020//membrane;GO:0016021//integral component of membrane;GO:0016021//integral component of membrane;GO:0016021//integral component of membrane;GO:0005886//plasma membrane;GO:0005886//plasma membrane;GO:0016020//membrane;GO:0016021//integral component of membrane;GO:0016021//integral component of membrane;GO:0016021//integral component…	GO:0004930//G protein-coupled receptor activity;GO:0004930//G protein-coupled receptor activity;GO:0004930//G protein-coupled receptor activity;GO:0004955//prostaglandin receptor activity;GO:0004955//prostaglandin receptor activity;GO:0004957//prostaglandin E receptor activity;GO:0004957//prostaglandin E receptor activity;GO:0004957//prostaglandin E receptor activity;GO:0004930//G protein-coupled…	ko04080(Neuroactive ligand-receptor interaction)
ENSGALG00000014835	C7	complement C7 [Source:NCBI gene;Acc:427187]	Z	12908352	12956390	+	2713	4446.54	6173.38	2719.7	0.440554	-1.18261	0.00679457	0.00254244	GO:0006412//translation;GO:0006955//immune response;GO:0006956//complement activation;	GO:0005840//ribosome;GO:0005579//membrane attack complex;GO:0005579//membrane attack complex;	GO:0003735//structural constituent of ribosome;GO:0005515//protein binding;	-
ENSGALG00000014855	GHR	growth hormone receptor [Source:NCBI gene;Acc:408184]	Z	13428369	13558411	+	2805	216.832	301.58	132.085	0.437976	-1.19108	1.49381e-05	3.47288e-06	GO:0032870//cellular response to hormone stimulus;GO:0040018//positive regulation of multicellular organism growth;GO:0042445//hormone metabolic process;GO:0048009//insulin-like growth factor receptor signaling pathway;GO:0060396//growth hormone receptor signaling pathway;GO:0006897//endocytosis;GO:0019221//cytokine-mediated signaling pathway;GO:0006897//endocytosis;GO:0019221//cytokine-mediated …	GO:0005615//extracellular space;GO:0005829//cytosol;GO:0005886//plasma membrane;GO:0005887//integral component of plasma membrane;GO:0009986//cell surface;GO:0016020//membrane;GO:0016021//integral component of membrane;GO:0036464//cytoplasmic ribonucleoprotein granule;GO:0043235//receptor complex;GO:0070195//growth hormone receptor complex;GO:0005886//plasma membrane;GO:0016020//membrane;GO:00160…	GO:0004896//cytokine receptor activity;GO:0005515//protein binding;GO:0017046//peptide hormone binding;GO:0042802//identical protein binding;GO:0042803//protein homodimerization activity;GO:0004896//cytokine receptor activity;GO:0004896//cytokine receptor activity;GO:0005515//protein binding;GO:0004896//cytokine receptor activity;GO:0004896//cytokine receptor activity;GO:0005515//protein binding;	ko04080(Neuroactive ligand-receptor interaction);ko04060(Cytokine-cytokine receptor interaction)
ENSGALG00000014908	FST	follistatin [Source:NCBI gene;Acc:396119]	Z	16072541	16079179	+	2958	67.2481	95.9866	38.5096	0.401198	-1.31761	0.00130885	0.000421454	GO:0000122//negative regulation of transcription by RNA polymerase II;GO:0001501//skeletal system development;GO:0002244//hematopoietic progenitor cell differentiation;GO:0007276//gamete generation;GO:0007389//pattern specification process;GO:0008585//female gonad development;GO:0030509//BMP signaling pathway;GO:0032926//negative regulation of activin receptor signaling pathway;GO:0043616//kerati…	GO:0005634//nucleus;GO:0005737//cytoplasm;	GO:0005515//protein binding;GO:0005515//protein binding;GO:0038102//activin receptor antagonist activity;GO:0048185//activin binding;	-
ENSGALG00000014924	POLQ	DNA polymerase theta [Source:NCBI gene;Acc:418326]	1	80209348	80265753	+	7470	140.14	84.3516	195.928	2.32275	1.21584	3.0091e-05	7.25614e-06	GO:0006260//DNA replication;GO:0006261//DNA-dependent DNA replication;GO:0006281//DNA repair;GO:0006284//base-excision repair;GO:0006302//double-strand break repair;GO:0006974//cellular response to DNA damage stimulus;GO:0016446//somatic hypermutation of immunoglobulin genes;GO:0051260//protein homooligomerization;GO:0097681//double-strand break repair via alternative nonhomologous end joining;GO…	GO:0005654//nucleoplasm;GO:0005794//Golgi apparatus;GO:0005829//cytosol;	GO:0003676//nucleic acid binding;GO:0003677//DNA binding;GO:0003682//chromatin binding;GO:0003887//DNA-directed DNA polymerase activity;GO:0003887//DNA-directed DNA polymerase activity;GO:0003887//DNA-directed DNA polymerase activity;GO:0005524//ATP binding;GO:0017116//single-stranded DNA helicase activity;GO:0051575//5'-deoxyribose-5-phosphate lyase activity;	-
ENSGALG00000014933	HEXB	hexosaminidase subunit beta [Source:NCBI gene;Acc:427204]	Z	24225243	24240761	-	1848	301.14	199.762	402.517	2.01498	1.01077	3.04984e-05	7.36017e-06	GO:0001501//skeletal system development;GO:0005975//carbohydrate metabolic process;GO:0006687//glycosphingolipid metabolic process;GO:0006689//ganglioside catabolic process;GO:0006689//ganglioside catabolic process;GO:0006874//cellular calcium ion homeostasis;GO:0007040//lysosome organization;GO:0007338//single fertilization;GO:0007341//penetration of zona pellucida;GO:0007605//sensory perception…	GO:0001669//acrosomal vesicle;GO:0005615//extracellular space;GO:0005764//lysosome;GO:0016020//membrane;GO:0042582//azurophil granule;GO:0060473//cortical granule;	GO:0004553//hydrolase activity, hydrolyzing O-glycosyl compounds;GO:0004563//beta-N-acetylhexosaminidase activity;GO:0004563//beta-N-acetylhexosaminidase activity;GO:0004563//beta-N-acetylhexosaminidase activity;GO:0008375//acetylglucosaminyltransferase activity;GO:0016787//hydrolase activity;GO:0042802//identical protein binding;GO:0042802//identical protein binding;	ko04142(Lysosome);ko00604(Glycosphingolipid biosynthesis - ganglio series);ko00603(Glycosphingolipid biosynthesis - globo and isoglobo series);ko00531(Glycosaminoglycan degradation);ko00520(Amino sugar and nucleotide sugar metabolism);ko00513(Various types of N-glycan biosynthesis);ko00511(Other glycan degradation)
ENSGALG00000014944	GCNT4	glucosaminyl (N-acetyl) transferase 4, core 2 [Source:NCBI gene;Acc:427207]	Z	24089346	24107538	+	3590	197.715	56.6092	338.822	5.98528	2.58142	0.000383003	0.000111351	GO:0002121//inter-male aggressive behavior;GO:0042403//thyroid hormone metabolic process;GO:0048729//tissue morphogenesis;GO:0048872//homeostasis of number of cells;GO:0060993//kidney morphogenesis;	GO:0016020//membrane;	GO:0016757//glycosyltransferase activity;	ko00512(Mucin type O-glycan biosynthesis)
ENSGALG00000015022	FYN	FYN proto-oncogene, Src family tyrosine kinase [Source:NCBI gene;Acc:396294]	3	65946996	66021357	+	3581	2053.87	625.087	3482.66	5.57148	2.47806	6.44737e-33	1.29526e-34	GO:0006468//protein phosphorylation;GO:0006468//protein phosphorylation;GO:0006468//protein phosphorylation;GO:0006468//protein phosphorylation;GO:0001764//neuron migration;GO:0003015//heart process;GO:0003015//heart process;GO:0006468//protein phosphorylation;GO:0006468//protein phosphorylation;GO:0007166//cell surface receptor signaling pathway;GO:0008360//regulation of cell shape;GO:0010629//n…	GO:0005768//endosome;GO:0005768//endosome;GO:0005829//cytosol;GO:0005884//actin filament;GO:0005886//plasma membrane;GO:0005886//plasma membrane;GO:0014069//postsynaptic density;GO:0030425//dendrite;GO:0044297//cell body;GO:0045121//membrane raft;GO:0045121//membrane raft;GO:0071944//cell periphery;GO:0097386//glial cell projection;GO:0098685//Schaffer collateral - CA1 synapse;	GO:0004672//protein kinase activity;GO:0004713//protein tyrosine kinase activity;GO:0005515//protein binding;GO:0005524//ATP binding;GO:0004672//protein kinase activity;GO:0004713//protein tyrosine kinase activity;GO:0005515//protein binding;GO:0005524//ATP binding;GO:0004672//protein kinase activity;GO:0004713//protein tyrosine kinase activity;GO:0005515//protein binding;GO:0005524//ATP binding;…	ko04520(Adherens junction);ko04510(Focal adhesion)
ENSGALG00000015058	PTPRD	protein tyrosine phosphatase, receptor type D [Source:NCBI gene;Acc:431602]	Z	28784783	29141409	-	6118	125.038	205.559	44.5161	0.216561	-2.20716	9.46172e-14	8.44615e-15	GO:0006470//protein dephosphorylation;GO:0016311//dephosphorylation;GO:0006470//protein dephosphorylation;GO:0016311//dephosphorylation;GO:0006470//protein dephosphorylation;GO:0016311//dephosphorylation;GO:0006470//protein dephosphorylation;GO:0016311//dephosphorylation;GO:0006470//protein dephosphorylation;GO:0006470//protein dephosphorylation;GO:0016311//dephosphorylation;GO:0016311//dephospho…	GO:0016020//membrane;GO:0016021//integral component of membrane;GO:0098978//glutamatergic synapse;	GO:0004725//protein tyrosine phosphatase activity;GO:0005515//protein binding;GO:0016791//phosphatase activity;GO:0004725//protein tyrosine phosphatase activity;GO:0005515//protein binding;GO:0016791//phosphatase activity;GO:0004725//protein tyrosine phosphatase activity;GO:0005515//protein binding;GO:0016791//phosphatase activity;GO:0004725//protein tyrosine phosphatase activity;GO:0005515//prot…	-
ENSGALG00000015132	CDH2	cadherin 2 [Source:NCBI gene;Acc:414745]	2	104786041	104900468	-	4188	8158.43	12837.6	3479.25	0.271021	-1.88353	3.28775e-21	1.56609e-22	GO:0007155//cell adhesion;GO:0007156//homophilic cell adhesion via plasma membrane adhesion molecules;GO:0009966//regulation of signal transduction;GO:0098609//cell-cell adhesion;GO:0001502//cartilage condensation;GO:0001841//neural tube formation;GO:0003323//type B pancreatic cell development;GO:0007043//cell-cell junction assembly;GO:0007155//cell adhesion;GO:0007155//cell adhesion;GO:0007155//…	GO:0005886//plasma membrane;GO:0016020//membrane;GO:0005737//cytoplasm;GO:0005737//cytoplasm;GO:0005829//cytosol;GO:0005886//plasma membrane;GO:0005886//plasma membrane;GO:0005886//plasma membrane;GO:0005886//plasma membrane;GO:0005886//plasma membrane;GO:0005886//plasma membrane;GO:0005887//integral component of plasma membrane;GO:0005887//integral component of plasma membrane;GO:0005911//cell-c…	GO:0005509//calcium ion binding;GO:0005509//calcium ion binding;GO:0005509//calcium ion binding;GO:0005509//calcium ion binding;GO:0005509//calcium ion binding;GO:0005509//calcium ion binding;GO:0005515//protein binding;GO:0005515//protein binding;GO:0005515//protein binding;GO:0008013//beta-catenin binding;GO:0019899//enzyme binding;GO:0019901//protein kinase binding;GO:0019903//protein phosphat…	ko04514(Cell adhesion molecules)
ENSGALG00000015166	GCNT1	glucosaminyl (N-acetyl) transferase 1, core 2 [Source:NCBI gene;Acc:427260]	Z	37363154	37376174	+	2612	54.0791	26.957	81.2012	3.01225	1.59084	0.0021337	0.000715637	GO:0009101//glycoprotein biosynthetic process;GO:0048729//tissue morphogenesis;GO:0050901//leukocyte tethering or rolling;GO:0060352//cell adhesion molecule production;GO:0060993//kidney morphogenesis;	GO:0005802//trans-Golgi network;GO:0016020//membrane;GO:0031985//Golgi cisterna;	GO:0016757//glycosyltransferase activity;	ko00512(Mucin type O-glycan biosynthesis)
ENSGALG00000015216	SYK	spleen associated tyrosine kinase [Source:NCBI gene;Acc:427272]	Z	44075509	44125480	+	2528	147.164	58.6102	235.718	4.02178	2.00784	4.7673e-12	5.0236e-13	GO:0001945//lymph vessel development;GO:0002250//adaptive immune response;GO:0002250//adaptive immune response;GO:0002281//macrophage activation involved in immune response;GO:0002281//macrophage activation involved in immune response;GO:0002283//neutrophil activation involved in immune response;GO:0002283//neutrophil activation involved in immune response;GO:0002366//leukocyte activation involve…	GO:0005737//cytoplasm;GO:0005737//cytoplasm;GO:0005737//cytoplasm;GO:0005829//cytosol;GO:0005886//plasma membrane;GO:0005886//plasma membrane;GO:0016020//membrane;GO:0031234//extrinsic component of cytoplasmic side of plasma membrane;GO:0032009//early phagosome;GO:0005634//nucleus;GO:0005737//cytoplasm;GO:0005737//cytoplasm;GO:0019815//B cell receptor complex;GO:0032009//early phagosome;GO:003299…	GO:0000166//nucleotide binding;GO:0004672//protein kinase activity;GO:0004672//protein kinase activity;GO:0004713//protein tyrosine kinase activity;GO:0004713//protein tyrosine kinase activity;GO:0004713//protein tyrosine kinase activity;GO:0004713//protein tyrosine kinase activity;GO:0004713//protein tyrosine kinase activity;GO:0004713//protein tyrosine kinase activity;GO:0004714//transmembrane …	ko05168(Herpes simplex virus 1 infection);ko04625(C-type lectin receptor signaling pathway)
ENSGALG00000015284	RGMB	repulsive guidance molecule family member b [Source:NCBI gene;Acc:427277]	Z	51422920	51434686	-	1637	129.422	191.768	67.0747	0.349769	-1.51553	2.16293e-07	3.92303e-08	GO:0007155//cell adhesion;GO:0030509//BMP signaling pathway;GO:0007155//cell adhesion;GO:0007155//cell adhesion;GO:0007165//signal transduction;GO:0030509//BMP signaling pathway;GO:0030509//BMP signaling pathway;GO:0045893//positive regulation of transcription, DNA-templated;	GO:0046658//anchored component of plasma membrane;GO:0005793//endoplasmic reticulum-Golgi intermediate compartment;GO:0046658//anchored component of plasma membrane;GO:0046658//anchored component of plasma membrane;	GO:0042802//identical protein binding;	ko04350(TGF-beta signaling pathway)
ENSGALG00000015315	TRIM14	tripartite motif containing 14 [Source:NCBI gene;Acc:427282]	Z	52089154	52096585	+	1614	50.2772	27.3336	73.2209	2.67879	1.42158	0.000493855	0.000146325	GO:0032897//negative regulation of viral transcription;GO:0045087//innate immune response;GO:0045087//innate immune response;GO:0051091//positive regulation of DNA-binding transcription factor activity;GO:0051092//positive regulation of NF-kappaB transcription factor activity;	-	GO:0003713//transcription coactivator activity;GO:0005515//protein binding;GO:0008270//zinc ion binding;	-
ENSGALG00000015346	NFKBIZ	NFKB inhibitor zeta [Source:NCBI gene;Acc:418404]	1	86521572	86537922	+	3380	1107.89	614.625	1601.16	2.6051	1.38134	0.000803742	0.000247942	GO:0006954//inflammatory response;GO:0050729//positive regulation of inflammatory response;GO:0050852//T cell receptor signaling pathway;GO:2000321//positive regulation of T-helper 17 cell differentiation;	GO:0005634//nucleus;GO:0016607//nuclear speck;GO:0036464//cytoplasmic ribonucleoprotein granule;	GO:0005515//protein binding;	-
ENSGALG00000015351	CBLB	Cbl proto-oncogene B [Source:NCBI gene;Acc:418406]	1	87757880	87881272	-	4024	378.523	169.084	587.963	3.47734	1.79799	2.19192e-14	1.86249e-15	GO:0002669//positive regulation of T cell anergy;GO:0006955//immune response;GO:0007166//cell surface receptor signaling pathway;GO:0018193//peptidyl-amino acid modification;GO:0023051//regulation of signaling;GO:0030155//regulation of cell adhesion;GO:0031398//positive regulation of protein ubiquitination;GO:0035556//intracellular signal transduction;GO:0042110//T cell activation;GO:0043087//reg…	GO:0005654//nucleoplasm;GO:0005829//cytosol;	GO:0001784//phosphotyrosine residue binding;GO:0004842//ubiquitin-protein transferase activity;GO:0005509//calcium ion binding;GO:0005515//protein binding;	ko04910(Insulin signaling pathway);ko04625(C-type lectin receptor signaling pathway);ko04144(Endocytosis);ko04120(Ubiquitin mediated proteolysis);ko04012(ErbB signaling pathway)
ENSGALG00000015362	TRAT1	T cell receptor associated transmembrane adaptor 1 [Source:NCBI gene;Acc:418412]	1	88912485	88924526	+	1072	199.979	59.0151	340.943	5.77721	2.53037	0.00461494	0.00166941	GO:0001920//negative regulation of receptor recycling;GO:0050850//positive regulation of calcium-mediated signaling;GO:0050862//positive regulation of T cell receptor signaling pathway;GO:0051051//negative regulation of transport;	GO:0005886//plasma membrane;GO:0034451//centriolar satellite;GO:0042101//T cell receptor complex;GO:0072686//mitotic spindle;	-	-
ENSGALG00000015367	NECTIN3	nectin cell adhesion molecule 3 [Source:NCBI gene;Acc:418415]	1	89486875	89545180	+	2150	147.725	208.659	86.7911	0.415947	-1.26553	0.000267723	7.60935e-05	GO:0002089//lens morphogenesis in camera-type eye;GO:0007155//cell adhesion;GO:0007155//cell adhesion;GO:0007156//homophilic cell adhesion via plasma membrane adhesion molecules;GO:0007286//spermatid development;GO:0009566//fertilization;GO:0060042//retina morphogenesis in camera-type eye;GO:0061951//establishment of protein localization to plasma membrane;GO:0098609//cell-cell adhesion;GO:190241…	GO:0005886//plasma membrane;GO:0005911//cell-cell junction;GO:0005911//cell-cell junction;GO:0005912//adherens junction;GO:0043296//apical junction complex;GO:0044291//cell-cell contact zone;GO:0098686//hippocampal mossy fiber to CA3 synapse;GO:0099061//integral component of postsynaptic density membrane;GO:0005911//cell-cell junction;	GO:0042803//protein homodimerization activity;GO:0042803//protein homodimerization activity;GO:0050839//cell adhesion molecule binding;GO:0050839//cell adhesion molecule binding;GO:0042803//protein homodimerization activity;GO:0050839//cell adhesion molecule binding;	-
ENSGALG00000015441	CD247	CD247 molecule [Source:NCBI gene;Acc:395911]	1	93019252	93065622	+	1597	706.187	163.11	1249.26	7.65903	2.93716	1.69163e-16	1.17877e-17	GO:0007166//cell surface receptor signaling pathway;GO:0050852//T cell receptor signaling pathway;GO:0065003//protein-containing complex assembly;GO:2000010//positive regulation of protein localization to cell surface;	GO:0005737//cytoplasm;GO:0005794//Golgi apparatus;GO:0005886//plasma membrane;GO:0005886//plasma membrane;GO:0016020//membrane;GO:0042101//T cell receptor complex;GO:0042105//alpha-beta T cell receptor complex;GO:0042105//alpha-beta T cell receptor complex;	GO:0004888//transmembrane signaling receptor activity;GO:0042802//identical protein binding;GO:1990782//protein tyrosine kinase binding;	-
ENSGALG00000015474	CD80	CD80 molecule [Source:NCBI gene;Acc:768950]	1	93674849	93698837	+	4331	813.065	176.949	1449.18	8.1898	3.03383	1.5888e-41	1.54574e-43	GO:0006955//immune response;GO:0007166//cell surface receptor signaling pathway;GO:0031295//T cell costimulation;GO:0042102//positive regulation of T cell proliferation;GO:0042130//negative regulation of T cell proliferation;GO:0071222//cellular response to lipopolysaccharide;GO:0006955//immune response;GO:0007166//cell surface receptor signaling pathway;GO:0031295//T cell costimulation;GO:004210…	GO:0009897//external side of plasma membrane;GO:0016020//membrane;GO:0016021//integral component of membrane;GO:0009897//external side of plasma membrane;GO:0016020//membrane;GO:0016021//integral component of membrane;	-	ko04672(Intestinal immune network for IgA production);ko04620(Toll-like receptor signaling pathway);ko04514(Cell adhesion molecules)
ENSGALG00000015624	VCAN	versican [Source:NCBI gene;Acc:395565]	Z	62855240	62961099	-	12300	2130.62	1127.62	3133.62	2.77896	1.47455	0.00500797	0.00182212	GO:0007155//cell adhesion;GO:0007155//cell adhesion;	-	GO:0005509//calcium ion binding;GO:0005540//hyaluronic acid binding;GO:0005509//calcium ion binding;GO:0005540//hyaluronic acid binding;	ko04514(Cell adhesion molecules)
ENSGALG00000015666	TNIP2	TNFAIP3 interacting protein 2 [Source:NCBI gene;Acc:422884]	4	82441244	82449180	+	2335	273.941	90.8491	457.034	5.03069	2.33076	4.13734e-13	3.91543e-14	GO:0043123//positive regulation of I-kappaB kinase/NF-kappaB signaling;GO:0045944//positive regulation of transcription by RNA polymerase II;GO:2000352//negative regulation of endothelial cell apoptotic process;	GO:0005654//nucleoplasm;GO:0005829//cytosol;	GO:0019901//protein kinase binding;GO:0031593//polyubiquitin modification-dependent protein binding;GO:0070530//K63-linked polyubiquitin modification-dependent protein binding;	-
ENSGALG00000015704	TXN	thioredoxin [Source:NCBI gene;Acc:396437]	Z	66723956	66729464	-	774	1322.32	552.903	2091.74	3.7832	1.91961	8.98966e-05	2.36938e-05	GO:0000122//negative regulation of transcription by RNA polymerase II;GO:0006662//glycerol ether metabolic process;GO:0006662//glycerol ether metabolic process;GO:0009314//response to radiation;GO:0009314//response to radiation;GO:0033138//positive regulation of peptidyl-serine phosphorylation;GO:0043388//positive regulation of DNA binding;GO:0043388//positive regulation of DNA binding;GO:0045454…	GO:0005576//extracellular region;GO:0005576//extracellular region;GO:0005634//nucleus;GO:0005634//nucleus;GO:0005634//nucleus;GO:0005654//nucleoplasm;GO:0005737//cytoplasm;GO:0005737//cytoplasm;GO:0005737//cytoplasm;GO:0005829//cytosol;GO:0005829//cytosol;	GO:0015035//protein-disulfide reductase activity;GO:0015035//protein-disulfide reductase activity;GO:0015035//protein-disulfide reductase activity;GO:0015035//protein-disulfide reductase activity;GO:0042803//protein homodimerization activity;GO:0047134//protein-disulfide reductase (NAD(P)) activity;	ko05132(Salmonella infection);ko04621(NOD-like receptor signaling pathway)
ENSGALG00000015737	NCAM2	neural cell adhesion molecule 2 [Source:NCBI gene;Acc:427968]	1	102077385	102329583	+	4225	6.25824	11.7163	0.800178	0.0682961	-3.87205	0.00151165	0.000492487	GO:0007155//cell adhesion;GO:0007155//cell adhesion;GO:0007155//cell adhesion;	GO:0005886//plasma membrane;GO:0016020//membrane;GO:0016020//membrane;GO:0016020//membrane;GO:0016021//integral component of membrane;GO:0016604//nuclear body;GO:0030424//axon;GO:0043005//neuron projection;	GO:0005515//protein binding;GO:0042802//identical protein binding;	ko04514(Cell adhesion molecules)
ENSGALG00000015746	JAM2	junctional adhesion molecule 2 [Source:NCBI gene;Acc:418476]	1	103822633	103856294	+	1773	265.118	402.944	127.293	0.315906	-1.66243	2.60637e-11	3.00336e-12	GO:0045123//cellular extravasation;GO:0050901//leukocyte tethering or rolling;GO:0071593//lymphocyte aggregation;GO:0097241//hematopoietic stem cell migration to bone marrow;GO:0098609//cell-cell adhesion;GO:2000403//positive regulation of lymphocyte migration;	GO:0005886//plasma membrane;GO:0005887//integral component of plasma membrane;GO:0009986//cell surface;GO:0044291//cell-cell contact zone;GO:0098636//protein complex involved in cell adhesion;	GO:0005178//integrin binding;	ko04530(Tight junction);ko04514(Cell adhesion molecules)
ENSGALG00000015892	IRAK1BP1	interleukin 1 receptor associated kinase 1 binding protein 1 [Source:NCBI gene;Acc:421857]	3	79633587	79644162	-	1137	32.6188	50.7737	14.4639	0.284871	-1.81162	0.000289149	8.26401e-05	GO:0006955//immune response;GO:0007249//I-kappaB kinase/NF-kappaB signaling;GO:0007249//I-kappaB kinase/NF-kappaB signaling;	-	-	-
ENSGALG00000015898	MYO6	myosin VI [Source:NCBI gene;Acc:395487]	3	80452926	80523317	-	3860	217.175	326.802	107.547	0.329089	-1.60345	7.46299e-10	1.01273e-10	GO:0006897//endocytosis;GO:0030330//DNA damage response, signal transduction by p53 class mediator;GO:0045944//positive regulation of transcription by RNA polymerase II;GO:0051046//regulation of secretion;	GO:0001726//ruffle;GO:0005634//nucleus;GO:0005654//nucleoplasm;GO:0005737//cytoplasm;GO:0005794//Golgi apparatus;GO:0016459//myosin complex;GO:0016591//RNA polymerase II, holoenzyme;GO:0031410//cytoplasmic vesicle;GO:0031941//filamentous actin;GO:0031965//nuclear membrane;GO:0045334//clathrin-coated endocytic vesicle;GO:0048471//perinuclear region of cytoplasm;GO:0016459//myosin complex;	GO:0003774//cytoskeletal motor activity;GO:0005515//protein binding;GO:0005524//ATP binding;GO:0051015//actin filament binding;GO:0051015//actin filament binding;GO:0003774//cytoskeletal motor activity;GO:0005515//protein binding;GO:0005524//ATP binding;GO:0051015//actin filament binding;	ko05132(Salmonella infection)
ENSGALG00000015925	CGAS	Mab-21 domain containing 1 [Source:NCBI gene;Acc:421864]	3	81528332	81532592	+	1208	102.723	35.9546	169.491	4.71404	2.23696	2.73629e-12	2.82981e-13	GO:0002218//activation of innate immune response;GO:0002218//activation of innate immune response;GO:0002230//positive regulation of defense response to virus by host;GO:0002230//positive regulation of defense response to virus by host;GO:0002637//regulation of immunoglobulin production;GO:0006974//cellular response to DNA damage stimulus;GO:0008340//determination of adult lifespan;GO:0019933//cA…	GO:0005634//nucleus;GO:0005829//cytosol;GO:0005829//cytosol;GO:0005886//plasma membrane;GO:0005886//plasma membrane;GO:0035861//site of double-strand break;	GO:0003677//DNA binding;GO:0003677//DNA binding;GO:0003682//chromatin binding;GO:0003682//chromatin binding;GO:0003690//double-stranded DNA binding;GO:0003690//double-stranded DNA binding;GO:0005546//phosphatidylinositol-4,5-bisphosphate binding;GO:0061501//2',3'-cyclic GMP-AMP synthase activity;GO:0061501//2',3'-cyclic GMP-AMP synthase activity;	-
ENSGALG00000016022	RUNX1	runt-related transcription factor 1 [Source:NCBI gene;Acc:396152]	1	107358560	107506805	-	2041	229.423	53.8373	405.01	7.52284	2.91128	7.7855e-16	5.71038e-17	GO:0006355//regulation of transcription, DNA-templated;GO:0002573//myeloid leukocyte differentiation;GO:0006355//regulation of transcription, DNA-templated;GO:0030097//hemopoiesis;GO:0030854//positive regulation of granulocyte differentiation;GO:0032743//positive regulation of interleukin-2 production;GO:0045893//positive regulation of transcription, DNA-templated;GO:0045944//positive regulation …	GO:0005634//nucleus;GO:0005634//nucleus;GO:0005634//nucleus;GO:0005654//nucleoplasm;GO:0043231//intracellular membrane-bounded organelle;	GO:0003677//DNA binding;GO:0003700//DNA-binding transcription factor activity;GO:0005524//ATP binding;GO:0000976//transcription cis-regulatory region binding;GO:0000977//RNA polymerase II transcription regulatory region sequence-specific DNA binding;GO:0000978//RNA polymerase II cis-regulatory region sequence-specific DNA binding;GO:0001228//DNA-binding transcription activator activity, RNA polym…	ko04530(Tight junction)
ENSGALG00000016105	DYSF	dysferlin [Source:NCBI gene;Acc:425353]	4	90633304	90698669	-	7258	2049.49	3072.09	1026.88	0.334261	-1.58095	5.24319e-12	5.56482e-13	GO:0002280//monocyte activation involved in immune response;GO:0002281//macrophage activation involved in immune response;GO:0050765//negative regulation of phagocytosis;	GO:0005768//endosome;GO:0005769//early endosome;GO:0005770//late endosome;GO:0005886//plasma membrane;GO:0016021//integral component of membrane;GO:0030139//endocytic vesicle;GO:0030315//T-tubule;GO:0034451//centriolar satellite;GO:0042383//sarcolemma;GO:0016021//integral component of membrane;GO:0016021//integral component of membrane;GO:0016021//integral component of membrane;GO:0016021//integr…	GO:0005509//calcium ion binding;GO:0005543//phospholipid binding;GO:0005544//calcium-dependent phospholipid binding;	-
ENSGALG00000016173	UBASH3A	ubiquitin associated and SH3 domain containing A [Source:NCBI gene;Acc:418535]	1	110728999	110753448	+	8719	745.047	118.612	1371.48	11.5628	3.53142	9.83627e-13	9.71261e-14	GO:0001817//regulation of cytokine production;GO:0050860//negative regulation of T cell receptor signaling pathway;GO:0050860//negative regulation of T cell receptor signaling pathway;	GO:0005654//nucleoplasm;GO:0005737//cytoplasm;GO:0005737//cytoplasm;GO:0005794//Golgi apparatus;	GO:0005515//protein binding;	-
ENSGALG00000016259	DYNLT3	dynein light chain Tctex-type 3 [Source:NCBI gene;Acc:418580]	1	114440914	114448263	+	2919	794.678	1115.11	474.242	0.425286	-1.23349	1.1015e-08	1.69723e-09	-	GO:0000776//kinetochore;GO:0005868//cytoplasmic dynein complex;	GO:0042802//identical protein binding;	ko05132(Salmonella infection)
ENSGALG00000016261	CYBB	cytochrome b-245 beta chain [Source:NCBI gene;Acc:418581]	1	114457437	114478974	-	3171	3007.92	160.424	5855.42	36.4996	5.18981	5.24656e-109	3.31453e-113	GO:0006801//superoxide metabolic process;GO:0042554//superoxide anion generation;GO:0045087//innate immune response;GO:0045730//respiratory burst;	GO:0005887//integral component of plasma membrane;GO:0016020//membrane;GO:0043020//NADPH oxidase complex;	GO:0009055//electron transfer activity;GO:0016175//superoxide-generating NAD(P)H oxidase activity;GO:0016491//oxidoreductase activity;GO:0020037//heme binding;GO:0046982//protein heterodimerization activity;GO:0050660//flavin adenine dinucleotide binding;	ko04621(NOD-like receptor signaling pathway);ko04217(Necroptosis);ko04216(Ferroptosis);ko04145(Phagosome)
ENSGALG00000016286	TASL	chromosome X open reading frame 21 [Source:NCBI gene;Acc:100857674]	1	116112612	116121679	+	2179	75.8526	4.57904	147.126	32.1304	5.00587	2.40493e-21	1.13037e-22	GO:0034121//regulation of toll-like receptor signaling pathway;GO:0034157//positive regulation of toll-like receptor 7 signaling pathway;GO:0034161//positive regulation of toll-like receptor 8 signaling pathway;GO:0035751//regulation of lysosomal lumen pH;GO:0045089//positive regulation of innate immune response;	GO:0036020//endolysosome membrane;	-	-
ENSGALG00000016293	BMP5	bone morphogenetic protein 5 [Source:NCBI gene;Acc:396053]	3	87360676	87415579	+	3484	179.211	307.374	51.0483	0.166079	-2.59006	7.11151e-16	5.19807e-17	GO:0001501//skeletal system development;GO:0003272//endocardial cushion formation;GO:0003323//type B pancreatic cell development;GO:0003344//pericardium morphogenesis;GO:0007389//pattern specification process;GO:0008284//positive regulation of cell population proliferation;GO:0008285//negative regulation of cell population proliferation;GO:0009987//cellular process;GO:0010862//positive regulation…	GO:0005576//extracellular region;GO:0005615//extracellular space;	GO:0005125//cytokine activity;GO:0008083//growth factor activity;GO:0008083//growth factor activity;GO:0008083//growth factor activity;GO:0070700//BMP receptor binding;GO:0070700//BMP receptor binding;	ko04350(TGF-beta signaling pathway);ko04060(Cytokine-cytokine receptor interaction)
ENSGALG00000016406	RPS6KA3	ribosomal protein S6 kinase A3 [Source:NCBI gene;Acc:418605]	1	121157720	121225454	+	2543	1276.54	793.233	1759.85	2.21857	1.14963	2.12003e-07	3.83853e-08	GO:0002224//toll-like receptor signaling pathway;GO:0006468//protein phosphorylation;GO:0032496//response to lipopolysaccharide;GO:0035556//intracellular signal transduction;GO:0043154//negative regulation of cysteine-type endopeptidase activity involved in apoptotic process;GO:0045944//positive regulation of transcription by RNA polymerase II;GO:0006468//protein phosphorylation;GO:0035556//intra…	GO:0005654//nucleoplasm;GO:0005730//nucleolus;GO:0005829//cytosol;	GO:0000287//magnesium ion binding;GO:0004672//protein kinase activity;GO:0004674//protein serine/threonine kinase activity;GO:0004674//protein serine/threonine kinase activity;GO:0005524//ATP binding;GO:0019901//protein kinase binding;GO:0043027//cysteine-type endopeptidase inhibitor activity involved in apoptotic process;GO:0000287//magnesium ion binding;GO:0004672//protein kinase activity;GO:00…	ko04914(Progesterone-mediated oocyte maturation);ko04150(mTOR signaling pathway);ko04114(Oocyte meiosis);ko04010(MAPK signaling pathway)
ENSGALG00000016480	SDC1	syndecan 1 [Source:NCBI gene;Acc:421960]	3	101546272	101566050	-	1109	554.514	247.793	861.234	3.47562	1.79727	1.73395e-12	1.75597e-13	GO:0042060//wound healing;GO:0048627//myoblast development;GO:0055002//striated muscle cell development;GO:0060070//canonical Wnt signaling pathway;GO:1903543//positive regulation of exosomal secretion;GO:1903553//positive regulation of extracellular exosome assembly;	GO:0009897//external side of plasma membrane;GO:0009986//cell surface;GO:0009986//cell surface;GO:0016020//membrane;	GO:0008022//protein C-terminus binding;GO:0042802//identical protein binding;	ko04514(Cell adhesion molecules);ko04512(ECM-receptor interaction)
ENSGALG00000016564	PTK2B	protein tyrosine kinase 2 beta [Source:NCBI gene;Acc:421998]	3	105015066	105027598	+	2979	764.03	65.8954	1462.16	22.1892	4.47179	5.28828e-39	6.51472e-41	GO:0001954//positive regulation of cell-matrix adhesion;GO:0002040//sprouting angiogenesis;GO:0002315//marginal zone B cell differentiation;GO:0002688//regulation of leukocyte chemotaxis;GO:0006468//protein phosphorylation;GO:0006468//protein phosphorylation;GO:0007165//signal transduction;GO:0007166//cell surface receptor signaling pathway;GO:0007172//signal complex assembly;GO:0007229//integrin…	GO:0005634//nucleus;GO:0005634//nucleus;GO:0005856//cytoskeleton;GO:0005925//focal adhesion;GO:0005925//focal adhesion;GO:0030027//lamellipodium;GO:0031234//extrinsic component of cytoplasmic side of plasma membrane;GO:0048471//perinuclear region of cytoplasm;GO:0048471//perinuclear region of cytoplasm;	GO:0004672//protein kinase activity;GO:0004672//protein kinase activity;GO:0004713//protein tyrosine kinase activity;GO:0004715//non-membrane spanning protein tyrosine kinase activity;GO:0004715//non-membrane spanning protein tyrosine kinase activity;GO:0004715//non-membrane spanning protein tyrosine kinase activity;GO:0005524//ATP binding;GO:0008022//protein C-terminus binding;	ko04912(GnRH signaling pathway);ko04020(Calcium signaling pathway)
ENSGALG00000016590	TLR7	toll like receptor 7 [Source:NCBI gene;Acc:418638]	1	124490191	124497611	+	4278	520.301	166.93	873.672	5.23376	2.38785	1.25853e-07	2.22383e-08	GO:0002755//MyD88-dependent toll-like receptor signaling pathway;GO:0006955//immune response;GO:0007165//signal transduction;GO:0034154//toll-like receptor 7 signaling pathway;GO:0051607//defense response to virus;GO:0000165//MAPK cascade;GO:0001932//regulation of protein phosphorylation;GO:0002224//toll-like receptor signaling pathway;GO:0002376//immune system process;GO:0002755//MyD88-dependent…	GO:0016021//integral component of membrane;GO:0005737//cytoplasm;GO:0005764//lysosome;GO:0005764//lysosome;GO:0005768//endosome;GO:0005768//endosome;GO:0005783//endoplasmic reticulum;GO:0005783//endoplasmic reticulum;GO:0005789//endoplasmic reticulum membrane;GO:0005886//plasma membrane;GO:0005886//plasma membrane;GO:0016020//membrane;GO:0016021//integral component of membrane;GO:0016021//integra…	GO:0003727//single-stranded RNA binding;GO:0003953//NAD+ nucleosidase activity;GO:0004888//transmembrane signaling receptor activity;GO:0005515//protein binding;GO:0003725//double-stranded RNA binding;GO:0003727//single-stranded RNA binding;GO:0003727//single-stranded RNA binding;GO:0003727//single-stranded RNA binding;GO:0003953//NAD+ nucleosidase activity;GO:0003953//NAD+ nucleosidase activity;…	ko05164(Influenza A);ko04620(Toll-like receptor signaling pathway)
ENSGALG00000016595	TRIM35	tripartite motif containing 44 [Source:NCBI gene;Acc:771180]	3	105351728	105356515	+	1819	191.622	100.377	282.866	2.81804	1.49469	5.14476e-05	1.29358e-05	GO:0043065//positive regulation of apoptotic process;GO:0045087//innate immune response;GO:0045930//negative regulation of mitotic cell cycle;GO:1902187//suppression of viral release by host;	-	GO:0005515//protein binding;GO:0008270//zinc ion binding;GO:0005515//protein binding;GO:0008270//zinc ion binding;	-
ENSGALG00000016661	BLK	BLK proto-oncogene, Src family tyrosine kinase [Source:NCBI gene;Acc:422035]	3	107236167	107271386	+	2562	186.952	61.9453	311.959	5.03605	2.33229	1.06901e-17	6.67244e-19	GO:0006468//protein phosphorylation;GO:0006468//protein phosphorylation;GO:0018108//peptidyl-tyrosine phosphorylation;GO:0032024//positive regulation of insulin secretion;GO:0032092//positive regulation of protein binding;GO:0050853//B cell receptor signaling pathway;	-	GO:0004672//protein kinase activity;GO:0004713//protein tyrosine kinase activity;GO:0005515//protein binding;GO:0005524//ATP binding;GO:0004672//protein kinase activity;GO:0004713//protein tyrosine kinase activity;GO:0004713//protein tyrosine kinase activity;GO:0004715//non-membrane spanning protein tyrosine kinase activity;GO:0005515//protein binding;GO:0005524//ATP binding;	-
ENSGALG00000016693	CSF2RA	colony stimulating factor 2 receptor alpha subunit [Source:NCBI gene;Acc:418666]	1	130482654	130498132	-	2190	806.119	142.763	1469.48	10.2931	3.3636	4.57251e-39	5.57517e-41	-	GO:0016020//membrane;	GO:0004896//cytokine receptor activity;GO:0005515//protein binding;	ko04060(Cytokine-cytokine receptor interaction)
ENSGALG00000016719	TNFRSF21	TNF receptor superfamily member 21 [Source:NCBI gene;Acc:422062]	3	109933981	109966590	-	2839	1694.71	611.658	2777.76	4.54137	2.18313	1.04476e-25	3.36613e-27	GO:0001783//B cell apoptotic process;GO:0002250//adaptive immune response;GO:0006915//apoptotic process;GO:0006959//humoral immune response;GO:0007165//signal transduction;GO:0030889//negative regulation of B cell proliferation;GO:0031642//negative regulation of myelination;GO:0032693//negative regulation of interleukin-10 production;GO:0032696//negative regulation of interleukin-13 production;GO…	GO:0005887//integral component of plasma membrane;GO:0030424//axon;GO:0031226//intrinsic component of plasma membrane;	GO:0005515//protein binding;GO:0005515//protein binding;	ko04060(Cytokine-cytokine receptor interaction)
ENSGALG00000016785	IL1RL1	interleukin 1 receptor like 1 [Source:NCBI gene;Acc:374136]	1	135176642	135199850	+	3234	549.52	897.171	201.869	0.225006	-2.15196	3.53766e-21	1.69407e-22	GO:0002826//negative regulation of T-helper 1 type immune response;GO:0007165//signal transduction;GO:0032689//negative regulation of interferon-gamma production;GO:0032722//positive regulation of chemokine production;GO:0032754//positive regulation of interleukin-5 production;GO:0043032//positive regulation of macrophage activation;GO:0050729//positive regulation of inflammatory response;GO:0007…	GO:0005829//cytosol;GO:0005886//plasma membrane;GO:0005925//focal adhesion;GO:0009897//external side of plasma membrane;	GO:0002113//interleukin-33 binding;GO:0003953//NAD+ nucleosidase activity;GO:0004908//interleukin-1 receptor activity;GO:0003953//NAD+ nucleosidase activity;GO:0004908//interleukin-1 receptor activity;GO:0004908//interleukin-1 receptor activity;	ko04060(Cytokine-cytokine receptor interaction)
ENSGALG00000016788	IL18RAP	interleukin 18 receptor accessory protein [Source:NCBI gene;Acc:101750396]	1	135229034	135244807	+	2812	34.1474	10.1262	58.1685	5.74433	2.52214	4.25529e-07	8.04604e-08	GO:0007165//signal transduction;GO:0008283//cell population proliferation;GO:0035655//interleukin-18-mediated signaling pathway;GO:0042119//neutrophil activation;GO:0045954//positive regulation of natural killer cell mediated cytotoxicity;GO:0071351//cellular response to interleukin-18;GO:0007165//signal transduction;	-	GO:0003953//NAD+ nucleosidase activity;GO:0004908//interleukin-1 receptor activity;GO:0003953//NAD+ nucleosidase activity;	ko04060(Cytokine-cytokine receptor interaction)
ENSGALG00000016833	F7	coagulation factor VII [Source:NCBI gene;Acc:395086]	1	138939079	138948241	-	2171	26.2318	3.83828	48.6253	12.6685	3.66318	0.01055	0.00412838	GO:0002690//positive regulation of leukocyte chemotaxis;GO:0006508//proteolysis;GO:0007596//blood coagulation;GO:0007596//blood coagulation;GO:0007596//blood coagulation;GO:0010641//positive regulation of platelet-derived growth factor receptor signaling pathway;GO:0016485//protein processing;GO:0050927//positive regulation of positive chemotaxis;GO:0051897//positive regulation of protein kinase …	GO:0005576//extracellular region;GO:1905286//serine-type peptidase complex;	GO:0004252//serine-type endopeptidase activity;GO:0004252//serine-type endopeptidase activity;GO:0005509//calcium ion binding;	-
ENSGALG00000016844	RAB20	RAB20, member RAS oncogene family [Source:HGNC Symbol;Acc:HGNC:18260]	1	140394688	140425482	-	1635	299.4	85.4148	513.385	6.0105	2.58748	5.6371e-10	7.52136e-11	GO:0006886//intracellular protein transport;GO:0071346//cellular response to interferon-gamma;GO:0090383//phagosome acidification;GO:0090385//phagosome-lysosome fusion;	GO:0005794//Golgi apparatus;GO:0012505//endomembrane system;GO:0043231//intracellular membrane-bounded organelle;GO:0045335//phagocytic vesicle;GO:0045335//phagocytic vesicle;	GO:0003924//GTPase activity;GO:0003924//GTPase activity;GO:0003924//GTPase activity;GO:0005525//GTP binding;GO:0005525//GTP binding;	-
ENSGALG00000016852	TNFSF13B	tumor necrosis factor superfamily member 13b [Source:NCBI gene;Acc:374229]	1	141624410	141643190	-	3967	1348.72	157.338	2540.11	16.1443	4.01295	2.43608e-18	1.43127e-19	GO:0006955//immune response;	GO:0016020//membrane;	GO:0005164//tumor necrosis factor receptor binding;GO:0005515//protein binding;	ko04672(Intestinal immune network for IgA production);ko04060(Cytokine-cytokine receptor interaction)
ENSGALG00000016854	LIG4	DNA ligase 4 [Source:NCBI gene;Acc:418764]	1	141655789	141659420	+	3632	369.719	217.443	521.994	2.4006	1.26339	0.000841339	0.000260231	GO:0000012//single strand break repair;GO:0002328//pro-B cell differentiation;GO:0006266//DNA ligation;GO:0006266//DNA ligation;GO:0006281//DNA repair;GO:0006281//DNA repair;GO:0006297//nucleotide-excision repair, DNA gap filling;GO:0006302//double-strand break repair;GO:0006302//double-strand break repair;GO:0006303//double-strand break repair via nonhomologous end joining;GO:0006303//double-str…	GO:0000793//condensed chromosome;GO:0005634//nucleus;GO:0005654//nucleoplasm;GO:0005958//DNA-dependent protein kinase-DNA ligase 4 complex;GO:0005958//DNA-dependent protein kinase-DNA ligase 4 complex;GO:0032807//DNA ligase IV complex;GO:0036464//cytoplasmic ribonucleoprotein granule;GO:0070419//nonhomologous end joining complex;	GO:0003677//DNA binding;GO:0003677//DNA binding;GO:0003909//DNA ligase activity;GO:0003909//DNA ligase activity;GO:0003910//DNA ligase (ATP) activity;GO:0003910//DNA ligase (ATP) activity;GO:0003910//DNA ligase (ATP) activity;GO:0005524//ATP binding;GO:0005524//ATP binding;GO:0008022//protein C-terminus binding;GO:0016874//ligase activity;	ko03450(Non-homologous end-joining)
ENSGALG00000016881	GPR183	G protein-coupled receptor 183 [Source:NCBI gene;Acc:769212]	1	146022451	146033636	+	2140	496.655	154.85	838.46	5.41465	2.43687	1.1648e-11	1.28261e-12	GO:0002250//adaptive immune response;GO:0002313//mature B cell differentiation involved in immune response;GO:0002407//dendritic cell chemotaxis;GO:0006959//humoral immune response;GO:0007186//G protein-coupled receptor signaling pathway;GO:0007186//G protein-coupled receptor signaling pathway;GO:0010818//T cell chemotaxis;GO:0030316//osteoclast differentiation;GO:0030595//leukocyte chemotaxis;GO…	GO:0005886//plasma membrane;GO:0016021//integral component of membrane;	GO:0004930//G protein-coupled receptor activity;GO:0004930//G protein-coupled receptor activity;GO:0008142//oxysterol binding;GO:0008142//oxysterol binding;	-
ENSGALG00000016919	ACOD1	aconitate decarboxylase 1 [Source:NCBI gene;Acc:418812]	1	155850483	155873611	-	3300	1523.41	32.1641	3014.66	93.7277	6.5504	8.33126e-35	1.41056e-36	GO:0002760//positive regulation of antimicrobial humoral response;GO:0006952//defense response;GO:0071222//cellular response to lipopolysaccharide;GO:0072573//tolerance induction to lipopolysaccharide;	-	GO:0016829//lyase activity;GO:0016829//lyase activity;GO:0016829//lyase activity;GO:0016829//lyase activity;GO:0016829//lyase activity;GO:0047613//aconitate decarboxylase activity;	-
ENSGALG00000016947	ELF1	E74 like ETS transcription factor 1 [Source:NCBI gene;Acc:418828]	1	167082233	167169083	-	3505	1439.87	639.796	2239.95	3.50103	1.80778	3.33266e-11	3.88238e-12	GO:0001817//regulation of cytokine production;GO:0006355//regulation of transcription, DNA-templated;GO:0045893//positive regulation of transcription, DNA-templated;GO:0045944//positive regulation of transcription by RNA polymerase II;GO:0045944//positive regulation of transcription by RNA polymerase II;GO:0050860//negative regulation of T cell receptor signaling pathway;GO:0006355//regulation of…	GO:0005634//nucleus;GO:0005634//nucleus;	GO:0000978//RNA polymerase II cis-regulatory region sequence-specific DNA binding;GO:0000978//RNA polymerase II cis-regulatory region sequence-specific DNA binding;GO:0001228//DNA-binding transcription activator activity, RNA polymerase II-specific;GO:0001228//DNA-binding transcription activator activity, RNA polymerase II-specific;GO:0003700//DNA-binding transcription factor activity;GO:0003700/…	-
ENSGALG00000016954	RGCC	regulator of cell cycle [Source:NCBI gene;Acc:418833]	1	167287899	167297490	+	408	19.1223	30.3775	7.86713	0.258979	-1.94909	0.0106925	0.00419082	GO:0001100//negative regulation of exit from mitosis;GO:0001818//negative regulation of cytokine production;GO:0001819//positive regulation of cytokine production;GO:0001937//negative regulation of endothelial cell proliferation;GO:0003331//positive regulation of extracellular matrix constituent secretion;GO:0006956//complement activation;GO:0008285//negative regulation of cell population prolife…	GO:0005634//nucleus;GO:0005654//nucleoplasm;GO:0005730//nucleolus;GO:0005737//cytoplasm;GO:0005737//cytoplasm;GO:0005813//centrosome;	GO:0019901//protein kinase binding;GO:0019901//protein kinase binding;GO:0030295//protein kinase activator activity;GO:0030295//protein kinase activator activity;GO:0070412//R-SMAD binding;	-
ENSGALG00000016986	LCP1	lymphocyte cytosolic protein 1 [Source:NCBI gene;Acc:418852]	1	169350498	169399736	-	3514	9013.13	1183.93	16842.3	14.2257	3.83043	3.59023e-35	5.87835e-37	GO:0051017//actin filament bundle assembly;GO:0051017//actin filament bundle assembly;GO:0002286//T cell activation involved in immune response;GO:0010737//protein kinase A signaling;GO:0016477//cell migration;GO:0022617//extracellular matrix disassembly;GO:0033157//regulation of intracellular protein transport;GO:0051017//actin filament bundle assembly;GO:0051017//actin filament bundle assembly;…	GO:0001725//stress fiber;GO:0001726//ruffle;GO:0001726//ruffle;GO:0001891//phagocytic cup;GO:0002102//podosome;GO:0005737//cytoplasm;GO:0005737//cytoplasm;GO:0005829//cytosol;GO:0005884//actin filament;GO:0005884//actin filament;GO:0005886//plasma membrane;GO:0005925//focal adhesion;GO:0015629//actin cytoskeleton;GO:0015629//actin cytoskeleton;GO:0030175//filopodium;GO:0032432//actin filament bun…	GO:0005509//calcium ion binding;GO:0005515//protein binding;GO:0051015//actin filament binding;GO:0005509//calcium ion binding;GO:0005515//protein binding;GO:0051015//actin filament binding;GO:0005178//integrin binding;GO:0005509//calcium ion binding;GO:0005515//protein binding;GO:0051015//actin filament binding;GO:0051015//actin filament binding;GO:0051015//actin filament binding;GO:0051020//GTP…	-
ENSGALG00000017050	SMAD9	SMAD family member 9 [Source:NCBI gene;Acc:395543]	1	173759258	173780357	+	1656	42.1297	58.4473	25.812	0.441629	-1.17909	0.00814448	0.00310467	GO:0006355//regulation of transcription, DNA-templated;GO:0007179//transforming growth factor beta receptor signaling pathway;	GO:0005667//transcription regulator complex;	GO:0005515//protein binding;	ko04350(TGF-beta signaling pathway)
ENSGALG00000017239	CTSC	cathepsin C [Source:NCBI gene;Acc:419014]	1	189543239	189559491	+	2233	5897.28	1086.49	10708.1	9.85562	3.30095	3.54564e-25	1.20062e-26	GO:0001913//T cell mediated cytotoxicity;GO:0006508//proteolysis;GO:0006508//proteolysis;GO:0006508//proteolysis;GO:0031642//negative regulation of myelination;GO:1903980//positive regulation of microglial cell activation;GO:2001235//positive regulation of apoptotic signaling pathway;	GO:0005654//nucleoplasm;GO:0005737//cytoplasm;GO:0005813//centrosome;GO:0043231//intracellular membrane-bounded organelle;	GO:0004252//serine-type endopeptidase activity;GO:0008234//cysteine-type peptidase activity;GO:0008234//cysteine-type peptidase activity;GO:0008234//cysteine-type peptidase activity;GO:0016505//peptidase activator activity involved in apoptotic process;	ko04210(Apoptosis);ko04142(Lysosome)
ENSGALG00000017242	FZD4	frizzled class receptor 4 [Source:NCBI gene;Acc:373887]	1	190012922	190017357	+	3757	712.966	1014.49	411.444	0.405569	-1.30198	3.24713e-08	5.28231e-09	GO:0001553//luteinization;GO:0001553//luteinization;GO:0001568//blood vessel development;GO:0001568//blood vessel development;GO:0001570//vasculogenesis;GO:0001570//vasculogenesis;GO:0007165//signal transduction;GO:0007166//cell surface receptor signaling pathway;GO:0007166//cell surface receptor signaling pathway;GO:0007186//G protein-coupled receptor signaling pathway;GO:0007223//Wnt signaling …	GO:0005615//extracellular space;GO:0005886//plasma membrane;GO:0005886//plasma membrane;GO:0005886//plasma membrane;GO:0005886//plasma membrane;GO:0005911//cell-cell junction;GO:0005911//cell-cell junction;GO:0009986//cell surface;GO:0009986//cell surface;GO:0016020//membrane;GO:0016020//membrane;GO:0016020//membrane;GO:0016021//integral component of membrane;GO:0016021//integral component of mem…	GO:0001540//amyloid-beta binding;GO:0004888//transmembrane signaling receptor activity;GO:0004888//transmembrane signaling receptor activity;GO:0004896//cytokine receptor activity;GO:0004930//G protein-coupled receptor activity;GO:0005515//protein binding;GO:0017147//Wnt-protein binding;GO:0017147//Wnt-protein binding;GO:0017147//Wnt-protein binding;GO:0019955//cytokine binding;GO:0019955//cytoki…	ko04916(Melanogenesis);ko04310(Wnt signaling pathway);ko04150(mTOR signaling pathway)
ENSGALG00000017485	TLR1A	toll-like receptor 1 family member A [Source:NCBI gene;Acc:426274]	4	69518863	69524197	+	3251	177.824	21.1204	334.528	15.8391	3.98542	5.78168e-05	1.46761e-05	GO:0001817//regulation of cytokine production;GO:0002224//toll-like receptor signaling pathway;GO:0002755//MyD88-dependent toll-like receptor signaling pathway;GO:0006955//immune response;GO:0007165//signal transduction;GO:0034166//toll-like receptor 10 signaling pathway;GO:0045087//innate immune response;GO:0050729//positive regulation of inflammatory response;	GO:0016021//integral component of membrane;	GO:0003953//NAD+ nucleosidase activity;GO:0004888//transmembrane signaling receptor activity;GO:0005515//protein binding;	ko05132(Salmonella infection);ko04620(Toll-like receptor signaling pathway);ko04145(Phagosome)
ENSGALG00000019835	TRIM27.2	tripartite motif containing 27.2 [Source:NCBI gene;Acc:430359]	16	2493004	2535671	+	1702	144.563	18.0921	271.034	14.9808	3.90504	2.09917e-24	7.62537e-26	GO:0010468//regulation of gene expression;GO:0016567//protein ubiquitination;GO:0045087//innate immune response;	GO:0005737//cytoplasm;	GO:0005515//protein binding;GO:0005515//protein binding;GO:0008270//zinc ion binding;GO:0008270//zinc ion binding;GO:0046872//metal ion binding;GO:0061630//ubiquitin protein ligase activity;GO:0005515//protein binding;GO:0008270//zinc ion binding;	-
ENSGALG00000019846	AvBD11	avian beta-defensin 11 [Source:NCBI gene;Acc:414876]	3	107406231	107408849	-	652	5.86038	11.7208	0	0	-Inf	1.47908e-05	3.43209e-06	GO:0002227//innate immune response in mucosa;GO:0006952//defense response;GO:0042742//defense response to bacterium;GO:0050829//defense response to Gram-negative bacterium;GO:0050830//defense response to Gram-positive bacterium;	GO:0005576//extracellular region;GO:0005615//extracellular space;	GO:0031731//CCR6 chemokine receptor binding;	-
ENSGALG00000019847	AvBD12	avian beta-defensin 12 [Source:NCBI gene;Acc:414339]	3	107402570	107403775	-	810	139.911	254.354	25.4674	0.100126	-3.32011	8.60634e-15	7.041e-16	GO:0045087//innate immune response;	GO:0005576//extracellular region;	-	-
ENSGALG00000019979	DYNLT1	dynein light chain Tctex-type 1 [Source:NCBI gene;Acc:421660]	3	52164989	52169351	-	1687	212.766	139.441	286.092	2.05171	1.03683	7.83894e-05	2.04033e-05	GO:0019060//intracellular transport of viral protein in host cell;	GO:0005868//cytoplasmic dynein complex;GO:0005881//cytoplasmic microtubule;GO:0099503//secretory vesicle;	GO:0042802//identical protein binding;	ko05132(Salmonella infection)
ENSGALG00000020927	ARPC5	actin related protein 2/3 complex subunit 5 [Source:NCBI gene;Acc:429075]	8	8004239	8010056	-	1549	2990.88	1369.88	4611.87	3.36663	1.75131	3.33161e-18	1.98057e-19	GO:0016477//cell migration;GO:0030833//regulation of actin filament polymerization;GO:0034314//Arp2/3 complex-mediated actin nucleation;GO:0034314//Arp2/3 complex-mediated actin nucleation;	GO:0005885//Arp2/3 protein complex;GO:0005885//Arp2/3 protein complex;GO:0015629//actin cytoskeleton;GO:0030027//lamellipodium;	GO:0005200//structural constituent of cytoskeleton;GO:0051015//actin filament binding;	ko05132(Salmonella infection);ko04810(Regulation of actin cytoskeleton);ko04530(Tight junction);ko04144(Endocytosis)
ENSGALG00000021025	-	bactericidal permeability-increasing protein-like [Source:NCBI gene;Acc:419276]	20	10009760	10015306	+	2883	14.3119	1.72939	26.8944	15.5514	3.95897	0.00459372	0.00166116	GO:0006955//immune response;GO:0050829//defense response to Gram-negative bacterium;GO:0006955//immune response;GO:0050829//defense response to Gram-negative bacterium;	-	GO:0001530//lipopolysaccharide binding;GO:0008289//lipid binding;GO:0001530//lipopolysaccharide binding;GO:0008289//lipid binding;	-
ENSGALG00000021031	CXCR7	chemokine (C-X-C motif) receptor 7 [Source:NCBI gene;Acc:428997]	7	5066256	5071201	-	1979	593.532	845.414	341.651	0.404122	-1.30714	3.65153e-09	5.34731e-10	GO:0001525//angiogenesis;GO:0001570//vasculogenesis;GO:0006935//chemotaxis;GO:0007186//G protein-coupled receptor signaling pathway;GO:0008285//negative regulation of cell population proliferation;GO:0021557//oculomotor nerve development;GO:0021557//oculomotor nerve development;GO:0031623//receptor internalization;GO:0070098//chemokine-mediated signaling pathway;GO:0070374//positive regulation of…	GO:0005768//endosome;GO:0005886//plasma membrane;GO:0005905//clathrin-coated pit;GO:0009986//cell surface;GO:0016021//integral component of membrane;GO:0043231//intracellular membrane-bounded organelle;	GO:0004930//G protein-coupled receptor activity;GO:0005044//scavenger receptor activity;GO:0015026//coreceptor activity;GO:0016494//C-X-C chemokine receptor activity;GO:0019956//chemokine binding;GO:0019958//C-X-C chemokine binding;	ko04060(Cytokine-cytokine receptor interaction)
ENSGALG00000021365	DCTN3	dynactin subunit 3 [Source:NCBI gene;Acc:427404]	Z	7913360	7921570	-	1558	534.028	713.166	354.891	0.497628	-1.00686	9.71008e-06	2.19549e-06	GO:0007017//microtubule-based process;GO:0061640//cytoskeleton-dependent cytokinesis;GO:0061640//cytoskeleton-dependent cytokinesis;	GO:0005730//nucleolus;GO:0005813//centrosome;GO:0005829//cytosol;GO:0005869//dynactin complex;GO:0005869//dynactin complex;GO:0005869//dynactin complex;GO:0005875//microtubule associated complex;GO:0048471//perinuclear region of cytoplasm;	-	ko05132(Salmonella infection)
ENSGALG00000021475	ADAR	adenosine deaminase, RNA specific [Source:NCBI gene;Acc:769675]	25	2955362	2966558	-	4121	1211.98	791.955	1632.01	2.06073	1.04315	7.20473e-07	1.4028e-07	GO:0001649//osteoblast differentiation;GO:0002244//hematopoietic progenitor cell differentiation;GO:0002566//somatic diversification of immune receptors via somatic mutation;GO:0006382//adenosine to inosine editing;GO:0006382//adenosine to inosine editing;GO:0006382//adenosine to inosine editing;GO:0006396//RNA processing;GO:0006396//RNA processing;GO:0006396//RNA processing;GO:0009615//response …	GO:0005634//nucleus;GO:0005634//nucleus;GO:0005654//nucleoplasm;GO:0005730//nucleolus;GO:0005730//nucleolus;GO:0005730//nucleolus;GO:0005737//cytoplasm;GO:0005737//cytoplasm;GO:0005737//cytoplasm;GO:0044530//supraspliceosomal complex;	GO:0003723//RNA binding;GO:0003723//RNA binding;GO:0003723//RNA binding;GO:0003725//double-stranded RNA binding;GO:0003726//double-stranded RNA adenosine deaminase activity;GO:0003726//double-stranded RNA adenosine deaminase activity;GO:0003726//double-stranded RNA adenosine deaminase activity;GO:0003726//double-stranded RNA adenosine deaminase activity;GO:0004000//adenosine deaminase activity;GO…	-
ENSGALG00000021569	C1QA	complement C1q A chain [Source:NCBI gene;Acc:419504]	21	6079357	6081398	-	1282	1122.95	522.657	1723.24	3.29708	1.72119	2.74383e-16	1.9293e-17	GO:0001774//microglial cell activation;GO:0006958//complement activation, classical pathway;GO:0006958//complement activation, classical pathway;GO:0007568//aging;GO:0016322//neuron remodeling;GO:0048143//astrocyte activation;GO:0050808//synapse organization;GO:0098883//synapse pruning;GO:0150062//complement-mediated synapse pruning;GO:0150064//vertebrate eye-specific patterning;GO:1901216//posit…	GO:0045202//synapse;GO:0098794//postsynapse;	GO:0005515//protein binding;	-
ENSGALG00000021656	PTPN22	protein tyrosine phosphatase, non-receptor type 22 [Source:NCBI gene;Acc:772032]	26	3746839	3760199	-	3217	618.345	76.6407	1160.05	15.1362	3.91993	2.2293e-15	1.71116e-16	GO:0002230//positive regulation of defense response to virus by host;GO:0002685//regulation of leukocyte migration;GO:0006470//protein dephosphorylation;GO:0006470//protein dephosphorylation;GO:0010628//positive regulation of gene expression;GO:0010629//negative regulation of gene expression;GO:0016311//dephosphorylation;GO:0030217//T cell differentiation;GO:0032715//negative regulation of interl…	GO:0005634//nucleus;GO:0005737//cytoplasm;GO:0009898//cytoplasmic side of plasma membrane;	GO:0004725//protein tyrosine phosphatase activity;GO:0016791//phosphatase activity;GO:0017124//SH3 domain binding;GO:0019900//kinase binding;	-
ENSGALG00000022750	GPR18	G protein-coupled receptor 18 [Source:NCBI gene;Acc:100858263]	1	146060187	146065582	+	1530	158.762	18.1858	299.338	16.46	4.04089	2.16769e-08	3.45373e-09	GO:0002300//CD8-positive, alpha-beta intraepithelial T cell differentiation;GO:0002305//CD8-positive, gamma-delta intraepithelial T cell differentiation;GO:0002689//negative regulation of leukocyte chemotaxis;GO:0007186//G protein-coupled receptor signaling pathway;GO:0032720//negative regulation of tumor necrosis factor production;	GO:0016021//integral component of membrane;	GO:0004930//G protein-coupled receptor activity;	-
ENSGALG00000022871	HHLA2	HERV-H LTR-associating 2 [Source:NCBI gene;Acc:107054979]	1	88748622	88761403	+	2821	289.834	437.999	141.669	0.323445	-1.62841	2.25695e-11	2.58218e-12	GO:0001819//positive regulation of cytokine production;GO:0031295//T cell costimulation;GO:0042104//positive regulation of activated T cell proliferation;	-	-	-
ENSGALG00000023411	CD180	CD180 molecule [Source:NCBI gene;Acc:431584]	Z	21298598	21307258	-	2463	129.021	23.6696	234.372	9.90179	3.30769	1.19679e-07	2.10794e-08	GO:0002224//toll-like receptor signaling pathway;GO:0006955//immune response;GO:0002224//toll-like receptor signaling pathway;GO:0002322//B cell proliferation involved in immune response;GO:0006955//immune response;GO:0031666//positive regulation of lipopolysaccharide-mediated signaling pathway;GO:0031666//positive regulation of lipopolysaccharide-mediated signaling pathway;GO:0071222//cellular r…	GO:0016021//integral component of membrane;GO:0016021//integral component of membrane;	GO:0004888//transmembrane signaling receptor activity;GO:0005515//protein binding;GO:0004888//transmembrane signaling receptor activity;GO:0005515//protein binding;	-
ENSGALG00000023626	NTN1	netrin 1 [Source:NCBI gene;Acc:396389]	18	2045332	2093589	+	2794	22.4531	35.5464	9.35978	0.263312	-1.92516	0.0109817	0.00431734	GO:0001764//neuron migration;GO:0007097//nuclear migration;GO:0007409//axonogenesis;GO:0007411//axon guidance;GO:0008284//positive regulation of cell population proliferation;GO:0030334//regulation of cell migration;GO:0030517//negative regulation of axon extension;GO:0033564//anterior/posterior axon guidance;GO:0042472//inner ear morphogenesis;GO:0045773//positive regulation of axon extension;GO…	GO:0005576//extracellular region;GO:0005604//basement membrane;GO:0005737//cytoplasm;	GO:0005515//protein binding;	-
ENSGALG00000023691	ENTPD7	ectonucleoside triphosphate diphosphohydrolase 7 [Source:NCBI gene;Acc:430337]	6	23064891	23068556	-	1959	110.948	45.7083	176.188	3.85462	1.94659	4.5797e-10	6.04976e-11	GO:0006254//CTP catabolic process;GO:0034656//nucleobase-containing small molecule catabolic process;GO:0046039//GTP metabolic process;GO:0046052//UTP catabolic process;GO:0050776//regulation of immune response;GO:0072539//T-helper 17 cell differentiation;	GO:0030659//cytoplasmic vesicle membrane;	GO:0003924//GTPase activity;GO:0016787//hydrolase activity;GO:0017111//nucleoside-triphosphatase activity;GO:0017111//nucleoside-triphosphatase activity;GO:0043273//CTPase activity;	-
ENSGALG00000023821	DHX58	DExH-box helicase 58 [Source:NCBI gene;Acc:100858653]	27	7642263	7646075	-	2025	187.663	122.527	252.799	2.06322	1.04489	0.00815023	0.00310737	GO:0009615//response to virus;GO:0009617//response to bacterium;GO:0032480//negative regulation of type I interferon production;GO:0032480//negative regulation of type I interferon production;GO:0032481//positive regulation of type I interferon production;GO:0039534//negative regulation of MDA-5 signaling pathway;GO:0039536//negative regulation of RIG-I signaling pathway;GO:0039536//negative regu…	GO:0005737//cytoplasm;	GO:0003677//DNA binding;GO:0003725//double-stranded RNA binding;GO:0003725//double-stranded RNA binding;GO:0003727//single-stranded RNA binding;GO:0005524//ATP binding;GO:0008270//zinc ion binding;GO:0016787//hydrolase activity;	ko04622(RIG-I-like receptor signaling pathway)
ENSGALG00000024083	TCIM	chromosome 22 open reading frame, human C8orf4 [Source:NCBI gene;Acc:771032]	22	2793540	2795001	+	1462	1650.84	2971.45	330.23	0.111134	-3.16962	4.57273e-49	2.28218e-51	GO:0002264//endothelial cell activation involved in immune response;GO:0010739//positive regulation of protein kinase A signaling;GO:0034605//cellular response to heat;GO:0043066//negative regulation of apoptotic process;GO:0043620//regulation of DNA-templated transcription in response to stress;GO:0045746//negative regulation of Notch signaling pathway;GO:1900020//positive regulation of protein …	GO:0005634//nucleus;GO:0005634//nucleus;GO:0005654//nucleoplasm;GO:0005730//nucleolus;GO:0005737//cytoplasm;GO:0005737//cytoplasm;GO:0005829//cytosol;GO:0005886//plasma membrane;GO:0016607//nuclear speck;	GO:0005112//Notch binding;	-
ENSGALG00000024122	TNFRSF13B	TNF receptor superfamily member 13B [Source:NCBI gene;Acc:770275]	14	5052186	5055318	-	1211	141.145	5.25875	277.032	52.6803	5.71919	4.2374e-15	3.36121e-16	-	GO:0005887//integral component of plasma membrane;	GO:0005515//protein binding;	ko04672(Intestinal immune network for IgA production);ko04060(Cytokine-cytokine receptor interaction)
ENSGALG00000024272	S100A12	S100 calcium binding protein A12 [Source:NCBI gene;Acc:426356]	25	3296971	3298411	-	584	5539.07	44.8312	11033.3	246.108	7.94315	0.00207078	0.000692309	GO:0006805//xenobiotic metabolic process;GO:0031640//killing of cells of other organism;GO:0043123//positive regulation of I-kappaB kinase/NF-kappaB signaling;GO:0050832//defense response to fungus;GO:0061844//antimicrobial humoral immune response mediated by antimicrobial peptide;	GO:0005615//extracellular space;GO:0005634//nucleus;GO:0005737//cytoplasm;GO:0005737//cytoplasm;	GO:0005509//calcium ion binding;GO:0005509//calcium ion binding;GO:0005509//calcium ion binding;GO:0046872//metal ion binding;GO:0048306//calcium-dependent protein binding;GO:0050786//RAGE receptor binding;	-
ENSGALG00000024470	CCLI5	chemokine [Source:NCBI gene;Acc:417533]	19	4937405	4939029	+	1366	785.329	1525.33	45.3276	0.0297166	-5.07259	3.71162e-26	1.15834e-27	GO:0006955//immune response;	GO:0005576//extracellular region;	GO:0008009//chemokine activity;	-
ENSGALG00000025898	SMAD6	SMAD family member 6 [Source:NCBI gene;Acc:374096]	10	19113380	19141564	+	2531	372.854	593.889	151.818	0.255633	-1.96785	6.19792e-10	8.31271e-11	GO:0001657//ureteric bud development;GO:0003148//outflow tract septum morphogenesis;GO:0003170//heart valve development;GO:0003180//aortic valve morphogenesis;GO:0003183//mitral valve morphogenesis;GO:0003184//pulmonary valve morphogenesis;GO:0003281//ventricular septum development;GO:0006355//regulation of transcription, DNA-templated;GO:0006955//immune response;GO:0007179//transforming growth f…	GO:0005634//nucleus;GO:0005654//nucleoplasm;GO:0005667//transcription regulator complex;GO:0005794//Golgi apparatus;GO:0005829//cytosol;GO:0016604//nuclear body;GO:0032991//protein-containing complex;	GO:0000976//transcription cis-regulatory region binding;GO:0003682//chromatin binding;GO:0005515//protein binding;GO:0031625//ubiquitin protein ligase binding;GO:0034713//type I transforming growth factor beta receptor binding;GO:0042802//identical protein binding;GO:0070410//co-SMAD binding;GO:0070411//I-SMAD binding;GO:0070412//R-SMAD binding;GO:0070698//type I activin receptor binding;GO:01404…	-
ENSGALG00000025945	AVD	avidin [Source:NCBI gene;Acc:396260]	Z	9164659	9166088	+	1346	23156.4	84.4496	46228.3	547.407	9.09647	1.32703e-29	3.31989e-31	-	-	GO:0009374//biotin binding;GO:0009374//biotin binding;	-
ENSGALG00000025950	PRKCA	protein kinase C alpha [Source:NCBI gene;Acc:417430]	18	7314859	7428270	-	4652	880.72	504.91	1256.53	2.48862	1.31535	0.00286797	0.000988906	GO:0006468//protein phosphorylation;GO:0035556//intracellular signal transduction;GO:0001938//positive regulation of endothelial cell proliferation;GO:0002159//desmosome assembly;GO:0006468//protein phosphorylation;GO:0006468//protein phosphorylation;GO:0006468//protein phosphorylation;GO:0010595//positive regulation of endothelial cell migration;GO:0016310//phosphorylation;GO:0018105//peptidyl-s…	GO:0005634//nucleus;GO:0005737//cytoplasm;GO:0005737//cytoplasm;GO:0005739//mitochondrion;GO:0005783//endoplasmic reticulum;GO:0005829//cytosol;GO:0005886//plasma membrane;GO:0005886//plasma membrane;GO:0016020//membrane;GO:0031966//mitochondrial membrane;	GO:0004672//protein kinase activity;GO:0004674//protein serine/threonine kinase activity;GO:0004697//protein kinase C activity;GO:0005524//ATP binding;GO:0008270//zinc ion binding;GO:0000166//nucleotide binding;GO:0004672//protein kinase activity;GO:0004672//protein kinase activity;GO:0004672//protein kinase activity;GO:0004674//protein serine/threonine kinase activity;GO:0004674//protein serine/…	ko05164(Influenza A);ko04916(Melanogenesis);ko04912(GnRH signaling pathway);ko04540(Gap junction);ko04510(Focal adhesion);ko04370(VEGF signaling pathway);ko04310(Wnt signaling pathway);ko04270(Vascular smooth muscle contraction);ko04261(Adrenergic signaling in cardiomyocytes);ko04150(mTOR signaling pathway);ko04070(Phosphatidylinositol signaling system);ko04020(Calcium signaling pathway);ko04012(…
ENSGALG00000025977	GADD45A	growth arrest and DNA damage inducible alpha [Source:NCBI gene;Acc:693255]	8	29041359	29042869	+	1162	278.837	430.093	127.582	0.296639	-1.75322	1.02299e-12	1.01271e-13	GO:0000122//negative regulation of transcription by RNA polymerase II;GO:0006469//negative regulation of protein kinase activity;GO:0007098//centrosome cycle;GO:0016525//negative regulation of angiogenesis;GO:0033140//negative regulation of peptidyl-serine phosphorylation of STAT protein;GO:0033140//negative regulation of peptidyl-serine phosphorylation of STAT protein;GO:0042770//signal transduc…	GO:0005634//nucleus;GO:0005634//nucleus;GO:0005634//nucleus;GO:0005634//nucleus;GO:0005634//nucleus;GO:0005737//cytoplasm;GO:0005737//cytoplasm;GO:0016607//nuclear speck;	GO:0019900//kinase binding;GO:0042803//protein homodimerization activity;GO:0046982//protein heterodimerization activity;GO:0047485//protein N-terminus binding;GO:1990841//promoter-specific chromatin binding;	ko04218(Cellular senescence);ko04210(Apoptosis);ko04115(p53 signaling pathway);ko04110(Cell cycle);ko04068(FoxO signaling pathway);ko04010(MAPK signaling pathway)
ENSGALG00000026098	IL8L2	interleukin 8-like 2 [Source:NCBI gene;Acc:396495]	4	50937659	50940883	+	1241	336.186	7.24005	665.132	91.8684	6.5215	0.00104146	0.000328116	GO:0001525//angiogenesis;GO:0002232//leukocyte chemotaxis involved in inflammatory response;GO:0002269//leukocyte activation involved in inflammatory response;GO:0002548//monocyte chemotaxis;GO:0006935//chemotaxis;GO:0006935//chemotaxis;GO:0006935//chemotaxis;GO:0006952//defense response;GO:0006952//defense response;GO:0006954//inflammatory response;GO:0006954//inflammatory response;GO:0006955//i…	GO:0005576//extracellular region;GO:0005576//extracellular region;GO:0005576//extracellular region;GO:0005615//extracellular space;GO:0005615//extracellular space;	GO:0005125//cytokine activity;GO:0005125//cytokine activity;GO:0005153//interleukin-8 receptor binding;GO:0005153//interleukin-8 receptor binding;GO:0008009//chemokine activity;GO:0008009//chemokine activity;GO:0008009//chemokine activity;GO:0008083//growth factor activity;GO:0045236//CXCR chemokine receptor binding;	ko05164(Influenza A);ko05132(Salmonella infection);ko04622(RIG-I-like receptor signaling pathway);ko04621(NOD-like receptor signaling pathway);ko04620(Toll-like receptor signaling pathway);ko04218(Cellular senescence);ko04060(Cytokine-cytokine receptor interaction)
ENSGALG00000026137	CDKN2B	cyclin dependent kinase inhibitor 2B [Source:NCBI gene;Acc:395076]	Z	78858726	78862135	-	1898	25.8609	6.86707	44.8547	6.53185	2.70749	2.80479e-06	5.90408e-07	-	-	GO:0005515//protein binding;	ko04350(TGF-beta signaling pathway);ko04218(Cellular senescence);ko04110(Cell cycle);ko04068(FoxO signaling pathway)
ENSGALG00000026153	FOXO6	forkhead box O6 [Source:NCBI gene;Acc:100857767]	23	1303681	1319424	-	3330	30.834	49.2048	12.4633	0.253294	-1.98112	5.96514e-05	1.5195e-05	GO:0006355//regulation of transcription, DNA-templated;GO:0006355//regulation of transcription, DNA-templated;GO:0006357//regulation of transcription by RNA polymerase II;GO:0006357//regulation of transcription by RNA polymerase II;GO:0007613//memory;GO:0060999//positive regulation of dendritic spine development;	GO:0005634//nucleus;GO:0005634//nucleus;GO:0005634//nucleus;GO:0005737//cytoplasm;	GO:0000978//RNA polymerase II cis-regulatory region sequence-specific DNA binding;GO:0000981//DNA-binding transcription factor activity, RNA polymerase II-specific;GO:0000981//DNA-binding transcription factor activity, RNA polymerase II-specific;GO:0003677//DNA binding;GO:0003700//DNA-binding transcription factor activity;GO:0003700//DNA-binding transcription factor activity;GO:0043565//sequence-…	-
ENSGALG00000026163	TNFSF11	tumor necrosis factor superfamily member 11 [Source:NCBI gene;Acc:428067]	1	167840281	167860165	+	1203	48.9173	18.1277	79.7069	4.39697	2.13651	0.000374437	0.000108648	GO:0001503//ossification;GO:0002158//osteoclast proliferation;GO:0002548//monocyte chemotaxis;GO:0006955//immune response;GO:0009887//animal organ morphogenesis;GO:0010628//positive regulation of gene expression;GO:0019221//cytokine-mediated signaling pathway;GO:0019722//calcium-mediated signaling;GO:0030316//osteoclast differentiation;GO:0030316//osteoclast differentiation;GO:0033209//tumor necr…	GO:0016020//membrane;	GO:0005125//cytokine activity;GO:0005164//tumor necrosis factor receptor binding;GO:0005515//protein binding;GO:0032813//tumor necrosis factor receptor superfamily binding;GO:0042802//identical protein binding;	ko04060(Cytokine-cytokine receptor interaction)
ENSGALG00000026850	TICAM1	toll like receptor adaptor molecule 1 [Source:NCBI gene;Acc:100008585]	28	4961810	4965486	+	2707	544.509	301.614	787.404	2.61064	1.3844	5.2883e-10	7.02589e-11	GO:0007165//signal transduction;GO:0045087//innate immune response;	-	GO:0003953//NAD+ nucleosidase activity;	ko05168(Herpes simplex virus 1 infection);ko05164(Influenza A);ko04621(NOD-like receptor signaling pathway);ko04620(Toll-like receptor signaling pathway);ko04217(Necroptosis)
ENSGALG00000026891	NINJ1	ninjurin 1 [Source:NCBI gene;Acc:415986]	12	7012303	7029920	+	3073	804.058	488.218	1119.9	2.29385	1.19777	2.99589e-05	7.22239e-06	GO:0002232//leukocyte chemotaxis involved in inflammatory response;GO:0007155//cell adhesion;GO:0007155//cell adhesion;GO:0012501//programmed cell death;GO:0019835//cytolysis;GO:0042246//tissue regeneration;GO:0045766//positive regulation of angiogenesis;GO:0050729//positive regulation of inflammatory response;GO:0051260//protein homooligomerization;GO:0070265//necrotic cell death;	GO:0016021//integral component of membrane;	GO:0001530//lipopolysaccharide binding;GO:0098631//cell adhesion mediator activity;	-
ENSGALG00000026944	ARF6	ADP ribosylation factor 6 [Source:NCBI gene;Acc:428927]	5	57851512	57852963	+	1452	1194.32	647.692	1740.95	2.68792	1.42649	1.16347e-11	1.28041e-12	GO:0001889//liver development;GO:0010975//regulation of neuron projection development;GO:0030838//positive regulation of actin filament polymerization;GO:0030866//cortical actin cytoskeleton organization;GO:0032456//endocytic recycling;GO:0033028//myeloid cell apoptotic process;GO:0034394//protein localization to cell surface;GO:0035020//regulation of Rac protein signal transduction;GO:0036010//p…	GO:0001726//ruffle;GO:0005737//cytoplasm;GO:0005768//endosome;GO:0005768//endosome;GO:0005829//cytosol;GO:0005886//plasma membrane;GO:0005886//plasma membrane;GO:0005938//cell cortex;GO:0016020//membrane;GO:0030139//endocytic vesicle;GO:0031527//filopodium membrane;GO:0032154//cleavage furrow;GO:0055038//recycling endosome membrane;GO:0090543//Flemming body;	GO:0003924//GTPase activity;GO:0005525//GTP binding;GO:0005525//GTP binding;GO:0019003//GDP binding;GO:0031996//thioesterase binding;GO:0047485//protein N-terminus binding;	ko05132(Salmonella infection);ko04144(Endocytosis)
ENSGALG00000026995	RHOG	ras homolog family member G [Source:HGNC Symbol;Acc:HGNC:672]	1	197093201	197097605	-	1047	937.801	85.1513	1790.45	21.0267	4.39415	3.00958e-37	4.14485e-39	GO:0007015//actin filament organization;GO:0007163//establishment or maintenance of cell polarity;GO:0007264//small GTPase mediated signal transduction;GO:0008045//motor neuron axon guidance;GO:0008360//regulation of cell shape;GO:0016601//Rac protein signal transduction;GO:0030031//cell projection assembly;GO:0030865//cortical cytoskeleton organization;GO:0032956//regulation of actin cytoskeleto…	GO:0005856//cytoskeleton;GO:0005886//plasma membrane;GO:0005938//cell cortex;GO:0031410//cytoplasmic vesicle;GO:0042995//cell projection;	GO:0003924//GTPase activity;GO:0003924//GTPase activity;GO:0003924//GTPase activity;GO:0005525//GTP binding;GO:0005525//GTP binding;GO:0005525//GTP binding;GO:0019901//protein kinase binding;	ko05132(Salmonella infection)
ENSGALG00000027093	TLR1B	toll-like receptor 1 family member B [Source:NCBI gene;Acc:771173]	4	69506742	69512790	+	3042	1220.98	205.416	2236.55	10.8879	3.44465	4.0996e-51	1.70935e-53	GO:0001817//regulation of cytokine production;GO:0002224//toll-like receptor signaling pathway;GO:0002755//MyD88-dependent toll-like receptor signaling pathway;GO:0006955//immune response;GO:0007165//signal transduction;GO:0034166//toll-like receptor 10 signaling pathway;GO:0045087//innate immune response;GO:0050729//positive regulation of inflammatory response;GO:0001817//regulation of cytokine …	GO:0016021//integral component of membrane;GO:0016021//integral component of membrane;GO:0016021//integral component of membrane;GO:0016021//integral component of membrane;GO:0016021//integral component of membrane;	GO:0003953//NAD+ nucleosidase activity;GO:0004888//transmembrane signaling receptor activity;GO:0005515//protein binding;GO:0003953//NAD+ nucleosidase activity;GO:0004888//transmembrane signaling receptor activity;GO:0005515//protein binding;GO:0003953//NAD+ nucleosidase activity;GO:0004888//transmembrane signaling receptor activity;GO:0005515//protein binding;GO:0003953//NAD+ nucleosidase activi…	ko04620(Toll-like receptor signaling pathway)
[truncated: 221 more rows]

## Sheet: IRGs background
1546 IRGs downloaded from databases as background list
A0A1D5NW63
A0A1D5NYK7
A0A1D5P227
A0A1D5PFW6
A0A1D5PTM2
A0A3Q2TUG5
A0A3Q2U2F2
A0A3Q2U310
A0A3Q2U717
[truncated: 1,537 more rows]
